# Supplementary material for: Multi-species annotation of transcriptome and chromatin structure in domesticated animals
Source: BMC Biol. 2019 Dec 30;17:108. doi: 10.1186/s12915-019-0726-5 (PMC6936065; doi:10.1186/s12915-019-0726-5)
Supplement: Supplementary file 10 — Additional file 10 DA ATAC-seq peaks (all combinations). The archive has the same structure as de.refgn.tar.gz with names starting with mergedpeaks.peaknb.allexp.readnb instead of refgenes.counts.min2tpm0.1. [file 12915_2019_726_MOESM10_ESM.gz › da.atacpeaks/sus_scrofa/diffcounts.cdvsliver/mergedpeaks.peaknb.allexp.readnb.normcounts.diff.cd.liver.bed]

AEMK02000693.1	8381	9237	.	3	+	1.9472750971068e-278	4.47191866578495
AEMK02000693.1	6200	7598	.	3	+	6.65580845982382e-251	4.86621030876551
AEMK02000213.1	348063	351023	.	3	+	3.98824051157065e-225	5.94305178769868
16	8179	10265	.	3	+	7.91643645494056e-222	5.7675372512813
5	90227353	90231701	.	3	+	2.77478816498733e-216	4.33628945116603
AEMK02000213.1	340376	343699	.	3	+	2.77478816498733e-216	5.63889279661391
AEMK02000646.1	8396	10185	.	3	+	5.69133229864843e-212	4.40115312726373
5	90231933	90235987	.	6	+	2.5768353569013e-210	4.29367679170254
AEMK02000693.1	2855	4276	.	3	+	3.90008492784967e-209	4.80226123719817
5	90244177	90248969	.	3	+	1.557480540471e-198	4.4775806267687
15	20049	24110	.	7	+	2.89856131039555e-185	4.37769159224289
10	19284824	19289214	.	3	+	2.77769336700896e-184	4.216559269755
AEMK02000693.1	5549	5756	.	1	+	2.89143280491251e-181	4.11622534483247
6	58549870	58554031	.	3	+	1.20261279688209e-178	4.49560388740769
10	24958929	24962270	.	4	+	9.41948940825309e-174	4.46851899405732
AEMK02000489.1	14815	17185	.	5	+	1.04134755111141e-162	4.30342894283293
AEMK02000489.1	19721	22273	.	3	+	2.98135565773143e-162	4.27520659416391
AEMK02000489.1	26267	28100	.	6	+	1.13797570914171e-161	4.1912585369391
AEMK02000218.1	246	2216	.	3	+	7.17414705783403e-161	4.70784649833277
AEMK02000213.1	337980	338705	.	1	+	4.63744421403741e-160	4.15242576010599
10	24952828	24955962	.	5	+	5.80161072296314e-157	4.95438799394977
AEMK02000489.1	28593	31330	.	4	+	1.01523629927002e-156	4.52289913462381
AEMK02000561.1	19129	22729	.	3	+	6.79832686960728e-154	4.76280993786869
AEMK02000218.1	30813	33181	.	5	+	1.51517816560797e-152	4.75653688768658
AEMK02000384.1	147	3458	.	3	+	5.71941877869454e-150	4.07110608270268
AEMK02000654.1	8480	10765	.	3	+	1.011600022731e-149	4.02152994499577
AEMK02000343.1	156	3839	.	3	+	8.48764693711222e-148	5.26715700549366
AEMK02000205.1	16279	19373	.	3	+	1.44592964323206e-147	5.32965065934598
AEMK02000180.1	2467	7955	.	3	+	1.51787199661668e-147	3.93166188648915
16	23681740	23683071	.	3	+	4.87755815327754e-147	4.43967295719149
AEMK02000561.1	16824	18746	.	3	+	1.4449964111544e-145	4.27824915553348
16	23678188	23681396	.	3	+	1.74690463096617e-145	4.935878478352
AEMK02000343.1	14616	17733	.	5	+	2.89288601161343e-145	5.00637125097294
10	39875246	39875958	.	3	+	1.92663793944496e-144	5.07458854304111
AEMK02000141.1	24891	25600	.	3	+	5.82322241256814e-141	3.60520328794681
AEMK02000343.1	6920	8399	.	3	+	3.27083782607137e-140	4.87898544980913
AEMK02000639.1	204509	205787	.	3	+	2.01179927338048e-138	4.07628837628957
AEMK02000561.1	13359	15164	.	3	+	6.9266481670665e-138	4.05638150992819
AEMK02000472.1	32915	36790	.	3	+	5.2666607005781e-137	4.49246989705926
AEMK02000218.1	2932	5305	.	3	+	1.12505074909768e-136	5.33373102240084
AEMK02000472.1	43763	48060	.	4	+	2.8280449128772e-135	6.14642862724026
AEMK02000472.1	48698	51216	.	4	+	3.22900465401087e-135	5.56643181248234
AEMK02000343.1	9201	13421	.	3	+	3.39646170120291e-135	5.35775912828048
AEMK02000654.1	1940	4448	.	3	+	3.30602203106635e-133	4.37462626410928
AEMK02000135.1	2432	6376	.	3	+	2.62566094484855e-130	5.28064012229779
AEMK02000489.1	31886	32691	.	3	+	3.47138375773427e-130	3.80279796418784
10	24940371	24943652	.	5	+	6.76980491185298e-128	4.41326516575325
10	24973796	24976431	.	3	+	2.64392308899408e-127	3.92001291005369
4	46447135	46448746	.	3	+	2.77567826401625e-127	4.4192847339837
16	17138	18611	.	3	+	2.8810405066028e-126	3.84392376021245
10	24944405	24945943	.	4	+	1.1196523448851e-125	4.04586396063717
4	46452433	46453668	.	3	+	1.38246043435434e-123	4.01530303636381
AEMK02000451.1	137047	138117	.	3	+	5.8911488463094e-120	3.7390984273399
Y	42726439	42728601	.	3	+	6.00484738369311e-120	4.52881643603459
10	24946318	24947139	.	3	+	5.88436701499561e-119	3.39539400755902
13	125005	127502	.	3	+	7.3725100438891e-119	3.4835052395287
AEMK02000400.1	2103	6565	.	5	+	1.01422082699007e-118	4.65474150305991
10	19483013	19486105	.	4	+	1.37919440719576e-117	3.60056647231744
AEMK02000489.1	22938	23581	.	1	+	1.83686244572361e-117	3.67946714512873
AEMK02000135.1	130	1351	.	3	+	4.59161664997536e-115	4.30517768383778
2	27419011	27423846	.	3	+	4.8475215089347e-114	3.8386423375301
AEMK02000343.1	5476	5887	.	1	+	2.97678646014981e-112	3.75295175957647
Y	41466792	41468836	.	3	+	1.40503336067231e-111	4.91540147903994
Y	8383971	8386673	.	3	+	4.42922494786753e-111	4.10154062882129
AEMK02000213.1	337231	337400	.	1	+	2.17237171036736e-110	3.37166739929368
Y	42872525	42875087	.	3	+	6.64921864174987e-109	4.61213023567524
Y	42975880	42979464	.	3	+	4.48370265849666e-107	4.84060587223945
13	139438	141376	.	4	+	1.28538202067075e-106	3.47871042807648
4	53953013	53954262	.	3	+	4.8187984945296e-104	6.95385482505718
8	73137479	73138125	.	3	+	3.02761525604505e-103	3.48306487810164
Y	25259453	25260928	.	3	+	8.19657600044282e-101	4.34130519829224
15	1974	3853	.	6	+	2.45176331741969e-97	3.78145149615363
16	23683348	23684118	.	3	+	2.38986537258442e-95	3.66426451664937
AEMK02000220.1	14521	16277	.	5	+	5.26381760754517e-95	2.19297802775066
AEMK02000407.1	13	2220	.	3	+	1.12522637014267e-94	4.16198231241385
AEMK02000489.1	18380	18929	.	3	+	2.18540989103807e-94	3.24725103276962
AEMK02000495.1	183173	184250	.	4	+	1.29389006504592e-93	3.5685082230592
AEMK02000499.1	5637	8315	.	3	+	1.1123658449713e-92	3.02152742083901
AEMK02000578.1	25690	28900	.	4	+	3.04422866278695e-92	3.64474934679615
10	19454715	19457669	.	3	+	8.10814682791026e-91	3.36303110554798
AEMK02000449.1	183	584	.	3	+	3.31129101888285e-90	3.71315496550555
AEMK02000644.1	26978	27837	.	3	+	4.36695503168619e-90	3.64276288223155
AEMK02000636.1	785	1081	.	3	+	7.82310866999563e-90	3.64248851959123
AEMK02000472.1	71988	74277	.	3	+	8.13457021653442e-90	3.57132626456183
AEMK02000561.1	334	3271	.	4	+	1.7875003905014e-88	3.46394870978703
15	126761715	126762889	.	3	+	1.03038128764971e-86	5.70896991176818
AEMK02000225.1	39235	43335	.	6	+	2.30161998016358e-86	3.35968385902353
AEMK02000633.1	19912	21440	.	3	+	2.07085680554444e-84	3.33604822751713
AEMK02000489.1	38652	40533	.	3	+	2.08934220958641e-84	2.84645900997871
12	61597839	61598938	.	3	+	1.27123996247304e-83	3.77161306346978
Y	8587572	8589012	.	4	+	1.94047945626178e-83	3.9882786198804
AEMK02000583.1	1700	1885	.	1	+	8.15634267996042e-83	4.23039706600973
16	23677254	23677745	.	1	+	2.00202524080709e-81	3.50049500969197
AEMK02000633.1	11963	14113	.	3	+	7.17387452001904e-81	3.23690959000781
AEMK02000141.1	29884	30534	.	3	+	1.07081964230035e-80	2.92411211161617
AEMK02000489.1	50962	51873	.	3	+	1.92087307027995e-80	2.69542055375981
AEMK02000256.1	109803	110725	.	2	+	2.04154284879249e-80	4.02169277563561
AEMK02000646.1	2679	4382	.	3	+	1.26704967850923e-79	3.72517970716981
9	15232737	15233031	.	3	+	1.62518995793387e-79	3.56667208767476
10	19414908	19417088	.	3	+	5.97340739773596e-79	3.39539152785156
AEMK02000218.1	14273	15403	.	4	+	1.20759789257554e-78	3.76552822012882
AEMK02000472.1	64455	65343	.	3	+	4.22142276732314e-78	3.64725363484389
AEMK02000225.1	25825	29344	.	5	+	1.1987087906883e-77	3.17400393145728
5	39907660	39909022	.	4	+	1.27191775896278e-77	3.26032788882294
14	21808485	21808665	.	1	+	1.37999808685207e-77	5.48934097234772
AEMK02000644.1	65811	67047	.	4	+	2.14072591662021e-76	3.27459848131609
7	10867820	10868346	.	3	+	6.04546092021451e-76	2.3828592752214
AEMK02000556.1	37591	39127	.	4	+	7.73275638786916e-76	3.34285963268313
Y	25241910	25242547	.	3	+	2.65293182586758e-75	4.29296332175725
AEMK02000561.1	6602	8365	.	5	+	7.60468422637758e-74	3.06930482642796
Y	40209545	40212528	.	3	+	4.92427079997916e-73	4.12318687533483
16	14643	15138	.	3	+	3.13481161170153e-72	3.15897426009813
5	40195476	40198443	.	5	+	4.84315403857408e-71	3.81074217037176
AEMK02000578.1	29246	31565	.	4	+	1.16249848509228e-70	3.35385148417622
AEMK02000633.1	743	2921	.	3	+	3.31520073979091e-70	3.32749473571479
AEMK02000425.1	146742	148375	.	3	+	4.63641910838997e-70	3.17466727716122
AEMK02000633.1	3517	5228	.	3	+	3.38049468545057e-69	3.22685736430288
3	6924262	6926105	.	3	+	1.84744089223267e-68	3.19621707086276
AEMK02000556.1	30400	31736	.	5	+	5.67168327040666e-67	3.30638765035073
AEMK02000451.1	139770	140273	.	3	+	3.64468632469514e-66	3.38417003826215
AEMK02000644.1	68979	69930	.	3	+	8.74989691024e-65	3.2372141879852
15	5042	6197	.	3	+	3.64693571189724e-63	3.2219742648037
AEMK02000218.1	20528	21552	.	3	+	6.31309322321056e-63	3.47164083850822
AEMK02000449.1	2000	2378	.	3	+	1.10316510676131e-62	3.33028428992533
AEMK02000561.1	3896	5077	.	2	+	3.06545279215547e-61	2.83107451172002
AEMK02000542.1	36866	37190	.	3	+	3.70442026982011e-61	2.98027013913876
AEMK02000218.1	10850	12074	.	5	+	9.82475702228916e-61	3.47950039591446
AEMK02000225.1	61873	64820	.	5	+	1.94213715309512e-60	2.82205097825141
5	39913081	39914272	.	3	+	2.67674597294077e-60	3.55368765905316
AEMK02000235.1	45278	46137	.	3	+	8.28418083590291e-60	3.16293610849682
AEMK02000407.1	7577	7777	.	1	+	9.99384502250073e-60	3.91682626593946
AEMK02000425.1	75636	78442	.	3	+	1.57172126081529e-59	3.04164635072337
15	26392	27483	.	3	+	1.35664485214897e-58	3.37580089271563
AEMK02000256.1	137864	139719	.	3	+	1.56995619999162e-58	3.06426600974847
AEMK02000256.1	129475	132043	.	4	+	1.98753854879874e-58	3.12185046825859
AEMK02000425.1	140598	142695	.	3	+	2.96016829408572e-58	2.96809089968997
10	19421352	19422412	.	2	+	6.84106376965975e-58	3.29474949644923
Y	25243054	25245400	.	3	+	6.84230436227234e-58	5.38338084148132
8	207	1703	.	3	+	1.44023717746712e-57	2.85350290590638
AEMK02000556.1	35990	36649	.	3	+	2.72787443630294e-57	3.45497261175082
AEMK02000698.1	1013513	1018473	.	6	+	7.0699386216626e-57	2.53786333292592
Y	41615645	41616784	.	3	+	9.48753049044681e-57	3.66521867164769
AEMK02000549.1	30160	30992	.	3	+	9.24421663461369e-56	3.19790268378094
AEMK02000633.1	25977	27601	.	3	+	9.24421663461369e-56	2.95187017846276
AEMK02000477.1	81077	84272	.	7	+	1.07246179104956e-55	2.99638549642605
10	19426056	19427390	.	2	+	1.9491208272407e-55	2.90393017500507
AEMK02000384.1	6713	7668	.	3	+	5.73664916900803e-55	3.06435560788463
AEMK02000225.1	54212	57411	.	3	+	5.55099152101586e-54	3.03756609064
AEMK02000304.1	28049	29624	.	3	+	8.14078239431505e-54	3.08081621652421
AEMK02000372.1	27217	27688	.	3	+	1.13532663104287e-53	3.36081726673219
AEMK02000304.1	30300	30557	.	1	+	2.53106193692329e-53	3.07821374211076
8	41565877	41568642	.	3	+	2.79746526147694e-53	2.73823754608311
AEMK02000489.1	24343	24672	.	2	+	2.86822313139499e-53	2.98127245139498
10	19491342	19492729	.	3	+	9.61439925951716e-53	2.96893820913559
AEMK02000561.1	15743	16335	.	3	+	1.42809741364104e-52	3.19884034038227
AEMK02000480.1	50446	51565	.	3	+	5.53384004830396e-52	3.5566311722686
2	27466299	27467998	.	3	+	8.6982813782805e-52	2.71488827484629
AEMK02000472.1	57544	57722	.	1	+	1.92859839441097e-50	3.51700389508369
Y	42309984	42312229	.	3	+	2.17718346061159e-50	3.36912364841578
AEMK02000694.1	36555	40947	.	5	+	3.17104882592402e-50	3.01681682141817
AEMK02000703.1	147116	151109	.	4	+	1.0010137896637e-49	2.86237054343366
AEMK02000489.1	45178	46359	.	3	+	1.2648231424037e-49	1.9324496358847
1	92840041	92841879	.	3	+	1.61212446130197e-48	2.69592710714586
AEMK02000495.1	93294	94016	.	3	+	3.15528630538065e-48	3.10400121440458
AEMK02000644.1	64032	64411	.	3	+	7.98862663799516e-48	3.07732647062765
AEMK02000407.1	20947	21404	.	3	+	9.71544899804829e-48	3.68766185710299
AEMK02000489.1	17755	17929	.	1	+	1.0060273910106e-47	2.7476507356284
10	19448398	19449413	.	2	+	1.03643728130964e-46	2.64906417490981
AEMK02000489.1	42205	43224	.	4	+	1.54547732564373e-46	2.04466021397238
Y	43021574	43022500	.	3	+	5.59088003663161e-46	3.45257698629209
AEMK02000646.1	66136	67837	.	3	+	9.31691280024403e-46	3.30607290996521
AEMK02000549.1	18187	21419	.	3	+	1.54608930361708e-45	3.0975932434957
AEMK02000189.1	69864	71996	.	3	+	1.5977939317954e-45	2.47805516752561
13	184085226	184088905	.	4	+	2.09574999961245e-45	2.6531718308023
AEMK02000542.1	41354	41800	.	3	+	4.57655650485835e-45	2.57544273611811
AEMK02000425.1	151941	153669	.	3	+	6.36668253368948e-45	2.72529111196728
AEMK02000694.1	27332	31136	.	4	+	3.59204807569325e-44	2.60963748606944
AEMK02000489.1	40907	41766	.	3	+	1.12880543773708e-43	1.96734029713409
AEMK02000225.1	48198	49809	.	2	+	2.00813726401736e-43	2.63059569580276
AEMK02000472.1	66993	67855	.	3	+	6.97230342690068e-43	3.16068712139808
Y	43256974	43258527	.	3	+	1.33999990250751e-42	3.18840190697313
AEMK02000235.1	54988	56836	.	3	+	6.26455930755232e-42	2.90944098748326
AEMK02000485.1	7465	7921	.	3	+	7.27269383021865e-42	3.51472149182917
10	19418321	19419011	.	1	+	1.66740207532265e-41	2.59551929467166
1	225039529	225042741	.	3	+	2.70724921567775e-41	1.25259680845891
AEMK02000633.1	10639	11858	.	3	+	6.4407383989304e-41	2.5755837758559
AEMK02000477.1	54084	56894	.	5	+	1.20215570548759e-40	2.51786048810302
AEMK02000561.1	5414	6341	.	3	+	1.27114126457385e-40	2.71379497268061
AEMK02000201.1	27180	28867	.	3	+	1.51284971614197e-40	2.69593354412364
AEMK02000472.1	65816	66062	.	1	+	2.21034676338752e-40	2.99697623633101
Y	43019353	43020007	.	1	+	3.12107969489267e-40	3.17869841293936
9	63377155	63377570	.	3	+	1.00254421377276e-39	2.84602724901431
AEMK02000549.1	25840	26706	.	3	+	1.07517073164952e-39	3.01686152141406
AEMK02000589.1	269	3194	.	3	+	1.25764593602106e-39	2.72902335559036
3	6919310	6920150	.	3	+	1.85874279801099e-39	2.90534932051696
AEMK02000639.1	417335	418480	.	3	+	3.73308900992287e-39	2.9435456631616
2	27326702	27327833	.	3	+	4.95560966963569e-39	2.56801947052157
AEMK02000542.1	51215	51865	.	3	+	5.54822097338196e-39	2.70220543998869
5	39904928	39905278	.	3	+	7.69813412593839e-38	2.99633428129243
AEMK02000621.1	23583	28010	.	8	+	1.78807947354984e-37	2.60677067390035
3	43552541	43553354	.	3	+	2.77932680288182e-37	2.91894872578793
AEMK02000646.1	45999	49766	.	5	+	2.9296210298048e-37	2.61245301443887
2	102590279	102592421	.	3	+	3.19155105714933e-37	1.06883856153094
FPKY02000001.1	301175	302118	.	3	+	5.60849320455384e-37	3.11961291460893
AEMK02000489.1	47153	47770	.	3	+	6.96101520333898e-37	1.61984797422513
10	19494582	19495723	.	3	+	1.09524425015866e-36	2.51682697947801
AEMK02000693.1	22068	22263	.	1	+	1.09524425015866e-36	3.81398839820799
8	99782029	99783449	.	3	+	1.88538373200238e-36	2.15877264608489
14	51665545	51667364	.	3	+	1.92924860659536e-36	2.55133611483151
AEMK02000179.1	5137	6820	.	3	+	2.1236220142388e-36	3.76888779462019
AEMK02000304.1	25651	25875	.	1	+	1.43484901418999e-35	2.87588670491273
1	92602433	92605006	.	3	+	2.6045583919756e-35	2.66006868048993
AEMK02000218.1	12694	13202	.	2	+	5.13334273246403e-35	3.11339426161528
AEMK02000189.1	176357	178763	.	5	+	6.00161744196402e-35	2.40078630921802
AEMK02000189.1	164349	166147	.	4	+	1.02078988298049e-34	2.57434209391771
AEMK02000589.1	101404	103805	.	5	+	1.22252363365077e-34	2.73332852152768
AEMK02000256.1	141449	142167	.	1	+	1.27494727847041e-34	2.58457176283996
AEMK02000542.1	38707	39719	.	2	+	1.6701889051284e-34	2.66326294859057
AEMK02000383.1	57491	59562	.	3	+	2.47826731353296e-34	2.30169647504575
AEMK02000372.1	24155	24505	.	3	+	6.63321058280192e-34	2.88776872013685
AEMK02000652.1	11668	13454	.	3	+	1.55257098154647e-33	2.76417393288163
9	63389830	63390678	.	2	+	1.93571220537911e-33	3.25860950341375
AEMK02000425.1	150651	151615	.	3	+	3.05304458674862e-33	2.47725829645455
4	46458568	46460453	.	3	+	7.66667589216001e-33	2.65980006862939
9	90336335	90337856	.	3	+	9.07418582675309e-33	1.04317360688639
AEMK02000633.1	23856	24820	.	2	+	1.12052837835275e-32	2.52841572957081
AEMK02000384.1	16017	17087	.	3	+	1.87309224777711e-32	2.68852145721522
13	68477647	68478134	.	3	+	2.02111597180109e-32	1.43935364074926
6	131915936	131918878	.	3	+	4.8542571893406e-32	2.62009973312512
Y	41572616	41574772	.	3	+	5.41523313067023e-32	3.06304344734686
AEMK02000289.1	5991	6367	.	1	+	1.35291677582335e-31	3.50008288478169
AEMK02000225.1	23690	25707	.	4	+	1.389496740467e-31	2.34187581468033
16	23201	23660	.	3	+	1.4981831317058e-31	3.03510645727078
AEMK02000569.1	744088	744873	.	1	+	5.00430657023244e-31	2.74429481429088
AEMK02000703.1	139518	142317	.	5	+	9.00931662249982e-31	2.40616745868112
15	28172	28931	.	3	+	1.1633336654954e-30	2.64059937719122
AEMK02000286.1	62967	64793	.	4	+	1.66634324537261e-30	2.47447015186017
8	54588169	54590130	.	3	+	1.90748965702109e-30	2.6841862223165
AEMK02000695.1	10965	12031	.	3	+	4.08434305199999e-30	2.3146427007975
AEMK02000477.1	62768	65612	.	5	+	4.2791580511142e-30	2.47385989626414
AEMK02000141.1	18920	19300	.	2	+	1.19728582844693e-29	2.49847479028924
6	146986881	146988051	.	3	+	2.25749079856261e-29	1.14610985280163
AEMK02000281.1	2844	5940	.	3	+	4.19992350430877e-29	2.35786676285035
1	225712774	225714654	.	3	+	4.90156066738021e-29	1.08777863699435
6	63244472	63246289	.	4	+	5.59388525276784e-29	2.13996953371468
AEMK02000589.1	16786	19865	.	4	+	1.21206072425915e-28	2.11243796665861
AEMK02000698.1	1011717	1013415	.	3	+	1.34549834386811e-28	2.20489913228991
7	23022853	23026666	.	8	+	1.41168481357957e-28	2.21425517250213
AEMK02000451.1	124435	125481	.	3	+	2.58192824944245e-28	2.41500700097664
10	19433522	19434250	.	1	+	3.25834371630887e-28	2.37223483543693
6	78823978	78824332	.	1	+	3.48761214794597e-28	2.70386397472215
17	63386791	63387398	.	3	+	3.7850428572001e-28	2.66702080508204
AEMK02000639.1	88646	89243	.	3	+	4.20299872387821e-28	2.97898146425284
AEMK02000485.1	48881	49451	.	3	+	4.86659452710759e-28	2.87352184744122
2	106842883	106846417	.	4	+	5.67669722881419e-28	1.53077998410349
AEMK02000256.1	48751	50802	.	3	+	7.78167551375609e-28	2.361844364007
AEMK02000542.1	36214	36514	.	1	+	7.90988699002915e-28	2.76393407846507
Y	41602448	41602667	.	1	+	9.65260232996207e-28	3.25093417963468
AEMK02000542.1	47226	47861	.	3	+	2.54527904015923e-27	2.36333386669718
9	63423247	63425225	.	3	+	3.2089370667403e-27	2.44318292509537
AEMK02000650.1	9442	13148	.	4	+	3.29580199264948e-27	2.53903700925942
Y	42821842	42822500	.	3	+	4.11891170425386e-27	2.86775964623125
8	41545768	41549287	.	6	+	5.5241778381166e-27	2.38680752967663
Y	8374487	8374867	.	3	+	6.70286364727857e-27	3.0928362755531
15	110919814	110922405	.	4	+	1.09645690168643e-26	1.40570341848095
Y	43012544	43012845	.	3	+	1.26577446577431e-26	2.95875596331354
AEMK02000589.1	113704	116341	.	4	+	1.50876275658194e-26	2.52643899676218
1	273745314	273746515	.	2	+	3.20260121108543e-26	2.56421717503979
1	258044153	258045163	.	2	+	4.4317440522148e-26	2.40874298037745
13	93305968	93308353	.	3	+	4.93457476909935e-26	1.0009397231503
AEMK02000360.1	20412	22714	.	5	+	4.93457476909935e-26	2.31233074422248
6	148912221	148913812	.	3	+	6.58945018001368e-26	1.03337410638967
6	3366501	3367471	.	1	+	7.44486331989461e-26	2.54810996901615
1	44372913	44374086	.	3	+	7.88731738774336e-26	2.56776901425057
8	41290475	41294295	.	7	+	9.95190753546164e-26	2.41781485575705
13	192655683	192658105	.	4	+	1.15969549716448e-25	1.15769751201672
5	93475289	93475612	.	1	+	1.30973538936264e-25	2.88047961035154
FPKY02000009.1	42687	43866	.	4	+	1.31060434316727e-25	2.68929349962978
Y	25287238	25288694	.	3	+	1.337851062524e-25	2.66444919840258
1	74626492	74629921	.	4	+	1.48405705317193e-25	1.06732945420361
16	6382928	6385977	.	4	+	1.76269486395111e-25	2.33997837897917
14	51705619	51707791	.	5	+	2.77200972649564e-25	2.736153405585
AEMK02000384.1	14013	15078	.	3	+	2.99690053033685e-25	2.61102468794877
15	1020	1373	.	3	+	4.0291002600079e-25	2.62569268011778
16	51426104	51426536	.	1	+	4.09501584853983e-25	2.41749469233996
13	127932966	127934488	.	3	+	5.10180398180505e-25	1.35964034626225
9	75272720	75273321	.	1	+	6.27049731408411e-25	2.65942224164202
AEMK02000639.1	6245	7890	.	4	+	6.55024700062278e-25	2.58795776936814
13	106894048	106895743	.	3	+	6.9874394959276e-25	1.50664079557656
17	63366324	63368088	.	3	+	1.00809756675795e-24	2.7646354203191
AEMK02000425.1	149065	149603	.	2	+	1.58560889749297e-24	2.39344002009369
1	84543779	84546160	.	3	+	1.75840720112034e-24	2.11037495760412
1	42729181	42731960	.	4	+	1.99334462180228e-24	1.07428985748835
17	63453497	63454381	.	3	+	2.3743035887869e-24	2.48193209955191
AEMK02000639.1	193463	195642	.	5	+	2.88865859513274e-24	2.3260558868076
5	24117095	24118096	.	3	+	3.22959351813605e-24	2.68511826705144
10	19451893	19452590	.	2	+	3.32801782621477e-24	2.50808988358311
10	15294032	15297967	.	4	+	5.4110784523856e-24	1.90115250020485
10	19445261	19445820	.	2	+	7.79921880720763e-24	2.30079027803249
AEMK02000235.1	67975	69300	.	3	+	8.67307178951462e-24	2.61379838213993
17	63447503	63448297	.	3	+	1.28159633440158e-23	2.51476204214823
1	79789415	79792376	.	4	+	1.71304983804352e-23	1.48263889356681
7	8714631	8715719	.	1	+	2.05870485022462e-23	2.32066581977394
AEMK02000652.1	22670	23974	.	3	+	3.00874600155765e-23	1.82047665529585
9	63405504	63406341	.	4	+	6.41474009230983e-23	2.12311508951757
AEMK02000235.1	37909	39055	.	3	+	6.42258363893419e-23	2.60906385902669
AEMK02000635.1	32146	32760	.	1	+	8.11292888813868e-23	2.70032272658033
AEMK02000542.1	49909	50731	.	3	+	8.60012417328733e-23	2.797263868025
AEMK02000556.1	22030	22485	.	1	+	1.09788691437114e-22	2.4761744669978
AEMK02000407.1	78584	80259	.	3	+	1.1186349318143e-22	2.13559257775802
13	106558233	106560037	.	3	+	1.3208513232763e-22	1.02601800988708
Y	25320231	25321237	.	3	+	1.32470934601126e-22	2.59567683895113
1	21047046	21049347	.	3	+	1.71485375925507e-22	1.80001360249319
AEMK02000556.1	19563	19939	.	3	+	1.91422141228908e-22	2.66778460617155
5	39797584	39799742	.	2	+	5.79264663717556e-22	2.42025318246171
AEMK02000407.1	9657	10031	.	2	+	6.05548540982176e-22	2.75885995451807
AEMK02000179.1	19132	21079	.	3	+	6.09870080060408e-22	2.57499462929788
12	61587626	61588469	.	3	+	7.31032969548978e-22	2.30017013417918
14	20385915	20387654	.	3	+	1.1195156266051e-21	2.4537608966594
AEMK02000614.1	13125	13689	.	3	+	1.24531927800488e-21	2.5980820943534
AEMK02000193.1	5264	6825	.	4	+	1.35130349830847e-21	2.14882845388891
7	59136218	59136976	.	1	+	1.76570733148156e-21	2.35172414376586
10	19422711	19423055	.	1	+	2.85367352687809e-21	2.44414755193229
AEMK02000472.1	77819	78358	.	2	+	3.62005689274935e-21	2.35606132276997
AEMK02000256.1	76228	78016	.	2	+	4.52985025255867e-21	2.14231113067592
15	4037	4595	.	2	+	4.57636458724167e-21	2.48102411582866
AEMK02000384.1	5785	6160	.	1	+	8.48387502236209e-21	2.42463527496626
AEMK02000477.1	116869	119066	.	4	+	1.31319420259248e-20	2.43533771893386
Y	43420212	43421484	.	3	+	1.4572553419941e-20	2.81817613491683
AEMK02000189.1	169986	171437	.	3	+	1.46931956150219e-20	1.98200856780055
AEMK02000472.1	22831	23732	.	2	+	1.5901196267533e-20	2.3816931386889
AEMK02000235.1	67111	67647	.	3	+	1.65792056499296e-20	2.32910010873762
8	74001047	74004614	.	6	+	1.86546609627344e-20	1.919609324905
AEMK02000589.1	86215	89695	.	4	+	1.9479071541327e-20	2.12418750454362
2	27329912	27330653	.	2	+	2.45553166613861e-20	2.36744363016095
10	24930281	24930863	.	3	+	2.96108922479784e-20	2.41011601361642
2	27328681	27329260	.	3	+	3.56351095791715e-20	2.17246249832506
14	2436199	2437002	.	1	+	3.76474845948023e-20	2.27943399238853
10	19446749	19447207	.	1	+	4.75041472064139e-20	2.38486104978343
1	182202567	182204382	.	3	+	6.21321119422647e-20	1.02629914560382
12	10362035	10363706	.	3	+	6.6824491068098e-20	2.59473169858985
AEMK02000480.1	33714	34089	.	1	+	7.68299050903419e-20	2.87295184861118
3	94313193	94314808	.	3	+	8.81053173787296e-20	2.01871095874908
Y	42818564	42818965	.	3	+	9.14795036937867e-20	2.88488628530858
1	19097273	19098640	.	3	+	1.04741330710871e-19	1.58637333702444
17	35812448	35812697	.	1	+	1.12462186328928e-19	2.48867461107302
AEMK02000256.1	190026	192371	.	4	+	1.34949271242311e-19	2.12566516395399
1	79421122	79421643	.	1	+	1.50590273996293e-19	2.52099997666369
7	98445617	98446156	.	1	+	2.15812263615019e-19	2.24702780187925
16	6418533	6419010	.	1	+	2.41112746546276e-19	2.45646497095554
6	170741035	170741783	.	1	+	3.15435086307498e-19	2.27102246135605
AEMK02000495.1	86438	86604	.	1	+	3.99629806983118e-19	2.35008873470925
AEMK02000451.1	119036	119682	.	3	+	4.60314290747214e-19	2.2592695472764
AEMK02000556.1	20883	21622	.	3	+	4.67671684157973e-19	2.38688245181704
17	41746860	41747337	.	1	+	4.99273691666122e-19	2.51544952710236
9	86838473	86838968	.	1	+	5.44590713565385e-19	2.4136507389497
6	59246773	59247158	.	1	+	5.56312912771882e-19	2.75007127703215
Y	41629722	41629927	.	1	+	6.77416081487461e-19	2.67078378518973
16	53669251	53672922	.	3	+	1.1318874452752e-18	1.26479946198668
AEMK02000225.1	44937	45461	.	3	+	1.17649283806608e-18	2.24286542670101
18	24372422	24373075	.	2	+	1.53183711088098e-18	2.15467538409072
13	179320802	179321835	.	3	+	1.54769723604687e-18	1.28014088093833
9	83418488	83421537	.	4	+	1.64503609995108e-18	1.96400666150723
Y	41636572	41637699	.	3	+	1.88838463213294e-18	2.76317517801114
AEMK02000589.1	37134	38930	.	2	+	2.14441325693114e-18	1.92957110283602
10	19289900	19290193	.	1	+	2.17613413746989e-18	2.35840428535095
10	38281351	38281755	.	1	+	2.33870543136494e-18	2.9083283584536
9	133210367	133214888	.	5	+	2.52412880975919e-18	1.44310566716562
AEMK02000703.1	137393	139069	.	3	+	3.57374384385672e-18	1.99754058038008
4	100442231	100444258	.	3	+	5.44805915346235e-18	1.16314440152652
AEMK02000286.1	34711	36498	.	4	+	5.89309302807048e-18	2.2788213229659
3	118144332	118145209	.	2	+	6.14969824228766e-18	2.08009026495304
X	6483677	6484332	.	2	+	6.2433867037753e-18	-1.89391608248791
1	25154355	25157086	.	3	+	6.7865490894807e-18	1.00101764830649
1	37909242	37912874	.	5	+	7.08234237224325e-18	1.3901453638353
X	83350176	83352617	.	3	+	7.47855995037767e-18	1.79423077749332
15	12121	14203	.	3	+	7.65377985004467e-18	2.07743009661781
AEMK02000652.1	17997	18453	.	1	+	8.25526925571261e-18	2.25711355721912
9	63362465	63363904	.	4	+	8.74494479887748e-18	2.43280555446414
AEMK02000693.1	20826	21127	.	1	+	8.92361925834808e-18	2.91356443331867
17	63449614	63450216	.	3	+	1.25799370566851e-17	2.27184624104022
15	103878912	103880712	.	3	+	1.34103257150656e-17	1.93382278971056
3	10239513	10240168	.	1	+	1.76339087418115e-17	2.17103649835919
3	6918463	6918636	.	1	+	1.7739764773687e-17	2.07134287080001
13	152099736	152102167	.	3	+	2.02081933119753e-17	1.4447446142938
13	117512738	117513543	.	3	+	2.15591175366465e-17	2.10043246156725
AEMK02000289.1	30141	33511	.	2	+	2.17151493280361e-17	1.92304838408218
14	122792996	122793384	.	1	+	2.21213832005823e-17	2.35141016736831
AEMK02000451.1	107900	108143	.	1	+	2.45253363436056e-17	2.50409927805081
2	113479167	113481367	.	3	+	2.45809762502258e-17	1.00597119736833
AEMK02000135.1	24480	26003	.	3	+	2.70411642182276e-17	2.12405894204873
AEMK02000218.1	22262	22431	.	1	+	2.70638056775678e-17	2.24433090745983
8	41401585	41403017	.	3	+	3.12216578737597e-17	2.17786996956668
6	63236619	63238881	.	3	+	3.88965127442561e-17	2.0986401445851
1	180591796	180593560	.	3	+	3.92121182143714e-17	1.82545462900158
13	117369265	117371364	.	3	+	4.05761940822588e-17	1.17365914597764
12	61588810	61589608	.	3	+	4.11082668594347e-17	2.21434541893368
AEMK02000256.1	95655	96488	.	3	+	4.22068613050133e-17	2.03877754390387
AEMK02000589.1	73687	74921	.	3	+	4.60241428431677e-17	1.88273751119396
7	107815439	107816489	.	1	+	4.98630107383605e-17	2.43272242261932
AEMK02000425.1	49810	51184	.	3	+	5.39921219659325e-17	2.11781089751838
AEMK02000695.1	4720	5388	.	3	+	5.56926479800681e-17	2.37737558979259
AEMK02000644.1	81098	82360	.	4	+	5.80481646270093e-17	2.02628277704039
1	56112628	56112867	.	1	+	6.94363293889345e-17	2.58181174093456
13	22927196	22927552	.	1	+	7.71523771873132e-17	2.32508178070791
AEMK02000193.1	21551	23175	.	5	+	8.4277225445288e-17	2.01244538956778
7	15642556	15644369	.	3	+	8.96648798419356e-17	1.40039191985368
17	11299360	11300158	.	1	+	9.17616684342821e-17	2.01029569777978
14	30530528	30530887	.	3	+	9.57880031237634e-17	1.28579851838096
AEMK02000556.1	25648	25822	.	1	+	9.85268731405198e-17	1.97876383456928
18	26046599	26048270	.	3	+	1.01697404846543e-16	2.0784358615068
2	27449808	27450730	.	3	+	1.05096617587787e-16	2.17562591623365
7	9693425	9693843	.	1	+	1.10720858016448e-16	2.10957095095521
15	63494664	63498585	.	3	+	1.22046448977581e-16	1.03409105100088
12	52562309	52563503	.	2	+	1.53189610630961e-16	-1.88888963239233
AEMK02000644.1	19648	20217	.	2	+	1.56488092156723e-16	2.48877914926034
15	86946148	86948047	.	3	+	1.62094763452776e-16	1.4454340849008
6	58977103	58978451	.	3	+	1.94641725247422e-16	2.00623363328566
AEMK02000135.1	20811	21659	.	3	+	2.18271836388561e-16	2.03142238140002
AEMK02000292.1	170804	171249	.	1	+	2.56886231523603e-16	2.22799760548299
FPKY02000001.1	302799	303620	.	2	+	2.8781676890236e-16	2.60864462808137
6	55411660	55412693	.	3	+	2.92686988614358e-16	-1.04531658644708
14	74670816	74671217	.	1	+	3.03061200405711e-16	2.27387495516952
15	56069460	56069810	.	1	+	3.0699728862637e-16	2.29583323549371
AEMK02000589.1	112842	113442	.	2	+	3.0699728862637e-16	2.24626215347675
10	19486565	19487026	.	1	+	3.39781643626323e-16	2.02297126297702
3	97308718	97309315	.	1	+	3.51759521779246e-16	2.05180926369413
4	17442959	17443509	.	1	+	3.51759521779246e-16	2.35586604524632
2	96275263	96277155	.	2	+	3.71841650251425e-16	2.03019495795838
5	32743752	32744785	.	2	+	4.7837453184303e-16	1.88338456921266
Y	41587088	41587525	.	3	+	4.89016327089804e-16	2.49547510256666
AEMK02000235.1	48680	49325	.	3	+	5.10067052674453e-16	2.21364779905904
1	188580995	188582580	.	3	+	5.71917329493747e-16	1.4451318291719
6	131643059	131643787	.	1	+	6.50593621232037e-16	2.29421130001483
12	52276216	52278322	.	6	+	7.20359863240632e-16	2.12064574469202
2	105046168	105047774	.	3	+	7.41730304100172e-16	1.20038635649618
AEMK02000485.1	126058	127206	.	3	+	7.52670574363841e-16	2.26780295106981
1	18512262	18514427	.	3	+	7.63849893449133e-16	1.16252878154759
10	25082424	25084910	.	3	+	7.6917679672521e-16	1.84317904130298
AEMK02000429.1	21276	23242	.	3	+	8.58380944198933e-16	2.04907159072902
15	52838436	52839347	.	2	+	9.56946504035636e-16	2.29167991961885
AEMK02000220.1	16769	17446	.	2	+	9.9534218637647e-16	2.09218186554336
AEMK02000477.1	124875	127066	.	5	+	1.19286241126582e-15	1.99765260581233
3	17275493	17276093	.	1	+	1.26723214267549e-15	2.66746674518389
4	46468806	46469040	.	1	+	1.30296714085701e-15	2.39646506067066
AEMK02000425.1	143943	145046	.	2	+	1.41080717436421e-15	1.95414490645444
8	116544464	116546119	.	3	+	1.60725778824926e-15	1.05128321105314
AEMK02000451.1	157911	158365	.	3	+	1.6487532621734e-15	1.95302502656958
AEMK02000472.1	20266	21853	.	5	+	1.72700267130667e-15	2.04220155857021
15	17917499	17919542	.	3	+	1.79324208531347e-15	1.4839829568031
8	84390552	84391872	.	3	+	1.81224132480088e-15	2.04582382749304
4	61627999	61628980	.	2	+	1.87125208879682e-15	1.81288982564874
7	110000009	110000470	.	1	+	1.96973687681684e-15	2.58865510013992
AEMK02000612.1	21596	23407	.	4	+	2.09332943076982e-15	1.85037001454015
Y	42911603	42912168	.	3	+	2.52597131729397e-15	2.62993014595799
10	1539704	1540196	.	1	+	2.56554161432616e-15	2.38015570587914
10	19493199	19493487	.	1	+	2.60664522179436e-15	1.87747647671251
5	77767851	77769574	.	4	+	2.73132818104041e-15	1.99933037261068
15	23236007	23237345	.	1	+	3.12103160845718e-15	2.30096848446108
10	19434859	19435284	.	1	+	3.18338452896822e-15	1.8929411563811
2	9140476	9140791	.	2	+	3.30666112749537e-15	-2.37579098106041
10	33796263	33796906	.	1	+	3.48520936534777e-15	2.11399278687958
AEMK02000189.1	37040	38997	.	4	+	3.48573409596789e-15	1.83395514188352
9	7664931	7665989	.	2	+	3.58893577540057e-15	2.14482840788057
13	59226	61205	.	3	+	3.66848626014858e-15	2.46883248304197
3	47043896	47044801	.	1	+	3.71627957331204e-15	1.87967646828496
10	54675787	54676637	.	1	+	3.88123465077473e-15	1.94703022983981
4	18288728	18292458	.	5	+	4.18562944858793e-15	1.12717793690068
8	54673707	54675029	.	2	+	4.2001858153054e-15	2.30221844670986
AEMK02000384.1	8637	9306	.	3	+	4.25672212742268e-15	2.16685457424058
8	124148883	124150060	.	3	+	4.47435947586751e-15	2.04131865209295
Y	41600162	41600959	.	2	+	4.76399952375998e-15	2.50018972074474
8	14758768	14759862	.	1	+	5.51445716561288e-15	2.06330838245245
AEMK02000425.1	148391	148714	.	1	+	5.7312802013919e-15	2.21732853803595
15	80015380	80015818	.	1	+	5.76540922047321e-15	2.2446685952791
1	252761905	252762672	.	2	+	6.05258692273499e-15	1.76846762016275
8	87995310	87995557	.	1	+	6.490550513956e-15	2.39125001685368
AEMK02000384.1	19371	20356	.	3	+	7.01070898565551e-15	2.01241508436373
5	6041100	6042042	.	2	+	7.11279285040543e-15	-1.51336642135578
4	73710305	73712713	.	3	+	7.62114038712833e-15	1.92621394862771
AEMK02000639.1	198370	199269	.	3	+	8.03948360361729e-15	2.25688237814217
6	59240330	59240646	.	1	+	9.13331520542805e-15	2.72735855549295
X	15688421	15689398	.	2	+	9.81880519340281e-15	-2.03546486493247
9	75259652	75260670	.	3	+	9.82458155022267e-15	2.13126811010034
AEMK02000589.1	34080	34900	.	3	+	1.00228660591798e-14	1.91370361786295
2	50450337	50451304	.	2	+	1.01710639733342e-14	1.98669524423816
15	44613619	44616357	.	3	+	1.07850080305661e-14	1.86382750388252
14	104193421	104195519	.	3	+	1.30959842364003e-14	1.43003589035968
13	153480302	153481844	.	3	+	1.3898115563569e-14	1.00830777934052
13	153994963	153998608	.	5	+	1.45825046038614e-14	1.19451038472704
13	43132659	43133244	.	1	+	1.49712416180491e-14	2.00354795818932
AEMK02000477.1	104066	105499	.	3	+	1.49712416180491e-14	1.94989732912187
8	133664237	133665258	.	2	+	1.54299488407366e-14	2.44630623953302
4	74490333	74491750	.	3	+	1.72572678788121e-14	2.176990989574
2	27684389	27686114	.	3	+	1.76580108581644e-14	1.12648930567657
AEMK02000407.1	59634	61097	.	3	+	1.87258607434714e-14	2.05480062659371
AEMK02000589.1	68258	69308	.	3	+	1.88621655181412e-14	2.05740802341965
13	151544680	151545507	.	1	+	2.01436648345893e-14	1.94099780783154
Y	41590589	41590772	.	1	+	2.13312740021625e-14	2.17396883412066
13	162477891	162479277	.	3	+	2.27643642089718e-14	1.73106208529458
14	66277153	66278855	.	3	+	2.40420007373357e-14	1.15030994564923
17	60067813	60068337	.	1	+	2.40793068181308e-14	2.05188591986862
17	4720906	4721908	.	3	+	2.7590503403455e-14	2.0279470439368
2	114675535	114677702	.	3	+	2.79727201410981e-14	1.04965910902194
AEMK02000451.1	108401	108571	.	1	+	2.81088021664362e-14	2.01799090457033
15	4258538	4260429	.	3	+	2.84155537026142e-14	1.50988764803069
AEMK02000639.1	78551	79581	.	3	+	2.84155537026142e-14	2.42814763731631
3	117782998	117783592	.	1	+	3.34340627347864e-14	2.11248567954558
18	54510028	54511636	.	3	+	3.51021887113719e-14	-1.26264236435151
16	26658918	26660402	.	3	+	3.71384825856756e-14	1.32871483837722
Y	42896718	42897106	.	1	+	5.04807766955946e-14	2.37500585264323
10	19150184	19153022	.	3	+	5.19412810235599e-14	1.73596694282356
2	133762186	133763027	.	1	+	5.26718219922615e-14	2.29917225657765
AEMK02000614.1	1140	3424	.	3	+	5.35036181203202e-14	2.23340798880562
13	55388	55733	.	2	+	5.46985567023447e-14	1.92429024773387
1	170366385	170367133	.	2	+	5.89787772997895e-14	2.2352841158383
13	196644059	196644993	.	1	+	6.49303762814424e-14	1.97730200686529
9	98436628	98438365	.	3	+	7.06351598117911e-14	1.96811028773524
13	89475273	89477059	.	3	+	7.5590214095966e-14	1.80597368376925
5	87279950	87281772	.	4	+	7.94580422003081e-14	1.83626158487924
9	126522440	126522919	.	1	+	8.15323913621857e-14	2.1080929065112
1	44056650	44058240	.	3	+	8.52110609795085e-14	1.82064317822186
13	100441562	100443301	.	3	+	8.71771828906973e-14	1.00347110718233
7	77144837	77145222	.	1	+	9.25930667192772e-14	2.69304490885245
9	56177596	56177959	.	1	+	9.34688431333222e-14	2.65397233923881
AEMK02000614.1	8708	10082	.	4	+	9.91863373508067e-14	1.94418767768404
AEMK02000652.1	5061	5724	.	3	+	1.06332915657847e-13	2.17669228820676
3	77628202	77629202	.	3	+	1.14642912352545e-13	1.99379014619967
17	17007054	17007897	.	2	+	1.14729059161031e-13	1.87932344911592
12	2355068	2355951	.	3	+	1.19140128191059e-13	-1.44940620157493
9	72761753	72765188	.	4	+	1.28534202757947e-13	1.16329890834105
FPKY02000001.1	304064	304241	.	1	+	1.57857207607863e-13	2.34272942443053
AEMK02000383.1	62004	63273	.	2	+	1.58957073524914e-13	1.71184945508339
13	179569073	179569673	.	1	+	1.64422511435526e-13	1.95804803329424
16	3949354	3949797	.	1	+	1.74355565868745e-13	2.1944096068697
AEMK02000451.1	155477	156080	.	1	+	1.76325200827494e-13	1.91538963879783
6	49348617	49349374	.	2	+	1.87519276823978e-13	-1.35268638607918
8	97087559	97089105	.	3	+	2.03322576838302e-13	1.32716204572669
14	6013603	6015455	.	4	+	2.12104800832205e-13	1.88008111549246
13	123648521	123650912	.	3	+	2.24148507767723e-13	1.53834382389249
1	4892056	4893849	.	3	+	2.25529857526535e-13	1.89779311936574
2	50579987	50581093	.	3	+	2.29292944274337e-13	1.91000889186498
14	38484977	38485391	.	1	+	2.32977605911541e-13	1.99695793805034
11	24525053	24525558	.	1	+	2.3616052044871e-13	2.00715679404306
13	79139282	79140075	.	3	+	2.3616052044871e-13	1.87623300050498
7	61825506	61827009	.	2	+	2.37101336487445e-13	1.7177464762122
Y	193807	194778	.	3	+	2.58569890184886e-13	2.37789174176376
13	110587271	110588798	.	3	+	2.69794313846793e-13	1.77859147976227
14	99764944	99765951	.	3	+	2.86932227596587e-13	1.86305070037279
X	87217279	87217482	.	1	+	3.1783896719992e-13	2.56342303598635
AEMK02000589.1	7454	9337	.	4	+	3.25293583419986e-13	1.76940998637954
AEMK02000256.1	19356	20643	.	3	+	3.38738462639942e-13	1.94178239892789
4	66273144	66273381	.	1	+	3.5950558573136e-13	2.6706253883458
4	100425564	100427115	.	3	+	3.65225093305543e-13	1.29293595745437
1	252842940	252844581	.	3	+	3.681861238223e-13	1.87972461239952
10	65870023	65871286	.	2	+	3.82398267361991e-13	-2.11711271729146
1	5464538	5465911	.	3	+	3.97717820279315e-13	1.18078311486114
2	64397742	64397977	.	1	+	4.23864762754475e-13	2.8289842937134
9	86645430	86646850	.	1	+	4.45574390525364e-13	1.70025127375302
2	56012875	56015939	.	4	+	4.60990329027706e-13	1.75311918029904
6	53519562	53521370	.	4	+	4.60990329027706e-13	1.94346503996218
12	11834106	11834599	.	1	+	4.87244402554772e-13	1.94541016837534
6	131658244	131659085	.	1	+	5.16273920850966e-13	2.13310455736282
10	19450758	19451085	.	1	+	5.37866776283976e-13	1.81950550956614
2	77511716	77511999	.	1	+	5.38503471852643e-13	2.30207117568846
4	74447407	74450575	.	5	+	5.42058483367824e-13	1.61631610100358
4	22103357	22104031	.	1	+	5.4615307743743e-13	1.877160475391
AEMK02000256.1	92441	93038	.	3	+	5.51234745323654e-13	2.04391611642938
6	61305310	61306145	.	3	+	5.54033406437233e-13	1.83808575031128
AEMK02000614.1	16491	16745	.	1	+	5.56739069381809e-13	2.17892820954081
8	100860779	100863590	.	4	+	5.70876381640245e-13	1.82272467654384
AEMK02000589.1	49880	51045	.	3	+	5.7289680520635e-13	1.83498783896349
4	40129337	40129863	.	2	+	6.11042197871013e-13	1.9651740223884
18	7402724	7404124	.	3	+	6.23897366167421e-13	-1.1507917373314
AEMK02000135.1	58324	58802	.	2	+	6.43205298343922e-13	1.8429669514866
AEMK02000515.1	48306	50384	.	4	+	6.95918868156536e-13	1.59974312813335
5	97554171	97554627	.	1	+	7.17143370350879e-13	2.29744531245725
1	217629247	217629677	.	1	+	7.18229274794301e-13	1.71625169171744
7	9650142	9650928	.	1	+	7.39738881449329e-13	1.79527280219935
6	72173712	72173887	.	1	+	7.91820384615551e-13	2.51578353917746
AEMK02000461.1	22631	23950	.	3	+	8.59661452113408e-13	1.94148491849048
15	111174227	111174591	.	1	+	9.41092377056131e-13	2.34713093858535
AEMK02000135.1	57614	58087	.	3	+	9.64897648264287e-13	2.02042077477546
15	95660315	95660672	.	1	+	9.83088228195463e-13	2.15549568814373
4	97299887	97300900	.	2	+	1.00901153646574e-12	-1.91366874599447
8	47607770	47609212	.	3	+	1.16841522592581e-12	1.12291607469875
2	69359324	69359629	.	1	+	1.18777745955655e-12	2.42801604778406
AEMK02000556.1	17825	18321	.	3	+	1.18777745955655e-12	1.8996525256498
9	71349494	71351591	.	4	+	1.19535645345864e-12	2.37022188096337
8	16786911	16787328	.	1	+	1.24357906640115e-12	2.63139314544648
1	73104063	73105844	.	2	+	1.27681580698899e-12	1.99101625049959
2	108255226	108256784	.	3	+	1.27681580698899e-12	1.27711018315939
3	50804403	50805240	.	1	+	1.29220154188333e-12	1.87541548836555
15	87378030	87379761	.	3	+	1.32856338422028e-12	1.01498180638043
AEMK02000135.1	48350	49392	.	3	+	1.50790675537772e-12	1.83253909853736
AEMK02000639.1	295144	297871	.	3	+	1.54620106691896e-12	1.86373069777179
15	75510646	75511779	.	3	+	1.63688584961127e-12	1.77835917831907
2	14467629	14469651	.	3	+	1.77039664258169e-12	1.78695928195972
9	52841331	52842546	.	3	+	1.8098386310744e-12	2.27326732810976
10	19437043	19437329	.	1	+	1.86079623709714e-12	1.87675370106647
5	47846733	47848181	.	3	+	1.86397984117202e-12	1.46663363379681
17	58062083	58062715	.	3	+	1.99582555505004e-12	-1.35066327192924
15	33145	33875	.	2	+	2.01481616452704e-12	2.05417702316523
AEMK02000432.1	14778	16050	.	3	+	2.05670927483922e-12	2.03755263170922
1	205697085	205698330	.	3	+	2.13465511506891e-12	2.20197293727205
15	94170741	94171937	.	1	+	2.2138336506147e-12	1.85995390747448
AEMK02000480.1	35534	36488	.	2	+	2.43744273617898e-12	2.05932189747036
4	46497722	46499644	.	4	+	2.44122613265783e-12	2.04757704623097
5	10894177	10894858	.	1	+	2.50572101110797e-12	2.15541443986256
14	100282035	100282824	.	1	+	2.59297784665861e-12	1.85138446377887
15	111169014	111169294	.	1	+	2.61811750724031e-12	2.31733332266551
AEMK02000220.1	10493	10691	.	1	+	2.6292085649512e-12	1.7572633828917
14	99224218	99224923	.	2	+	2.77460697931656e-12	2.01631370961088
AEMK02000652.1	3388	3955	.	3	+	2.86817901220044e-12	1.82883967159184
13	2601146	2602169	.	1	+	2.9128488128846e-12	1.79253147479849
8	133043219	133043789	.	1	+	2.91362924476063e-12	1.87943326379513
8	110199289	110201882	.	4	+	2.98696022472607e-12	1.60772782819758
4	14227256	14227901	.	3	+	3.37811612015698e-12	1.82114197842765
1	152635529	152636869	.	3	+	3.49048570032499e-12	1.70171812552369
5	27581352	27581887	.	1	+	3.64545583824282e-12	2.15455983433955
6	141958762	141960936	.	4	+	3.70451371496419e-12	1.73508395645344
1	71359563	71360330	.	1	+	3.78374172528604e-12	1.79767742174911
6	38775403	38775987	.	3	+	3.8427527405988e-12	1.93023743455349
8	59987148	59990271	.	4	+	3.88283833770075e-12	1.82672473730007
AEMK02000189.1	66759	68259	.	4	+	4.1137246025381e-12	1.72320051669527
1	183418886	183421248	.	3	+	4.12778660654581e-12	1.00595295210905
1	132006544	132006776	.	1	+	4.13906702688854e-12	2.47798279280748
5	100265882	100266344	.	1	+	4.38373429449705e-12	2.14486136230117
1	37192881	37194874	.	3	+	4.53047205937975e-12	1.13291214364158
15	17028264	17028562	.	2	+	4.63732026426724e-12	-2.87198417330009
6	101472563	101472824	.	1	+	5.07008912256887e-12	2.63746528572848
13	86511866	86513507	.	3	+	5.14661365686374e-12	1.88207318764668
15	115094142	115097463	.	6	+	5.59711749848145e-12	1.83521981091453
9	34620196	34621698	.	3	+	5.59711749848145e-12	1.93719766657067
AEMK02000639.1	309181	311425	.	4	+	5.72907777244929e-12	1.98138519878668
1	28853407	28857021	.	5	+	5.79167543464599e-12	1.31564531775583
2	60507463	60507747	.	1	+	5.79167543464599e-12	2.25253181525444
1	265042399	265042829	.	1	+	5.80226536206733e-12	1.9729953206264
8	133241804	133242620	.	1	+	6.05370317869236e-12	1.99057981323809
1	133015187	133017796	.	3	+	6.17537877581212e-12	1.43510867687506
1	253672734	253673906	.	3	+	6.17537877581212e-12	1.97096730728083
AEMK02000652.1	19407	19905	.	1	+	6.39143754820743e-12	1.96696453563985
5	90690852	90691519	.	1	+	6.43823483307046e-12	2.03919806367092
11	51273495	51273721	.	1	+	6.62059202485358e-12	2.53552605957242
1	209181237	209182811	.	2	+	6.88448054183075e-12	1.97228802962658
13	179913299	179915839	.	3	+	7.02123401067754e-12	1.41482949184621
12	36079300	36079892	.	2	+	7.05157167337367e-12	-2.34125130528042
13	69301948	69302478	.	1	+	7.05157167337367e-12	1.68952635832314
11	74309586	74309860	.	1	+	7.1771512155822e-12	2.52140672344325
X	47613592	47616878	.	2	+	7.43237251228686e-12	1.53634887034023
11	49030071	49031756	.	3	+	7.58309823210672e-12	1.95911566746107
AEMK02000639.1	8251	8869	.	3	+	7.70243698908987e-12	2.13238708861064
12	25896589	25897804	.	2	+	7.7197430543229e-12	-1.51651347713329
AEMK02000234.1	28926	30308	.	3	+	7.7197430543229e-12	1.54037350248899
AEMK02000425.1	33972	34953	.	3	+	8.12179425840754e-12	1.89708688418742
Y	8013592	8013802	.	1	+	8.61600613051274e-12	1.98880498524903
18	51470050	51470951	.	1	+	8.90713073188073e-12	1.98453530284381
6	128494354	128496266	.	2	+	9.54717802810664e-12	1.82486190706279
10	19169899	19170730	.	2	+	9.58472856301882e-12	1.69820032236613
4	7813896	7816991	.	3	+	1.09033978302721e-11	1.06042814481294
13	35361750	35365119	.	5	+	1.32276630748053e-11	1.50992070202709
1	139653992	139654615	.	1	+	1.3719747973527e-11	2.28563217286903
AEMK02000408.1	1128259	1130770	.	2	+	1.41868760638245e-11	1.70591841506006
12	22508239	22509016	.	2	+	1.45668110115453e-11	-2.43616825175756
15	83872274	83873799	.	3	+	1.48851716879297e-11	1.66062953326562
1	217630503	217631941	.	3	+	1.50263192016949e-11	1.71795370734483
AEMK02000408.1	369706	371302	.	3	+	1.50263192016949e-11	1.76903152225959
1	79733996	79734705	.	1	+	1.50667575156605e-11	1.82233047215091
1	115731784	115735115	.	4	+	1.50667575156605e-11	1.01046286515086
Y	42991575	42991933	.	3	+	1.59685866362994e-11	2.38974388440309
AEMK02000328.1	189828	190274	.	2	+	1.68069088047076e-11	-2.54526885047438
11	44185521	44188367	.	6	+	1.73798826673575e-11	2.02898049017617
1	98133170	98135701	.	4	+	1.76383220965365e-11	1.62688704675939
1	246401363	246402322	.	3	+	1.87151760804009e-11	1.63638094369239
AEMK02000652.1	6708	7044	.	3	+	1.93711237039018e-11	1.72709656135261
7	58530606	58531654	.	3	+	1.94571777933336e-11	1.93268203508439
6	53149585	53149801	.	1	+	2.01892829766444e-11	2.34399340572402
AEMK02000589.1	53597	54502	.	1	+	2.03945618159203e-11	1.67961984679371
13	52714	54203	.	3	+	2.06757116051822e-11	2.30825547266607
1	98375928	98376407	.	1	+	2.55136300982254e-11	1.94251133214369
AEMK02000695.1	6240	6517	.	1	+	2.57616812986649e-11	2.65512919479251
6	103768749	103769163	.	1	+	2.5982566824288e-11	2.35191527248926
4	100463032	100465198	.	3	+	2.74010805121131e-11	1.57545251041831
AEMK02000499.1	13853	15662	.	3	+	3.12625780467852e-11	1.70626440533474
15	103153108	103155386	.	3	+	3.2895263581201e-11	1.65538922392357
9	38581709	38583011	.	2	+	3.34363421082941e-11	1.72479957206654
FPKY02000001.1	297487	297712	.	1	+	3.39793470948133e-11	2.30359786013252
14	124735434	124735735	.	1	+	3.57915651368519e-11	1.76251354387961
6	15941299	15941768	.	1	+	3.6939763732105e-11	1.88019958228483
16	25466603	25466913	.	1	+	3.80735285177085e-11	2.13535748356653
2	64303890	64304435	.	1	+	3.84435408269442e-11	1.8838399261358
6	45312183	45312641	.	1	+	4.12582374540665e-11	1.77583718681509
17	51813065	51813359	.	1	+	4.1702593028275e-11	1.88255122557092
5	92705965	92706404	.	1	+	4.1702593028275e-11	2.00971219025566
Y	7349250	7350441	.	1	+	4.27279157531976e-11	2.13632680512263
16	5248567	5249025	.	1	+	4.31837470665343e-11	1.86862000290879
9	36969992	36970876	.	2	+	4.48568160066046e-11	1.81506521119368
AEMK02000286.1	47467	47989	.	3	+	4.56159791465182e-11	1.97518529328812
1	4948333	4949238	.	2	+	4.64608202331039e-11	1.56537340385457
4	57684755	57685973	.	3	+	4.76377791775976e-11	1.80477333061099
8	1711856	1715355	.	2	+	4.77635069751617e-11	1.04824151693655
1	74296680	74297482	.	1	+	4.83047009347474e-11	1.97998417976635
AEMK02000589.1	26470	27900	.	3	+	5.02268125209936e-11	1.69448861439194
1	79564721	79566691	.	3	+	5.08144669572472e-11	1.64538053319818
11	56478417	56479198	.	1	+	5.08144669572472e-11	1.99761097448909
AEMK02000621.1	89727	91250	.	4	+	5.33669304476953e-11	1.7918779112457
10	58096492	58098426	.	3	+	5.5304212710447e-11	1.19326140593523
AEMK02000224.1	22646	23788	.	3	+	5.72487608986284e-11	1.80481313598327
1	246277064	246278800	.	3	+	5.80911603995547e-11	1.31483899013612
Y	41232169	41233178	.	3	+	6.34602767636446e-11	2.09191443764476
7	47088872	47090740	.	3	+	6.53753541813184e-11	1.53840937024352
13	203325937	203326868	.	3	+	6.7807341389053e-11	1.85453716466551
2	67733151	67735877	.	4	+	7.05956487934424e-11	1.66199328933736
5	51922147	51922511	.	1	+	7.21990081792143e-11	2.15407555364057
6	51822360	51822823	.	2	+	7.37875417946943e-11	-1.57548396886349
4	127667622	127668541	.	1	+	7.65682223985039e-11	1.66862402095391
9	48467920	48468832	.	1	+	8.02986520526503e-11	1.68080873893269
14	5935096	5935794	.	3	+	8.09984457088046e-11	1.92542008717485
AEMK02000235.1	46801	46993	.	1	+	8.12223320477881e-11	1.66643366182296
1	243189248	243190213	.	3	+	8.16315254922677e-11	1.64675928342011
4	32092588	32094763	.	3	+	8.2204152548845e-11	1.65107374608574
7	77145420	77146548	.	3	+	8.2274044981523e-11	1.65375107504584
AEMK02000477.1	149725	151018	.	3	+	8.24277652475826e-11	1.68390105159406
AEMK02000235.1	32168	32561	.	2	+	8.54369142120463e-11	1.66756156108289
6	8883571	8883855	.	1	+	8.62302989658442e-11	2.11013012448822
14	51711835	51712004	.	1	+	8.81933160079474e-11	1.81714246980656
AEMK02000556.1	33017	33222	.	1	+	8.81933160079474e-11	1.70598779985912
6	134362697	134363078	.	2	+	8.93937091672433e-11	2.03264180727697
7	9780716	9780886	.	1	+	8.95897803499649e-11	2.23346814116515
11	10912910	10913134	.	1	+	9.05833606885275e-11	2.77253175166384
14	124399527	124401962	.	4	+	9.07970123997974e-11	1.7723643138538
5	101325090	101325310	.	1	+	9.29940561080844e-11	2.4771482905979
2	108733000	108734625	.	3	+	9.63051192602637e-11	1.05199752169728
13	173408756	173409205	.	1	+	9.63384981769268e-11	2.30304494000072
4	46464416	46464754	.	3	+	1.00528876801784e-10	1.81713839006257
4	50612501	50612734	.	1	+	1.0058753376812e-10	2.46219507689625
1	79657685	79657936	.	1	+	1.02087733542366e-10	2.20016231860914
13	182337701	182337937	.	1	+	1.06074766645318e-10	2.10824604786972
1	189112385	189112774	.	1	+	1.08352395757682e-10	-2.25417587766255
X	41851514	41852485	.	3	+	1.08760149901075e-10	-1.3226276033929
2	103414505	103417151	.	3	+	1.09412907992875e-10	1.03445174122281
13	3436282	3436643	.	1	+	1.10004013954346e-10	1.86689243226415
2	150773977	150774651	.	2	+	1.12835460899832e-10	1.70288625578868
AEMK02000589.1	24213	25636	.	3	+	1.16051244489518e-10	1.66340217508459
5	90237502	90237840	.	1	+	1.18377324287518e-10	1.63956969812029
4	45183388	45184581	.	4	+	1.18438788235086e-10	1.57455473986009
12	52278980	52280466	.	3	+	1.18677447768896e-10	1.58363072749312
15	7316711	7317261	.	1	+	1.19315254320962e-10	1.84560299533621
12	53998539	53999600	.	3	+	1.28957263503059e-10	-1.06918671385779
17	51880251	51880697	.	1	+	1.37391757297594e-10	1.95537107101503
8	70787827	70789697	.	3	+	1.48252416121018e-10	1.77660433253801
X	92647057	92648859	.	3	+	1.49027443187633e-10	1.36221526361738
10	32656334	32656946	.	1	+	1.51826530533767e-10	1.96260296221847
AEMK02000201.1	9185	9568	.	2	+	1.52483940105711e-10	1.78676878225417
1	29854390	29855051	.	1	+	1.5320934944106e-10	1.91997173773858
13	12336377	12336749	.	1	+	1.55874905627909e-10	1.82134407028832
9	16922232	16922524	.	1	+	1.60122325453532e-10	2.22567868100737
6	45313335	45314457	.	3	+	1.62917877073536e-10	1.82861572646065
4	107757582	107758070	.	2	+	1.68459725520428e-10	-2.2526605307294
AEMK02000224.1	451	3210	.	6	+	1.75133837848781e-10	1.84885195767395
4	37186421	37186837	.	1	+	1.78574053645893e-10	2.10238842883169
6	70689255	70689666	.	1	+	1.7865835773395e-10	1.99393501191311
9	86577995	86578809	.	2	+	1.79604652550969e-10	1.75686806148555
AEMK02000179.1	12359	14172	.	3	+	1.79699805339915e-10	1.88297185796413
15	25328544	25330044	.	3	+	1.8494667075607e-10	1.29993076543715
2	13125183	13127252	.	5	+	1.87614664619488e-10	1.60701186538413
9	80643618	80644967	.	3	+	1.95420460789935e-10	1.08083707694091
13	29396255	29397070	.	1	+	1.97165077395021e-10	1.88207389496194
17	9466861	9467363	.	1	+	1.98788647738637e-10	1.94448992446648
3	77333757	77336169	.	4	+	2.01661565545165e-10	1.37335090918474
6	38744205	38745882	.	4	+	2.03803617852463e-10	1.81628338054286
12	34919778	34920670	.	2	+	2.06899593812663e-10	-1.66950300717157
AEMK02000189.1	73427	74305	.	3	+	2.07837228995452e-10	1.6808507838175
11	79069783	79070035	.	1	+	2.10477138294111e-10	2.23067201461128
AEMK02000556.1	22739	23427	.	3	+	2.15915176684973e-10	1.93567738116506
13	11359368	11359790	.	1	+	2.17921712403767e-10	2.05924989204828
5	13925957	13926898	.	3	+	2.18274710893997e-10	-1.24759127363441
13	110535340	110536194	.	2	+	2.26641970679814e-10	1.64138747853839
1	201422330	201424237	.	3	+	2.27069236676684e-10	1.37873024282928
3	23674421	23674778	.	1	+	2.28876151066245e-10	1.87003188539934
AEMK02000256.1	183612	183831	.	1	+	2.36774301659235e-10	2.00210869962053
15	6308043	6308665	.	2	+	2.43236573757262e-10	1.62865934311382
1	52433590	52436626	.	3	+	2.46136637194105e-10	1.10783872253317
2	52210465	52211611	.	3	+	2.50422532508913e-10	1.60301947744615
6	106418883	106420539	.	3	+	2.51288072289269e-10	1.50322195580215
8	86402677	86403946	.	3	+	2.66646771377013e-10	1.73676538800923
4	48555966	48557596	.	3	+	2.71165077096309e-10	1.63409405618341
4	119255720	119256125	.	1	+	2.74721438848564e-10	1.58241981382634
7	119274603	119277464	.	3	+	2.944746760812e-10	1.44810469221038
7	22824099	22824910	.	2	+	2.9688377460764e-10	-1.59889450267483
AEMK02000286.1	121893	122923	.	3	+	2.98912862429444e-10	1.70669600722091
AEMK02000699.1	44717	45784	.	3	+	3.09747685054732e-10	2.32420134474686
AEMK02000256.1	66812	67281	.	1	+	3.11088754163418e-10	1.68865904311386
3	111231243	111231902	.	1	+	3.20254779877089e-10	1.73832820799834
13	111198391	111198706	.	1	+	3.36644421820466e-10	2.45949927058901
18	51447021	51447235	.	1	+	3.42990290182789e-10	2.55092576884035
AEMK02000256.1	165497	165955	.	1	+	3.43034554745025e-10	1.46841949898621
1	79667733	79668201	.	1	+	3.46161142967953e-10	2.19497273332568
5	45524259	45526116	.	3	+	3.72560156508002e-10	1.94187907234068
AEMK02000372.1	29203	29638	.	3	+	3.75803917034756e-10	1.83551501275075
7	77249592	77250408	.	1	+	3.84575417466728e-10	1.6376904603683
6	3802025	3802293	.	1	+	3.89981797786994e-10	2.21521839202073
10	19489897	19490227	.	1	+	3.91251491267327e-10	1.64086586468961
11	49105286	49106839	.	3	+	3.97188156784941e-10	1.03457440275994
4	101521428	101521747	.	1	+	4.08210423830026e-10	2.32428377660702
1	270186096	270186392	.	1	+	4.36891276494348e-10	-2.19572661998646
18	9297599	9298265	.	1	+	4.49621233586012e-10	1.64487523012062
2	97646765	97648882	.	3	+	4.76484224053848e-10	1.03252838067472
13	22986250	22987189	.	1	+	4.89146499464227e-10	1.81963910412282
8	97971509	97971901	.	1	+	4.93070622205004e-10	2.50304114533721
Y	42805811	42806581	.	3	+	4.9385247444495e-10	2.08313764234843
14	105829549	105831090	.	3	+	5.00531970863677e-10	1.57644365887797
1	145058876	145060124	.	3	+	5.00891351962388e-10	1.53620420922983
7	67593290	67595230	.	3	+	5.25566975951623e-10	1.58859600448382
6	165118270	165119231	.	3	+	5.32475662134294e-10	-1.14752418180224
AEMK02000449.1	579338	582447	.	5	+	5.45153528955268e-10	1.65415014550781
15	64890796	64892557	.	3	+	5.48640761774669e-10	1.14787712467402
FPKY02000005.1	61944	62296	.	1	+	5.57329671295406e-10	2.2747766512064
2	10799591	10800936	.	2	+	5.61873069911811e-10	1.57482594635016
8	66295155	66298661	.	7	+	5.62001029668154e-10	1.42946032089383
9	124823026	124823476	.	1	+	5.73559505041983e-10	2.14225129680377
AEMK02000591.1	130908	132294	.	2	+	6.06458843638356e-10	1.58682839797751
4	65439156	65441873	.	5	+	6.27367820553773e-10	1.24580846143812
3	21642176	21642832	.	3	+	6.39389973877617e-10	1.71559148651164
12	52661024	52661564	.	2	+	6.51797480560886e-10	-1.41053629636134
14	74668219	74668467	.	1	+	6.63254311836354e-10	1.63789226057797
15	21365337	21366456	.	3	+	6.75100567932151e-10	1.77657698882062
8	101240296	101242813	.	3	+	6.81471839676938e-10	1.14996602882387
12	198920	199171	.	1	+	6.91859553456012e-10	2.08720175272152
1	168219827	168221830	.	3	+	7.0686662934082e-10	1.11740466563056
AEMK02000225.1	45961	46300	.	1	+	7.0837108594521e-10	1.83682609357821
6	145533031	145534776	.	3	+	7.54375119895589e-10	1.07243038431783
8	120693973	120694431	.	1	+	7.65008315321374e-10	1.92271089032559
9	126222634	126223187	.	1	+	7.77645422256435e-10	-2.17666544460063
9	86750470	86750851	.	1	+	7.88204566453319e-10	2.12864505371659
1	73123146	73125122	.	4	+	8.13437541623386e-10	1.59217783738846
AEMK02000639.1	90342	90937	.	3	+	8.30239816714334e-10	1.84073945758551
1	112677656	112678814	.	3	+	8.31831943777137e-10	1.92493674756917
15	56001953	56003855	.	3	+	8.42031638272116e-10	1.21359784494316
7	55309053	55309560	.	1	+	8.57179054245343e-10	-2.21900367247279
15	91604155	91605806	.	3	+	8.57906938590882e-10	1.31485758675934
3	122719802	122721400	.	4	+	8.57906938590882e-10	1.62784790078271
6	29115375	29115591	.	1	+	9.23135156027481e-10	1.85595887145586
13	148578147	148580712	.	3	+	9.6936606470389e-10	1.26865978150538
16	6562409	6562993	.	1	+	9.70898035431298e-10	2.00172588759068
7	76200686	76200890	.	1	+	9.79942413413154e-10	1.88765253788845
1	39867777	39869178	.	3	+	9.80424534138647e-10	1.63363093038147
1	19806227	19807542	.	3	+	1.00771457723348e-09	1.32709767742039
18	38800521	38802110	.	3	+	1.01017560094236e-09	1.11793942829629
1	228198689	228198909	.	1	+	1.01492780226138e-09	2.14298184915174
10	45439573	45440773	.	3	+	1.02480292817348e-09	1.39124135417619
15	84891674	84893265	.	3	+	1.05778817262688e-09	1.6705293004497
3	101682149	101683124	.	2	+	1.07241294744343e-09	1.85671160934369
2	134366839	134367065	.	1	+	1.11854545388323e-09	1.82366221109231
9	6746530	6748092	.	3	+	1.12187959513093e-09	1.70718644978369
9	74276091	74277857	.	3	+	1.12628642121949e-09	1.1313709795436
1	29259898	29260947	.	2	+	1.13804860610497e-09	1.73480267850607
16	36023954	36026047	.	3	+	1.22141861627604e-09	1.00058877427079
3	7699208	7700600	.	3	+	1.22141861627604e-09	1.55186683474664
17	63364058	63365420	.	3	+	1.25001903310101e-09	1.75097029795779
15	47640927	47641436	.	1	+	1.26195601888082e-09	1.57298018658869
1	79155192	79155392	.	1	+	1.27374825620488e-09	2.66738407221637
16	6606008	6606515	.	1	+	1.28095227908106e-09	2.02724618443323
14	51205182	51205419	.	1	+	1.29079332218514e-09	2.54330192083636
13	40009228	40012201	.	4	+	1.35107103582363e-09	1.16761062469491
4	46766574	46767736	.	3	+	1.35234833899881e-09	1.30751356865164
6	49327916	49329495	.	2	+	1.3801366169681e-09	-1.05606184026093
2	36702932	36704273	.	3	+	1.3805058039269e-09	1.77707633105199
Y	42987515	42987898	.	2	+	1.3865556099996e-09	1.81874028327044
13	93354151	93356786	.	3	+	1.39674317631115e-09	1.0527583456759
AEMK02000225.1	50125	50665	.	2	+	1.41705189515604e-09	1.52995424925344
13	158728482	158729775	.	3	+	1.42610532692316e-09	1.09434230897923
13	106760263	106760547	.	1	+	1.43140132987715e-09	2.28834217462717
6	50090510	50092956	.	4	+	1.47333243547739e-09	1.7133279883113
13	99925102	99926684	.	3	+	1.47968535992186e-09	1.27228740223453
9	134608616	134608975	.	1	+	1.55711618775022e-09	1.77519455291758
13	176082686	176083048	.	1	+	1.5881373449583e-09	2.21074795625435
2	106252007	106252474	.	1	+	1.5881373449583e-09	2.14741650530008
AEMK02000135.1	21974	22928	.	3	+	1.5881373449583e-09	1.62009246236286
AEMK02000449.1	813025	814866	.	3	+	1.59393589531247e-09	1.65571674147466
5	62996355	62996710	.	1	+	1.6821254218054e-09	-1.98490219683239
10	15308598	15309122	.	2	+	1.73126605048435e-09	1.51127631247827
AEMK02000644.1	21570	22230	.	2	+	1.73706595717433e-09	1.9527093774822
12	53046405	53047336	.	2	+	1.79949769978802e-09	-1.86820638506262
13	11360062	11360263	.	1	+	1.80805007061944e-09	2.11350141195402
9	35839111	35840187	.	3	+	1.84681314081277e-09	1.0965158774103
16	62910834	62911147	.	1	+	1.86498631627305e-09	1.82781252140741
13	110528169	110529722	.	2	+	1.88500189019771e-09	1.54759601265737
AEMK02000495.1	138936	139254	.	1	+	1.88538531870945e-09	1.79211321942884
AEMK02000452.1	3645388	3645942	.	1	+	1.91744237793277e-09	1.900798915928
AEMK02000639.1	176715	177756	.	3	+	2.00506939237681e-09	1.84047784074733
8	12487566	12487758	.	1	+	2.16174417483159e-09	1.98230782119096
1	222038099	222039584	.	3	+	2.17181455964814e-09	2.06651870977766
8	76148125	76150467	.	3	+	2.18679329007545e-09	1.36291275378631
1	131004760	131006802	.	3	+	2.18866435586772e-09	1.37526724868226
6	153582761	153582945	.	1	+	2.24034902547787e-09	2.63076025479414
16	71864467	71865495	.	2	+	2.25133881456512e-09	-1.39058277092356
AEMK02000506.1	52689	53690	.	3	+	2.26212316313138e-09	1.65493400386177
AEMK02000256.1	168234	169339	.	1	+	2.28403113027669e-09	1.57882509202724
6	128366162	128369285	.	3	+	2.29279339993966e-09	1.36269551113604
7	55631666	55632217	.	3	+	2.33516554237725e-09	1.5493247598177
4	119930811	119932723	.	3	+	2.34438276157442e-09	2.22353748722958
1	263752481	263752724	.	1	+	2.36006287177437e-09	2.30697566323717
9	105109407	105109966	.	1	+	2.36062631281266e-09	1.80267706901972
1	72353953	72354792	.	1	+	2.37487236438195e-09	1.78157956517166
14	2257448	2259221	.	3	+	2.43992268536837e-09	1.54654303140879
10	25069680	25071300	.	3	+	2.48814211244804e-09	1.58498908703102
18	6411683	6412260	.	2	+	2.53355877063267e-09	-1.98791793704329
9	95280782	95281363	.	2	+	2.60831494217561e-09	1.81364700004573
6	112627487	112628622	.	3	+	2.61332973060874e-09	1.66063816132089
X	89996607	89997107	.	1	+	2.62004793758931e-09	2.0126315321131
1	29611780	29612368	.	1	+	2.62482259796244e-09	1.6943782066673
9	63266724	63266993	.	1	+	2.63867433472339e-09	1.85243176647197
AEMK02000569.1	751167	752098	.	2	+	2.63867433472339e-09	1.86196737160533
4	108848518	108850466	.	3	+	2.65750921813222e-09	1.33260701042276
Y	42924029	42924205	.	1	+	2.66598808082827e-09	2.24104425908024
12	22115775	22116676	.	3	+	2.68217564296867e-09	-1.34049493948875
4	19131245	19131830	.	1	+	2.69761093416815e-09	1.84224387667575
13	121206347	121208179	.	3	+	2.77409344335282e-09	1.41769125201944
7	90346059	90348053	.	3	+	2.83677790587301e-09	1.63734782148228
12	58134337	58135086	.	3	+	2.84247416517565e-09	-1.31842262392531
5	57950505	57951656	.	3	+	2.87452950873076e-09	1.42969470967099
2	96219777	96221963	.	3	+	2.88896145755784e-09	1.74765341610111
18	8211715	8212224	.	1	+	3.0487805082222e-09	1.78563101881214
9	113894902	113895544	.	2	+	3.05649281001034e-09	1.4144753575442
2	64350137	64351261	.	3	+	3.14347747973761e-09	1.57220933365786
15	92225600	92225826	.	1	+	3.18934646481668e-09	2.12150765113276
10	51454678	51455264	.	1	+	3.21479603111869e-09	1.69434182999618
Y	10166784	10167255	.	1	+	3.22908166295336e-09	-2.38156528541528
7	108361369	108361876	.	1	+	3.24765013896749e-09	1.96886309031815
2	9178669	9179386	.	2	+	3.29385266908054e-09	-1.51648224879097
3	83536099	83537467	.	3	+	3.29385266908054e-09	1.14058144650185
6	144884607	144885670	.	3	+	3.30744419724955e-09	1.39110800308588
1	231446066	231446379	.	1	+	3.33343531707656e-09	1.83746613241769
9	20033023	20034342	.	2	+	3.33343531707656e-09	1.51523258249054
1	126292864	126295289	.	3	+	3.38838841628641e-09	1.17031403738439
2	96157732	96158010	.	1	+	3.431687750721e-09	1.98749685897049
7	115241961	115242170	.	1	+	3.4468949191153e-09	2.05047316876099
6	51264062	51264544	.	2	+	3.45240882681041e-09	-1.71401983016279
10	876496	877146	.	1	+	3.5758487106763e-09	1.61797769752851
AEMK02000368.1	119964	122977	.	4	+	3.60925219551964e-09	1.59079869207196
2	91700610	91702861	.	4	+	3.79743487740819e-09	1.60975041425322
13	92990885	92992395	.	3	+	3.81940146132619e-09	1.70644155594178
11	39454088	39455222	.	3	+	3.89375253085426e-09	1.94477060307839
13	202109210	202109406	.	1	+	4.04011474131655e-09	2.45181960374078
AEMK02000256.1	55184	55946	.	3	+	4.0698778562133e-09	1.59454658644563
13	93387835	93388646	.	1	+	4.09624408082482e-09	1.50755295318108
12	34885229	34886384	.	3	+	4.11253035425524e-09	-1.22777931480346
AEMK02000445.1	31615	32246	.	2	+	4.11580082866836e-09	-2.35796346866654
X	64760535	64760841	.	1	+	4.13413769744115e-09	2.42821960762118
14	25150566	25150909	.	1	+	4.20284455247711e-09	2.28953095742919
7	112706095	112706418	.	1	+	4.23877922232553e-09	2.09203895913039
18	6454288	6454628	.	1	+	4.32811880599769e-09	-2.16250115672125
9	30079327	30080245	.	1	+	4.33059787498491e-09	1.99447856742566
3	73939266	73940388	.	3	+	4.40549025874576e-09	1.67286377561472
4	99298689	99300647	.	3	+	4.65252080711938e-09	1.43109055293707
1	246547951	246549197	.	3	+	4.6560007367966e-09	1.15489052105221
14	6713717	6714616	.	2	+	4.6560007367966e-09	-2.17173338149561
16	72752667	72752994	.	1	+	4.6560007367966e-09	2.11915091772087
4	55738307	55740617	.	4	+	4.70996242996719e-09	1.42712549347802
AEMK02000694.1	34643	35412	.	2	+	4.70996242996719e-09	1.65336506787882
15	80593698	80594034	.	2	+	4.86498007465081e-09	-1.88455507134026
13	48026525	48028015	.	3	+	4.89293834342603e-09	1.33709959984759
15	100107326	100107658	.	1	+	4.92985856614469e-09	1.7366592171184
13	145364513	145365327	.	2	+	5.2380384651738e-09	1.46706117166749
1	16649679	16650288	.	1	+	5.35003444808397e-09	2.09630564784948
X	42609158	42610227	.	3	+	5.50410010503953e-09	-1.31292148268455
4	44599437	44599741	.	1	+	5.63368010245719e-09	1.91502258691337
15	131079013	131081353	.	3	+	5.6600539764166e-09	1.62197151668806
3	72505043	72508755	.	4	+	5.6600539764166e-09	1.4195250741067
8	130645914	130646895	.	3	+	5.84980966537527e-09	1.42137913262934
5	22938935	22939382	.	1	+	5.90417140221296e-09	1.90781599832204
13	138365	138942	.	3	+	5.94251753377262e-09	1.57125337392791
12	23411251	23411434	.	1	+	6.10499458871095e-09	1.94912270620211
6	19573153	19575065	.	2	+	6.10499458871095e-09	1.74589766575409
1	273080662	273081197	.	2	+	6.26934979440909e-09	-1.82611697924027
AEMK02000682.1	959847	960280	.	2	+	6.35964218742439e-09	-1.79019920845633
1	162735157	162737266	.	3	+	6.41123682991796e-09	1.14801838074861
1	19755740	19757150	.	3	+	6.46971828688932e-09	1.01222627904935
14	48046726	48047538	.	2	+	6.47027659822195e-09	-1.34762182412749
8	41458713	41460323	.	4	+	6.67637777772135e-09	1.57754425767793
1	109678769	109680689	.	3	+	6.94895650387386e-09	1.38981123863234
11	67144299	67145574	.	2	+	6.9690578781936e-09	1.77229638458582
15	2265407	2265617	.	1	+	6.99049448231019e-09	2.19266515196238
9	99834253	99834684	.	1	+	6.99049448231019e-09	2.4779433767207
3	7725333	7725901	.	3	+	7.05712025711708e-09	1.57147943193292
AEMK02000224.1	24345	25705	.	5	+	7.08625166389829e-09	1.75047309839783
8	104270576	104272962	.	3	+	7.17503895345014e-09	1.74549793443865
16	15781120	15781332	.	1	+	7.28628004334465e-09	2.24707040404578
8	67939870	67940257	.	1	+	7.59032501749037e-09	1.94436880320574
17	1214935	1215731	.	3	+	7.59301913376997e-09	2.10035033531326
14	99573352	99575201	.	3	+	7.84445698902043e-09	1.13480562804917
11	8256114	8256605	.	1	+	7.9224863372784e-09	1.59599518171031
8	75449345	75449888	.	2	+	7.9224863372784e-09	1.74771103069751
16	25607659	25607959	.	1	+	8.11967770113559e-09	2.11357133095548
13	124699170	124701607	.	3	+	8.1952693587878e-09	1.11097071999116
12	58568048	58569068	.	3	+	8.24791880307509e-09	1.35611433828041
3	29680758	29681148	.	1	+	8.27206027005799e-09	1.96485881196763
AEMK02000408.1	1121295	1122849	.	3	+	8.29535950951228e-09	1.58902392761022
13	128032341	128032782	.	1	+	8.33244988920341e-09	1.92352928569027
13	198135981	198136170	.	1	+	8.36480586754249e-09	2.58537691096365
1	115055054	115056967	.	3	+	8.44181525279097e-09	1.0161931734805
AEMK02000135.1	50843	51050	.	1	+	8.51140541824423e-09	1.46601542189719
Y	41631398	41631572	.	1	+	8.51860336132165e-09	2.34721275034114
5	24712773	24713953	.	3	+	8.55789682356764e-09	1.62768079318095
13	91609329	91609619	.	1	+	8.5819372311374e-09	2.01744862013769
12	19713269	19715057	.	3	+	8.63763809359771e-09	-1.09497680510021
X	42145491	42145872	.	2	+	8.8960952889037e-09	-2.159061850208
17	43678607	43678794	.	1	+	9.10712418817562e-09	2.31350278842681
14	102429663	102430234	.	1	+	9.17680790911011e-09	1.93955987411488
5	47686069	47688175	.	3	+	9.22001774486849e-09	1.33906479085526
X	124874738	124875042	.	1	+	9.45478061060369e-09	-2.46286611186569
17	41900322	41901240	.	3	+	9.55462852012891e-09	-1.06313453350594
1	225814715	225815341	.	1	+	9.76511579191406e-09	1.52767552129722
AEMK02000397.1	20670	20877	.	1	+	1.00390381957362e-08	2.16869052881277
15	9027553	9028754	.	3	+	1.01828251603999e-08	1.54828383978298
13	136972655	136972909	.	1	+	1.03781145526772e-08	1.81720128756585
6	61306327	61306914	.	1	+	1.03962366217621e-08	1.67721155657925
2	6765152	6766168	.	1	+	1.06132894480846e-08	2.17534937332737
16	27664326	27665307	.	2	+	1.06310124282185e-08	-1.95196418171586
2	1022623	1023607	.	2	+	1.10105827834082e-08	-1.30545124451944
10	34967479	34969286	.	3	+	1.10436754121369e-08	1.52016302548458
11	2842489	2843067	.	2	+	1.11571058238924e-08	-1.94211208549415
AEMK02000189.1	64868	66235	.	5	+	1.14356995035833e-08	1.48045975835924
2	50452299	50453438	.	2	+	1.18244294570374e-08	1.63410092273573
8	136437997	136438276	.	1	+	1.18835757108506e-08	1.84163379543485
AEMK02000256.1	29936	30419	.	1	+	1.21877810043895e-08	1.3950197543141
3	7945198	7945547	.	2	+	1.23309886028869e-08	-1.86548980161199
15	71496454	71498387	.	3	+	1.28269768248003e-08	1.70941190852031
AEMK02000556.1	8530	8999	.	1	+	1.29821610131049e-08	1.63586673359883
4	46462003	46462520	.	3	+	1.32860392445511e-08	1.52966706725347
AEMK02000425.1	35837	36828	.	3	+	1.36175760877443e-08	1.58108753580559
1	25622884	25623343	.	1	+	1.37781786779715e-08	1.60711828770971
5	46610757	46611090	.	1	+	1.38352805620274e-08	1.89200781567403
17	63372949	63374711	.	2	+	1.39112860472922e-08	1.57155673394894
4	67816077	67818165	.	3	+	1.39787150610709e-08	1.23170613882037
AEMK02000477.1	23540	24014	.	1	+	1.40989147074814e-08	1.59160421029117
12	29657798	29658565	.	2	+	1.41706801477837e-08	1.50667652405566
14	108088796	108089254	.	1	+	1.44490046599602e-08	1.77879195337306
17	51803692	51804245	.	1	+	1.47975231526835e-08	1.95652511557435
6	6625988	6626850	.	2	+	1.48757405335106e-08	1.53401326402426
6	126953243	126954935	.	4	+	1.49437674290377e-08	1.48331797072048
13	108333596	108334919	.	3	+	1.50110768042055e-08	1.49035710364288
X	43289008	43289570	.	2	+	1.52747957134395e-08	-2.00364493241365
1	25735640	25737205	.	4	+	1.54202593050863e-08	1.27335566648446
6	58997177	58997832	.	2	+	1.56302144513694e-08	1.63864165433744
6	32036734	32037844	.	3	+	1.56357219923295e-08	1.64299165059281
16	51428139	51428489	.	1	+	1.6015564266245e-08	2.55089951171753
15	54721	56957	.	5	+	1.6187249276544e-08	1.53175554157011
AEMK02000477.1	60312	60898	.	1	+	1.62028731820602e-08	1.62769593197581
7	107895949	107896166	.	1	+	1.64326178464198e-08	2.27492488628835
18	33543391	33543758	.	1	+	1.65704949870778e-08	1.94728409845745
17	50489112	50491020	.	3	+	1.66971780707283e-08	1.52288118682024
1	131745784	131746839	.	2	+	1.67480040986929e-08	1.65587392517233
2	56562974	56563481	.	1	+	1.67866903660131e-08	2.35435569761691
4	7765043	7765762	.	3	+	1.74145459818176e-08	1.4275794143439
13	2919790	2920914	.	1	+	1.74662734312242e-08	1.62071579853782
AEMK02000175.1	64485	66037	.	3	+	1.74783825033641e-08	1.41093540646731
2	133536810	133537919	.	2	+	1.77413097257379e-08	1.87627797185464
9	63304624	63305548	.	2	+	1.78143772382975e-08	1.72746122854754
9	86739481	86740166	.	2	+	1.79899470343924e-08	1.61795853026191
2	115904944	115905332	.	1	+	1.80548251603545e-08	2.12404563835602
13	75955623	75956019	.	1	+	1.8394323683245e-08	1.888808700514
12	49340551	49342902	.	4	+	1.84235617891743e-08	1.44654827387148
6	121351898	121353487	.	2	+	1.86349462371054e-08	1.42252027370312
17	13617134	13618808	.	3	+	1.87719430078021e-08	1.45803247205477
1	50044773	50045431	.	2	+	1.90916042331277e-08	1.64327743371661
9	107745343	107747850	.	4	+	1.92020673886338e-08	1.62997765505721
17	63381673	63382379	.	2	+	1.98685023921782e-08	1.57183519710586
1	81745476	81746532	.	3	+	1.99939795879928e-08	1.43869750169383
1	22477817	22478363	.	1	+	2.01785013028249e-08	1.69118983803264
5	34686755	34687285	.	1	+	2.03244128350955e-08	1.53107199389436
X	30614207	30614883	.	2	+	2.04272377791362e-08	1.57727635433682
1	79414158	79415025	.	2	+	2.06063938255487e-08	1.48621755387233
14	8962611	8963180	.	1	+	2.09137032883537e-08	1.64672184855872
12	48989349	48991366	.	3	+	2.14755131316053e-08	1.33555981534517
2	69095483	69097709	.	3	+	2.17111124179031e-08	1.36508820028446
6	85236447	85237558	.	3	+	2.20211858459659e-08	1.59197106519405
13	141470313	141470590	.	1	+	2.40158644661611e-08	1.82695215380736
6	129707695	129708877	.	3	+	2.40221381506006e-08	1.60744407099349
FPKY02000001.1	304643	305115	.	3	+	2.40221381506006e-08	1.95626638241669
14	87995558	87996953	.	2	+	2.42315993871774e-08	-1.77184930737353
13	76292744	76294968	.	2	+	2.42367124182883e-08	1.45478549501459
1	272166352	272166793	.	1	+	2.45284999078615e-08	-1.88370473885958
10	43392587	43392996	.	1	+	2.48616283500569e-08	2.32678505689028
1	138850355	138850562	.	1	+	2.58461740119818e-08	2.06557761508708
14	34334144	34334705	.	1	+	2.59654297492141e-08	-2.2269243061958
3	35202871	35203261	.	1	+	2.61555118003272e-08	1.99503437994108
9	68612703	68613050	.	1	+	2.66018691525048e-08	1.95272295541789
13	167405000	167405530	.	1	+	2.73139798203663e-08	2.53008853744741
15	1714936	1717825	.	4	+	2.738975591823e-08	1.77695859794184
1	156435586	156435869	.	1	+	2.76669774843915e-08	2.09486369591937
AEMK02000425.1	78770	79674	.	2	+	2.78209638989352e-08	1.51137045016028
16	24310916	24311281	.	2	+	2.82929318032688e-08	-2.49610155522294
6	55216773	55217509	.	2	+	2.88353939632639e-08	-1.32943705888143
5	40090729	40091732	.	3	+	2.88493848915584e-08	1.84018592127377
13	2620298	2620823	.	1	+	2.90397857788057e-08	1.66082052529108
6	63864108	63864493	.	1	+	2.95137094103132e-08	1.60479851313875
8	31688881	31690517	.	3	+	2.96012091198455e-08	1.54215925159252
7	31489491	31490092	.	1	+	2.96924529118288e-08	-1.9102344487952
17	1609931	1610563	.	1	+	2.97384594068948e-08	1.87406305457526
17	35984765	35985861	.	3	+	2.98610001494037e-08	-1.01235251633946
1	73213630	73214500	.	2	+	2.99185299105625e-08	1.63777738171464
14	66133212	66133993	.	2	+	3.00525876522673e-08	1.71605929606913
15	42033824	42034518	.	1	+	3.00932143149582e-08	1.61809416130158
8	48538207	48539897	.	3	+	3.04467691659348e-08	1.57246933526777
14	66919524	66921223	.	3	+	3.04623529659182e-08	1.26856981280227
1	248741429	248741930	.	1	+	3.05214699286276e-08	1.76833004000406
8	86489463	86489930	.	1	+	3.05880627494078e-08	1.50880901418275
X	122384576	122384990	.	1	+	3.06396624142946e-08	2.0223329076402
17	13553716	13554892	.	3	+	3.10434188652273e-08	1.43029131175548
6	153529085	153529460	.	1	+	3.10920058161151e-08	-1.91429308378536
7	79196717	79198864	.	4	+	3.1241533822242e-08	1.46048329986084
11	7399769	7400020	.	1	+	3.1401315172933e-08	2.15896424484317
14	39298995	39299818	.	2	+	3.1401315172933e-08	-1.86147093536921
13	85359874	85361589	.	4	+	3.16245138708747e-08	1.5702357195564
2	102895113	102896144	.	2	+	3.19527975824299e-08	1.56101432039647
6	66921708	66922940	.	2	+	3.25783281618523e-08	-1.50525275702661
11	71892853	71893583	.	1	+	3.2641585619446e-08	1.77035290638623
14	74667613	74667780	.	1	+	3.34315474005003e-08	1.94259996429251
4	95756946	95758991	.	1	+	3.38108764714285e-08	1.42195507658805
1	230906284	230908252	.	5	+	3.40446929830345e-08	1.1536050009443
13	206458006	206460449	.	2	+	3.41234865265741e-08	1.42421461884377
10	63806913	63808009	.	2	+	3.41290185773809e-08	-1.39310428345733
1	72699636	72701151	.	3	+	3.42126797962892e-08	1.16909851501903
10	1812015	1814146	.	5	+	3.47523401943184e-08	1.58464978544077
AEMK02000598.1	327057	327631	.	1	+	3.52559297770785e-08	1.50929631308486
9	99663240	99663686	.	1	+	3.64644284949813e-08	2.05536654971016
10	1553498	1554516	.	3	+	3.73585064941544e-08	1.79788177358623
3	19645730	19646168	.	1	+	3.7456352370531e-08	1.4917126923392
2	69166425	69166608	.	1	+	3.77434497823706e-08	2.25555659536133
6	151967724	151969261	.	3	+	3.83038843200301e-08	1.55114822284474
7	19726020	19727111	.	2	+	3.83587052765237e-08	-1.67464038544154
2	9171955	9172697	.	2	+	3.88501124022131e-08	-1.24823926977134
AEMK02000240.1	50622	51095	.	1	+	3.88501124022131e-08	1.48794942381995
AEMK02000170.1	29847	31834	.	3	+	3.96437350690982e-08	1.5531060772558
2	10390432	10391834	.	3	+	4.01019445065985e-08	1.58832775335645
13	117529734	117530007	.	1	+	4.10098621414168e-08	2.63681196214066
18	35021030	35021343	.	1	+	4.13298107739314e-08	2.01112878960133
13	127571701	127572207	.	1	+	4.13510463362675e-08	1.5422266831792
14	18360	18851	.	3	+	4.18255308776046e-08	1.35571040076482
1	18601829	18602493	.	1	+	4.18815794763459e-08	1.71659210744394
9	70677576	70679188	.	3	+	4.20129811595354e-08	2.01067150876347
8	48120558	48122901	.	4	+	4.21681689597441e-08	1.24458532143619
AEMK02000451.1	113065	113324	.	1	+	4.21681689597441e-08	1.62326365182284
AEMK02000485.1	60051	60746	.	2	+	4.24694938522755e-08	1.48848719041635
6	23278276	23278707	.	1	+	4.2539440539394e-08	1.78897582302056
15	7501007	7503639	.	3	+	4.34258768303056e-08	1.02295377654904
7	107342610	107343407	.	1	+	4.35636607069294e-08	1.9198576925441
AEMK02000451.1	16119	18865	.	4	+	4.35636607069294e-08	1.49617356919059
2	61225980	61227842	.	2	+	4.36310426002771e-08	-1.17166689774394
2	112815271	112817467	.	3	+	4.40661473193042e-08	1.36020081604658
9	12738671	12739270	.	1	+	4.40661473193042e-08	1.69285741608167
9	73721115	73721830	.	1	+	4.40661473193042e-08	1.53365390598116
1	262948551	262949690	.	2	+	4.43121514529777e-08	1.49125902714877
1	79418442	79418710	.	1	+	4.48217425661835e-08	1.84455939570329
AEMK02000397.1	15039	15552	.	3	+	4.49107307487422e-08	1.56829601651766
10	1077834	1078951	.	2	+	4.49972021084933e-08	1.34399688570445
2	136537731	136538096	.	1	+	4.60768543629399e-08	2.16952941493025
7	94351227	94351703	.	1	+	4.67183774806463e-08	1.72995933677659
5	19750901	19753558	.	2	+	4.67910689030207e-08	1.34347924725097
9	34403692	34405245	.	2	+	4.78630496602196e-08	1.70145303865274
X	43208058	43208778	.	2	+	4.8189257188464e-08	-1.95029172955147
12	18077716	18078935	.	3	+	4.84265693663005e-08	1.47116406112353
AEMK02000256.1	127117	127748	.	1	+	4.8440157912883e-08	1.43279479834211
2	96282002	96282776	.	2	+	4.89941188440338e-08	1.55223267410379
2	50455002	50456241	.	2	+	4.98729816659177e-08	1.48932705623804
X	122394187	122394851	.	2	+	5.16480831913345e-08	-1.88782925235399
14	6026630	6026875	.	1	+	5.17166940100526e-08	1.8933030205916
15	44066482	44066650	.	1	+	5.18202606208007e-08	2.38166698359346
1	177593189	177595113	.	2	+	5.24684769435665e-08	1.54977870983376
AEMK02000256.1	162153	163496	.	2	+	5.3407919451006e-08	1.64413738957249
14	117799741	117800118	.	1	+	5.34523765375871e-08	2.24442392333133
2	49083022	49083198	.	1	+	5.34523765375871e-08	2.15365403749523
9	124282407	124284472	.	4	+	5.38503241050907e-08	1.3762390517481
Y	42816156	42816387	.	1	+	5.42549631454283e-08	1.68322287520884
1	263723691	263724168	.	1	+	5.45404865659877e-08	1.55461223844302
13	89888947	89890501	.	3	+	5.46018192175313e-08	1.49272285563292
AEMK02000542.1	40193	40638	.	1	+	5.4693019488534e-08	1.7040115068997
9	32810761	32812767	.	4	+	5.72796155644744e-08	1.21673362458978
8	22644185	22644387	.	1	+	5.74764479870589e-08	2.25685999616816
AEMK02000589.1	64800	65017	.	1	+	5.7977430013291e-08	1.52257788448269
AEMK02000702.1	27702	28656	.	3	+	5.8488587452638e-08	1.31915682682706
4	111835312	111835764	.	2	+	5.86263323621715e-08	1.70731339667823
8	88451081	88451817	.	1	+	5.91066471028735e-08	1.71643050706573
2	103509586	103511510	.	4	+	5.98022029450029e-08	1.0676299184728
8	77689348	77690226	.	2	+	5.98022029450029e-08	1.55515720319986
10	16218902	16219236	.	1	+	6.11526200943662e-08	2.01878390698197
16	27125776	27127706	.	5	+	6.19202887409973e-08	1.28014540260112
14	106416217	106416783	.	3	+	6.23758710954881e-08	1.64959255829723
2	151732136	151732616	.	1	+	6.25972858632357e-08	1.7526062429458
11	60287521	60287913	.	1	+	6.28701838910709e-08	2.2889303387967
4	91430847	91431408	.	2	+	6.3951527457029e-08	-1.66754104265092
4	103959258	103960266	.	2	+	6.50091126390637e-08	-1.90875506152548
6	57257590	57259014	.	3	+	6.51630254133832e-08	-1.0757677370252
AEMK02000665.1	27184	28905	.	3	+	6.51630254133832e-08	1.41317082658662
17	31864854	31865163	.	1	+	6.5628931576518e-08	-1.7884462019299
15	89841566	89844055	.	3	+	6.60238053337622e-08	1.49624830596396
AEMK02000256.1	16487	16891	.	1	+	6.68340164969778e-08	1.57150876289641
15	137341842	137342139	.	1	+	6.83968955107086e-08	-2.40638865732195
17	61919207	61919421	.	1	+	6.84422068043813e-08	2.15727518369967
13	42883117	42885081	.	3	+	7.0345502807942e-08	1.00475563403395
1	163900272	163900515	.	1	+	7.07011261106504e-08	2.06492350964044
10	56428218	56430968	.	4	+	7.1749531527393e-08	2.14636935029515
6	28524858	28525450	.	2	+	7.24284498155553e-08	-1.80620556402718
AEMK02000646.1	39589	41640	.	4	+	7.47064548664459e-08	1.45045523251519
9	32126630	32126980	.	1	+	7.56306339272935e-08	1.69787915382496
13	53121566	53123624	.	4	+	7.57399792185035e-08	1.3612465259234
6	12514866	12515966	.	2	+	7.63001980481326e-08	-2.09361536158502
AEMK02000639.1	84982	85546	.	3	+	7.63870128441976e-08	1.83036498433511
4	12277804	12278108	.	1	+	7.64736235764682e-08	-2.07399980004579
1	133203125	133204061	.	1	+	7.69822019369141e-08	1.74881734054748
8	78385698	78388308	.	3	+	7.75517994751502e-08	1.10232188081503
2	94878283	94880868	.	3	+	8.01759509557756e-08	1.19662410266538
4	74217414	74218157	.	1	+	8.11425429838037e-08	1.61211691456441
X	110811481	110812416	.	2	+	8.26760497372744e-08	-2.23475831295108
4	79374172	79374532	.	2	+	8.30260849587721e-08	-1.78937043780452
1	90276555	90276808	.	1	+	8.4056584687881e-08	2.16425974204077
AEMK02000260.1	58795	59285	.	1	+	8.41388129362992e-08	1.75626461308538
AEMK02000589.1	111232	112519	.	3	+	8.43667806872002e-08	1.64461694046334
15	64388596	64389930	.	3	+	8.44020850878212e-08	1.5042784719976
8	81023398	81024985	.	3	+	8.4504977069518e-08	1.05579907259151
8	127128276	127129255	.	2	+	8.58586615581753e-08	1.776116091141
8	86087506	86089539	.	3	+	8.82972732458794e-08	1.40778790126235
12	24001293	24001654	.	1	+	8.83115978146229e-08	-2.56770500203896
14	77672791	77672971	.	1	+	8.94183240441522e-08	1.62922002013345
2	77468263	77468569	.	1	+	8.94183240441522e-08	-1.76411659025639
Y	22409741	22411019	.	2	+	8.9740872079941e-08	1.56550999730703
8	106731744	106732242	.	1	+	9.58203658025531e-08	1.58216472048633
18	44578426	44578844	.	1	+	9.70475322089375e-08	-2.13048025763872
12	29643826	29644214	.	1	+	9.79652678905214e-08	1.73211019934393
17	33669950	33671128	.	3	+	9.89612064332359e-08	1.53137719001094
6	92569558	92569977	.	1	+	9.89612064332359e-08	1.36699633376124
3	72475795	72476032	.	1	+	9.92112950889274e-08	2.05925423187458
Y	42909666	42909855	.	1	+	9.92396511494664e-08	1.7082338838765
3	65336425	65336721	.	1	+	1.00928190917958e-07	2.24812618648477
5	89078722	89078890	.	1	+	1.01351077676823e-07	1.8641947385343
7	94218175	94219847	.	3	+	1.02970839738999e-07	1.3924877074762
5	71672804	71674587	.	3	+	1.03137509316659e-07	1.18592967357631
1	22787681	22788951	.	3	+	1.03628347717685e-07	1.54860461103529
15	58299287	58299767	.	1	+	1.03628347717685e-07	1.82408389862228
6	49708299	49708891	.	2	+	1.0566241372055e-07	-1.22868138629484
1	92877015	92877862	.	3	+	1.07360409183814e-07	1.561989441211
15	134559654	134561356	.	2	+	1.09723339649493e-07	-1.21683660815756
7	110006021	110006299	.	1	+	1.10603372377693e-07	2.08593054349784
AEMK02000256.1	183166	183352	.	1	+	1.12217415343269e-07	1.85043806203399
13	123929547	123930785	.	3	+	1.12270499760441e-07	1.07305665160956
14	100895171	100895341	.	1	+	1.14876689423516e-07	1.94011979286567
3	4328482	4328754	.	1	+	1.17053925738213e-07	-1.70778744394803
AEMK02000286.1	125841	126363	.	3	+	1.17811558291431e-07	1.45792256799891
3	4825502	4826226	.	3	+	1.18736352718507e-07	-1.16575017314532
5	59393313	59394243	.	2	+	1.18853814819918e-07	-1.11983449714963
X	43284987	43285633	.	2	+	1.18893564365553e-07	-1.51862791882655
5	44034863	44036916	.	3	+	1.212937305785e-07	1.72516415646993
Y	8012589	8012768	.	1	+	1.22757990003414e-07	2.05525813737084
18	28414990	28416389	.	3	+	1.28305533895193e-07	1.42960085098781
16	24455640	24455986	.	1	+	1.28936278507098e-07	1.92428384096491
4	43361745	43362307	.	1	+	1.3075917146249e-07	1.69953807004741
AEMK02000652.1	17679	17965	.	1	+	1.3075917146249e-07	1.57255095285443
15	137527681	137528326	.	2	+	1.32106532851349e-07	-3.12823881447403
AEMK02000515.1	39812	41660	.	3	+	1.32341243545002e-07	1.52904610337491
4	7589566	7589846	.	1	+	1.32945511318697e-07	1.96665443119832
14	23588892	23589595	.	2	+	1.33134915905707e-07	-2.09162088050013
2	36884227	36885772	.	3	+	1.33134915905707e-07	1.0687304301899
8	80303051	80306732	.	4	+	1.33835843338281e-07	1.65151416283367
9	64731859	64732398	.	2	+	1.35039254413245e-07	1.41813101630125
2	101919002	101920708	.	3	+	1.40170554935755e-07	1.8324956487341
15	65430522	65432663	.	3	+	1.40487034219226e-07	1.93899141571252
15	67875976	67876280	.	1	+	1.42116275314039e-07	1.65429025029082
6	78822073	78822243	.	1	+	1.42566414226051e-07	2.28640936074075
6	44908369	44908798	.	1	+	1.43276914634046e-07	1.75614041040651
5	54015337	54016934	.	3	+	1.48590584387856e-07	1.7433006486153
17	43411301	43412889	.	3	+	1.52433340231281e-07	1.35870396927882
13	94155659	94157907	.	3	+	1.54584810104117e-07	1.50298991543125
12	25935692	25936085	.	1	+	1.5505155363893e-07	-1.79245661985692
10	64107026	64107376	.	1	+	1.56286434601814e-07	2.10602900353576
18	29541033	29541326	.	1	+	1.56389669721059e-07	1.71451045509589
4	57977025	57978537	.	3	+	1.57023392872904e-07	1.5355100868924
11	35871976	35875167	.	3	+	1.57396967327641e-07	1.52025445268099
5	27249699	27250086	.	1	+	1.57526378600361e-07	-2.22153088598622
1	37230895	37232919	.	3	+	1.58198158731916e-07	1.17668279798875
1	161195201	161195427	.	1	+	1.58664663417865e-07	2.20355312434438
11	55889540	55890299	.	1	+	1.58771327843878e-07	1.75784384423133
3	44482991	44484262	.	3	+	1.59507246018795e-07	1.51355204415912
1	113451909	113452715	.	2	+	1.60017467316106e-07	1.49242215703846
15	68561441	68561886	.	1	+	1.60735490395685e-07	2.44624280596469
6	146268800	146270514	.	3	+	1.6169070533726e-07	1.53014003251089
10	13941407	13941880	.	1	+	1.61698131944123e-07	-2.00526549310965
17	40147099	40148052	.	2	+	1.61743890243486e-07	-2.06112278381148
18	40915474	40916150	.	2	+	1.62513128547021e-07	1.54946559449474
7	15254068	15255264	.	3	+	1.62966488065666e-07	1.16447041505636
13	202575493	202575666	.	1	+	1.72877687023312e-07	2.18371325527082
1	79497373	79499132	.	3	+	1.75745284468049e-07	1.36369693270095
14	100281394	100281592	.	1	+	1.76939122962724e-07	2.00003421132567
6	157248718	157250013	.	1	+	1.80260248502724e-07	-1.66776441642675
2	74287565	74287836	.	1	+	1.80539076074335e-07	1.63987613473564
AEMK02000408.1	335562	336872	.	1	+	1.81385876368402e-07	1.35707955803164
3	108348437	108348890	.	2	+	1.86742836728725e-07	1.38361362573335
4	46457827	46458217	.	3	+	1.86888643190007e-07	1.463600335099
9	11995818	11996151	.	1	+	1.90083916215779e-07	1.77765446036628
X	60907216	60908260	.	2	+	1.90236643391096e-07	-1.90044168158471
1	159529737	159532066	.	3	+	1.90349265835623e-07	1.03653457240947
6	48087973	48088868	.	3	+	1.91409246304674e-07	-1.01097569331736
AEMK02000425.1	59488	61129	.	3	+	1.91527448311614e-07	1.35408624943555
14	99717957	99719157	.	3	+	1.92051867161248e-07	1.8041224895188
1	229514991	229515650	.	1	+	1.93832889458469e-07	1.47792790492061
13	110375330	110376383	.	3	+	1.98209273950184e-07	1.54419397183512
AEMK02000591.1	88673	89904	.	3	+	1.98287668020363e-07	1.43804420369208
1	271571606	271571929	.	1	+	2.00722644811341e-07	-1.90518489336416
6	6870787	6871999	.	2	+	2.01253870854332e-07	1.49704647412947
9	79284961	79286296	.	3	+	2.01799044617328e-07	1.58339178220574
7	32308885	32309351	.	1	+	2.05765347885533e-07	1.49568084289241
AEMK02000360.1	29237	30030	.	3	+	2.06844982256115e-07	1.4485393017552
10	65762807	65763377	.	2	+	2.07793565868454e-07	-2.48218775811963
5	15025942	15028839	.	2	+	2.07954207431026e-07	1.02847673474725
8	41429643	41430890	.	2	+	2.08138723131662e-07	1.66070423496545
9	63227798	63228361	.	3	+	2.10351639853214e-07	1.59058049993212
AEMK02000256.1	68219	69691	.	3	+	2.21819740943277e-07	1.42000263037849
5	38530455	38533309	.	3	+	2.22587619771056e-07	1.48660977775157
15	59169424	59170074	.	1	+	2.24381577510971e-07	1.54480013190737
5	84652072	84652332	.	1	+	2.26740434425609e-07	1.72799290687589
AEMK02000452.1	1227956	1228594	.	2	+	2.27563895339061e-07	-2.11425148931834
7	120296372	120297279	.	2	+	2.2875540017065e-07	-1.30382256050086
1	137855110	137856548	.	3	+	2.30807046930897e-07	1.40183333361561
2	6007378	6008363	.	2	+	2.3226480546381e-07	-1.24873704201273
5	32094272	32094528	.	1	+	2.37696644980634e-07	1.91078468780768
AEMK02000286.1	86383	88410	.	4	+	2.38836450059724e-07	1.55336787087973
AEMK02000407.1	22296	22920	.	3	+	2.39159734959197e-07	1.50645229550235
7	22888951	22889796	.	2	+	2.4057160985752e-07	-1.90050877112899
6	78234400	78235069	.	2	+	2.41502167131346e-07	-1.68828918912377
8	122656068	122656747	.	1	+	2.47320688086693e-07	1.65597438857842
11	57792426	57794853	.	3	+	2.48403915534785e-07	1.48787934947997
AEMK02000189.1	188391	188918	.	3	+	2.5592982599255e-07	1.46948167079264
AEMK02000286.1	111340	112387	.	2	+	2.57495198175619e-07	1.36655900993673
13	108912604	108913915	.	3	+	2.58064001047881e-07	1.33223056896182
17	34160816	34161317	.	2	+	2.59753583759313e-07	-1.74627095554715
3	102197169	102197776	.	1	+	2.59753583759313e-07	1.45586259829504
4	23406395	23407168	.	2	+	2.60040495646128e-07	-2.01998028103467
6	18698815	18699858	.	2	+	2.60052833463898e-07	-1.83814860669675
3	41284665	41285484	.	2	+	2.61651857159643e-07	-1.31881172130916
3	113586047	113587001	.	2	+	2.61651857159643e-07	1.35091620467689
3	67877647	67878666	.	2	+	2.63654878685462e-07	1.30518870791397
11	76541673	76541970	.	1	+	2.66379412133255e-07	2.03187295729404
AEMK02000665.1	25455	26712	.	4	+	2.66543884378825e-07	1.33336780296452
15	23271214	23271565	.	1	+	2.70802285136822e-07	1.82357804209062
AEMK02000261.1	138209	139891	.	4	+	2.74021795202127e-07	1.48805493908856
10	34001380	34002264	.	3	+	2.78878232483851e-07	1.07193811324484
17	41819447	41820668	.	2	+	2.87869757070508e-07	-1.24361495563429
18	18010655	18010986	.	1	+	2.88589493821423e-07	-2.08478267918954
5	23744198	23744841	.	1	+	2.89687496872544e-07	1.31888682324497
12	47086961	47087939	.	3	+	2.90436834504205e-07	-1.22887946177943
16	149130	150764	.	1	+	3.01412498508894e-07	1.41182660274849
AEMK02000226.1	9825	10033	.	1	+	3.0395463358761e-07	1.45154506729471
Y	7337213	7337944	.	1	+	3.06949565049699e-07	1.75260636144923
15	104881611	104881970	.	1	+	3.08658841259864e-07	1.83804777047607
X	42996663	42997486	.	2	+	3.09683784817433e-07	-1.05866884420463
3	97580675	97581827	.	3	+	3.11848269747579e-07	1.54396639302913
AEMK02000646.1	68133	68642	.	3	+	3.17929295664627e-07	1.62516147023775
AEMK02000408.1	298348	299782	.	2	+	3.25440520471335e-07	1.3752155339021
Y	41593206	41593379	.	1	+	3.27580769877054e-07	1.86305011778055
AEMK02000639.1	26075	26362	.	1	+	3.28060296859609e-07	2.02318538780809
7	24596057	24598214	.	2	+	3.34238666694811e-07	1.58387235985082
1	237082972	237083137	.	1	+	3.39125796836932e-07	1.90627237659722
5	45954023	45955640	.	3	+	3.41565371518643e-07	1.0910772260069
1	11378862	11379338	.	1	+	3.438772923539e-07	1.58817536734553
AEMK02000360.1	18893	19463	.	2	+	3.45513317787726e-07	1.47542663286867
AEMK02000452.1	3717757	3719751	.	4	+	3.47040620093717e-07	1.39315680298398
7	78066046	78067659	.	3	+	3.48246690851067e-07	1.19403561271204
7	109496889	109497248	.	1	+	3.49418641993113e-07	2.13340253710661
8	57086034	57087133	.	2	+	3.49571547679199e-07	1.33694526514944
4	118286143	118286767	.	2	+	3.50945657723401e-07	1.61337938531122
2	100433699	100433922	.	1	+	3.5366984014971e-07	1.87576684715187
2	70796684	70797475	.	2	+	3.53771319399912e-07	-1.05180276110429
17	30264860	30265117	.	1	+	3.54214241226015e-07	1.88317015932098
15	34230740	34231024	.	1	+	3.5682631455768e-07	2.20860933488562
17	35852450	35852834	.	1	+	3.57833050981947e-07	-2.0342571251789
15	137397721	137398103	.	1	+	3.58564989378085e-07	1.75738776418342
7	24625008	24626142	.	1	+	3.59982294325979e-07	1.46982464945145
7	32790211	32790831	.	2	+	3.63948369273353e-07	-1.11568183753498
5	28300239	28301807	.	3	+	3.64967129861955e-07	1.03850576795896
15	130398603	130398887	.	1	+	3.68115413874369e-07	2.03836250763756
11	48997579	48998036	.	1	+	3.69857714538425e-07	1.87496124475321
14	56274441	56275884	.	3	+	3.71327171116782e-07	-1.00622890369697
9	63473787	63474131	.	2	+	3.77712880622259e-07	1.47686340670945
4	7881834	7885627	.	3	+	3.79258817167819e-07	1.31875258607396
13	163443020	163445329	.	4	+	3.88405921660925e-07	1.45617369860583
2	58479030	58479325	.	1	+	3.88405921660925e-07	1.80918642993122
8	95748255	95748433	.	1	+	3.89146111388772e-07	1.80223529973884
14	139465040	139465282	.	1	+	3.96973372997414e-07	2.17175601920098
6	115857535	115859669	.	3	+	4.01529646303026e-07	1.06216404186776
6	116324776	116325955	.	3	+	4.03090465227594e-07	1.03438888455276
AEMK02000543.1	1861	3520	.	3	+	4.0714205520892e-07	1.31538302828347
3	47045092	47045886	.	1	+	4.08672799154862e-07	1.34375865169795
1	60942866	60944308	.	4	+	4.10458979176986e-07	1.64841996713673
8	43091594	43091825	.	1	+	4.12119760883196e-07	2.11919201005588
7	30321172	30321746	.	2	+	4.14884824348385e-07	-1.50410157607174
AEMK02000477.1	130830	131926	.	3	+	4.15388900151615e-07	1.40845479599669
10	66477616	66477944	.	1	+	4.16966481181404e-07	-2.31080847232116
9	8103433	8104032	.	2	+	4.1902069252824e-07	-1.60501513063618
4	45237174	45238046	.	1	+	4.19903476895817e-07	1.48468931430441
1	111594208	111594502	.	1	+	4.21720540631142e-07	-1.8735893358672
AEMK02000639.1	419464	419644	.	1	+	4.2605899157652e-07	1.42900887857916
8	67830875	67834001	.	2	+	4.35282146973043e-07	1.41042032849723
15	92988102	92989875	.	3	+	4.37424491067706e-07	1.62195343181504
6	78822993	78823176	.	1	+	4.37424491067706e-07	1.94481302511278
3	18404126	18405069	.	2	+	4.37718230391404e-07	-1.60651583474117
15	19798399	19798619	.	1	+	4.39808107407275e-07	1.60291204732494
12	25996623	25997853	.	2	+	4.40113328661576e-07	-1.82921092834663
7	84162567	84163074	.	1	+	4.43238156010519e-07	1.65218011920222
17	11278110	11278917	.	1	+	4.51352139394782e-07	1.46591421591028
17	63383201	63383641	.	1	+	4.5627254192864e-07	1.55794920525656
AEMK02000286.1	72333	72964	.	3	+	4.5627254192864e-07	1.3647217714166
1	156390153	156390408	.	1	+	4.60905433612983e-07	1.73276595063779
8	92367813	92368010	.	1	+	4.6332211274236e-07	2.25170169894126
10	3656113	3656684	.	1	+	4.64053673534124e-07	1.79025604667511
AEMK02000589.1	77331	78396	.	3	+	4.64411269331051e-07	1.34901505330742
6	48860898	48861665	.	2	+	4.66462445590682e-07	-1.42942698028879
1	108133343	108133560	.	1	+	4.67065713361252e-07	2.07018101581927
13	187060448	187060768	.	1	+	4.68081934734532e-07	2.0072724649765
AEMK02000477.1	147800	148722	.	3	+	4.68223182437701e-07	1.52823162353372
4	92836731	92838404	.	2	+	4.7152387231038e-07	1.34913929700651
AEMK02000425.1	70719	71816	.	3	+	4.72598893136909e-07	1.52127854514584
5	91005572	91006026	.	1	+	4.7363776246044e-07	1.89746436165044
13	179737237	179738251	.	4	+	4.7491685781946e-07	1.24464587391556
9	42984465	42985548	.	3	+	4.91599298395783e-07	1.34735089615193
AEMK02000135.1	45507	45755	.	1	+	4.97534930467207e-07	1.61291834417534
AEMK02000135.1	41159	42955	.	3	+	4.97884032317699e-07	1.3523289330695
13	144178977	144180719	.	3	+	4.98202760616574e-07	1.3900553177294
AEMK02000661.1	31556	33231	.	5	+	4.98202760616574e-07	1.27691843494708
1	272820161	272821169	.	2	+	5.0017075787074e-07	-1.16478180838222
AEMK02000256.1	111047	111502	.	1	+	5.01071708141452e-07	1.49577548463878
15	105774780	105774963	.	1	+	5.03138098589467e-07	2.14124670306662
9	134950949	134951612	.	1	+	5.0636090118151e-07	1.59169543267704
12	23441258	23441892	.	2	+	5.16706544414392e-07	-1.59221193922118
AEMK02000477.1	96910	97721	.	1	+	5.16706544414392e-07	1.5591512359723
4	75902286	75904090	.	3	+	5.21356890051443e-07	1.64406199144047
3	76873809	76876148	.	3	+	5.27921528457168e-07	1.20809749508067
6	35862040	35862623	.	1	+	5.34508436918183e-07	1.57734219378212
X	118566554	118566881	.	1	+	5.35962470119878e-07	2.158546095483
AEMK02000589.1	75005	76067	.	3	+	5.36573591329146e-07	1.5050281599401
14	2056219	2057212	.	2	+	5.5220571314719e-07	1.61140497629751
14	45344403	45344811	.	1	+	5.55597236571303e-07	-1.64047971262668
6	117334305	117335157	.	3	+	5.62217829973834e-07	1.31704386189012
2	122759558	122759861	.	1	+	5.63515102032826e-07	1.79245599264151
7	88069022	88071893	.	3	+	5.6401462728674e-07	1.25521759338897
AEMK02000477.1	143899	145194	.	3	+	5.6401462728674e-07	1.53215864401495
X	8113841	8115177	.	2	+	5.6401462728674e-07	-1.99261165513732
3	28576303	28576898	.	2	+	5.65822598708585e-07	-1.4264499543442
9	120984653	120985444	.	2	+	5.68727213260369e-07	-2.10689524270231
7	72804118	72805396	.	3	+	5.71822041775099e-07	1.5676397593386
8	65570449	65573090	.	5	+	5.73322667122758e-07	1.55608728171417
9	117271206	117271973	.	2	+	5.78242994627862e-07	-1.63743042272863
AEMK02000256.1	159449	160156	.	1	+	5.78242994627862e-07	1.31659573853308
Y	8006922	8007116	.	1	+	5.85794587709961e-07	1.81036517678154
8	64293532	64294717	.	3	+	5.87660250085318e-07	1.26393137540894
5	21590222	21590514	.	1	+	5.90303399452946e-07	-1.73660901578321
6	113605101	113605485	.	1	+	5.90303399452946e-07	1.81972867798339
17	28616721	28617167	.	2	+	5.90917604620956e-07	-2.20658413589948
13	164377482	164377991	.	1	+	6.06236547509631e-07	1.77229251282948
16	65810665	65812335	.	2	+	6.06236547509631e-07	1.36390923291369
12	40328496	40328675	.	1	+	6.13688865212196e-07	2.14112997838973
6	111147176	111149309	.	4	+	6.22919132635488e-07	1.08305139704725
7	64374981	64377027	.	3	+	6.22919132635488e-07	1.25856400720068
9	109175787	109176735	.	1	+	6.23030749040507e-07	1.34580005294827
1	2003421	2003674	.	1	+	6.55390929027328e-07	1.51955496772664
1	201948210	201948404	.	1	+	6.55390929027328e-07	2.18325533913049
12	60068953	60069414	.	1	+	6.55390929027328e-07	-1.70306554805221
9	67035398	67035691	.	1	+	6.55390929027328e-07	1.77883324199068
6	113476086	113476510	.	1	+	6.55901576541526e-07	1.81599947529627
2	114482980	114483575	.	1	+	6.67462371317279e-07	1.64147051646715
6	66556941	66558258	.	1	+	6.68958100430921e-07	1.30970468448205
13	168933485	168934998	.	4	+	6.86042367489773e-07	1.22706820879656
16	77784406	77785092	.	1	+	6.86528149245399e-07	1.33944006841589
6	166524515	166527353	.	5	+	6.86528149245399e-07	1.02345047101699
2	12381797	12383824	.	3	+	6.918614693877e-07	1.5011010305614
1	157998735	157999269	.	3	+	7.09909477502516e-07	1.41726928792063
AEMK02000477.1	87186	88028	.	3	+	7.09909477502516e-07	1.33822162547793
2	63857845	63858207	.	1	+	7.17319721732661e-07	2.14086253886427
13	34369487	34369935	.	1	+	7.19619639300221e-07	1.6017465383242
6	99036043	99036284	.	1	+	7.2401092421691e-07	1.89749647415776
11	21107884	21108113	.	1	+	7.37182684052572e-07	1.98711600778724
8	52010657	52013171	.	3	+	7.45006814715853e-07	1.01911331232628
8	71982818	71984432	.	3	+	7.45006814715853e-07	1.20555569420422
14	91596361	91596660	.	1	+	7.52777823032116e-07	1.45487826034648
2	107371473	107372273	.	3	+	7.58217726482945e-07	1.24977461686826
6	52411707	52412018	.	2	+	7.64622110876321e-07	-1.77970555585491
9	99267162	99268029	.	1	+	7.76597483626145e-07	1.49727551022331
10	1963213	1963587	.	1	+	7.79935657878064e-07	1.9635810428959
9	97780399	97781736	.	3	+	7.88124276527317e-07	1.32910813892285
AEMK02000286.1	73296	73603	.	1	+	7.92209683873914e-07	1.75184483289954
13	137064839	137066645	.	2	+	7.92576506929695e-07	1.29834767903337
AEMK02000452.1	1115227	1116182	.	2	+	7.95447109481057e-07	-1.16203571872664
16	79747969	79748528	.	2	+	7.9569093388808e-07	-1.9924088892126
1	248691992	248692167	.	1	+	8.02561258797583e-07	1.90862500426878
4	50475804	50477020	.	3	+	8.05490125499529e-07	1.47148785565396
10	64682130	64682493	.	1	+	8.08986849087158e-07	1.9424815048082
8	27943611	27943987	.	1	+	8.16742311527933e-07	-1.79206629387079
1	266932573	266934427	.	3	+	8.26337102704759e-07	1.35671307783784
15	19756865	19757272	.	1	+	8.26337102704759e-07	1.7710935325724
15	69677540	69677791	.	1	+	8.34141789262987e-07	2.10774365482483
1	223753152	223755230	.	3	+	8.41456990261332e-07	1.26321806192223
10	21519614	21520283	.	2	+	8.435640219118e-07	-1.6614590254134
12	16808286	16808579	.	1	+	8.435640219118e-07	-1.67930976029597
1	183914483	183917205	.	3	+	8.47150164807883e-07	1.08511869638376
17	57987268	57987665	.	2	+	8.47150164807883e-07	-1.76001653602646
9	138160931	138162097	.	3	+	8.47227487130394e-07	1.32633773437194
13	91271680	91273511	.	4	+	8.55520011767443e-07	1.28439528447986
8	98465606	98465942	.	1	+	8.64817845280455e-07	1.8464258286384
AEMK02000189.1	180729	181888	.	1	+	8.74728098770124e-07	1.30563106344071
7	119902848	119904533	.	1	+	8.92132561243164e-07	1.4306815208247
14	56158128	56160426	.	3	+	8.92886794592105e-07	1.18608115610897
2	50458103	50459267	.	1	+	8.93307769518823e-07	1.31261454299815
AEMK02000635.1	7578	8253	.	2	+	9.06257967103456e-07	1.51607860900429
8	33373551	33374993	.	3	+	9.20513736487312e-07	1.29496318971558
AEMK02000408.1	265421	267757	.	3	+	9.39170220848451e-07	1.29407325791545
12	5116620	5118865	.	2	+	9.43438969809574e-07	1.17896017423793
8	67647638	67649044	.	3	+	9.48550407402907e-07	1.24320875786886
4	7789004	7789279	.	1	+	9.57878337707912e-07	1.85434687481177
1	35412215	35412567	.	1	+	9.58599913849646e-07	-2.37772544226359
15	3551416	3551627	.	1	+	9.71024534318559e-07	1.73484038071443
8	52161498	52163459	.	3	+	9.72186657575485e-07	1.34777978534154
AEMK02000201.1	30453	31045	.	3	+	9.81183890166765e-07	1.45631235103279
5	63816916	63818019	.	3	+	9.8768691807442e-07	-1.02942467630119
9	133529434	133529721	.	1	+	9.97015311464895e-07	1.71602943230314
Y	5980560	5981079	.	1	+	9.97015311464895e-07	1.66212500217667
14	112997781	112998254	.	2	+	1.00647264972869e-06	-1.59247254516635
12	24674536	24676093	.	2	+	1.01502320588986e-06	-1.6205019398253
15	39132876	39133169	.	1	+	1.01783896067873e-06	1.97958280571801
X	42183498	42184328	.	3	+	1.0263982312355e-06	-1.18379228386656
11	35806266	35808705	.	2	+	1.02938199989036e-06	1.44573761366203
1	222657703	222658794	.	3	+	1.03597139117652e-06	1.37378952505399
5	95135318	95136867	.	3	+	1.03654220452245e-06	1.51795871358124
2	51469896	51472763	.	3	+	1.04381435587734e-06	1.39978027093436
2	71483798	71484408	.	1	+	1.0509762639089e-06	1.483651737653
1	209666532	209668774	.	3	+	1.06038017414763e-06	1.48352838356168
10	60707339	60708056	.	1	+	1.06233549993333e-06	1.3080573311462
3	622550	624650	.	3	+	1.06233549993333e-06	1.36119778937919
4	46503477	46504912	.	3	+	1.06429562792541e-06	1.32201743561306
AEMK02000452.1	3584986	3587775	.	2	+	1.06898951692977e-06	1.19696629942366
1	4882081	4882465	.	1	+	1.07213195053697e-06	-1.945028883495
17	63404389	63405429	.	3	+	1.09661618360271e-06	1.40734416806969
12	49944026	49945132	.	3	+	1.10017072179449e-06	1.32781636019717
10	25471189	25473044	.	4	+	1.10234185089731e-06	1.04796338554634
17	53705452	53705884	.	1	+	1.10460666214589e-06	1.65541077486022
1	240842407	240843365	.	3	+	1.1051615751251e-06	1.359263441013
17	35409487	35410135	.	2	+	1.11285775761491e-06	-1.684196096101
2	9174965	9175342	.	1	+	1.11285775761491e-06	-1.95152312581206
2	129870669	129871495	.	3	+	1.13011630427389e-06	1.46063087217694
6	19492525	19493359	.	2	+	1.13258797732858e-06	-1.74231275093085
3	43699891	43700975	.	3	+	1.13347347632006e-06	1.37086238817983
7	8701762	8703863	.	4	+	1.1369815424178e-06	1.10030975737399
6	128753910	128755853	.	2	+	1.14409895166125e-06	1.32173030747912
14	30119784	30120433	.	2	+	1.14667412621686e-06	1.3810837751576
4	44928906	44929315	.	1	+	1.15246009662377e-06	2.04925552177509
15	104781154	104784544	.	4	+	1.16671579515757e-06	1.00019617852544
17	20844552	20845582	.	3	+	1.19311362003119e-06	1.57050169986928
3	105508797	105509322	.	1	+	1.20107397665095e-06	1.59330686076923
4	129598789	129599224	.	1	+	1.21198009442668e-06	1.75714438662691
AEMK02000477.1	67877	68484	.	3	+	1.21923188895856e-06	1.36284226516179
X	42472815	42473798	.	3	+	1.23981178881387e-06	-1.04413836561588
7	120290936	120291588	.	2	+	1.24685443014531e-06	-1.59793504438958
9	87225334	87226981	.	3	+	1.25252328547776e-06	1.59611356832763
X	121776735	121777680	.	3	+	1.25368916699881e-06	-1.25816440840242
AEMK02000260.1	41458	41831	.	1	+	1.26998744319749e-06	1.89391117523673
3	98915927	98916247	.	1	+	1.27870592148899e-06	1.52300201188848
4	25367274	25367895	.	1	+	1.29141776442577e-06	1.5981251965592
8	91370967	91371442	.	1	+	1.29141776442577e-06	1.82428236355773
X	49195635	49196515	.	2	+	1.2956354123103e-06	-1.74778993501505
15	138548178	138548902	.	2	+	1.32794885331423e-06	-1.43378769092076
3	2465067	2465355	.	1	+	1.3317982653178e-06	-1.62482595676667
2	43657052	43657308	.	1	+	1.33357538584887e-06	1.9483660564
11	52157700	52161026	.	4	+	1.34232461753975e-06	1.82176481258167
16	921724	922025	.	1	+	1.34232461753975e-06	1.77410705342419
1	106891930	106892458	.	1	+	1.3567674661001e-06	1.53817591710478
2	64731512	64734294	.	2	+	1.3567674661001e-06	1.18915887443028
3	9169550	9170515	.	2	+	1.3567674661001e-06	-1.944876560841
17	63433422	63433657	.	1	+	1.3758280908053e-06	1.58113311026638
12	60933186	60934443	.	2	+	1.37852450207731e-06	-1.16547884147535
AEMK02000478.1	142767	143716	.	3	+	1.37852450207731e-06	1.26685870889964
4	101265448	101267017	.	3	+	1.38941228239394e-06	1.37271038587522
8	90492641	90493136	.	1	+	1.39575527712116e-06	1.83971351216414
13	149639956	149640370	.	1	+	1.39599028387585e-06	1.74740896340226
15	70393926	70394439	.	2	+	1.41516874749287e-06	1.546053060543
1	88597198	88597562	.	2	+	1.42372771908941e-06	1.69019710139263
1	159180183	159180646	.	1	+	1.43009043923146e-06	1.49841303994808
1	107841474	107841974	.	2	+	1.43203255744994e-06	-1.49219509972035
13	9213732	9214260	.	1	+	1.43682027534527e-06	1.52273495189707
4	8162849	8164294	.	3	+	1.45672164962108e-06	1.35285247726768
9	73978149	73978359	.	1	+	1.46429441187555e-06	2.3426527083475
8	23925429	23925895	.	1	+	1.46613311313569e-06	1.85135953954703
2	131856579	131857893	.	3	+	1.47061122489452e-06	1.01161962989123
13	5395960	5398398	.	5	+	1.47236988399398e-06	1.06363571240658
5	41878483	41879639	.	3	+	1.49317569757842e-06	1.51942727037392
X	16115463	16116055	.	2	+	1.49575065296113e-06	-2.27579929191509
5	16625006	16625786	.	2	+	1.49611144809356e-06	-2.33541767031203
3	111788932	111789811	.	2	+	1.50837226435617e-06	-1.697802851504
4	46466245	46466661	.	3	+	1.50846558175041e-06	1.29961583979459
6	81701290	81701618	.	1	+	1.51829592869602e-06	2.04340907925229
13	147063070	147063272	.	1	+	1.52394129164552e-06	1.57344327310358
5	97547718	97547993	.	1	+	1.53816603778875e-06	1.66012676120069
9	82102771	82103932	.	3	+	1.53816603778875e-06	1.48950910225975
7	48894834	48895363	.	1	+	1.54195898968876e-06	-1.55906032967879
14	140344082	140344602	.	2	+	1.55748567412369e-06	-1.52384944137043
13	64913419	64913994	.	1	+	1.57872608841556e-06	1.49950415244222
7	21631980	21632606	.	1	+	1.5822238260153e-06	-1.83607474233909
16	20441173	20442701	.	3	+	1.60169577294698e-06	1.46977842837445
8	14953736	14954066	.	1	+	1.60823303092676e-06	2.04979772642227
AEMK02000655.1	26527	27574	.	1	+	1.60825639963701e-06	1.40103576482137
7	93521126	93521641	.	1	+	1.60869699666799e-06	1.61683185665952
13	151139949	151141898	.	2	+	1.6118599522144e-06	1.29738958245076
3	13507343	13507694	.	1	+	1.61522004264399e-06	1.91662693633222
6	82555266	82556077	.	2	+	1.61522004264399e-06	-1.56379273511217
1	99118393	99118774	.	2	+	1.61719649296689e-06	1.4581900702801
2	150655432	150655985	.	1	+	1.6187595112225e-06	-1.82785233440553
2	10383403	10384481	.	4	+	1.64550407178329e-06	1.35917768756137
6	149748100	149748904	.	3	+	1.64550407178329e-06	1.28777577158997
AEMK02000694.1	33827	34197	.	1	+	1.65015235446451e-06	1.36134181660165
AEMK02000306.1	12142	13324	.	4	+	1.65462255420575e-06	1.27555214326427
6	85055092	85055429	.	1	+	1.6622333493686e-06	1.87045078447412
1	236422075	236423638	.	1	+	1.68898464651634e-06	1.36197389252568
15	64403965	64405481	.	3	+	1.69080424192957e-06	1.33771817787397
15	47731450	47731731	.	1	+	1.72155866799275e-06	1.72472311497584
AEMK02000256.1	7725	8418	.	3	+	1.73218965240551e-06	1.24686761184166
11	60409161	60410613	.	3	+	1.73360274139125e-06	1.43255494632782
3	41831779	41833232	.	3	+	1.76495494959152e-06	1.36349432757502
16	42139485	42141021	.	3	+	1.76669849514352e-06	1.25074107402233
4	46339918	46341409	.	3	+	1.81025476149154e-06	1.23318843048012
3	42866535	42866925	.	1	+	1.81552446378801e-06	1.55532098717913
9	115522959	115525592	.	4	+	1.81852324645863e-06	1.27051295057922
X	34770508	34771502	.	2	+	1.82059260502346e-06	-1.84184619139819
4	116034087	116035193	.	2	+	1.8216903391425e-06	1.29419271880405
9	105539151	105539573	.	1	+	1.82306367573801e-06	-1.96410854291211
15	61789572	61790038	.	1	+	1.82886052161642e-06	1.51897502395864
18	41764397	41765183	.	2	+	1.82886052161642e-06	1.25062808579487
12	19700443	19702305	.	3	+	1.86337635603714e-06	1.04121602006938
14	89308834	89311336	.	2	+	1.8850529559443e-06	1.3250323853557
AEMK02000478.1	168007	169199	.	3	+	1.88709659393813e-06	1.31009814231147
10	21607630	21608527	.	2	+	1.88813070781288e-06	-1.70486163421109
5	62188036	62188911	.	2	+	1.90045759549957e-06	-2.03746309779055
9	40774359	40774805	.	1	+	1.90045759549957e-06	1.52559755835635
14	98097095	98097437	.	1	+	1.9201200040707e-06	1.62310099422765
14	61180315	61182073	.	3	+	1.93026801262322e-06	1.3639098287786
1	244021600	244022721	.	2	+	1.95409083275817e-06	1.43885446439482
15	101265889	101266218	.	1	+	1.95409083275817e-06	-1.89335040722852
6	116609829	116611577	.	2	+	1.9817820051458e-06	1.42695950636475
3	98113985	98114681	.	2	+	1.99223633368415e-06	-1.50996963661397
7	42090719	42091559	.	2	+	1.99223633368415e-06	1.56059451320276
13	168568655	168570132	.	3	+	1.99601790665016e-06	1.00096699192294
15	134669072	134669675	.	1	+	2.00761945684494e-06	1.58342919758779
9	115327883	115329289	.	2	+	2.02590817717621e-06	1.22466876247478
5	15272884	15273080	.	1	+	2.02730554613367e-06	1.86432980555435
5	39314358	39316415	.	4	+	2.03565148953294e-06	1.32826598797725
6	39968113	39968531	.	1	+	2.03565148953294e-06	-1.88440778827551
AEMK02000408.1	303519	304570	.	2	+	2.03565148953294e-06	1.33674768592368
12	44289309	44289961	.	3	+	2.06400449856092e-06	-1.21796477658106
3	18842224	18842865	.	2	+	2.06540376278931e-06	-1.62933870347893
13	110334976	110335456	.	1	+	2.06836690516197e-06	1.70671981255887
16	18505928	18506395	.	1	+	2.06918978005361e-06	1.58615150613334
15	83033372	83033584	.	1	+	2.07242967444085e-06	2.33092250185534
4	29758035	29758495	.	1	+	2.09347586981808e-06	1.33417784438685
5	77853636	77853903	.	1	+	2.09347586981808e-06	2.26112944027797
4	3197715	3199097	.	3	+	2.13073091690948e-06	1.23654051801523
11	5990697	5991240	.	1	+	2.18042634052123e-06	1.64542728964333
3	68503565	68503856	.	1	+	2.18542506718756e-06	1.50891660806396
1	250994470	250995173	.	3	+	2.18969646392928e-06	1.20772133794139
2	147729390	147729849	.	1	+	2.19485256738171e-06	1.64089627649067
11	71659308	71659898	.	1	+	2.21792463446675e-06	1.42180442540535
5	40721599	40722145	.	1	+	2.22517347967193e-06	1.44555440207399
11	37477842	37478178	.	1	+	2.23493850893715e-06	2.09406267785756
9	63370932	63372336	.	2	+	2.24434924061041e-06	1.70107980182619
13	107016904	107018555	.	3	+	2.25340650778674e-06	1.44379305914701
14	6097400	6098471	.	1	+	2.27378694858325e-06	1.39310208398937
AEMK02000694.1	41086	42030	.	3	+	2.29063891632623e-06	1.38153078823669
AEMK02000281.1	310	598	.	1	+	2.30013291177982e-06	1.77078392909612
3	105824095	105824342	.	1	+	2.31077127187362e-06	1.96223058843628
5	52737492	52738246	.	3	+	2.31339483269671e-06	1.44671031084857
13	207734089	207735854	.	1	+	2.31596703440411e-06	1.23557853816574
13	3483605	3483822	.	1	+	2.3180078841863e-06	2.07036552190884
AEMK02000452.1	806137	806416	.	1	+	2.35904506298633e-06	-1.51526478163478
13	179574258	179574586	.	1	+	2.36534720006727e-06	1.76139349768162
1	71657799	71658354	.	2	+	2.38148925664366e-06	1.28533959045986
13	202487907	202488230	.	1	+	2.38148925664366e-06	1.76815747570107
AEMK02000472.1	17419	18243	.	3	+	2.38148925664366e-06	1.39548904621339
16	46300944	46301177	.	1	+	2.38617851198091e-06	1.96230812415913
9	47358328	47358729	.	2	+	2.38617851198091e-06	1.22845352426393
8	97457408	97458898	.	5	+	2.39379277760084e-06	1.38007936778416
13	139444751	139446013	.	3	+	2.39663471680425e-06	1.31096391801586
1	116292445	116293936	.	3	+	2.41164774972792e-06	1.37919658467909
3	8751386	8752612	.	3	+	2.41164774972792e-06	1.41895162834523
1	75320793	75321976	.	3	+	2.41267352525317e-06	1.30479489922115
9	105508667	105511221	.	3	+	2.42659392354059e-06	1.01917677535351
3	8386948	8387685	.	2	+	2.43099436282488e-06	-1.59500493916772
15	87430254	87431287	.	2	+	2.4347171456389e-06	1.42811277632798
13	61558413	61558656	.	1	+	2.48128695473524e-06	2.087895063952
AEMK02000449.1	662140	662906	.	3	+	2.48747443522493e-06	1.31163412889443
12	24637429	24638144	.	2	+	2.49321557263646e-06	-2.2405495468991
3	18387191	18388315	.	3	+	2.51131853017136e-06	-1.10979103829142
5	1381800	1382512	.	2	+	2.51448637699258e-06	1.35398272076227
8	63602440	63605149	.	5	+	2.55967602371778e-06	1.2245744393051
16	40096637	40096830	.	1	+	2.56214378963964e-06	1.66328198804969
7	98501030	98501298	.	1	+	2.5852669460263e-06	1.68871591450828
6	53981094	53981444	.	2	+	2.6060345710529e-06	-1.28149679519823
14	99263214	99263550	.	1	+	2.61489770711324e-06	1.65727501681415
2	6973783	6974103	.	1	+	2.61857428658145e-06	1.77909909120637
3	8946707	8947748	.	2	+	2.61996561521452e-06	-1.04043683254835
1	93176664	93183317	.	2	+	2.6318716804435e-06	1.26403072337655
11	47759679	47761024	.	3	+	2.63530476026115e-06	1.17417303019349
7	65599554	65601485	.	4	+	2.65187360738294e-06	1.25148109175271
8	51744422	51745179	.	2	+	2.65912485479202e-06	1.55076619488169
AEMK02000698.1	1005552	1006593	.	2	+	2.68367590921488e-06	1.26656041223929
13	180980892	180981603	.	1	+	2.68635289543725e-06	1.48295745938692
18	9521214	9521575	.	1	+	2.68683987881669e-06	1.54135594497005
AEMK02000175.1	36633	38432	.	2	+	2.7026406697075e-06	1.28073937050649
11	5795402	5795737	.	1	+	2.7419762379467e-06	1.79573871182709
6	118264313	118264592	.	1	+	2.7419762379467e-06	1.92211287024923
12	24005692	24006101	.	2	+	2.75632826558951e-06	-2.22013087484166
X	61962112	61962626	.	2	+	2.7574226718895e-06	-1.61563508804738
9	74022786	74023309	.	1	+	2.78644910025012e-06	1.79289272016516
14	109910015	109910385	.	1	+	2.78992439333245e-06	1.68913908029054
14	77677272	77677668	.	2	+	2.79337216960823e-06	-1.61546857513178
11	61042154	61042712	.	1	+	2.79345174037428e-06	1.80637642362647
4	82879703	82880881	.	2	+	2.80022543639098e-06	1.39564742130277
1	240000131	240001727	.	3	+	2.81046833289015e-06	1.02951442523139
2	8366405	8367301	.	2	+	2.84488322202167e-06	-1.57722279052951
12	25049936	25050859	.	3	+	2.85193872528151e-06	-1.07458353196295
8	12967995	12969904	.	3	+	2.8550724135586e-06	1.65828761772558
12	18989758	18990265	.	2	+	2.86052495894576e-06	-1.44339527614251
Y	41638537	41638743	.	1	+	2.92609958723706e-06	1.82771571183452
15	120239386	120239809	.	1	+	2.93843278652487e-06	1.86403184401302
2	151816405	151816968	.	1	+	2.94563247349774e-06	1.64237531381776
11	25483179	25484049	.	1	+	2.95824436787611e-06	-1.66516031702102
2	15227822	15228165	.	1	+	2.9695741083934e-06	1.40321854922723
AEMK02000652.1	1905	2153	.	1	+	2.97364635899856e-06	1.52496983416824
7	74340985	74342049	.	2	+	2.9772236530227e-06	1.40788224841233
13	64933479	64933703	.	1	+	2.98862220140178e-06	1.65886439442737
13	99501882	99503991	.	3	+	3.02067792521699e-06	1.41798843726863
AEMK02000189.1	42778	43985	.	4	+	3.02614167215281e-06	1.35880601375348
1	28423148	28423459	.	1	+	3.05566091336734e-06	1.75412057226841
8	134040127	134041116	.	3	+	3.09349922918388e-06	1.75453640247978
13	198856138	198856728	.	1	+	3.13365651754802e-06	1.47402828806041
AEMK02000278.1	103261	103453	.	1	+	3.13754566889054e-06	1.74758450849842
6	127124586	127124998	.	1	+	3.14655574565919e-06	1.59631711187055
2	132535334	132537372	.	4	+	3.17161049874848e-06	1.50258712372038
14	48341266	48342242	.	3	+	3.21392305124576e-06	-1.01479400381477
2	71037860	71039278	.	3	+	3.21772194003905e-06	1.41679158823747
13	129995528	129997432	.	3	+	3.22319843939764e-06	1.54699449480912
10	52654425	52656670	.	4	+	3.23538208639819e-06	1.24522088697893
13	29383066	29383442	.	1	+	3.25010292500917e-06	-2.0758680695283
X	41280878	41281473	.	2	+	3.28510832698026e-06	-1.63928626395286
X	16147329	16147701	.	1	+	3.29162954349034e-06	-2.43420269537722
13	206444265	206445036	.	2	+	3.3261185451419e-06	1.68864999127211
14	101171483	101172006	.	2	+	3.3261185451419e-06	1.39695385318594
7	12643173	12643702	.	1	+	3.33378116917575e-06	-1.73094104876464
3	39549665	39552160	.	2	+	3.33469383632265e-06	1.1564144050008
12	6265195	6266182	.	3	+	3.34028796138573e-06	-1.00260766145724
AEMK02000591.1	164296	164775	.	2	+	3.34028796138573e-06	1.16843530414682
1	82006420	82006892	.	1	+	3.34105011538075e-06	1.60077263886466
1	194263348	194264725	.	3	+	3.35206141348908e-06	1.15795967970837
15	46174184	46174712	.	1	+	3.35206141348908e-06	1.56265634180343
3	94521354	94522873	.	2	+	3.37634244085775e-06	-1.41028754104435
7	63356828	63357077	.	1	+	3.41756231162927e-06	1.97299149407608
4	55407075	55407436	.	1	+	3.42059956388156e-06	1.53802011187286
9	44392847	44393559	.	2	+	3.42776053799262e-06	-1.87186787858332
6	32783136	32783396	.	1	+	3.43060712494844e-06	2.2373138920468
6	54643949	54645068	.	2	+	3.43060712494844e-06	-1.08767692542988
2	84085855	84086114	.	1	+	3.43638570806182e-06	1.88061801655586
10	10178649	10179250	.	1	+	3.43687161827923e-06	-1.58467496057583
AEMK02000368.1	51918	53961	.	3	+	3.48183193707735e-06	1.33350390596237
AEMK02000256.1	59910	60350	.	1	+	3.4893366876498e-06	1.26438371470574
13	182114756	182115172	.	1	+	3.51199564870009e-06	1.55104454037883
17	57780254	57781004	.	2	+	3.62018948535868e-06	-1.14406711641282
7	22587774	22588362	.	1	+	3.64843793464893e-06	-1.93607443690743
5	53954928	53955224	.	1	+	3.65069441517509e-06	1.66488772084493
8	84421732	84421988	.	1	+	3.65069441517509e-06	1.67727577072238
7	86113175	86113815	.	1	+	3.65106979672663e-06	-2.21928790755601
9	88289977	88291167	.	3	+	3.70148776216314e-06	1.40183883414113
5	6896044	6896859	.	2	+	3.70514162971001e-06	-1.43382153205195
8	99162222	99162744	.	1	+	3.70971289455279e-06	1.56646527255929
5	27571716	27572818	.	3	+	3.75458748125678e-06	1.44662927454628
2	136358584	136359391	.	2	+	3.75832421651773e-06	-1.52510025803672
14	121418095	121419192	.	2	+	3.7645307438145e-06	-1.67006342662555
2	76680608	76681399	.	2	+	3.79721523848943e-06	-1.07785630810929
AEMK02000515.1	46585	47784	.	3	+	3.81996999787404e-06	1.34069821686405
1	227275216	227276629	.	4	+	3.84801358380387e-06	1.39046068937758
2	77257309	77257906	.	2	+	3.85401437073894e-06	-1.55716893582233
AEMK02000224.1	21331	21719	.	1	+	3.85401437073894e-06	1.25688724187682
2	91896002	91896594	.	1	+	3.87843358976439e-06	1.53603946481043
6	19598452	19599469	.	1	+	3.99887402823988e-06	1.24547953026123
6	49926381	49927203	.	2	+	4.00489107692422e-06	-1.08581199211806
2	101576229	101576983	.	1	+	4.01622188806986e-06	1.25415471537125
AEMK02000449.1	883851	884746	.	3	+	4.03056247257983e-06	1.23560251906187
11	8884148	8886119	.	4	+	4.06342743231031e-06	1.21515410513608
4	122504091	122506143	.	3	+	4.07621949075391e-06	1.3846036432471
5	56059621	56062034	.	3	+	4.07621949075391e-06	1.18091200412525
AEMK02000408.1	1091661	1092820	.	2	+	4.11359851169752e-06	1.35113530623903
1	189679863	189682817	.	2	+	4.12551422729956e-06	1.0608415526697
10	63677384	63677714	.	1	+	4.164771178079e-06	-1.70737081059507
13	43698862	43699139	.	1	+	4.20797746497068e-06	1.52922390266031
1	270173079	270173783	.	1	+	4.21775633543918e-06	-1.56919024791896
7	28243145	28243422	.	1	+	4.2187351053991e-06	1.80786821206061
4	14341387	14341582	.	1	+	4.23019718265784e-06	1.70244543759466
14	15718667	15719088	.	1	+	4.23938447943802e-06	1.68891636410083
AEMK02000508.1	12705	13427	.	2	+	4.29284419114122e-06	1.22443238373682
12	32816903	32817333	.	2	+	4.2976129034073e-06	1.4161516872052
4	93171831	93172252	.	1	+	4.30593845348927e-06	-1.69029589878921
6	55251948	55252266	.	1	+	4.3136117004899e-06	-1.53626923301189
17	63452508	63453047	.	1	+	4.32161345992781e-06	1.27212830745331
AEMK02000407.1	46901	47224	.	1	+	4.33323957598187e-06	1.48800510477231
3	7835520	7836203	.	2	+	4.33591175194785e-06	-1.51304660572563
14	102828929	102830613	.	3	+	4.35319516716573e-06	1.1363132286951
5	48484028	48484597	.	3	+	4.36795307059321e-06	1.4402678133856
10	1531436	1532029	.	1	+	4.3682800750776e-06	1.68354106128805
4	92708329	92708742	.	1	+	4.40994490346138e-06	1.54358058821668
9	62933135	62934416	.	2	+	4.40994490346138e-06	1.32747779831246
12	35480033	35481160	.	2	+	4.43438802019113e-06	-1.87163113406082
15	94161236	94162182	.	3	+	4.43438802019113e-06	1.5885869427858
3	124404185	124404383	.	1	+	4.44725920650915e-06	2.086886111305
10	28976951	28977442	.	2	+	4.4565856751502e-06	1.475196569083
18	6466929	6467722	.	2	+	4.46978508857674e-06	-1.51334350791897
8	129549954	129550886	.	3	+	4.48312431413177e-06	1.22030037765024
10	14439824	14440179	.	1	+	4.49880699916777e-06	1.39046890325012
1	196518186	196519758	.	3	+	4.50141794247609e-06	1.23735372121856
AEMK02000189.1	195970	196847	.	4	+	4.57772978038405e-06	1.27355245815498
5	1653198	1654071	.	1	+	4.61539451517901e-06	1.25263278401661
10	27587798	27589178	.	3	+	4.62123015956935e-06	1.09808902226942
3	127420568	127421059	.	2	+	4.67425821270475e-06	-2.17339258141384
17	41756316	41756975	.	2	+	4.68205001808615e-06	-1.61086192101174
6	100481288	100482414	.	1	+	4.69048480712095e-06	1.19190638801931
11	74989960	74990654	.	1	+	4.7085332712562e-06	1.69366437324455
15	68049431	68052050	.	4	+	4.7513363949487e-06	1.32165197987279
4	81991170	81991532	.	1	+	4.76436121028204e-06	1.46505974315272
12	22466344	22466876	.	2	+	4.7796291631505e-06	-1.36383366199851
9	99251161	99251916	.	3	+	4.78389397466723e-06	1.21976621129583
AEMK02000256.1	13106	13621	.	2	+	4.83133550819603e-06	1.24645257891925
6	55159085	55159849	.	2	+	4.83536215812084e-06	-1.64701490610671
15	137405361	137405879	.	1	+	4.9137932490617e-06	-1.65747012297125
6	68619173	68619465	.	1	+	4.91514017368995e-06	-2.30768949439581
6	141693575	141694151	.	1	+	4.91514017368995e-06	1.62278370977399
12	47241732	47242405	.	1	+	5.05920960389691e-06	1.22720493100271
12	20431534	20432795	.	2	+	5.0665648502442e-06	-1.71259667201256
15	134125074	134125484	.	1	+	5.07160498963925e-06	-1.60944591593661
1	222842589	222842830	.	1	+	5.09552268222234e-06	1.69662176917895
1	21742090	21743580	.	3	+	5.20891398768995e-06	1.14432350565443
17	31928932	31929679	.	2	+	5.20891398768995e-06	-1.15397543289597
AEMK02000699.1	41781	41957	.	1	+	5.2599016969924e-06	1.64441565934628
4	23841713	23842406	.	3	+	5.2680854471951e-06	1.30685141073856
14	120850621	120850975	.	1	+	5.39927063389215e-06	1.54452465529862
2	106658861	106659246	.	2	+	5.44196831032268e-06	1.56350937335029
X	52976732	52977485	.	3	+	5.47893833177589e-06	1.35729235791481
3	8891172	8891812	.	2	+	5.50644953504873e-06	-1.26916818076078
AEMK02000176.1	21871	23002	.	3	+	5.50682555198746e-06	1.25417706268081
13	124181545	124183102	.	3	+	5.54502308757178e-06	1.21432856213913
7	49458316	49458542	.	1	+	5.56363832791196e-06	1.75352556571697
18	51469595	51469817	.	1	+	5.56716937763321e-06	1.78533916444397
6	129941070	129942015	.	1	+	5.60123331480522e-06	1.22001314569858
8	80570644	80571237	.	1	+	5.60123331480522e-06	1.36188733135893
16	15272570	15273461	.	2	+	5.60238758310321e-06	1.4396092555812
6	50772388	50773330	.	2	+	5.63417778359463e-06	-1.22765263075858
13	134727591	134728085	.	1	+	5.64538248743607e-06	1.51872444771731
8	4973524	4973874	.	1	+	5.67736949106172e-06	1.9787651216138
3	3514153	3514590	.	2	+	5.72295845827965e-06	-1.80785247611774
8	47133443	47134057	.	3	+	5.75807955181074e-06	1.23693860419835
15	120937697	120938493	.	2	+	5.76257748361176e-06	-1.10023697238338
8	44448903	44450275	.	3	+	5.77189457394727e-06	1.38523347972317
8	99311149	99312117	.	3	+	5.8110847885e-06	1.43108751891613
12	60800493	60801086	.	2	+	5.84200067087949e-06	-1.31541998466327
13	79102781	79103011	.	1	+	5.86368962878006e-06	1.66868773468774
5	91595120	91596462	.	2	+	5.92412440168303e-06	1.14624286680014
9	32917880	32918363	.	1	+	5.93995033076619e-06	1.45575123286833
8	100344845	100345873	.	3	+	5.96802908129727e-06	1.29309724924133
15	75753838	75756324	.	3	+	5.98282391219659e-06	1.22007395919922
6	66930209	66931125	.	2	+	5.99509016863463e-06	-1.0541115906977
8	67244136	67246884	.	4	+	6.00503872173829e-06	1.19779708039847
13	14344257	14345068	.	1	+	6.07830345289781e-06	1.31208296677303
14	89353251	89354028	.	3	+	6.07830345289781e-06	1.29323247064466
4	98425069	98425534	.	1	+	6.08121733848192e-06	1.77093253690256
8	70892825	70893151	.	1	+	6.10632777942255e-06	1.61237182775002
2	68559068	68559321	.	1	+	6.11253504961247e-06	1.96024232359446
9	117010521	117010894	.	1	+	6.11799383547181e-06	1.40546481784913
AEMK02000598.1	911352	911736	.	1	+	6.12506234108878e-06	1.68548246785962
AEMK02000589.1	48646	49208	.	1	+	6.27058209459691e-06	1.31719160047275
X	124981848	124982283	.	2	+	6.3151526745269e-06	-1.7954720846347
1	217090576	217090815	.	1	+	6.32429908928803e-06	1.87671776217778
2	74744260	74744604	.	2	+	6.38134254209795e-06	-1.48016744012005
5	67890595	67892810	.	3	+	6.38807802353849e-06	1.00103903633901
1	32527268	32527502	.	1	+	6.39100687992243e-06	1.62679894560347
3	130912679	130912904	.	1	+	6.43359957490837e-06	1.74723816429978
14	115668793	115669055	.	1	+	6.46945533153806e-06	1.68858885483129
6	69256466	69257366	.	2	+	6.47685835949639e-06	-1.51246531082329
11	41693173	41693693	.	1	+	6.54706520938844e-06	1.44243707176867
2	151826427	151828611	.	3	+	6.58013992085957e-06	1.2350513930447
10	32775033	32776010	.	2	+	6.58169409011726e-06	-1.45862925060863
AEMK02000256.1	126111	126277	.	1	+	6.62335333614011e-06	1.22284351326715
2	71749879	71750258	.	1	+	6.63120370471402e-06	-1.43758019977946
14	45876803	45877234	.	1	+	6.71448196164937e-06	-2.30109979430182
1	165181369	165181779	.	1	+	6.72599689250301e-06	1.5119676978079
4	69518057	69518514	.	1	+	6.72599689250301e-06	1.67636108063992
AEMK02000477.1	72088	72763	.	2	+	6.7294834951546e-06	1.12058297511754
11	12345060	12346302	.	3	+	6.74739224811183e-06	1.58947964251518
6	68748844	68749861	.	2	+	6.79019705461428e-06	-1.87014978439345
1	163898655	163899268	.	1	+	6.79542198593968e-06	1.32329535718494
15	131403993	131404479	.	2	+	6.82601380738014e-06	-1.63926159595834
17	22953587	22954716	.	3	+	6.82601380738014e-06	1.39459526563563
2	49803950	49805350	.	4	+	6.82601380738014e-06	1.38084252148055
1	202786295	202786634	.	1	+	6.86349437736045e-06	1.71677061133123
AEMK02000693.1	15703	16003	.	1	+	6.86349437736045e-06	1.73177480714631
2	5095351	5095851	.	2	+	6.92204336437685e-06	-1.35333521086176
17	17915061	17915341	.	1	+	6.93936111679982e-06	1.72405498541007
3	58731692	58733148	.	1	+	6.97752123092377e-06	1.2876241941936
13	71279662	71279934	.	1	+	7.05795132850748e-06	1.29797769416557
11	48223530	48223786	.	1	+	7.06468484679719e-06	1.72333281721468
2	14266672	14269041	.	3	+	7.07492290115596e-06	1.40308515695159
1	62887535	62889155	.	3	+	7.10628750604991e-06	1.05280668674314
11	68763364	68763733	.	1	+	7.11133379160239e-06	1.58671147864872
1	1684427	1684779	.	1	+	7.12348432563824e-06	1.50594497360317
11	42010266	42011523	.	3	+	7.12627064448647e-06	1.2077211596678
2	56007723	56009395	.	3	+	7.16332514582516e-06	1.25989659342766
AEMK02000247.1	21238	22475	.	3	+	7.1672948055487e-06	1.18297119121559
X	98205694	98206532	.	3	+	7.17805136948878e-06	-1.0674510453725
8	70054593	70055284	.	3	+	7.26055927917165e-06	1.23927353140213
13	159164359	159167101	.	3	+	7.2982523641327e-06	1.26941235142074
12	22031208	22031665	.	1	+	7.29911336824079e-06	-1.66749481397518
3	85810655	85812122	.	3	+	7.31128871826682e-06	1.02150429453406
14	70641236	70641506	.	1	+	7.34683061835679e-06	1.77919821322107
AEMK02000677.1	454917	456602	.	3	+	7.37154781437229e-06	1.21543217536254
10	67760402	67760661	.	1	+	7.38071174522421e-06	1.53856911374357
13	94793154	94794647	.	3	+	7.39278684577035e-06	1.1627952786397
8	54357549	54360186	.	2	+	7.3932944743953e-06	1.25774800781155
4	31577302	31577597	.	1	+	7.39613564215672e-06	-2.36416358772183
4	125681465	125681820	.	1	+	7.39613564215672e-06	1.59734506795637
10	15030829	15031505	.	2	+	7.42856775176846e-06	1.40805090628381
AEMK02000641.1	37805	38376	.	2	+	7.44909416846863e-06	-1.92627564128024
9	41741017	41742436	.	2	+	7.53646792389061e-06	-1.0221802794815
13	103821696	103822238	.	1	+	7.56344752242668e-06	1.45715553241413
13	60315848	60316256	.	1	+	7.6007681653137e-06	1.46532753744025
6	119943965	119945771	.	3	+	7.61855834467665e-06	1.20444119251263
3	117653293	117653503	.	1	+	7.67536194611031e-06	1.58983906009111
AEMK02000452.1	3570073	3572571	.	3	+	7.70878002440405e-06	1.25661986070922
AEMK02000589.1	66478	67133	.	2	+	7.72429743220403e-06	1.27500038754338
18	28944879	28945782	.	2	+	7.76112341891894e-06	1.25437377198064
1	222474230	222476480	.	3	+	7.77950567454356e-06	1.1458740919451
2	96317824	96318380	.	1	+	7.7800320457371e-06	1.32535050531637
6	170503880	170504197	.	1	+	7.94345720796224e-06	-1.66194525171814
1	116997917	116998350	.	1	+	7.97806513264447e-06	-2.83269716853271
6	96461406	96462608	.	2	+	8.02517300040815e-06	-1.34209499286205
10	59382431	59383215	.	2	+	8.02641032629179e-06	-1.48829365333467
17	33761067	33761732	.	2	+	8.04945367535526e-06	1.29769348277569
12	61593038	61593335	.	2	+	8.12281666130914e-06	1.38236964737452
7	98812113	98812378	.	1	+	8.20622508857116e-06	1.71803956068966
5	62175310	62176135	.	2	+	8.23219223980326e-06	-1.5880428794109
3	81248848	81251140	.	3	+	8.29523925577938e-06	1.42756732303067
11	6013173	6013348	.	1	+	8.30313773321999e-06	1.77373208960765
14	121467781	121469751	.	2	+	8.36392336733641e-06	1.25803319742962
17	11101504	11102181	.	2	+	8.40315821125305e-06	-1.70208534826276
X	84876047	84876454	.	1	+	8.40315821125305e-06	-1.69814757288342
1	191043125	191043710	.	2	+	8.40465227016281e-06	1.47666853966184
1	162295032	162295775	.	2	+	8.4078940135006e-06	-1.57285624923165
AEMK02000627.1	3299	3485	.	1	+	8.4368152442724e-06	1.75925229760699
3	66609561	66610129	.	1	+	8.44551344756134e-06	1.49877392699029
14	2406956	2407530	.	1	+	8.44661775102987e-06	1.57338877110651
1	61726460	61726991	.	1	+	8.49999492572522e-06	1.47625409877782
8	133353846	133354259	.	1	+	8.55319651653751e-06	1.43274476927591
11	34585705	34586107	.	1	+	8.57159019022636e-06	1.82182542650902
X	108038511	108039288	.	2	+	8.58897642851195e-06	-1.52671256415054
5	11378725	11379059	.	1	+	8.59732634680445e-06	-1.5673178093341
2	71739532	71739916	.	1	+	8.61143328322877e-06	-1.80618369995176
7	36892694	36895109	.	4	+	8.6538065304172e-06	1.09619903815901
AEMK02000665.1	53665	54220	.	1	+	8.6538065304172e-06	1.15182945183054
1	94294332	94296410	.	5	+	8.65987684300552e-06	1.53463802071518
13	175026876	175027238	.	1	+	8.66824164531273e-06	1.8192116870976
1	82604302	82604676	.	1	+	8.77963532122331e-06	1.68152415476433
3	78081388	78082270	.	3	+	8.77963532122331e-06	1.2726236573795
2	87497719	87498893	.	3	+	8.82165863878281e-06	1.21318349572655
10	43291544	43293215	.	2	+	8.82521808159275e-06	-1.28447490189787
4	103095641	103096049	.	1	+	9.05596518417314e-06	1.44713686839093
17	63469068	63469241	.	1	+	9.10731717985248e-06	1.51624332181615
6	168215557	168218093	.	4	+	9.16036867677495e-06	1.24082916336569
AEMK02000189.1	39329	40844	.	3	+	9.20318735817726e-06	1.40401825753843
AEMK02000477.1	37089	38201	.	2	+	9.20409982313002e-06	1.32397972661663
3	97059224	97060342	.	1	+	9.27353905928763e-06	-1.64942982779033
4	49592909	49593284	.	1	+	9.37461880379018e-06	1.77236650865592
1	236368637	236369259	.	2	+	9.4071445968649e-06	-1.39498591832345
14	23576697	23577616	.	2	+	9.58896361952044e-06	-1.5206327788506
AEMK02000324.1	445287	446569	.	2	+	9.59066989444452e-06	1.29211759627903
3	104168495	104168939	.	1	+	9.70331661784109e-06	1.54708027392645
AEMK02000182.1	88961	91261	.	4	+	9.79352799051546e-06	1.16456467128635
3	8901084	8901442	.	2	+	9.80258533250851e-06	-1.64867649971175
17	20648775	20649286	.	1	+	9.86930277845567e-06	1.50765611677352
4	25368106	25368436	.	1	+	9.90450697985613e-06	1.65449853005225
9	63364186	63364822	.	2	+	9.91885470840091e-06	1.51557863573133
12	48354115	48355641	.	3	+	1.00526057729201e-05	-1.23850156663749
AEMK02000606.1	13824	14270	.	2	+	1.00921467173165e-05	-3.05503209953291
2	34348514	34348935	.	1	+	1.00984410242065e-05	2.57413512999646
4	33612425	33614580	.	4	+	1.01113681639946e-05	1.28626787023046
1	124409459	124409821	.	1	+	1.01142387551375e-05	1.47533076417148
17	53272029	53272424	.	1	+	1.01227277412299e-05	2.02975209823992
16	41368549	41371459	.	4	+	1.02716047845646e-05	1.15934927547639
15	66732064	66732856	.	2	+	1.03108705092238e-05	1.69130156537234
X	57207931	57208357	.	2	+	1.03742604565806e-05	-1.5062636697748
13	71266765	71267323	.	1	+	1.03855082291494e-05	1.20960334558882
[truncated: 7,145 more rows]
