# Supplementary material for: Multi-species annotation of transcriptome and chromatin structure in domesticated animals
Source: BMC Biol. 2019 Dec 30;17:108. doi: 10.1186/s12915-019-0726-5 (PMC6936065; doi:10.1186/s12915-019-0726-5)
Supplement: Supplementary file 10 — Additional file 10 DA ATAC-seq peaks (all combinations). The archive has the same structure as de.refgn.tar.gz with names starting with mergedpeaks.peaknb.allexp.readnb instead of refgenes.counts.min2tpm0.1. [file 12915_2019_726_MOESM10_ESM.gz › da.atacpeaks/gallus_gallus/diffcounts.nominsum/mergedpeaks.peaknb.allexp.readnb.normcounts.diff.cd4.liver.bed]

AADN04000908.1	7692	10178	.	4	+	5.31152349354269e-42	2.95848592213429
3	8950085	8951478	.	2	+	2.10259399565586e-37	-2.66009800979123
KQ759483.1	510002	511939	.	3	+	3.4588667940483e-34	2.95187895805586
KQ759483.1	1129177	1130410	.	4	+	5.169776186628e-32	2.72122673315388
1	48119503	48120795	.	2	+	6.46492655552312e-32	-3.15042469613268
AADN04000541.1	44550	47125	.	5	+	9.71203063082264e-31	2.61781110280804
5	28373806	28374665	.	2	+	1.52543917414391e-30	-2.79878417286689
1	22866652	22867830	.	3	+	2.71650927267776e-30	2.62964820643827
5	5325457	5326102	.	1	+	6.38835805963711e-28	3.1083685112928
AADN04001024.1	14864	16406	.	3	+	8.10335980618619e-28	2.52983031092003
13	16096433	16097442	.	2	+	9.28471664833561e-28	-2.80095405272292
3	67301199	67302142	.	2	+	9.28471664833561e-28	-2.65386713295766
9	17956756	17958287	.	3	+	9.28471664833561e-28	-2.48961531216037
2	126115400	126115771	.	1	+	2.22126223286555e-27	4.35439669101896
3	48260533	48261702	.	3	+	2.80377053110326e-27	-2.57717743073333
Z	74106714	74108632	.	3	+	4.23360360398278e-27	2.70138605565793
1	48100834	48101887	.	3	+	7.4415889303317e-27	-2.77945191177678
KQ759404.1	37766	39280	.	3	+	7.4415889303317e-27	2.64947225083485
15	6166644	6167661	.	2	+	7.64361643432826e-26	-3.07154536442914
3	39275568	39277048	.	3	+	1.12683472844184e-25	2.40972902836679
5	34694014	34695223	.	3	+	1.48661119209362e-25	2.20161894026872
AADN04009387.1	3039	3529	.	3	+	1.48661119209362e-25	-3.44851228848887
1	11694855	11695741	.	2	+	2.0687077505313e-24	2.90846855471586
18	7205558	7206174	.	1	+	3.45364109168817e-24	-3.57291481562575
14	3976980	3977866	.	2	+	5.64544196823771e-24	-2.82117821028944
2	47459821	47460645	.	3	+	5.64544196823771e-24	2.50935472519047
AADN04001978.1	19188	20467	.	2	+	1.25143721100843e-23	-2.58613732751738
5	10487049	10489437	.	2	+	1.25771079063006e-23	-2.07723939543267
AADN04001110.1	12496	12771	.	2	+	1.89796816964239e-23	-3.6944539212989
2	20174265	20175607	.	3	+	2.70326037335374e-23	2.59344149849655
7	13413141	13414369	.	2	+	2.87961639487059e-23	-2.72378290891878
4	64144745	64145832	.	3	+	5.00846750239854e-23	2.42414890501429
2	147699943	147700637	.	2	+	7.23314850658524e-23	3.10911113677127
2	90813176	90814430	.	2	+	7.91697441798864e-23	-2.56676610001585
Z	34406704	34408104	.	3	+	1.81547725441114e-22	2.06451086612211
2	84765321	84765919	.	1	+	2.07215176154637e-22	3.04524608880752
3	55043617	55044897	.	2	+	4.84995264741256e-22	-2.79267862504051
2	19841389	19843727	.	2	+	5.26836601257512e-22	-2.06626273349684
AADN04000750.1	34399	37218	.	4	+	7.36332334970385e-22	2.67163393634333
17	1034623	1035158	.	2	+	1.008226167226e-21	-2.88849848383299
6	2652252	2652650	.	2	+	1.2595714246267e-21	-3.07494861490874
7	14627279	14628437	.	3	+	1.74985748419732e-21	2.11264238771996
26	5309538	5312590	.	5	+	1.80930072418857e-21	2.22885073965994
2	141958037	141958434	.	2	+	3.20221524769773e-21	-3.01350858259224
20	5662024	5664690	.	3	+	4.57438137840843e-21	3.35974910615344
6	2655668	2656197	.	3	+	5.3965641419162e-21	-2.8875729461503
1	48183042	48183842	.	3	+	5.95147097677393e-21	-2.40628490294368
20	5670757	5671796	.	3	+	5.95147097677393e-21	2.57093112048776
9	6840574	6842425	.	3	+	8.47438001803296e-21	2.12593150914828
1	40828693	40830513	.	5	+	1.03402111852299e-20	2.11610919764788
8	3623836	3624630	.	2	+	1.03402111852299e-20	-2.48929321802613
5	28336215	28337447	.	2	+	2.07212464960332e-20	-2.02307607660151
1	48147423	48148890	.	3	+	3.37612334281999e-20	-2.61198630714686
3	87805423	87806455	.	3	+	5.21611222138185e-20	2.67212234691565
9	17541549	17542810	.	3	+	5.90866047155825e-20	-2.24865155221732
13	16046209	16047849	.	2	+	8.14012709040332e-20	-1.98217745267415
3	32526618	32528788	.	4	+	8.52654604662471e-20	1.77229173378265
AADN04002162.1	10214	11742	.	4	+	9.29039111373865e-20	2.68807502005855
6	8364438	8365509	.	2	+	1.00327538053774e-19	-2.51984462826411
28	4378068	4378505	.	2	+	1.09172721877921e-19	-4.00541809241443
21	2346020	2346948	.	2	+	1.27157914923359e-19	-3.02585557841672
7	15070130	15071281	.	2	+	1.31113306818033e-19	2.5806211588797
AADN04000541.1	37120	38948	.	3	+	1.33134533379985e-19	2.52747183731945
2	34386854	34387787	.	2	+	1.59143217345599e-19	-2.79019789546369
8	10453182	10454541	.	3	+	1.75239968530365e-19	1.99859468463911
3	1037641	1038355	.	1	+	1.90301580251231e-19	3.32030222072037
2	96870807	96871454	.	2	+	3.66202781251278e-19	-2.96785467897906
AADN04000750.1	27390	28482	.	3	+	3.74417618805043e-19	2.58503630550885
Z	80739866	80741473	.	5	+	5.88631345796675e-19	2.86030261230634
4	63673152	63674321	.	4	+	7.13629825867903e-19	2.38375848057462
1	170681620	170683382	.	3	+	8.06262153900797e-19	-1.87808073814278
12	11743602	11745585	.	2	+	1.15059012049304e-18	-2.53660932081931
7	36418990	36419530	.	2	+	1.18941413047485e-18	-2.52350320939197
1	44349173	44351203	.	4	+	1.38985922838324e-18	-1.92625953896828
18	7837343	7838415	.	2	+	1.51116035337287e-18	-2.70199032246653
26	8788	9736	.	2	+	1.51116035337287e-18	-2.14751304331042
5	28371777	28372548	.	3	+	1.59421066613357e-18	-2.07128620421258
AADN04008468.1	1617	2510	.	4	+	2.17738485454912e-18	2.83449542564386
5	28367872	28368266	.	1	+	2.20455728100325e-18	-2.44896531503512
20	5667986	5669945	.	3	+	2.2547759218278e-18	3.05168324036358
7	13488149	13489368	.	1	+	2.66855846071929e-18	-2.35574854076356
7	13441111	13441739	.	1	+	2.81059251457169e-18	-3.10734128194366
1	140016386	140018691	.	5	+	3.20220051318256e-18	2.31269118440945
3	82682747	82684467	.	3	+	3.27471246197249e-18	1.89334507184068
LGE64	879185	881879	.	4	+	5.44389210685795e-18	2.06013926798878
7	30844953	30846024	.	3	+	6.17556001788833e-18	-2.04451812320072
6	13202821	13204097	.	3	+	6.76594573001809e-18	2.25676940012375
2	102535968	102537137	.	2	+	7.35346229806669e-18	-2.22323076464012
8	15186392	15187415	.	3	+	7.35346229806669e-18	-2.6128014723449
Z	78297713	78299691	.	5	+	7.35346229806669e-18	2.54995186851296
KQ759404.1	279495	281063	.	3	+	7.45451925935275e-18	2.52838242108508
4	45175724	45176529	.	2	+	1.15692715131699e-17	-2.86783385600327
3	92337924	92338921	.	3	+	1.31491942285968e-17	2.7614177201097
3	72895837	72896484	.	3	+	1.48754727698879e-17	2.42401467898548
1	40116999	40117975	.	2	+	1.65431310347195e-17	2.52280128513404
5	18971007	18971896	.	1	+	1.82216920617601e-17	-2.70447928362375
AADN04000628.1	30937	32564	.	3	+	2.01654587708071e-17	2.38497166852032
12	10729676	10730305	.	1	+	2.09543675117733e-17	-3.16739025443173
1	68826803	68827879	.	2	+	2.24324132239797e-17	2.08419326771492
7	19853473	19854338	.	2	+	2.65045220669586e-17	2.51930326784624
2	140282488	140282647	.	1	+	3.4466062018461e-17	3.54509479450017
4	18839144	18841086	.	3	+	3.4466062018461e-17	2.71174147884609
KQ759483.1	578249	579915	.	1	+	3.65115750922878e-17	2.68727803150605
13	9049313	9050350	.	1	+	3.7617130085498e-17	-2.05870598375397
8	16253371	16254399	.	2	+	3.86451761448943e-17	-2.30517435668486
2	59767859	59768755	.	2	+	3.93974289275986e-17	-2.57202145585989
2	125322715	125323983	.	3	+	3.93974289275986e-17	1.95363282285977
12	10932285	10933078	.	2	+	3.98916953766953e-17	-2.92772353982499
AADN04000541.1	61957	63645	.	3	+	4.04707735401259e-17	2.28035411095899
5	31988827	31990385	.	3	+	4.22494717300011e-17	2.17341327412688
14	3982094	3983056	.	2	+	4.5754267896876e-17	-2.19596695833233
4	29505696	29506084	.	2	+	4.5754267896876e-17	-4.05210661573139
3	24802594	24803618	.	3	+	4.93969712634848e-17	-2.109613527259
AADN04001839.1	21674	22157	.	2	+	6.21800990088873e-17	-2.62610421921123
AADN04002702.1	2588	4395	.	2	+	6.44168955487564e-17	-1.7633960631104
2	130643051	130643608	.	2	+	6.5206279853173e-17	-3.40359946089878
AADN04001180.1	8620	10513	.	3	+	7.33157069661579e-17	2.13916981867494
5	43534177	43535812	.	2	+	7.80223514139375e-17	-1.99563570693685
AADN04000541.1	322809	324789	.	4	+	8.85187831765103e-17	2.35216123382685
14	3963969	3964511	.	2	+	1.09941055974697e-16	-2.82302556141945
10	9307618	9309275	.	3	+	1.20657891901511e-16	2.00970699005561
4	53722292	53722740	.	1	+	1.20657891901511e-16	-3.28141434474742
6	11465247	11465604	.	2	+	1.43963604067959e-16	-2.77745920575705
2	100477217	100478993	.	4	+	1.45397073477191e-16	1.49556186196068
KQ759483.1	124986	126585	.	3	+	1.47228019428616e-16	2.41172297816669
AADN04000682.1	11936	14124	.	3	+	1.60445666367698e-16	2.35209609753942
3	91844808	91846242	.	3	+	1.73942631824273e-16	1.54418464227407
6	7938476	7939131	.	2	+	1.9094448677465e-16	-2.69933808188069
4	53666930	53667876	.	1	+	2.06630516134236e-16	-3.05609140590782
AADN04000953.1	26965	28284	.	3	+	2.29631050877554e-16	2.43754671742131
1	48099066	48099219	.	1	+	2.31399682337558e-16	-2.30664435793557
6	2649324	2649815	.	2	+	2.31399682337558e-16	-3.59517089852816
6	8367278	8367787	.	1	+	2.48957851914303e-16	-2.69417232817814
KQ759483.1	889653	891352	.	3	+	2.50404861085349e-16	2.23247502819856
9	6633116	6633900	.	1	+	2.6250985933659e-16	2.8998505460613
4	45574595	45576541	.	4	+	2.68044270191094e-16	-1.96003818171592
1	34897907	34899370	.	2	+	3.3831120443688e-16	2.06522265172508
1	2841119	2843887	.	3	+	3.68649002072107e-16	2.36293086422096
AADN04000785.1	9570	11158	.	5	+	3.82033311221261e-16	2.13136455147547
KQ759483.1	129726	132124	.	3	+	4.78019179199368e-16	2.15297219461353
7	20140218	20141383	.	2	+	5.42001268397312e-16	2.36975798257111
AADN04001497.1	15198	16124	.	3	+	5.85213733110976e-16	2.52013170201756
AADN04001097.1	20120	21771	.	4	+	5.91320461269876e-16	2.44154295449586
1	87653409	87655627	.	3	+	6.12565272696461e-16	-1.66781978177498
1	30100154	30101358	.	3	+	6.8101651978413e-16	1.86689361098667
7	13518684	13519111	.	1	+	6.8101651978413e-16	-2.93821106647299
28	3993817	3994435	.	1	+	7.06165396895135e-16	-1.99881208988494
5	55408208	55409536	.	2	+	7.20493909271148e-16	-2.06778371352137
3	50370666	50371401	.	2	+	9.26268512005704e-16	2.26685533258903
1	140685715	140686444	.	1	+	9.55318950993574e-16	3.00868962958194
AADN04003417.1	15037	15901	.	1	+	9.81114760070277e-16	2.77977098613021
27	177653	179161	.	2	+	9.81391465600138e-16	-1.75882591172445
2	83340280	83341089	.	2	+	1.00696315779558e-15	2.42589990486993
2	67167134	67167941	.	1	+	1.12868141161375e-15	2.76158948118562
1	48110989	48111864	.	3	+	1.21411037563147e-15	-1.83729973095115
1	125133755	125134941	.	2	+	1.23087609857775e-15	2.21853228461634
6	10818846	10819841	.	2	+	1.65085724760887e-15	-1.90843082840083
5	4673197	4674006	.	1	+	1.66787088218268e-15	2.3214700410889
2	141960653	141961346	.	1	+	1.82893298736866e-15	-3.02400162701747
2	125589710	125590139	.	2	+	2.05507540140143e-15	3.62190819719889
7	29523358	29524718	.	3	+	2.06713966486747e-15	2.03123594592014
AADN04003123.1	10098	11780	.	3	+	2.47161545419475e-15	2.12510555481283
9	22864680	22865776	.	3	+	2.68850786921807e-15	-1.66986634940671
13	4815794	4816797	.	1	+	2.90758478840191e-15	2.49891896784764
Z	80217060	80218366	.	3	+	3.55606318491742e-15	2.30972550705549
6	10390634	10392809	.	5	+	3.81271095876471e-15	1.95706301605454
1	21228431	21228889	.	1	+	3.83448153470347e-15	3.40834143795912
AADN04000541.1	57115	58672	.	4	+	4.12551719420418e-15	2.28813851142602
27	4782537	4782931	.	1	+	4.37494235091869e-15	-2.53701539077689
AADN04005495.1	2917	3496	.	2	+	4.59526306745765e-15	2.70129629947253
3	17407061	17407746	.	2	+	4.65734977528474e-15	-2.60221319574289
KQ759483.1	1015646	1016283	.	3	+	4.88377423869444e-15	2.55439914570154
1	87466977	87467857	.	3	+	5.08049212323564e-15	-2.34247773289668
AADN04006441.1	9989	11315	.	4	+	5.42388338925361e-15	2.65961175741902
4	9572989	9574154	.	2	+	5.74621547822931e-15	-2.01300158662724
8	8816027	8816983	.	4	+	6.80701333642065e-15	2.8090300047853
AADN04004233.1	13478	14241	.	3	+	6.80701333642065e-15	-1.93191344657272
4	30724166	30725101	.	3	+	6.90173728874707e-15	2.11585919714713
4	1497115	1497723	.	1	+	7.12037759228826e-15	-3.00672183947809
2	29845968	29846605	.	3	+	7.63156736705447e-15	-2.47507650437549
3	32559871	32560465	.	1	+	7.63156736705447e-15	3.06160139291185
28	2879475	2880161	.	2	+	7.7926825636003e-15	-2.16151651702052
3	47006279	47007392	.	3	+	8.38194307150211e-15	2.20441187622976
2	67853773	67854691	.	3	+	8.55287383949253e-15	2.21388277872591
10	14003655	14004517	.	3	+	8.60643677004322e-15	-2.1530542976811
8	14391101	14392938	.	4	+	8.81051055946591e-15	1.64253538318653
4	41177839	41178026	.	1	+	8.96733791048676e-15	3.35239332891923
3	54780399	54781116	.	2	+	9.40950894730376e-15	-2.34083980529718
Z	59419573	59421046	.	3	+	9.94705184888096e-15	-1.91391047847517
10	5936368	5937289	.	3	+	1.00514257311559e-14	2.17769610212242
3	58735789	58736555	.	3	+	1.00514257311559e-14	2.152633929787
7	9814081	9814502	.	1	+	1.01757639970495e-14	-3.12228000507668
7	35840526	35841678	.	2	+	1.01757639970495e-14	2.14636516760857
9	21043031	21044539	.	1	+	1.03119446358875e-14	2.89616564043527
1	170620039	170621261	.	2	+	1.05721498800294e-14	-2.06332062833403
2	129979303	129980251	.	3	+	1.2043963634635e-14	2.03309022339864
10	6192790	6194779	.	3	+	1.28610467955864e-14	1.70479503168311
AADN04005473.1	8153	10214	.	3	+	1.39341299564611e-14	1.71874880944424
AADN04007539.1	3815	4187	.	2	+	1.47333966377014e-14	-2.81244369701467
1	48112250	48113064	.	3	+	1.48107977313416e-14	-1.92031289527753
11	4534119	4534510	.	1	+	1.48496378654806e-14	2.97528095838826
13	9081406	9081760	.	2	+	1.51178122213592e-14	-3.6426274986251
1	45581276	45582097	.	2	+	1.83735038692298e-14	-2.49971901796462
1	48125680	48126261	.	3	+	1.83735038692298e-14	-2.17441925355405
3	56387412	56387545	.	1	+	1.83735038692298e-14	3.13323497408741
1	129137331	129137921	.	1	+	1.90293309864688e-14	-3.25313607438637
21	3328366	3328690	.	2	+	1.90293309864688e-14	-3.49724456684982
1	115909019	115910200	.	2	+	1.94573041786937e-14	2.4969213713186
1	17185552	17186422	.	1	+	1.9727977715723e-14	2.50529154889495
2	35325920	35326289	.	2	+	1.99016774527805e-14	-3.88652874188605
3	99002071	99002512	.	1	+	2.20606759217103e-14	2.73455384038596
19	9047595	9048141	.	1	+	2.39689010109332e-14	-3.81500430698864
2	69700732	69701268	.	1	+	2.39689010109332e-14	2.84793867016213
3	24810749	24811892	.	3	+	2.39689010109332e-14	-2.29814353040972
15	5119523	5120297	.	2	+	2.49811249453884e-14	-2.94244335172692
7	30970789	30971218	.	2	+	2.52229581025789e-14	-2.38225570029303
1	108093973	108095140	.	1	+	2.528213642203e-14	2.27669586014609
2	19934175	19935451	.	3	+	2.67895166192187e-14	-1.76923935235871
5	10348157	10349222	.	2	+	2.73078517943139e-14	-2.01876764036698
11	454388	455410	.	1	+	2.89187480349632e-14	-2.03814997207408
9	22960637	22962030	.	4	+	3.28968964079443e-14	-1.60014507452173
19	491350	492093	.	2	+	3.3355583970812e-14	-2.61879269951301
1	48102258	48102957	.	2	+	3.50682199495257e-14	-2.83201185460891
AADN04000593.1	116097	117306	.	3	+	4.16715341614851e-14	2.77475964604239
2	113770817	113771294	.	2	+	4.17592855739976e-14	-3.19737944641605
1	98117937	98118630	.	1	+	4.51381728637916e-14	-2.52663839801759
4	87871512	87872206	.	1	+	5.92574644828991e-14	2.99730492112131
14	39735	40309	.	1	+	6.01042672119118e-14	-4.81028868237793
28	3326839	3327572	.	2	+	6.01042672119118e-14	-1.45731984395253
11	18178203	18178897	.	1	+	6.75006685705679e-14	-2.19478397535311
3	38470312	38471738	.	2	+	6.75493173804537e-14	-1.9745782148822
1	144563238	144563669	.	2	+	7.04304613331281e-14	-3.17574306715889
2	36182798	36183536	.	1	+	7.43188829403439e-14	2.75955422831153
4	25579239	25580191	.	3	+	7.64922533225644e-14	-2.32171279140003
3	105020393	105020923	.	2	+	7.8595475947624e-14	-2.18555783959073
KQ759483.1	1203390	1204476	.	5	+	8.02260564355227e-14	2.53894160223731
3	61983098	61984154	.	3	+	8.06200091932234e-14	2.19995898080138
3	66075143	66076270	.	2	+	8.06200091932234e-14	-2.01461274033873
12	8229148	8229807	.	1	+	8.34812806045694e-14	3.11742179830566
4	1806109	1806899	.	2	+	8.4049537640847e-14	-1.70983765717345
3	75634183	75634961	.	2	+	8.45545420693015e-14	-2.57123600095464
KQ759404.1	72757	75550	.	3	+	8.48125880544695e-14	2.3862792304789
4	19422891	19423901	.	3	+	8.89138768335328e-14	1.71337024928799
2	11875898	11876670	.	2	+	9.41623827243444e-14	-2.35861528278373
21	5475372	5475742	.	2	+	9.46395931672627e-14	-3.92993728502852
1	190323096	190324988	.	3	+	9.48213504521035e-14	1.66244370275855
2	111958584	111959930	.	3	+	9.492773203027e-14	1.98711919964503
8	1221506	1221989	.	2	+	1.05543094069171e-13	-2.75110329976413
5	28357919	28358200	.	1	+	1.06624752056552e-13	-2.42852132633187
28	4106842	4107364	.	1	+	1.12523941108802e-13	-3.01911405348553
8	18916216	18917063	.	3	+	1.14481857175296e-13	2.03358773331898
KQ759483.1	1235902	1237045	.	3	+	1.15531621471611e-13	2.28539135123383
12	17508066	17508598	.	1	+	1.17272782795166e-13	3.12787319293249
13	8819736	8820975	.	3	+	1.25010495602164e-13	-2.0438511457049
3	73440553	73441588	.	3	+	1.32012753211777e-13	1.93049484018995
2	132479216	132479863	.	2	+	1.41178215507209e-13	2.29259305486946
5	10410082	10410995	.	2	+	1.41178215507209e-13	-2.3412216793999
4	78613637	78614657	.	3	+	1.46395753687151e-13	2.13738021825636
1	48194463	48195137	.	2	+	1.46583427863246e-13	-2.67845917450548
2	133495667	133495861	.	1	+	1.46583427863246e-13	3.90816690778549
AADN04001044.1	14084	14911	.	3	+	1.46583427863246e-13	2.34068033328119
2	112658964	112660452	.	2	+	1.53694272213955e-13	-2.28066891988816
5	54138193	54138533	.	1	+	1.53694272213955e-13	-3.67200178209497
15	6165239	6165965	.	1	+	1.5436777955027e-13	-2.13417010438019
1	43369554	43370596	.	3	+	1.73590112590053e-13	1.61532487569096
27	537204	538100	.	3	+	1.73590112590053e-13	2.61368089194617
3	48272405	48273155	.	1	+	1.73590112590053e-13	-3.2113473487796
2	90394859	90395995	.	3	+	1.73827661535043e-13	2.05291022825342
1	26655108	26655989	.	3	+	1.74366885025094e-13	2.20131460519841
1	22482701	22483469	.	1	+	1.91333255437937e-13	2.65256133208693
2	109847000	109847442	.	2	+	1.96613834900032e-13	-2.41179592299197
5	43078718	43079649	.	3	+	2.017559162208e-13	2.30038217382373
AADN04001126.1	14858	17554	.	6	+	2.017559162208e-13	1.64647942259884
28	3419660	3420500	.	1	+	2.1996951682817e-13	-2.50924946443593
6	33068860	33069382	.	1	+	2.40785300237431e-13	2.75024486857538
2	19122019	19123316	.	3	+	2.46879874412717e-13	1.48542010156666
3	54744771	54746166	.	2	+	2.51532785791846e-13	-2.31946970745673
1	176596479	176597595	.	3	+	2.83443077485605e-13	1.81868363312827
1	92881312	92882629	.	3	+	3.17009853766624e-13	1.81154312224249
3	100069450	100069799	.	1	+	3.27935482691743e-13	-3.7154531766122
6	15478992	15479379	.	1	+	3.37967066852172e-13	-3.44858763368834
AADN04004689.1	5925	6052	.	1	+	3.58643160342508e-13	4.30340599781315
7	15465421	15467193	.	3	+	3.83123681060616e-13	1.58531075516309
13	9066399	9067795	.	2	+	3.92194751442834e-13	-2.01134646194942
15	6604556	6605657	.	3	+	4.16689423077008e-13	-1.73426481598828
1	50345581	50346143	.	2	+	4.19064612077017e-13	-2.6297626784358
5	10395223	10395755	.	1	+	4.40240791031395e-13	-3.36208629231123
Z	843415	844945	.	2	+	4.40240791031395e-13	-1.83794617477283
21	6721837	6722353	.	2	+	4.40976247714945e-13	-2.67886788260296
3	104941249	104941870	.	2	+	4.99166384893989e-13	-1.81860855249522
13	9054117	9055271	.	3	+	5.19603087813605e-13	-1.81337333217436
4	25423727	25424527	.	3	+	5.32264281736768e-13	2.07665526170619
9	24070704	24071786	.	3	+	5.48929728981671e-13	-1.99765386333724
12	14866446	14867719	.	3	+	5.68316796930641e-13	1.99085338785066
3	45588224	45589146	.	3	+	5.73409714734752e-13	-2.79792209403401
1	86775895	86776695	.	2	+	5.85494674385497e-13	-2.2160333035703
19	5326979	5328213	.	3	+	6.18556993484548e-13	-1.64719669431691
7	19148473	19150091	.	3	+	6.18556993484548e-13	1.84509823647131
23	5375062	5375996	.	2	+	6.38337141478107e-13	-2.14364416307382
9	20020525	20021118	.	1	+	6.48154439517184e-13	-2.89589941950664
3	35012216	35013000	.	3	+	6.59632590582624e-13	1.34810019263698
1	170659496	170660382	.	2	+	6.90855996626093e-13	-2.23142706220334
2	11825709	11827030	.	3	+	7.01543545586239e-13	-1.87336698660469
1	152764906	152765438	.	1	+	7.30567994025086e-13	3.23573894953024
9	20022920	20023529	.	1	+	7.53580070178015e-13	-3.29805110322448
3	104033271	104033802	.	2	+	7.58769837610295e-13	2.08898239252458
8	17636151	17637346	.	2	+	7.60915571630482e-13	2.10002549030397
AADN04005065.1	4119	5362	.	3	+	7.67689454560932e-13	2.94110393406844
AADN04005305.1	9083	9222	.	1	+	7.67689454560932e-13	3.07223785139187
AADN04001245.1	20135	21650	.	3	+	7.79022734641895e-13	2.01841618178656
AADN04001465.1	5451	8347	.	5	+	7.83267644882486e-13	2.41135704391591
2	90862169	90862996	.	2	+	8.13994306683775e-13	-2.26184210405451
13	16970382	16971012	.	1	+	8.17661475593711e-13	-2.32873874449083
5	27960575	27962896	.	3	+	8.65205743254671e-13	-1.44522157604644
8	4213053	4213807	.	2	+	9.40055555609725e-13	-2.4098684500151
1	56691128	56691471	.	2	+	1.00807700058305e-12	-2.82982971227877
28	2866893	2867758	.	2	+	1.0171580602548e-12	-2.1128455284533
27	4793069	4794166	.	3	+	1.12262773537575e-12	-1.61375268859819
1	144848141	144848737	.	1	+	1.16783870839511e-12	-2.72148197826717
1	190483328	190484499	.	3	+	1.21679129437999e-12	1.6469589906691
5	16157302	16157772	.	1	+	1.21924961688039e-12	-2.59989036911794
33	702025	703189	.	4	+	1.25773273893449e-12	-1.44267430957165
18	7863004	7864637	.	2	+	1.31688149823747e-12	-1.84571745938657
KQ759552.1	7173	7941	.	3	+	1.31688149823747e-12	-1.87504503956389
13	9070936	9071333	.	1	+	1.37956626654462e-12	-2.72722103256299
27	268959	269478	.	1	+	1.37973621945674e-12	4.81820462738531
1	91749308	91749846	.	1	+	1.40826543492866e-12	-2.43028325979914
1	48350951	48351912	.	1	+	1.49140460497041e-12	-2.13455798274345
Z	80483531	80485579	.	5	+	1.52584523548481e-12	2.17933241007212
1	32040588	32041878	.	2	+	1.53530403629484e-12	2.01202780315848
1	106769686	106769938	.	1	+	1.53530403629484e-12	4.78302905724547
3	20782530	20783659	.	1	+	1.53530403629484e-12	2.35505596137469
11	7479110	7480537	.	3	+	1.56269169843514e-12	1.50953788822624
2	59942991	59943522	.	3	+	1.61137119661923e-12	2.36199109448956
12	10959096	10959934	.	2	+	1.64707307637941e-12	-2.09874660061707
9	11828582	11828949	.	1	+	1.64707307637941e-12	3.7044909593706
AADN04002522.1	1643	2254	.	2	+	1.64707307637941e-12	-2.8175374057367
KQ759483.1	861263	862594	.	4	+	1.64707307637941e-12	2.30931271383766
4	67016334	67017139	.	3	+	1.68728454261546e-12	1.56567796047269
3	13666	14407	.	3	+	1.72859299580922e-12	2.09546256335049
AADN04002752.1	6555	8389	.	6	+	1.78653280214443e-12	2.19651496857625
AADN04008951.1	9053	9556	.	2	+	1.80334468391392e-12	3.7918546075435
AADN04009993.1	1212	1762	.	3	+	1.80334468391392e-12	-2.68540937441436
KQ759483.1	161641	163054	.	3	+	1.80334468391392e-12	2.17363451731306
2	96872844	96873406	.	1	+	1.93793127766493e-12	-2.3630487572925
9	15005063	15005733	.	2	+	1.94537738837528e-12	-1.87593046521854
KQ759568.1	26393	27266	.	2	+	1.96279022936172e-12	-1.91458925715678
1	24246096	24246645	.	1	+	1.99981968553525e-12	2.87684154197966
2	21759153	21761055	.	3	+	2.08948867694361e-12	1.72125985597541
3	15571649	15571949	.	2	+	2.16009937287257e-12	-2.52829344343654
2	3722759	3723502	.	3	+	2.18419205815502e-12	-2.11896089117546
6	856711	857790	.	3	+	2.25818187000771e-12	1.98176178853015
2	59932820	59933811	.	2	+	2.30217939143329e-12	2.16757767775523
Z	1228378	1229927	.	2	+	2.43877683840658e-12	-1.86055443289053
2	7727131	7728634	.	4	+	2.52634625978928e-12	1.27328162097908
KQ759532.1	66901	69034	.	6	+	2.52634625978928e-12	2.46148552844706
20	27739	30614	.	5	+	2.59464308084231e-12	1.74810745037496
1	170765835	170766822	.	2	+	2.63685677117829e-12	-2.3155311800784
3	68162152	68163095	.	3	+	2.79007696625899e-12	1.78202768911115
5	12603224	12603716	.	1	+	2.87332786472512e-12	-2.80028739125176
1	63095681	63096602	.	1	+	3.03765335561913e-12	2.07355867639448
1	141051010	141051313	.	1	+	3.08316467365248e-12	3.01568516953269
AADN04007475.1	8725	10327	.	5	+	3.10712768211875e-12	-1.57416485008291
13	16972382	16973619	.	2	+	3.19222889794466e-12	-1.70532370568141
2	61302149	61302970	.	2	+	3.28857189707122e-12	-2.199656164113
28	3990877	3991365	.	3	+	3.37682571930378e-12	-1.45253410287737
5	3433697	3433836	.	1	+	3.43878947572705e-12	4.10713998268625
3	88550082	88551554	.	2	+	3.44364216623547e-12	-1.8635650756418
23	209106	211591	.	1	+	3.52274086431196e-12	-1.71646671307815
AADN04001181.1	13712	13988	.	2	+	3.58952574070095e-12	2.78393772106013
1	123355768	123357611	.	1	+	3.60815194935592e-12	-1.52238076463869
8	6016912	6017464	.	2	+	3.60815194935592e-12	-2.03871192834269
3	52364912	52365764	.	2	+	3.68458470872478e-12	-2.1106033885674
2	58146353	58147341	.	3	+	3.73152939278303e-12	1.98817018761317
28	1135172	1135419	.	1	+	3.73152939278303e-12	-3.61216754390662
8	15801650	15802178	.	1	+	3.74995217384834e-12	2.51352914044527
1	33642692	33643183	.	1	+	3.75867930378013e-12	-2.47093838390939
AADN04000931.1	9039	9408	.	2	+	3.75867930378013e-12	-2.19760457420269
7	11456249	11457274	.	2	+	3.82240114423074e-12	-2.36570753661924
8	4202038	4202843	.	1	+	3.85209076322087e-12	-2.60526382155517
8	29941175	29942373	.	4	+	3.85209076322087e-12	-1.81093470184887
10	2396070	2396888	.	2	+	3.9576259958485e-12	-2.12485019724425
4	44656524	44657439	.	3	+	4.11611218121557e-12	1.97280482848836
1	48163827	48164109	.	1	+	4.17455656580858e-12	-2.43501217517418
3	45571851	45573756	.	3	+	4.32667759500987e-12	-1.860040416867
23	2149250	2150217	.	2	+	4.36033521990369e-12	-1.897570706283
1	88233115	88234191	.	2	+	4.36541753345986e-12	2.06453421679653
20	12651528	12652910	.	2	+	4.55048335269565e-12	-2.05427667717266
Z	59479563	59481026	.	3	+	4.60348090549869e-12	-2.08070415422953
Z	51272649	51274882	.	3	+	4.6219915665801e-12	1.3875064959762
1	69904353	69905801	.	3	+	4.72650200751049e-12	1.88794619129126
4	80341052	80342346	.	2	+	4.72650200751049e-12	-1.98317950995223
5	55039505	55041946	.	4	+	4.99843285959353e-12	1.83199137194065
KQ759404.1	397651	399271	.	4	+	4.99843285959353e-12	2.05565816972619
28	4964240	4964794	.	3	+	5.01546271322562e-12	-2.40980809801272
3	24804740	24805452	.	2	+	5.05608175790096e-12	-2.35577419097593
1	14414453	14415008	.	1	+	5.07531263584664e-12	-2.64126623025129
2	19700616	19701741	.	4	+	5.10549636690123e-12	1.8079897103919
1	89695125	89696663	.	3	+	5.23109304878482e-12	1.44945093376712
4	79992974	79993432	.	2	+	5.41479588627869e-12	-2.76317265126898
AADN04002600.1	16175	17090	.	2	+	5.45097310005579e-12	-1.7058592832005
2	131537405	131538750	.	3	+	5.57155777699587e-12	1.59269717961764
2	108172652	108173602	.	3	+	5.75685876413357e-12	-2.53206072646122
Z	68197315	68198707	.	3	+	6.19699804323153e-12	1.63518500902862
2	23650169	23651153	.	3	+	6.31215812454278e-12	1.74226509652648
4	82986250	82987189	.	1	+	6.49092577337501e-12	-2.52881651738867
19	5896374	5897589	.	2	+	6.80353649696956e-12	-2.18857203951541
AADN04002440.1	9725	10735	.	4	+	6.93406011676106e-12	1.82639795369027
21	560458	561388	.	3	+	6.97428037718403e-12	-1.58310985160531
3	75274197	75274361	.	1	+	7.17164558303735e-12	4.81622689120502
2	93880239	93881523	.	3	+	7.44624759555415e-12	1.5412884770085
2	90817931	90818422	.	2	+	7.57524003148772e-12	-2.50414414717504
2	39890693	39891172	.	2	+	8.44653290613831e-12	-3.09296850322635
11	10037991	10039350	.	3	+	8.82832339870914e-12	1.64255739486849
23	2613914	2614400	.	1	+	9.57802794394597e-12	-2.81203299695934
3	105019438	105019817	.	2	+	9.57802794394597e-12	-2.09331607024698
AADN04008290.1	5380	7772	.	7	+	9.65725227220332e-12	1.75007607312059
17	6278599	6279293	.	2	+	9.78131344186257e-12	-2.51821300877161
5	19008653	19009289	.	2	+	1.01584927494723e-11	-2.73170794128629
5	28346450	28348343	.	3	+	1.04553017031034e-11	-1.37293505546217
3	55722117	55723576	.	4	+	1.06101989749221e-11	-1.87595784080156
33	1527085	1527688	.	2	+	1.13314419128417e-11	-2.02217326253854
2	2612171	2612487	.	1	+	1.14095889095503e-11	2.20616147016052
AADN04000593.1	60134	62206	.	3	+	1.16171537683546e-11	2.26257358240826
2	123599168	123600990	.	3	+	1.18168677183203e-11	1.43483464600416
27	449537	450173	.	1	+	1.18168677183203e-11	3.61958478779706
5	28417949	28418579	.	1	+	1.18168677183203e-11	-2.72150933861039
AADN04000541.1	102944	104049	.	3	+	1.18997410507578e-11	2.19466018262801
5	17067993	17069296	.	2	+	1.20349053537977e-11	-1.81847911952211
3	162298	163556	.	3	+	1.21799542838551e-11	1.88441307774546
8	2070811	2071771	.	2	+	1.2322795373278e-11	-2.03854174665419
AADN04002194.1	59	1801	.	3	+	1.23386174958854e-11	2.44640630112898
6	32172180	32172628	.	1	+	1.28506520709045e-11	-3.02465448326803
1	183450872	183452616	.	3	+	1.31530656339797e-11	2.1498256322006
3	42152029	42153257	.	3	+	1.43376236372989e-11	1.62308518515538
2	115300364	115301481	.	3	+	1.53387596821297e-11	-1.91101413131414
5	43302022	43302990	.	3	+	1.56844097515609e-11	2.04398693387302
4	68715551	68715928	.	2	+	1.67996080727559e-11	2.05121822325976
11	15763796	15764586	.	2	+	1.69248160005805e-11	-1.97895185335845
33	916176	916497	.	2	+	1.74211023724288e-11	-1.75643649414502
18	268900	269526	.	3	+	1.78592428691203e-11	2.0010707173353
3	101517632	101518208	.	1	+	1.7962663008983e-11	3.58929762553441
1	48093394	48093823	.	2	+	1.80593387768938e-11	-2.13751480212169
1	48176803	48178255	.	3	+	1.82687031410352e-11	-1.53665430659699
10	19601666	19602902	.	2	+	1.8511686793348e-11	-1.64793788394257
10	9882923	9883741	.	1	+	1.88304899118574e-11	2.41405781724097
AADN04000785.1	196	1776	.	5	+	1.89226046065317e-11	1.83610410617109
3	100993023	100993989	.	3	+	1.90082043603792e-11	1.67645770744691
3	67300846	67301179	.	1	+	1.96791172474124e-11	-2.80889900868923
3	32985714	32986264	.	1	+	1.96860949314089e-11	2.60562736383365
4	8579209	8581504	.	5	+	1.97644946460366e-11	1.31650132633692
5	43165865	43167133	.	3	+	2.0080660398515e-11	1.65959926182391
AADN04009387.1	1410	2093	.	4	+	2.03481078919515e-11	-2.03345875349631
1	125344822	125345881	.	2	+	2.07293844917262e-11	-2.81306079163142
2	27132490	27133266	.	1	+	2.13130355365731e-11	2.79106004412327
Z	80570277	80572058	.	5	+	2.13276805014647e-11	2.4600766254158
1	121644899	121646392	.	3	+	2.25337549337058e-11	1.660150383233
7	20583676	20584660	.	1	+	2.26878693616556e-11	2.36610345885409
10	12115045	12115654	.	1	+	2.37572129150335e-11	-2.69095445801503
2	27774861	27775912	.	3	+	2.37572129150335e-11	1.91815914284924
3	104969715	104970636	.	3	+	2.50574606553856e-11	-1.28464104064658
17	8795671	8796513	.	2	+	2.5194590915786e-11	-2.3138571460077
3	27790721	27792256	.	2	+	2.58030276186185e-11	-1.90357090566347
3	19168595	19170307	.	3	+	2.70270090024346e-11	2.11007668566901
1	128720890	128721506	.	3	+	2.74701544344258e-11	1.7185885633509
KQ759483.1	1098857	1100777	.	4	+	2.84287995457932e-11	2.13247962477388
23	205284	205815	.	1	+	2.85855784834613e-11	-2.18166241843304
1	123359986	123360957	.	2	+	2.88576283782484e-11	-1.49157409598143
3	61385399	61386119	.	1	+	3.00645223279586e-11	2.57243647101062
27	1575009	1575625	.	1	+	3.02152801642765e-11	-2.16834063928546
4	25668132	25669222	.	3	+	3.07839108594481e-11	1.88821887028643
3	54734297	54736317	.	4	+	3.22352672895018e-11	-1.55727399341443
KQ759483.1	588792	590413	.	2	+	3.30610620083496e-11	2.38206939095249
AADN04000541.1	31840	32591	.	3	+	3.31703286207221e-11	2.66246642162395
7	13443734	13444204	.	1	+	3.38546885716024e-11	-2.78112949120736
AADN04000659.1	84123	84852	.	2	+	3.38546885716024e-11	-1.9982679920483
2	113777737	113778159	.	1	+	3.45453045371886e-11	-2.24132672296823
2	145042359	145042740	.	1	+	3.45453045371886e-11	2.84433705289141
8	7427857	7428458	.	1	+	3.45815546297525e-11	-3.32509489961444
17	7684457	7685396	.	2	+	3.47525950571824e-11	-1.72634975731022
27	4895061	4896090	.	2	+	3.50054738973236e-11	-2.3089072685593
3	105023010	105023711	.	3	+	3.51412976286118e-11	-1.61814983556347
10	10675443	10676442	.	2	+	3.53204274628102e-11	-1.88574040420013
AADN04006936.1	2	249	.	1	+	3.62302482321907e-11	4.46409994645649
2	123391267	123392881	.	3	+	3.73445010199571e-11	1.59455685407029
14	9254543	9254881	.	1	+	3.73561264118988e-11	-2.97823328759238
5	54177385	54178629	.	2	+	3.753398790513e-11	-2.04635586521116
32	53404	53674	.	2	+	3.75527667802954e-11	-2.14518467690745
15	5663835	5664544	.	1	+	3.86184014696803e-11	-2.1506374521748
1	186300126	186301019	.	3	+	3.92986159518407e-11	1.84614348847626
7	9861389	9862566	.	3	+	4.01957621138632e-11	-1.82086335876135
10	13997718	13998101	.	1	+	4.10045346704955e-11	-2.81849226052822
KQ759483.1	678497	679509	.	3	+	4.17309819164016e-11	1.93077498847052
4	78012799	78013906	.	3	+	4.19893747425691e-11	1.41862228554104
2	44577674	44578573	.	2	+	4.20532948154323e-11	-2.22401201988069
2	81479195	81480305	.	3	+	4.23291062912924e-11	2.03145096317063
1	48198456	48201687	.	6	+	4.25865828776666e-11	-1.33023176048199
3	82617420	82618835	.	2	+	4.51355402791318e-11	1.98027841278795
AADN04000541.1	114097	115841	.	5	+	4.51355402791318e-11	2.35977981254037
2	81110002	81111633	.	3	+	4.52246633261383e-11	1.79740846870783
3	23382763	23383050	.	1	+	4.5733068915914e-11	2.73209219404467
4	70636333	70637477	.	3	+	4.61632390128214e-11	-1.90809313830968
6	10809099	10809916	.	2	+	4.84339231318402e-11	-2.3573200101338
1	48095848	48096145	.	2	+	4.84835048599403e-11	-2.08401676056492
27	269694	269918	.	1	+	4.88087723362446e-11	5.89574896978974
2	41557744	41559141	.	2	+	5.13223360305505e-11	-1.91416325257285
1	176170271	176171807	.	5	+	5.18505071035546e-11	1.22624988584239
8	20837019	20837975	.	3	+	5.4126255052869e-11	-1.35873095613064
33	833679	834520	.	2	+	5.45715102372562e-11	-1.71428793644953
5	17525875	17526520	.	1	+	5.55899302209431e-11	-1.69537826776428
KQ759483.1	1131972	1132653	.	2	+	5.55899302209431e-11	2.57167079194505
15	5112614	5113242	.	2	+	5.59496150793758e-11	-2.76057552127648
KQ759392.1	2919	3169	.	1	+	5.59496150793758e-11	4.31871921091671
3	28772498	28774227	.	5	+	5.63633068579791e-11	1.54470103499342
5	40979073	40980122	.	4	+	5.81862864836097e-11	1.67054380366594
3	13098729	13099856	.	2	+	5.93475430961001e-11	2.02242354292632
14	12384729	12385177	.	1	+	5.98299602691162e-11	-3.86941083627982
1	50348131	50348478	.	1	+	6.01459597528183e-11	-2.77279790345305
3	78274190	78276367	.	4	+	6.11200725254012e-11	1.14674294685078
19	7087208	7089624	.	4	+	6.41300729123601e-11	-1.22478448820255
AADN04001072.1	23124	24868	.	3	+	6.46930040376485e-11	1.56962269024505
13	805560	807101	.	3	+	6.48361331130793e-11	2.08274966587253
AADN04006518.1	10881	11174	.	3	+	6.52560677553729e-11	-2.53937295824539
9	7728396	7728918	.	1	+	6.55818426360848e-11	2.40489027379521
3	63844873	63845631	.	2	+	7.08979676473472e-11	1.98751905171689
2	49552112	49552845	.	3	+	7.1414497152787e-11	1.97898679158197
13	9041347	9041714	.	2	+	7.29793954354442e-11	-2.76818255687473
12	10879224	10880045	.	1	+	7.35222188826459e-11	-2.47097979615876
13	4277279	4277805	.	1	+	7.41191320060277e-11	2.88347345658351
17	1300937	1302045	.	2	+	7.73357947585798e-11	-2.15155329116079
9	9933386	9934603	.	1	+	7.83038825641499e-11	2.57732328422729
10	4065766	4066839	.	4	+	8.11966621229773e-11	-1.97784786992681
27	403162	403758	.	1	+	8.27245958123331e-11	3.99003815645029
20	12718151	12718629	.	1	+	8.35505439953081e-11	-2.36840150905885
8	22536254	22536925	.	3	+	8.45995923573825e-11	1.99295371087383
2	119055881	119056495	.	1	+	8.4803005959171e-11	3.02138266869509
AADN04006559.1	5722	7632	.	5	+	8.4803005959171e-11	1.68895883440717
KQ759483.1	593339	594256	.	2	+	8.4859060838193e-11	2.72720724014469
9	14944488	14946047	.	4	+	8.55327887759184e-11	-1.2896612909013
3	67297754	67298084	.	2	+	8.60188658252594e-11	-2.47783673524159
1	86695178	86696116	.	2	+	9.00143563156084e-11	-2.14275384239916
2	73421354	73422471	.	1	+	9.01543053034915e-11	2.55209237202879
7	7982179	7983770	.	3	+	9.01543053034915e-11	-1.51781785111122
Z	73656283	73658625	.	5	+	9.10080534710737e-11	2.15777137475892
Z	8990287	8990677	.	1	+	9.10232354430976e-11	-3.21610059070358
2	130591256	130592568	.	3	+	9.26169348830859e-11	1.86608302573871
6	22027894	22029055	.	2	+	9.43475124443679e-11	1.98007728237823
AADN04005505.1	1240	1421	.	1	+	9.45348248160526e-11	2.20471107347019
15	6050544	6051045	.	2	+	1.01934778368445e-10	-2.79422096985456
3	18309364	18310207	.	2	+	1.0506712713054e-10	-2.09904312059937
2	28074964	28075407	.	2	+	1.05467612728422e-10	2.75914751924879
AADN04005495.1	597	2326	.	6	+	1.08376997677423e-10	2.86431625675167
23	4186065	4186663	.	1	+	1.08816365999019e-10	-2.72614378312749
11	4285096	4285837	.	3	+	1.12537970559671e-10	1.63787120245006
3	23651892	23653351	.	3	+	1.14733705310758e-10	1.33210608199579
KQ759404.1	42069	43370	.	4	+	1.14988527311112e-10	2.22109283317267
12	8478809	8479497	.	2	+	1.16672383050412e-10	-2.80054628143721
AADN04001528.1	2699	3405	.	3	+	1.18259355473512e-10	2.78854543192961
AADN04008991.1	6621	7017	.	1	+	1.18490966357866e-10	2.73072540591251
8	5699857	5701226	.	4	+	1.22819185061426e-10	1.64446118320517
4	61204383	61204896	.	2	+	1.2730990606434e-10	-2.95100457081804
1	48160148	48161492	.	3	+	1.27350970330492e-10	-1.64290818210889
4	45180878	45181748	.	2	+	1.2743382588495e-10	-2.22283538392089
3	61378981	61380314	.	3	+	1.28657999540124e-10	1.94124068183331
3	32361283	32362528	.	3	+	1.29357773678175e-10	1.5023795201004
1	125211336	125212988	.	3	+	1.31588425719218e-10	-1.45110098452945
5	18974388	18974940	.	2	+	1.32673952838288e-10	-2.41312937727498
AADN04000864.1	1448	2760	.	4	+	1.3689436282634e-10	1.91946129960765
7	14547468	14548511	.	2	+	1.37067028776436e-10	-1.83676215113226
1	37526226	37527807	.	2	+	1.40700159811622e-10	2.16983062973459
9	16251514	16252506	.	1	+	1.46035085811045e-10	-2.23327264501239
3	63310445	63311427	.	3	+	1.46527204964597e-10	1.64003012371122
5	10255440	10256715	.	3	+	1.46688917137522e-10	1.66895721739222
20	6629840	6630331	.	1	+	1.49248148987331e-10	-2.78314556553004
6	24069451	24070370	.	3	+	1.49754309235164e-10	-1.83714485280715
AADN04000953.1	10728	12368	.	3	+	1.53391973494185e-10	2.09304891259904
27	539261	539746	.	2	+	1.53583237658016e-10	3.55425931604677
5	11923147	11924012	.	3	+	1.53583237658016e-10	1.93459501792985
1	137885662	137886594	.	3	+	1.66289966312299e-10	1.5916067646763
33	187061	187645	.	1	+	1.67137333536019e-10	-3.11785630829264
2	86757966	86758142	.	1	+	1.68113760044794e-10	3.44034122988464
AADN04005529.1	3693	5229	.	5	+	1.68113760044794e-10	2.31763112085848
1	39683859	39684144	.	1	+	1.70745120321356e-10	-2.78804810045477
AADN04000541.1	89925	91098	.	4	+	1.70745120321356e-10	2.17071154730294
19	6624677	6624970	.	1	+	1.70886667741259e-10	-4.04888866520818
1	126229001	126230341	.	1	+	1.81620690896452e-10	-2.43979039101064
10	10673042	10674150	.	3	+	1.8384081745181e-10	-1.76634074085123
9	14830044	14830642	.	3	+	1.84595990627128e-10	-1.5207716190841
27	725583	726668	.	3	+	1.84987312777637e-10	2.40341954010229
1	46033129	46034146	.	3	+	1.8877759598086e-10	1.58610179171127
Z	78130914	78132942	.	5	+	1.8877759598086e-10	2.17408697582721
4	48061	48313	.	1	+	1.89851193741962e-10	-3.86020163882092
3	82085047	82085791	.	3	+	1.930300134688e-10	-1.91962691065684
3	13488323	13488860	.	1	+	1.96895970182762e-10	2.05205994507631
KQ759483.1	555509	556572	.	3	+	1.97245239575664e-10	2.23632074506717
18	9083628	9083916	.	1	+	1.97467730608273e-10	-3.32627910395647
KQ759404.1	122360	123599	.	4	+	2.00473729861056e-10	2.36484587391657
4	53218063	53219135	.	3	+	2.02622618290277e-10	1.96691016170294
KQ759483.1	474277	475465	.	3	+	2.0466934299787e-10	2.21565860242087
13	7815246	7816345	.	1	+	2.05302723756418e-10	-2.22736421334938
13	16967426	16967895	.	1	+	2.05724014369855e-10	-2.27604784930212
3	57046679	57047580	.	3	+	2.09507077169131e-10	2.0216133410688
10	3114265	3115081	.	1	+	2.10792325302741e-10	-2.16418297066346
KQ759483.1	918042	919156	.	3	+	2.17498479604342e-10	2.22253005141279
AADN04000593.1	35153	36496	.	3	+	2.20273403861385e-10	2.28220267214326
3	76619186	76621280	.	3	+	2.21220074843251e-10	-1.33165296182936
5	28588900	28589522	.	2	+	2.28213458315777e-10	-2.08503973800923
Z	23458581	23458996	.	2	+	2.28213458315777e-10	-3.11403918565209
4	28928870	28929442	.	1	+	2.29593939715359e-10	2.50983994728779
4	1465516	1466460	.	3	+	2.306573257145e-10	-1.81352922374634
10	6172989	6173799	.	3	+	2.30745014332387e-10	1.88319916628725
3	12540839	12541451	.	2	+	2.35301373227512e-10	-2.35650816849434
3	110479930	110480553	.	2	+	2.38610142862297e-10	-2.24515539133123
AADN04001528.1	8790	9767	.	4	+	2.42942000659764e-10	2.26535821873668
19	9052239	9054026	.	2	+	2.46670230298762e-10	-1.98848942352199
AADN04000710.1	76555	76786	.	2	+	2.46670230298762e-10	-2.30287139790472
Z	78501507	78503163	.	3	+	2.53788981151266e-10	1.91106821538139
Z	37294776	37295798	.	2	+	2.57274676851283e-10	-3.05084954699407
13	16102043	16103090	.	1	+	2.60764106650422e-10	-2.2865828832388
9	16919553	16919889	.	1	+	2.61125690730657e-10	2.32700464561235
KQ759483.1	592683	593086	.	1	+	2.61307975423669e-10	2.74800161632194
10	14174359	14175198	.	1	+	2.64034171245308e-10	-2.31555890455553
1	50151758	50152898	.	4	+	2.65323404834001e-10	-2.66321747771778
Z	2858123	2858673	.	2	+	2.66912643009393e-10	-3.3981173524584
KQ759404.1	108431	109778	.	4	+	2.66924952367389e-10	2.1550718986602
20	9521263	9522556	.	2	+	2.68422672289424e-10	-1.57609572000458
19	5296713	5297241	.	2	+	2.73849467201935e-10	-2.9114507927652
3	68132941	68133208	.	1	+	2.78954686445148e-10	-2.33157546758183
3	62953677	62955937	.	3	+	2.84950031853583e-10	1.35977998381717
AADN04000682.1	22805	23805	.	1	+	2.89141059407346e-10	2.54961317897659
2	99619413	99620163	.	3	+	2.92508545155786e-10	2.16672613050115
AADN04000708.1	36582	37195	.	3	+	2.97063593111907e-10	2.26702012572555
12	19388224	19389164	.	2	+	2.99820242428848e-10	-2.01359122817653
2	16824730	16826056	.	3	+	3.04479529733658e-10	1.6490253923849
5	32517438	32518665	.	4	+	3.15626840255655e-10	1.87161944120835
1	76453040	76454799	.	3	+	3.20168355951476e-10	1.71072578877137
7	30857922	30858750	.	1	+	3.20168355951476e-10	-2.5589935413888
2	89318119	89318757	.	2	+	3.21033295672081e-10	-2.39235523195223
AADN04000541.1	300674	301876	.	3	+	3.24640825531856e-10	2.41881966808526
7	16896297	16897408	.	2	+	3.2524425346992e-10	-1.90946949513715
1	48192127	48193078	.	3	+	3.27659476282574e-10	-1.87484843474217
2	19218818	19220101	.	1	+	3.36733650374035e-10	2.42546762977027
1	48099927	48100215	.	1	+	3.38292450554259e-10	-2.15693785054226
13	13471403	13471770	.	1	+	3.47817429597803e-10	-2.01984672458869
27	185419	185863	.	2	+	3.5038981342483e-10	-2.55922722226058
13	3460674	3461743	.	1	+	3.53494983544219e-10	2.13002932524295
27	433647	434035	.	1	+	3.62292670952195e-10	4.05580310719191
3	99003375	99004712	.	3	+	3.70767837179581e-10	1.95814983700754
1	66531637	66531910	.	1	+	3.72591417727289e-10	-3.31999832550864
30	10387	10683	.	2	+	3.74563000149765e-10	-1.91763148616824
1	75874277	75874585	.	1	+	3.7587651016804e-10	-3.01363030980173
3	52373137	52374441	.	2	+	3.7587651016804e-10	-1.6344316421404
6	2497117	2497835	.	3	+	3.80901196673952e-10	1.68489232015833
AADN04000708.1	34152	34647	.	2	+	3.8682662224306e-10	2.38071968501076
13	9048201	9049005	.	2	+	4.18216779688321e-10	-1.55866204604914
KQ759404.1	85825	86676	.	3	+	4.18216779688321e-10	1.99801711335839
8	5815285	5816192	.	2	+	4.23378881202369e-10	-1.41089450766397
Z	46186986	46187818	.	2	+	4.23378881202369e-10	2.25873792508137
1	22208501	22209856	.	3	+	4.24384248766997e-10	1.55723610224298
1	154216419	154217713	.	4	+	4.24384248766997e-10	1.25249549332815
5	3484369	3484987	.	3	+	4.30971584383848e-10	2.07076846112818
AADN04000924.1	24962	27601	.	3	+	4.30971584383848e-10	1.59827154597751
3	49356283	49356627	.	1	+	4.3530585104395e-10	-2.78508640540121
19	5302637	5303115	.	2	+	4.42729595924231e-10	-2.19027452542997
2	9460584	9461198	.	1	+	4.4285933307375e-10	2.07190895361531
1	34779524	34780591	.	3	+	4.48427466783775e-10	1.41462100242281
1	48162041	48163311	.	4	+	4.58781776569521e-10	-1.53769276987304
3	14579469	14580396	.	2	+	4.58781776569521e-10	1.89822118464082
1	27730507	27731816	.	1	+	4.60613632187715e-10	2.5521234354216
AADN04003283.1	1211	2906	.	3	+	4.60613632187715e-10	2.03059447342242
5	31137282	31137592	.	1	+	4.62759624741664e-10	3.02782332372316
KQ759343.1	16544	19375	.	2	+	4.67708976626056e-10	3.24457043653918
6	9538119	9538478	.	1	+	4.73318303677875e-10	-2.54541996573354
AADN04000708.1	46081	46864	.	3	+	4.90245256713202e-10	2.70982368182153
27	606071	607602	.	4	+	4.90614817724173e-10	1.66243373505368
3	48024200	48025027	.	1	+	4.92071967011934e-10	-1.87595733382866
KQ759392.1	80	402	.	1	+	5.01384957968706e-10	4.10988719279098
2	44534824	44535160	.	1	+	5.0571442608121e-10	-2.61451163718859
2	109784461	109785368	.	3	+	5.0571442608121e-10	2.11962728337583
1	111373692	111376667	.	6	+	5.05814431770769e-10	1.44181841114717
3	54786088	54786569	.	3	+	5.09531960394406e-10	-1.92229927101283
2	58753829	58754247	.	1	+	5.10652426589511e-10	2.54681788755344
AADN04008044.1	7173	7740	.	3	+	5.23912109796274e-10	-1.88727759679666
1	98606048	98607433	.	4	+	5.32727070098948e-10	1.34653379108976
2	88154246	88155217	.	3	+	5.51014671691883e-10	1.64113754060015
4	45611699	45611958	.	1	+	5.57067879846423e-10	-3.86596830728246
21	3013483	3014438	.	2	+	5.67863139411161e-10	-2.00134941052692
9	23476312	23476874	.	1	+	5.70776112847129e-10	2.07075710100471
AADN04006715.1	10127	10722	.	3	+	5.71715239542003e-10	-1.87301482826307
5	51625836	51626869	.	3	+	5.73933580690468e-10	1.81110497379214
2	76793557	76795703	.	4	+	5.8945263467926e-10	1.39043542366933
10	11468477	11469450	.	3	+	6.00941403892703e-10	1.8492380479443
14	7347076	7347378	.	2	+	6.00941403892703e-10	-2.33283052718729
7	14549095	14550367	.	2	+	6.01051679247649e-10	-1.59145911443639
9	17546688	17547403	.	1	+	6.06459510300791e-10	-2.34128074027158
Z	77879602	77880308	.	3	+	6.12893775983989e-10	2.41690461661841
6	28622744	28623228	.	1	+	6.157183093528e-10	2.81651721471544
AADN04000628.1	68834	69646	.	3	+	6.18103550951876e-10	2.26578798962211
Z	61108804	61109832	.	2	+	6.18406406251365e-10	-2.0406841516417
AADN04001085.1	23800	24436	.	3	+	6.1928445820766e-10	1.51312440349505
AADN04006983.1	125	1355	.	3	+	6.20171277283812e-10	1.66012154344361
8	3619475	3620081	.	1	+	6.24495475589567e-10	-1.93018856651724
26	3244987	3245770	.	2	+	6.46436710414856e-10	-2.14567816139049
3	55749758	55750376	.	2	+	6.50742313698091e-10	-2.43361853864008
6	32110878	32112560	.	1	+	6.50742313698091e-10	-1.67758151640399
3	79746082	79747354	.	4	+	6.53923529665416e-10	1.52438154738091
4	39305229	39306067	.	1	+	6.68115508521996e-10	2.23541650861845
9	17995672	17996554	.	1	+	6.70550700156029e-10	-2.20851277696802
5	19016163	19017982	.	3	+	6.95902541730789e-10	-1.27857996222465
15	6655453	6655800	.	2	+	7.03314142328619e-10	-2.47863839013282
Z	66403886	66404820	.	2	+	7.3612578949937e-10	1.72217026138275
1	44390960	44391241	.	1	+	7.44218887043219e-10	-3.27895428011594
5	24698181	24699197	.	3	+	7.48466250083947e-10	-1.91358115336503
3	34926586	34927171	.	1	+	7.50921211858309e-10	2.20160790436326
4	46749499	46750278	.	1	+	7.52987644479626e-10	-2.24980800662558
AADN04000732.1	26500	27022	.	2	+	7.58322334959891e-10	-1.59072742504768
1	70818388	70819337	.	2	+	7.69138627989872e-10	2.36875713058205
10	14628416	14629012	.	2	+	7.69138627989872e-10	-1.86574182183389
4	4391828	4392910	.	2	+	7.69138627989872e-10	-1.62502025552438
AADN04002311.1	15088	16671	.	3	+	7.69138627989872e-10	1.96745521935621
6	24066021	24066438	.	2	+	7.70044733876393e-10	-2.23249469312338
1	114100292	114100435	.	1	+	7.88802957193504e-10	3.53801629947585
3	12271545	12272452	.	3	+	8.21271933760943e-10	1.78869494849706
5	54136249	54136729	.	2	+	8.29988793280828e-10	-2.5099602520021
AADN04008468.1	6516	8218	.	5	+	8.43578747043133e-10	2.63275087162492
1	4400819	4401104	.	2	+	8.48595064011845e-10	-2.11537923338058
1	91603077	91604599	.	4	+	8.56220327104025e-10	-1.45570950941049
AADN04000849.1	22197	22721	.	2	+	8.91054556608264e-10	-2.40349213050358
1	129163173	129164345	.	3	+	8.97278405838529e-10	1.77328261335483
1	96198594	96199243	.	1	+	8.99434080848742e-10	3.49900523878379
1	115460781	115460969	.	1	+	8.9945959597602e-10	4.07929534309256
AADN04004379.1	13289	14403	.	1	+	9.03554923158735e-10	-2.59584782520877
1	103196001	103196567	.	1	+	9.14953232686515e-10	2.5885271375249
5	24404	26109	.	2	+	9.30334200822831e-10	-1.47744377442973
9	17171297	17172748	.	3	+	9.33553109084545e-10	1.24668327227668
2	69433645	69434871	.	3	+	9.39443632317617e-10	1.51404020134829
2	51953107	51954921	.	3	+	9.40960885662711e-10	1.31429012702196
14	4084831	4085512	.	1	+	9.46014831156083e-10	-2.5799614207825
17	1246395	1246889	.	1	+	9.9002548371952e-10	-2.25903117963168
2	115868843	115870275	.	4	+	9.95594398882053e-10	1.59438988053921
2	11483606	11485081	.	3	+	1.0176043234234e-09	1.95987974105616
6	24596828	24597783	.	1	+	1.02206739724504e-09	2.58444705825756
1	50073575	50074209	.	1	+	1.02360607867521e-09	-2.78269895910878
1	167752351	167752652	.	1	+	1.02514857605644e-09	-2.41589997732081
4	69448848	69450065	.	1	+	1.05008977332161e-09	-1.83383137202607
2	144531211	144531830	.	2	+	1.05294379365614e-09	2.496457354717
1	107801753	107803054	.	3	+	1.05438877916763e-09	1.37054649693103
12	19136144	19137374	.	1	+	1.05467295064885e-09	2.00841421331872
18	4155262	4155807	.	1	+	1.05467295064885e-09	-2.48274461711526
4	1809009	1810003	.	2	+	1.05467295064885e-09	-1.40027634463077
KQ759483.1	439581	440275	.	3	+	1.05953821245423e-09	2.25376876546244
KQ759587.1	949	2040	.	4	+	1.06773836466426e-09	-1.32306457074462
3	78771776	78772429	.	2	+	1.07219203294864e-09	-2.04409383011647
1	91302816	91303687	.	1	+	1.08904470540866e-09	2.56297359650953
1	48140034	48141956	.	3	+	1.09067694392441e-09	-1.73270770807325
27	424070	424536	.	1	+	1.11447367975993e-09	4.22537132377792
2	141954747	141955127	.	1	+	1.11953270405133e-09	-2.67656224006093
Z	17430999	17431473	.	2	+	1.13592450966936e-09	-2.62453193878197
21	2534226	2534610	.	1	+	1.15737818868411e-09	-2.96312156047575
5	37700727	37701639	.	2	+	1.15737818868411e-09	-2.06046498936616
AADN04001487.1	10239	12112	.	3	+	1.24519790234239e-09	2.37921234604034
5	11706121	11706683	.	1	+	1.2527893659065e-09	2.15131191085417
AADN04001032.1	12869	13424	.	2	+	1.25357922453689e-09	-1.64891863268839
Z	76743506	76744787	.	3	+	1.25357922453689e-09	2.56509802562964
3	47034832	47035461	.	3	+	1.2864828826719e-09	2.09738586171741
3	46663470	46664115	.	3	+	1.28968448463328e-09	2.11496785299836
13	15978716	15979934	.	2	+	1.2938510510383e-09	-1.93330441836452
2	37565803	37567120	.	2	+	1.2938510510383e-09	1.75570805583057
1	144586409	144587869	.	1	+	1.29973283972505e-09	-1.81767912087138
4	20558681	20560175	.	2	+	1.31661941929629e-09	1.78830707188267
2	106843669	106845257	.	5	+	1.31664936898607e-09	1.36307317195933
27	558738	559269	.	2	+	1.34227995937973e-09	2.83057935402786
1	78074606	78075677	.	3	+	1.34912132901241e-09	-1.48271031544073
2	97237450	97240159	.	3	+	1.38926700281371e-09	-1.33475646595803
21	4277008	4277616	.	1	+	1.43996592399662e-09	-2.71366655878715
1	28207561	28208116	.	1	+	1.44409123740196e-09	2.48839413451017
9	17836147	17836637	.	3	+	1.45871940648608e-09	-2.23156042912654
AADN04001085.1	15832	16690	.	3	+	1.45871940648608e-09	2.40885893702016
23	2469674	2470623	.	2	+	1.55933395763034e-09	-1.85529681484701
22	2716823	2717461	.	2	+	1.55979286328234e-09	-3.10394899494267
27	533903	534559	.	2	+	1.61841457908808e-09	2.64633716123313
28	4129949	4130537	.	2	+	1.64345849699128e-09	-2.19732357088015
20	6491349	6491768	.	1	+	1.66061752987153e-09	-2.72650994933145
Z	82168469	82169251	.	3	+	1.66878794201454e-09	2.03715135769851
2	22162044	22162851	.	3	+	1.67078447800364e-09	1.85847015596346
1	23241816	23242296	.	1	+	1.70525657751591e-09	2.34465967692417
1	124004167	124004508	.	1	+	1.70859221002306e-09	2.53946030635281
AADN04004320.1	10522	11059	.	3	+	1.71486420288182e-09	-1.53156846642574
2	85922087	85923019	.	1	+	1.73005595478875e-09	-2.22050800369869
3	21088000	21089522	.	4	+	1.73378612072423e-09	1.54180955844642
7	4691781	4692195	.	1	+	1.73925696824172e-09	-3.0063140497717
27	277893	278656	.	2	+	1.77463320610392e-09	3.2662419727511
26	23002	24474	.	2	+	1.78285285579561e-09	-1.51080170509389
2	34399305	34399877	.	2	+	1.80314959854235e-09	-2.2736272608044
1	12640667	12642865	.	3	+	1.86880084011128e-09	1.16027444455187
27	3925357	3925822	.	1	+	1.86880084011128e-09	-2.49978953940917
7	13497386	13498126	.	1	+	1.87104296968253e-09	-2.45650481586854
AADN04006967.1	9768	10251	.	2	+	1.87104296968253e-09	-2.11104558291746
11	8525564	8526417	.	3	+	1.93146880397071e-09	1.77005240878074
12	19401650	19402648	.	1	+	1.97848987243668e-09	-1.88521470909007
22	2619122	2619529	.	2	+	1.9860166691801e-09	-1.96334564181825
4	1647771	1648219	.	1	+	2.00312372134274e-09	-2.43299851970366
1	53978459	53979284	.	2	+	2.00634887557554e-09	-1.85684453753694
10	14631342	14631699	.	1	+	2.04085836214255e-09	-2.27521666911391
5	8306928	8307765	.	3	+	2.06811101215735e-09	1.77442741603169
18	7203443	7203971	.	1	+	2.14641540687279e-09	-1.81284303206117
5	24689319	24689651	.	1	+	2.17590051440123e-09	-2.60979634966471
2	61186126	61186414	.	1	+	2.18326328704244e-09	-3.31366807840443
11	7279991	7280263	.	1	+	2.21033786560722e-09	3.58980767307087
1	4559905	4561282	.	3	+	2.2113916533365e-09	-1.93989948372569
5	18956443	18957901	.	4	+	2.23744888568451e-09	-1.45842887256655
1	78406274	78406549	.	1	+	2.25614745559071e-09	-2.90036788400848
2	30490164	30491292	.	3	+	2.32026845780917e-09	1.16097049328236
KQ759483.1	634926	636352	.	3	+	2.3231866749671e-09	1.91214099649457
4	15608463	15609954	.	2	+	2.3281416844972e-09	-1.43506770662425
1	489694	490561	.	2	+	2.33664003667115e-09	-1.56554746788261
3	80832757	80833367	.	1	+	2.38290543987361e-09	2.13541530686236
27	3097514	3098785	.	1	+	2.40115999730995e-09	-1.75575227656096
8	18674422	18675200	.	1	+	2.40275188987979e-09	2.31223307926909
KQ759624.1	9376	9738	.	2	+	2.4339825994657e-09	-2.30002382350119
1	51452281	51452609	.	2	+	2.43680293722978e-09	-2.67889734160135
1	14054298	14056036	.	3	+	2.45082316536487e-09	-1.25250985284158
19	3250863	3252093	.	2	+	2.49379727261542e-09	-1.69438163697376
AADN04001416.1	18175	18862	.	2	+	2.49379727261542e-09	-2.0074961803762
28	4828239	4829533	.	2	+	2.60997816263895e-09	-1.947552180656
2	122082897	122083656	.	3	+	2.74533065085289e-09	1.612729647122
1	125695247	125696634	.	3	+	2.75633141687998e-09	1.64889016588367
1	14027526	14028394	.	2	+	2.76344865279847e-09	-2.54877425460027
2	103622436	103623386	.	2	+	2.77145322340418e-09	-2.08290250324773
2	132350477	132351481	.	3	+	2.80585265601635e-09	1.49738178297728
4	38284774	38286177	.	3	+	2.82222352007238e-09	1.5629794440619
12	5315751	5316705	.	3	+	2.83369412545756e-09	1.96334771781684
2	19820536	19820855	.	2	+	2.83369412545756e-09	-2.90230775329857
5	58458243	58459398	.	2	+	2.87221958526216e-09	-1.8398197539252
1	96298328	96299827	.	2	+	2.93672119784661e-09	1.83763737992777
2	121703008	121703522	.	1	+	2.9826530837994e-09	-2.22072652107884
3	32006481	32007642	.	3	+	2.98510010135721e-09	1.65156032880526
2	141963417	141963678	.	1	+	3.01398355230977e-09	-2.15131622045178
1	625249	626116	.	2	+	3.01889131998396e-09	-1.7381537046875
3	38281463	38282206	.	2	+	3.01889131998396e-09	-2.44893914500397
5	47954507	47955008	.	3	+	3.03434117550976e-09	-1.79357967948275
25	918314	918860	.	1	+	3.04009436449494e-09	-2.90762168277754
4	54077106	54077532	.	1	+	3.0706570268976e-09	-2.59293789896704
33	644313	644867	.	2	+	3.08720817299322e-09	-1.98677477068037
1	140024040	140025119	.	2	+	3.08814938316055e-09	1.74173673254642
15	4536353	4537123	.	3	+	3.09823245373709e-09	-1.40401068792292
3	45343203	45344942	.	1	+	3.10232688786885e-09	-1.86899991513174
1	50730925	50731606	.	1	+	3.12112898838436e-09	-2.28731469791959
8	1235007	1235888	.	1	+	3.16320152295478e-09	-2.6137522783078
9	14691689	14692257	.	1	+	3.16467085478897e-09	-2.35996609987347
15	8497789	8498366	.	1	+	3.20869978028709e-09	-2.8067766932952
4	62199719	62201436	.	5	+	3.24318754858311e-09	1.63204322648975
2	143191418	143192740	.	3	+	3.31254159748666e-09	1.55630704470666
27	4809978	4810982	.	2	+	3.39472893738865e-09	-1.32217282581804
1	132147364	132148156	.	2	+	3.49424938998497e-09	-2.01572462596374
4	82641976	82643204	.	3	+	3.54244854141044e-09	1.41383244938762
2	66572270	66572571	.	1	+	3.5613161836633e-09	-2.78895230015907
2	149127636	149128864	.	3	+	3.58860494176246e-09	1.64037877079128
1	4564257	4564916	.	2	+	3.62183887243932e-09	-2.23232918489698
8	22882490	22883003	.	1	+	3.63879155731774e-09	2.37409721253027
3	39209059	39210011	.	3	+	3.66350594532455e-09	1.39956005577886
5	28355243	28357681	.	4	+	3.66445366129855e-09	-1.18419660861329
8	16296124	16297554	.	3	+	3.74052413456279e-09	1.68132230064089
1	171446753	171447744	.	3	+	3.78672927406801e-09	1.52784106140278
KQ759534.1	51959	52368	.	2	+	3.79012869284194e-09	-1.94565733798689
KQ759545.1	40767	41073	.	1	+	3.86825935446474e-09	-3.06398782630757
2	147521343	147522837	.	4	+	3.8845290251084e-09	1.33046670870813
23	5567700	5568370	.	2	+	3.9065722804392e-09	-2.13984120472245
7	32805703	32806803	.	1	+	3.96385607068319e-09	2.04086353194106
6	7985638	7986266	.	1	+	4.00495367851563e-09	-2.43448158905182
23	279972	280394	.	1	+	4.03272708669488e-09	-2.65540289408487
AADN04004023.1	2174	2427	.	1	+	4.03272708669488e-09	2.23773753031582
1	29444769	29445488	.	1	+	4.05593700654038e-09	2.49343933220863
KQ759404.1	197718	198811	.	3	+	4.09524625376328e-09	2.43406411895912
27	210331	213175	.	5	+	4.21511247317294e-09	1.67647489540253
2	47086706	47087445	.	2	+	4.23477858801205e-09	-2.38799422701046
4	43595622	43596582	.	3	+	4.24110043277598e-09	1.21189501813875
4	3426781	3427032	.	1	+	4.27194698606809e-09	-2.83295536131246
8	3999112	3999556	.	3	+	4.27194698606809e-09	-2.47672783102601
AADN04008201.1	671	1589	.	4	+	4.34044168943385e-09	-1.52406786387953
3	66078185	66078676	.	1	+	4.47256971717274e-09	-2.17910678980314
8	2238442	2239778	.	3	+	4.5108157056194e-09	1.66199851174618
2	17839041	17840231	.	3	+	4.5669917851541e-09	1.35196875018594
5	29651369	29652534	.	3	+	4.5669917851541e-09	1.5417398539766
AADN04001795.1	17221	17694	.	2	+	4.60682931989125e-09	-3.84167142811834
23	1795550	1795997	.	1	+	4.71161681097766e-09	-2.25287777035219
5	48198103	48198494	.	1	+	4.80548645634561e-09	1.73430209254824
5	16154038	16154641	.	1	+	4.82485332214202e-09	-1.92807002591831
2	141955431	141955697	.	1	+	4.89201619993807e-09	-2.59085249314859
4	81231479	81232186	.	2	+	4.927297138364e-09	1.84737040000746
KQ759404.1	283295	284661	.	4	+	4.927297138364e-09	1.92150142077577
AADN04000682.1	35551	36630	.	3	+	4.95098845534828e-09	2.06116246007454
AADN04001819.1	8278	9312	.	3	+	4.96025012659772e-09	1.74519062506214
8	14206901	14207948	.	2	+	4.97601235328278e-09	-1.95060074017325
18	3508285	3509117	.	4	+	4.99782287641846e-09	-1.43205003582553
28	1253438	1253795	.	1	+	5.03336352389996e-09	-2.11350878852783
KQ759549.1	23259	23577	.	2	+	5.17547489733051e-09	-1.92562168700635
Z	20742703	20743246	.	2	+	5.26336061873908e-09	-2.7469418574239
15	6594259	6594714	.	1	+	5.34498192106474e-09	-2.44804889580782
15	4538573	4539896	.	3	+	5.4104733428883e-09	-1.22273068894235
1	40074015	40075074	.	3	+	5.51278107395038e-09	1.7661327716547
1	102481660	102482556	.	3	+	5.51278107395038e-09	-2.07111271066416
Z	56455880	56457082	.	3	+	5.51278107395038e-09	1.39742557855094
KQ759404.1	263707	265049	.	3	+	5.51323009060374e-09	2.0195765271029
6	29217642	29218778	.	2	+	5.5753491943505e-09	-1.89918206359818
4	72306428	72307615	.	1	+	5.57580272315268e-09	2.18669035846307
1	121402403	121403477	.	3	+	5.65804945593326e-09	1.15845280480257
17	10893749	10894071	.	1	+	5.75871746374955e-09	-2.64319669606502
3	32325092	32325337	.	1	+	5.7669323898643e-09	2.93503933684459
19	9427815	9428227	.	2	+	5.90235069002292e-09	-1.92673123015511
Z	25598754	25599827	.	4	+	5.90235069002292e-09	1.77448290531931
AADN04000593.1	96077	97359	.	3	+	6.04262057703583e-09	1.73530538949714
2	29108427	29109900	.	3	+	6.12138555389421e-09	1.27888508759205
AADN04001827.1	12931	14221	.	4	+	6.14742216617177e-09	1.99913400127613
19	9969557	9971050	.	5	+	6.20083399530697e-09	-1.24230936819326
2	128376200	128377504	.	3	+	6.27750459487606e-09	1.16158201853794
6	16469943	16471849	.	3	+	6.38083930244445e-09	-1.79408068042353
7	36415952	36416893	.	2	+	6.38083930244445e-09	-1.60284817286019
1	175782160	175783241	.	3	+	6.4461404851846e-09	1.65893713286551
23	2476025	2477188	.	2	+	6.65861830371131e-09	-1.83339156781174
4	66973477	66974806	.	2	+	6.65861830371131e-09	-1.8019354996263
19	7831237	7831489	.	1	+	6.65865826194106e-09	-3.35884336123962
13	4114744	4115268	.	2	+	6.67258610863723e-09	-2.29947940599038
15	4721146	4721932	.	1	+	6.67258610863723e-09	-2.13129290025687
1	160285308	160285621	.	2	+	6.7253283240246e-09	3.30605433043011
1	43032623	43033752	.	3	+	6.72779083559158e-09	1.74718074544442
20	12704716	12705676	.	2	+	6.74541444875484e-09	-2.52968813794748
27	4459107	4459914	.	2	+	6.76910158876077e-09	-1.81009249219561
AADN04001595.1	5922	6307	.	2	+	6.85627812185482e-09	-1.69025886532309
9	9924041	9924212	.	1	+	6.97983559417546e-09	2.57921048191624
23	2256197	2257553	.	2	+	7.00289902095602e-09	-1.29512606980678
5	28586841	28587554	.	3	+	7.10970155624018e-09	-2.15684566847219
9	19983653	19984590	.	1	+	7.18998487646026e-09	-1.92846279160359
17	10894414	10895730	.	4	+	7.38702883550104e-09	-1.36932153278356
4	35211847	35212901	.	2	+	7.41213980598414e-09	-1.55363076975017
13	3874752	3875228	.	1	+	7.58903458991796e-09	-2.53499665595095
12	19928567	19929082	.	1	+	7.63259785433711e-09	-2.77921972551575
AADN04008844.1	7537	8451	.	4	+	7.67022570516423e-09	-1.60299706822843
2	102167522	102168108	.	3	+	7.72684466060853e-09	2.16952537756454
2	119102315	119102461	.	1	+	7.72684466060853e-09	2.61238895890389
4	40327789	40328640	.	3	+	7.75520988538928e-09	1.61588669428351
8	5818636	5819276	.	1	+	7.76611659707992e-09	-1.78809916442621
2	66011995	66012163	.	1	+	7.80709029641463e-09	3.05748746547619
27	4455623	4456141	.	3	+	7.9225623670381e-09	-1.61630197652687
17	1081992	1083239	.	2	+	8.20646836538853e-09	-1.71610665787225
2	106682255	106683909	.	3	+	8.21198020238697e-09	1.19672900664589
21	3076896	3077725	.	3	+	8.30442528529164e-09	-1.87621010167592
7	19463505	19464135	.	3	+	8.3290548943314e-09	1.74273519778087
Z	24127356	24127998	.	2	+	8.46415495053002e-09	-2.15451762803497
KQ759404.1	83109	84715	.	4	+	8.5016159310123e-09	2.07627599625456
10	2397331	2398031	.	1	+	8.52673164845927e-09	-1.7738381796171
1	120072046	120072777	.	2	+	8.5623552710901e-09	-2.38254466899162
AADN04008708.1	7258	7558	.	2	+	8.5623552710901e-09	-2.2228742332238
2	86679713	86680384	.	1	+	8.65597677357234e-09	2.3975011280766
18	6767542	6768172	.	1	+	8.67396625808526e-09	-2.35984620126799
2	8526754	8528145	.	4	+	8.67542971795294e-09	1.19718782808541
AADN04000785.1	33393	35870	.	6	+	8.73454491098086e-09	1.91896449724825
2	14005598	14005930	.	1	+	8.87781847789074e-09	-2.9800096024959
1	39464541	39465018	.	1	+	9.03687208586556e-09	2.39739004628782
3	1173964	1174611	.	1	+	9.13302477570003e-09	2.48440307003361
26	5108196	5110290	.	2	+	9.15327205881594e-09	-1.34489949619107
AADN04009391.1	719	1351	.	2	+	9.15327205881594e-09	3.03949422307989
1	155331051	155331321	.	1	+	9.23823027223847e-09	3.568565221589
1	4406173	4406858	.	1	+	9.28309899104062e-09	-2.18847753793735
3	91335534	91336260	.	3	+	9.32064405238492e-09	2.01357747899953
15	6038402	6038842	.	2	+	9.40626177335397e-09	-2.64731930044577
24	5449787	5450974	.	2	+	9.49228201564484e-09	-1.6072751562912
27	390176	390822	.	1	+	9.49228201564484e-09	3.93220118724343
3	38427903	38429223	.	2	+	9.56251342178488e-09	-2.0614687403145
21	5742485	5744058	.	2	+	9.6086513468993e-09	-1.45460433985164
1	44497992	44499590	.	2	+	9.91614163259492e-09	-2.01068820825015
3	52409275	52409939	.	1	+	1.0190194218161e-08	-2.37743816768259
4	81448258	81449654	.	5	+	1.03127200006838e-08	1.63085470889326
AADN04008456.1	2420	2682	.	1	+	1.03785641084002e-08	4.00586970709304
AADN04000541.1	266081	268388	.	3	+	1.03838442226696e-08	2.58085165025558
7	28569217	28569535	.	1	+	1.05059003379567e-08	2.32433243089907
3	15302815	15304503	.	4	+	1.06327460697886e-08	1.74202284776459
1	65006157	65006462	.	1	+	1.07702284635845e-08	-2.82219819746298
20	6488086	6489074	.	3	+	1.1029980750019e-08	-2.00519571359052
8	14072293	14072758	.	1	+	1.10632367621577e-08	-2.57087966181593
1	137754413	137755036	.	2	+	1.12163589188233e-08	1.99696180026634
2	32976690	32977729	.	3	+	1.12252643859043e-08	1.27830167887335
KQ759483.1	1205661	1206525	.	2	+	1.12385225177842e-08	2.26341486175801
13	11409825	11410485	.	1	+	1.12684647742843e-08	-1.70734917384305
11	6062141	6063071	.	2	+	1.12804073507644e-08	1.73892667714836
7	29935128	29936153	.	4	+	1.14028707907077e-08	1.76201221755905
2	56750742	56751141	.	2	+	1.14144870431237e-08	-2.55408526848319
17	3775778	3776145	.	1	+	1.14581390208479e-08	2.55158903681487
18	3141609	3142036	.	1	+	1.1495815372524e-08	-2.22509822582313
KQ759404.1	463814	465113	.	3	+	1.14961863434962e-08	1.86328067323046
2	48279339	48280119	.	3	+	1.15134611802145e-08	1.82303352881796
7	13461346	13462163	.	2	+	1.15134611802145e-08	-2.13870130505758
5	34263562	34264703	.	3	+	1.1584510614329e-08	1.84269328164564
9	17988467	17988731	.	1	+	1.16435455470386e-08	-2.70984844685666
AADN04004414.1	8344	8981	.	3	+	1.17627535347575e-08	2.47415945384172
KQ759483.1	1247193	1248279	.	3	+	1.20833768616501e-08	1.78257011875839
2	149114463	149116246	.	3	+	1.21309864636782e-08	1.69941004271324
AADN04000732.1	13379	14134	.	2	+	1.22524294576117e-08	-1.53142011012002
AADN04003647.1	11639	14182	.	4	+	1.2268007319972e-08	1.92904650283712
6	9784367	9785245	.	2	+	1.23687868544881e-08	-2.12535145677079
9	5676335	5677463	.	3	+	1.25224383210737e-08	1.36624581911142
2	101254950	101256095	.	2	+	1.25557621791375e-08	-1.9127785487665
1	48184130	48184404	.	2	+	1.27733861499789e-08	-1.93432012312289
3	35982228	35983474	.	3	+	1.30126085986718e-08	1.58749072894212
7	18339018	18339513	.	1	+	1.31393409183975e-08	1.96090306343166
1	186711806	186712921	.	3	+	1.3177350292909e-08	1.53938317790297
3	43443076	43444200	.	1	+	1.32122928014698e-08	2.00729462270015
1	166168107	166169205	.	3	+	1.32229642923739e-08	1.67634688176628
17	5944773	5945286	.	2	+	1.3270289150187e-08	-2.04798645156519
10	17039173	17039818	.	2	+	1.35378590562471e-08	-2.42266801155749
5	58208999	58209711	.	2	+	1.4035005894796e-08	-1.79612348315395
10	3104214	3105045	.	2	+	1.40839650386724e-08	-2.43251199357615
8	2115225	2116234	.	3	+	1.40839650386724e-08	-1.59311872681332
8	7432072	7432403	.	1	+	1.40839650386724e-08	-3.15393099717538
3	104926085	104926451	.	3	+	1.43536497820624e-08	-1.59187701479909
13	13435926	13436919	.	1	+	1.46642138230447e-08	-1.62574378346967
AADN04000612.1	113798	114315	.	2	+	1.47472033942706e-08	-2.31975161217822
5	56598498	56599264	.	3	+	1.47583475058542e-08	-1.51419519266817
2	39990887	39991209	.	1	+	1.47851614591128e-08	-2.85305911655122
3	9654060	9655948	.	4	+	1.48496739477976e-08	-1.50938940919282
Z	18217754	18218099	.	2	+	1.48496739477976e-08	-2.90550675085992
Z	51908888	51909511	.	1	+	1.48674652730654e-08	-2.39223853193175
4	74923774	74924916	.	3	+	1.48855617447771e-08	1.17377444231456
1	118299481	118300392	.	1	+	1.49523265689414e-08	-2.05147486602748
3	63394893	63395961	.	4	+	1.50324505678374e-08	1.24066609059834
2	28511244	28511906	.	1	+	1.5300788135056e-08	-2.64653878619234
5	1813725	1814827	.	2	+	1.53823792396012e-08	1.82493724855782
AADN04000896.1	17200	17924	.	1	+	1.53823792396012e-08	-2.12744216199904
2	100539317	100539569	.	1	+	1.56255678612879e-08	2.08540901903225
4	29163859	29165115	.	1	+	1.59178043518841e-08	2.36192879382891
26	2309989	2311004	.	2	+	1.61375771590498e-08	-1.84441530868449
22	398590	399843	.	3	+	1.61530002992866e-08	-2.34355229271132
4	3464976	3465614	.	2	+	1.62679895247728e-08	-2.32333699062919
1	172613311	172614196	.	3	+	1.62716311162688e-08	1.51828210669396
1	192906847	192907161	.	1	+	1.66665810772687e-08	-2.94728916301047
1	48094517	48095392	.	3	+	1.67489601299048e-08	-1.58193448978122
3	16513781	16514377	.	1	+	1.67489601299048e-08	-2.19940393593811
2	33454099	33454756	.	1	+	1.67649293931929e-08	2.40191208475179
18	3162642	3163002	.	1	+	1.68332759871284e-08	-2.54298183843174
7	17820606	17821716	.	4	+	1.68355821195401e-08	-1.63220516443599
23	3791641	3792009	.	1	+	1.6926910603535e-08	-2.46795789639364
2	22781230	22781835	.	1	+	1.69305586735506e-08	-2.19725626455301
2	990761	991545	.	2	+	1.69336443047898e-08	-2.37986753897493
Z	21711348	21711845	.	1	+	1.70704670579383e-08	-3.04699321378664
14	3461731	3462415	.	2	+	1.70926467190252e-08	-1.83139408751746
5	14038715	14038987	.	1	+	1.71721617149355e-08	-2.44050477426216
18	3821318	3821868	.	1	+	1.74395078071374e-08	-2.00564466155911
2	17551328	17552493	.	2	+	1.75995043517281e-08	-1.64601543739608
5	5061310	5062256	.	3	+	1.76461738758318e-08	1.50428353608394
13	17180648	17181448	.	2	+	1.78889083930393e-08	-2.71206097151597
AADN04000593.1	131926	133814	.	1	+	1.79696253091878e-08	2.15212891225616
AADN04001477.1	11151	11799	.	1	+	1.80504522049589e-08	-3.02712544129289
9	18777920	18778861	.	2	+	1.81106983127066e-08	1.93660528314603
KQ759483.1	1165519	1165694	.	1	+	1.82456199277062e-08	6.79427665556267
AADN04008991.1	7162	7609	.	1	+	1.85382468602359e-08	2.36634523116755
1	155641262	155642085	.	2	+	1.8677998007682e-08	-1.80553009857418
KQ759404.1	359506	360213	.	1	+	1.87357674789744e-08	2.33286590714948
LGE64	746356	746744	.	2	+	1.87494466922285e-08	-2.21049955465147
20	6527726	6528293	.	1	+	1.89887124327992e-08	-2.10645599487715
18	9281442	9282884	.	2	+	1.90281223467299e-08	-1.19127082512861
3	92051874	92052986	.	3	+	1.90605501612131e-08	1.50905598593814
12	18594700	18595124	.	1	+	1.91034335351579e-08	-2.32037682824283
3	74170944	74172247	.	3	+	1.93070716103771e-08	1.55918511867701
15	8009679	8010326	.	2	+	1.96153383718621e-08	-1.78094854243883
2	112909611	112910073	.	1	+	1.98236561514399e-08	-2.50908771768871
6	23281518	23282217	.	1	+	1.99744577666851e-08	-1.75560846797599
5	21983467	21985396	.	2	+	2.03022000327e-08	-1.22219587362111
2	76223026	76223802	.	3	+	2.03461379702294e-08	1.92759982767669
Z	59687510	59688822	.	3	+	2.06326170099986e-08	1.75659930069021
AADN04000953.1	25206	25841	.	3	+	2.08388725871531e-08	2.3719307167677
5	28554386	28555107	.	2	+	2.08483864809424e-08	-2.18719794823934
AADN04007726.1	390	645	.	1	+	2.09783054979721e-08	-4.64294143386777
2	121294636	121295259	.	3	+	2.10382112807947e-08	1.63293890581518
8	28356982	28357281	.	1	+	2.12768861237413e-08	-2.70013849565261
KQ759483.1	980116	982058	.	6	+	2.13871143126154e-08	2.30994844985998
Z	75999937	76000706	.	1	+	2.14392632637267e-08	2.70466291486812
AADN04000732.1	30718	31444	.	3	+	2.17143883771077e-08	-1.50833757432399
KQ759474.1	27028	27900	.	2	+	2.17696145132682e-08	-1.2710559038229
3	52231162	52231440	.	1	+	2.17861702542789e-08	-2.64478391367067
2	124914510	124915538	.	3	+	2.17922673364023e-08	-1.70551624493184
6	984885	985848	.	1	+	2.20479076199708e-08	2.27607726779585
5	47950293	47951930	.	3	+	2.20961974970919e-08	-1.45234222697315
2	31604492	31605228	.	2	+	2.22945417431042e-08	2.01527888758099
4	60879003	60880821	.	5	+	2.24282296033167e-08	1.27906337390285
2	12829748	12830981	.	3	+	2.24823882320257e-08	1.56686380352097
28	2093610	2093885	.	2	+	2.24823882320257e-08	-1.82873525789212
19	4459300	4459696	.	1	+	2.29417162070752e-08	-2.48302307803159
16	184876	185961	.	1	+	2.3160050159658e-08	-2.20411766041683
4	17293788	17294682	.	2	+	2.3160050159658e-08	-1.75879910630418
AADN04000541.1	351360	352738	.	4	+	2.3160050159658e-08	2.13744873444279
2	9544696	9545383	.	2	+	2.3181040563166e-08	-1.93968582500369
2	142805663	142805935	.	1	+	2.32345235211153e-08	2.46038884734492
4	82199561	82200165	.	1	+	2.33398581992173e-08	2.5242443899882
3	91214415	91215182	.	2	+	2.34633445199224e-08	1.82904506945006
6	23365452	23367308	.	2	+	2.35162349164499e-08	-1.41721828332332
8	15046536	15046913	.	1	+	2.38481138591161e-08	-2.68320533305678
KQ759404.1	331623	332494	.	3	+	2.38483452819811e-08	1.925103828307
17	6268285	6268770	.	2	+	2.44467184761807e-08	-2.18636858300894
21	2006736	2007075	.	1	+	2.44467184761807e-08	-3.21988124293347
2	53196404	53197269	.	3	+	2.46938699141618e-08	1.4747197026764
Z	50680023	50680568	.	1	+	2.49210518303885e-08	-2.65450171912324
AADN04006312.1	4850	5486	.	2	+	2.50631553672775e-08	-2.10356094048197
AADN04004023.1	2973	3111	.	1	+	2.51301694347945e-08	2.29298522649882
1	188289807	188290282	.	2	+	2.54322855691809e-08	-2.11869095513073
Z	41302936	41304443	.	2	+	2.57873698033198e-08	-1.66591217559972
AADN04001024.1	11908	12396	.	3	+	2.59396184507826e-08	2.113265565125
5	56364997	56365807	.	2	+	2.59771518186475e-08	-1.77143541068929
9	24072584	24073931	.	5	+	2.65248213686378e-08	-1.35942229396388
1	22988690	22989512	.	1	+	2.69341826965757e-08	2.59549945126616
15	9438190	9439898	.	3	+	2.7343093163267e-08	-1.10828661261862
20	5485676	5487680	.	2	+	2.7343093163267e-08	-1.17431427327246
7	33449996	33451487	.	3	+	2.74715476208911e-08	1.59467074530232
4	1817810	1819225	.	2	+	2.75455703238411e-08	-1.28786681942774
5	18664184	18665414	.	3	+	2.75455703238411e-08	1.29276636053826
2	34183400	34183848	.	1	+	2.78992861554494e-08	-2.40076786699614
5	28468376	28468851	.	1	+	2.79246475417635e-08	-2.6805081741924
3	47239956	47241514	.	3	+	2.81289452434041e-08	1.15542637825441
27	4827356	4828293	.	2	+	2.84675654159536e-08	-1.6343916828237
4	1841105	1841659	.	2	+	2.85449187028356e-08	-1.94392396782671
15	4686727	4687058	.	1	+	2.86597211431974e-08	-2.32367089932376
Z	21648207	21648872	.	2	+	2.89732331360004e-08	-2.14813785772953
21	2554324	2555453	.	2	+	2.9133081101276e-08	-1.76683404316314
6	20321007	20322801	.	4	+	2.95083229029625e-08	1.26537192291005
1	102471516	102472898	.	1	+	2.96672297127224e-08	-1.65744886681912
10	6381020	6382452	.	2	+	2.96672297127224e-08	1.94803172250555
LGE64	582229	583317	.	3	+	3.01182521028254e-08	1.55454963670636
1	48153176	48153512	.	2	+	3.03170212890245e-08	-2.22136208003243
AADN04001477.1	9556	10138	.	2	+	3.07981234232367e-08	-2.95668367602603
7	13520526	13521256	.	3	+	3.08106783585832e-08	-1.78807831277765
12	4523724	4524226	.	1	+	3.11168687600884e-08	-2.42045602119498
AADN04000541.1	100577	101720	.	3	+	3.13170124781313e-08	1.8463108031481
1	182643595	182645173	.	4	+	3.14426694319361e-08	-1.19353264745552
4	37588223	37589097	.	3	+	3.14426694319361e-08	1.37544068000421
27	3689416	3690278	.	2	+	3.1660505095771e-08	-1.46733720241739
5	57845023	57846065	.	2	+	3.17391041558317e-08	-1.61754501978558
4	61183019	61183570	.	1	+	3.18258936740348e-08	-3.03999277107646
2	29159512	29160894	.	3	+	3.21657687066672e-08	1.34136524654375
3	75578999	75579507	.	2	+	3.29457535848118e-08	-2.2350410332948
7	4704286	4705623	.	2	+	3.30537754022997e-08	-1.97971370938126
1	27021493	27022778	.	3	+	3.33232262388454e-08	1.40106591887698
AADN04001528.1	43	649	.	3	+	3.34003267869318e-08	2.33471976614962
15	5867001	5867821	.	2	+	3.3546392366376e-08	-2.33325738529414
1	37770930	37771784	.	2	+	3.37663635067199e-08	1.86003534544757
8	29939947	29940851	.	4	+	3.37663635067199e-08	-2.10602714962244
3	12545761	12546692	.	2	+	3.38668558039008e-08	-1.64153629585613
6	9523374	9524212	.	2	+	3.43765777032879e-08	-1.85753778986942
AADN04001082.1	15928	17051	.	4	+	3.4463518700338e-08	1.67272755467693
2	16838765	16839269	.	1	+	3.45012574253933e-08	2.35824813369146
1	124963877	124964653	.	1	+	3.55635817102105e-08	2.34557183384644
2	51082150	51083471	.	3	+	3.57015145995815e-08	1.66179904140492
Z	59495405	59496655	.	1	+	3.57015145995815e-08	-2.74573517178277
1	181151185	181152432	.	3	+	3.59267911568926e-08	1.26707468806374
2	16053208	16053470	.	1	+	3.63908984872729e-08	-3.1404713131926
4	23933644	23935025	.	3	+	3.63908984872729e-08	1.39604368593391
4	50369801	50370560	.	2	+	3.6660246283636e-08	-2.18648397691708
4	66971330	66971596	.	1	+	3.67630706008085e-08	-2.88189902584978
1	159096541	159096748	.	1	+	3.68130314058822e-08	3.07577332699111
2	21813717	21814536	.	2	+	3.69276983055189e-08	-2.24829087384768
1	22527922	22528828	.	2	+	3.69793626456632e-08	1.66437617770546
AADN04003476.1	13508	14559	.	3	+	3.7096184814792e-08	-2.78667731313969
22	2412101	2412686	.	1	+	3.71624199548955e-08	-1.90480375204003
7	13426055	13426325	.	1	+	3.72521257711186e-08	-3.04368277190482
1	122826964	122827633	.	3	+	3.8081053632636e-08	1.74700599516587
18	3854933	3855674	.	1	+	3.95517328109575e-08	-1.75461621709022
10	20383776	20384717	.	3	+	3.96682153188258e-08	-1.59974428964848
1	86502740	86504226	.	4	+	3.9677012956272e-08	1.48654882273453
AADN04005065.1	5502	5985	.	2	+	3.9677012956272e-08	2.14088863629349
11	7976152	7976659	.	2	+	4.0086915359708e-08	1.96049886680571
1	95817732	95818754	.	3	+	4.15385927109565e-08	2.1309017580683
25	2904098	2904683	.	3	+	4.18979575220526e-08	-1.66287789929727
23	2394971	2395378	.	2	+	4.23567409749805e-08	-2.88018288706513
28	4422242	4423082	.	2	+	4.23906451386195e-08	-1.75452789005473
3	12556116	12557822	.	3	+	4.2453069805198e-08	-1.20140426400735
10	3989814	3990732	.	2	+	4.28071765704823e-08	-1.88378321523126
1	129117566	129117981	.	1	+	4.28929925647049e-08	-2.22894624288967
Z	9447027	9447624	.	1	+	4.32050104855018e-08	-1.83263184833551
24	318164	318934	.	2	+	4.33540308924781e-08	-1.5874822785835
7	36227666	36228661	.	3	+	4.36685412491104e-08	-1.20413742408872
3	103184202	103185188	.	1	+	4.39707420809295e-08	2.22778323592896
4	74104431	74105262	.	3	+	4.39779532885757e-08	1.56898230820795
4	79740599	79741510	.	3	+	4.41749960542594e-08	1.941434905459
1	59433659	59434651	.	3	+	4.47105815426365e-08	-1.64701515626217
10	2324632	2325851	.	1	+	4.56229024650567e-08	-1.30193902304349
2	108370037	108370422	.	2	+	4.56825468626506e-08	-2.31308888460637
AADN04002025.1	11632	14927	.	7	+	4.63083663991149e-08	1.51750021908947
1	12497318	12497899	.	2	+	4.64808542721136e-08	-2.39863232331727
12	3292532	3292910	.	3	+	4.64808542721136e-08	-1.51735067706769
Z	17438641	17440175	.	2	+	4.64808542721136e-08	-1.83699964008702
27	1547268	1547565	.	1	+	4.6746487168862e-08	-2.28623076591647
1	61753948	61754795	.	3	+	4.7000810271523e-08	1.11876749571784
28	3747376	3749321	.	2	+	4.71956706708403e-08	-1.48130649880135
KQ759483.1	800082	801454	.	5	+	4.7600180677549e-08	1.94990831021309
8	1232643	1233087	.	2	+	4.83835422718958e-08	-2.77778675110132
2	41438628	41439015	.	1	+	4.86043592584547e-08	-3.37216120045791
12	8967272	8968565	.	2	+	4.88300685439854e-08	-1.75600190528155
12	18060353	18060969	.	1	+	4.89676725067197e-08	2.23636736668132
3	10000195	10001163	.	2	+	4.91470749957682e-08	-1.85285915167148
5	52050896	52051444	.	1	+	4.91489266552684e-08	-2.393366691481
1	69827187	69828346	.	2	+	4.92132186104832e-08	-1.84354300717097
AADN04000682.1	62490	63418	.	3	+	4.94207638794015e-08	2.02557688683298
3	75528388	75529695	.	2	+	4.98447269433358e-08	-2.37855441483883
9	5450740	5451784	.	1	+	4.99416580394187e-08	-1.53495550256539
2	132686790	132687483	.	1	+	5.01397210716151e-08	1.75908289508196
AADN04001188.1	19332	19869	.	2	+	5.02305704478662e-08	-1.79732692750104
1	77541724	77542400	.	1	+	5.09215420841219e-08	-2.00392015033974
7	36231070	36231341	.	1	+	5.09215420841219e-08	-2.29006557477416
AADN04000541.1	312958	313814	.	3	+	5.10869297036074e-08	2.23026832363941
5	18962325	18962889	.	1	+	5.18871019012287e-08	-2.60281734702815
32	51869	52142	.	1	+	5.21924166522839e-08	-1.63594868339438
1	16421280	16421547	.	1	+	5.23474911021947e-08	2.78251041216517
AADN04002105.1	20242	21326	.	3	+	5.24852180059764e-08	2.16042669718612
KQ759405.1	167348	168242	.	3	+	5.27654337337426e-08	-1.18102317225342
18	4731593	4732802	.	2	+	5.29395851710464e-08	-1.47813771284303
21	567595	567912	.	1	+	5.29395851710464e-08	-3.01136498859113
1	134515399	134516424	.	1	+	5.29832164565506e-08	2.24211522474698
1	45841047	45841905	.	3	+	5.30107196194038e-08	-1.52165833613129
5	10172383	10173054	.	3	+	5.36181828010405e-08	1.79540818076762
3	13905331	13906581	.	1	+	5.39573496757888e-08	1.89356261627758
4	9103951	9104633	.	3	+	5.40157233620799e-08	1.25855930081489
1	67697347	67698281	.	2	+	5.4655889603215e-08	-1.63574574678204
3	17271810	17272139	.	1	+	5.4655889603215e-08	-3.15377120308166
Z	7565219	7565882	.	2	+	5.47768932286962e-08	-2.51997504638452
12	19929901	19931921	.	5	+	5.581556620105e-08	-1.45383540348907
2	89219325	89220171	.	2	+	5.581556620105e-08	-1.87371148568961
AADN04000834.1	18131	20019	.	5	+	5.60606935539421e-08	1.95856350458665
3	7909905	7910771	.	2	+	5.61391067588255e-08	-1.76681241935422
1	172361919	172362699	.	3	+	5.64721625099405e-08	1.73029777963648
4	566707	567034	.	1	+	5.66762161162309e-08	-2.75021144418518
25	916294	916693	.	1	+	5.7357545777224e-08	-2.53422838229233
1	53661502	53661955	.	1	+	5.85161251398367e-08	-2.34281298444457
5	47930630	47931087	.	1	+	5.85270133355586e-08	-2.29121746427223
3	79439128	79440267	.	3	+	5.95052748109127e-08	1.13949480400797
1	106163226	106165004	.	3	+	5.95171827329014e-08	-1.42765584114739
3	42347466	42347913	.	1	+	6.00381962197017e-08	1.88262843031114
28	4400259	4401378	.	2	+	6.03051588115495e-08	-1.43191450218708
1	188381998	188382158	.	1	+	6.04965030913303e-08	3.17778321756465
12	8477411	8477727	.	1	+	6.04965030913303e-08	-2.43886577196546
2	41434551	41435406	.	2	+	6.12152659802723e-08	-2.3585736776919
1	120015452	120016131	.	2	+	6.17542364917736e-08	-2.57414979202399
2	66733679	66734562	.	2	+	6.30079121254783e-08	-1.55239279049166
15	1602165	1602472	.	1	+	6.37845956197563e-08	-3.03155475016331
26	2498671	2499614	.	2	+	6.37845956197563e-08	-1.66703017635203
6	8312094	8313408	.	3	+	6.38242687107312e-08	-1.41779615902016
Z	54706931	54707528	.	2	+	6.41277565134045e-08	-2.75615131083766
2	131136281	131136816	.	1	+	6.50519276015827e-08	2.63764456481828
KQ759539.1	21035	21353	.	2	+	6.57267570207505e-08	-2.05950214388696
3	109006706	109007639	.	1	+	6.7296781595484e-08	2.41269527642422
Z	80776525	80777300	.	3	+	6.7767101065136e-08	2.10243149488082
14	9040139	9040735	.	2	+	6.80499646851859e-08	-2.34857797980885
2	61108261	61108647	.	2	+	6.81197286355521e-08	-2.38319555435925
28	3093003	3093444	.	1	+	6.91482911367583e-08	-1.85920653344396
2	63230977	63233271	.	3	+	7.03197713693825e-08	-1.29862944423
1	89746837	89748123	.	3	+	7.1760806754849e-08	1.54582257602748
1	123444219	123445027	.	3	+	7.20245946800849e-08	1.78392417696241
5	40804469	40805814	.	3	+	7.22669373723855e-08	1.56835726005663
7	30974342	30975397	.	2	+	7.26484210031867e-08	-1.70285518227466
1	140028021	140028764	.	2	+	7.30958237096979e-08	2.00568141975898
1	91585475	91586107	.	1	+	7.31244779328827e-08	-2.05721471961612
5	14036366	14037388	.	2	+	7.32265827928082e-08	-1.65557206822651
1	36248241	36249315	.	3	+	7.39377576847494e-08	1.54077595147143
25	2879338	2880027	.	2	+	7.4015943190456e-08	-1.41173863076931
KQ759620.1	6301	7084	.	3	+	7.40578010589064e-08	-1.811398576868
2	17564567	17564949	.	1	+	7.63548134219876e-08	-1.81759859249887
12	6753965	6754923	.	2	+	7.64191416529559e-08	-1.80259014279489
7	20275283	20276031	.	1	+	7.66434506795866e-08	2.45570210500777
5	39527699	39528476	.	1	+	7.9641285424197e-08	1.97566479044913
KQ759404.1	53361	54310	.	1	+	8.01736834643617e-08	2.24923045584666
AADN04001431.1	9955	11131	.	3	+	8.03503017433497e-08	-1.72414773422736
Z	4190806	4191643	.	1	+	8.03503017433497e-08	2.53333892794602
11	1009014	1009742	.	2	+	8.03877609190509e-08	-1.48936606114436
11	690601	691143	.	1	+	8.08666974765868e-08	-2.35481900643332
1	3488191	3488710	.	2	+	8.19903585206948e-08	-2.37836617207319
18	9308277	9309597	.	2	+	8.19987649310207e-08	-1.29165300246009
1	62766723	62767313	.	1	+	8.21572905040194e-08	1.95125134572762
4	46755839	46756785	.	3	+	8.48605123927495e-08	-1.15078467440685
2	60565091	60565740	.	1	+	8.48962390912432e-08	-2.50432159027438
1	99397408	99398619	.	5	+	8.51001510986933e-08	-1.68745446015384
6	21123748	21124403	.	2	+	8.53289932509341e-08	1.87373330989178
2	139402284	139403537	.	5	+	8.54801409863496e-08	1.60868728939576
28	3922309	3922945	.	2	+	8.58046867066796e-08	-1.70428718893656
2	28776902	28777696	.	3	+	8.65097175372974e-08	-2.16045418531203
Z	1558591	1559288	.	2	+	8.67573572749325e-08	-1.81276525274168
1	37778102	37779544	.	3	+	8.68809231454384e-08	1.4320838391526
18	6982434	6983605	.	1	+	8.86560347124163e-08	-2.13159869223195
2	43285079	43285712	.	3	+	8.93231451412665e-08	-1.49039933363655
KQ759483.1	568890	569480	.	3	+	8.95224827422205e-08	1.96025407715055
8	8001763	8003226	.	2	+	8.97012274290687e-08	-1.63747342855824
AADN04002521.1	426	1072	.	3	+	9.03651219271256e-08	2.8584911955759
8	11656495	11657800	.	3	+	9.0497964551164e-08	1.18850910554058
27	528647	529022	.	1	+	9.10164931029795e-08	2.9276625757638
4	78516203	78516666	.	2	+	9.10164931029795e-08	3.50651001995711
5	29466332	29466695	.	1	+	9.21394912134769e-08	-3.0080434787704
5	28237995	28239611	.	2	+	9.29567877263093e-08	-1.45738469099809
AADN04000872.1	22044	22649	.	3	+	9.35611340811463e-08	-1.42453927440576
19	5275898	5276381	.	2	+	9.36596513779383e-08	-4.35069237793679
1	29534931	29536177	.	3	+	9.43409954741896e-08	1.30647204486029
AADN04006518.1	9018	9581	.	3	+	9.46979395446561e-08	-1.53965276442484
1	71193149	71194142	.	3	+	9.58740194524553e-08	1.82752808592913
1	49035978	49036270	.	1	+	9.63398900120088e-08	-2.91233575612086
17	1324219	1324918	.	1	+	9.66191174473742e-08	-2.20985917266084
1	192352491	192353595	.	1	+	9.66894920103107e-08	2.2319196485475
5	43491685	43492570	.	1	+	9.69212822235185e-08	1.88848549499813
10	6672545	6672833	.	1	+	9.72964149852429e-08	1.77243472901
1	33715256	33716435	.	3	+	9.75759951804334e-08	1.46141963402416
2	11801645	11801991	.	1	+	9.85288623621768e-08	-2.3906009745636
1	175218386	175219847	.	2	+	9.8853155367174e-08	-1.3909213432832
21	3324804	3325476	.	1	+	9.96895928352923e-08	-2.38296315648176
5	16693715	16694032	.	1	+	1.00836462606168e-07	-2.78131543749201
6	35030811	35031166	.	1	+	1.01902510794398e-07	-2.59185976996779
AADN04000708.1	47153	47733	.	3	+	1.02183173486479e-07	2.24096801001275
7	10187805	10188540	.	2	+	1.02787193202282e-07	-1.69013795215143
27	595183	595463	.	1	+	1.03550531877527e-07	3.59762979954017
4	50936664	50937613	.	2	+	1.03550531877527e-07	1.64532403704809
KQ759474.1	24500	24716	.	1	+	1.03551025985413e-07	-1.68730091193739
18	4499876	4501330	.	1	+	1.04751048956106e-07	-1.64068248560273
10	3095687	3097392	.	3	+	1.07824080054443e-07	-1.26903730218634
26	3157493	3158339	.	2	+	1.08539480942442e-07	-2.05810829384078
8	12101015	12101296	.	1	+	1.08539480942442e-07	-3.59824154625701
AADN04001130.1	4958	6429	.	5	+	1.08636220777105e-07	-1.3014661350721
2	51428650	51429357	.	3	+	1.09257749992507e-07	1.60615073632248
5	46112632	46113123	.	1	+	1.09687672486466e-07	-2.58774210002827
5	50976143	50976670	.	1	+	1.10662921666598e-07	2.31664667301642
20	12670518	12671198	.	2	+	1.11516153824889e-07	-1.99193149240937
2	129077707	129078541	.	2	+	1.11528714418115e-07	-1.79398773598873
3	61507974	61509276	.	3	+	1.11621591422255e-07	1.05997842308021
14	6812020	6812825	.	3	+	1.11744573946055e-07	-1.3056277840827
KQ759483.1	677045	677988	.	4	+	1.12151815493295e-07	2.28325358499572
13	18368116	18369707	.	3	+	1.12711690413567e-07	-1.22063823230717
20	9519937	9520212	.	1	+	1.12920453225756e-07	-1.65906876075487
27	4428251	4428721	.	2	+	1.14064968764422e-07	-2.06208397924621
12	6810660	6811544	.	1	+	1.16252851933882e-07	1.75552915247442
4	90177175	90178598	.	2	+	1.16303596302896e-07	-1.57144803936435
AADN04000541.1	335915	337111	.	3	+	1.17101419196555e-07	1.84647762178881
1	77046647	77049767	.	2	+	1.17539229756204e-07	-1.07901340954786
1	144549219	144549817	.	1	+	1.17735350418584e-07	-1.98380163271826
2	13135436	13136118	.	1	+	1.18099537240912e-07	1.68153869017329
2	48165072	48165446	.	1	+	1.18976084794706e-07	2.54545398607603
15	6607925	6608239	.	1	+	1.19088900286363e-07	-2.39760372844962
25	1279920	1280279	.	1	+	1.19088900286363e-07	-2.49699736148801
5	29451573	29451945	.	1	+	1.19355855365485e-07	2.43132833302347
1	69415887	69417255	.	3	+	1.20127652992196e-07	1.62238284326855
2	14155619	14156512	.	2	+	1.20147461471347e-07	-1.76664643047987
10	10939114	10940136	.	2	+	1.21564974007484e-07	-2.18230803235612
1	120067885	120068398	.	1	+	1.21748732990466e-07	-2.70530916818084
20	13409532	13410091	.	1	+	1.21748732990466e-07	-2.27607573078271
AADN04002848.1	637	1929	.	2	+	1.22533630117067e-07	2.39511774735933
Z	78010125	78011491	.	3	+	1.27235561124565e-07	2.52586930815663
22	422809	423865	.	2	+	1.27313138358917e-07	-1.78184214921978
1	144537274	144538668	.	1	+	1.27551911255335e-07	-1.58569472669077
14	7369407	7370240	.	1	+	1.27551911255335e-07	-2.13394565735866
3	38836415	38837037	.	1	+	1.27551911255335e-07	-2.11115602264222
12	3764139	3764787	.	1	+	1.27926175256615e-07	2.65153496316395
5	30801029	30801502	.	1	+	1.28409277738351e-07	-2.66288207954367
8	1230062	1231130	.	2	+	1.28693991524453e-07	-2.32495694878182
33	814228	814609	.	1	+	1.30066556915455e-07	-1.95647498165254
AADN04001636.1	435	3682	.	8	+	1.31663895213077e-07	1.60152206150985
1	68575473	68575964	.	2	+	1.32239108689021e-07	-1.66128849226509
1	71636782	71637214	.	2	+	1.3484693446947e-07	-2.07529754373825
9	10204459	10204920	.	2	+	1.35419982501635e-07	-2.36916889995395
1	12796313	12797684	.	3	+	1.36165119282777e-07	1.10724095116916
4	59393943	59394905	.	1	+	1.36440174389651e-07	2.33746796015953
1	126513323	126514893	.	3	+	1.37373656290685e-07	1.3654508539936
3	52896206	52896723	.	1	+	1.41433783153954e-07	-2.27144277548209
5	46691451	46692890	.	3	+	1.41439177646306e-07	1.40390500198638
7	19174212	19174712	.	1	+	1.42174608958207e-07	2.67511977011219
3	59363548	59364527	.	3	+	1.42999102369726e-07	1.48627701385438
KQ759483.1	63016	64314	.	3	+	1.44694945991977e-07	1.9720250095311
1	126219993	126220603	.	1	+	1.45761485903235e-07	-2.35111403023009
17	10943415	10943820	.	2	+	1.46069493631701e-07	-1.86344383733669
2	139975128	139975534	.	1	+	1.46416566617808e-07	-2.67553375583744
14	9036312	9036770	.	2	+	1.48738028361797e-07	-3.0165374859579
17	5972453	5973028	.	2	+	1.50897222624474e-07	-2.1505249930832
13	6740537	6741752	.	3	+	1.51212627139309e-07	1.27986670936177
1	194694576	194697439	.	4	+	1.51474196178926e-07	-1.08810912833149
AADN04001082.1	19227	20935	.	3	+	1.51474196178926e-07	2.06089485212491
1	85455358	85455911	.	1	+	1.51590966303086e-07	-2.29887657770975
KQ759483.1	859679	860466	.	3	+	1.52967547860221e-07	2.66753180320359
23	2219895	2220240	.	2	+	1.55573898888745e-07	-2.93631730206202
8	15229620	15230878	.	3	+	1.56290946604288e-07	-1.75556876624095
AADN04000628.1	88241	88771	.	3	+	1.56290946604288e-07	2.10760306521248
4	82546059	82546927	.	1	+	1.57680198226963e-07	2.04854909664916
5	13096155	13097122	.	2	+	1.59482903347145e-07	-2.29359067653091
2	108740358	108741035	.	2	+	1.59976124437175e-07	2.15574168406357
18	3523599	3525069	.	1	+	1.60055338353931e-07	-1.95476831252323
3	3291510	3292350	.	3	+	1.60055338353931e-07	-1.42825433440086
27	495588	495940	.	1	+	1.60761753682152e-07	3.53277783142514
12	2394010	2394231	.	1	+	1.61112329254099e-07	-2.76193535970755
5	14614486	14614906	.	2	+	1.61112329254099e-07	-2.18279566368791
25	2562742	2562937	.	1	+	1.61210235388783e-07	-2.1287295914846
4	1825781	1826376	.	2	+	1.61617960818482e-07	-1.60477114783889
3	52815326	52816385	.	3	+	1.6218266205347e-07	-1.31511365453089
1	88411881	88412575	.	2	+	1.63575119753143e-07	1.73151699390373
1	28445348	28446806	.	3	+	1.64606142199097e-07	1.20753943400409
AADN04000593.1	191372	192553	.	3	+	1.66479323393591e-07	1.67037842768482
Z	2625089	2625959	.	2	+	1.68568607770757e-07	-2.07351256069329
23	93110	94304	.	2	+	1.70627114591444e-07	-1.55678302761935
26	4115788	4116005	.	1	+	1.70915518222454e-07	-2.49232775485836
3	27471042	27472818	.	1	+	1.71200226262566e-07	-1.29902596042448
16	11697	13356	.	4	+	1.72295799231203e-07	-1.10141395526103
3	104719485	104720128	.	2	+	1.72295799231203e-07	-2.4845058203019
3	72911061	72912223	.	3	+	1.73195573640383e-07	1.17500617836344
23	1813858	1814262	.	1	+	1.73723327723343e-07	-2.29989745871764
11	9909601	9910850	.	3	+	1.74587969253571e-07	1.49755443741288
3	55730157	55731362	.	3	+	1.76403981979524e-07	-1.75928629188463
20	12647071	12647348	.	1	+	1.77389606032906e-07	-2.77029749528617
5	14282219	14283310	.	3	+	1.77606404517285e-07	1.58940922662757
1	13876658	13877358	.	2	+	1.78425198056634e-07	-2.00429673400383
9	1370844	1371700	.	3	+	1.78425198056634e-07	-1.46330242397665
2	4538919	4540099	.	4	+	1.801893056667e-07	-2.02774554538385
AADN04000908.1	23913	24674	.	3	+	1.80335722524035e-07	1.72710104153398
10	8279099	8279912	.	2	+	1.80861375435337e-07	2.2071367403381
4	8803179	8804101	.	3	+	1.81270751017684e-07	-1.62265857829622
2	112159731	112160334	.	1	+	1.82280734773894e-07	1.66537254525212
4	17526998	17527775	.	1	+	1.82280734773894e-07	-2.21252583200339
5	7884792	7885015	.	1	+	1.85567098138062e-07	2.23625936237462
8	14248009	14249253	.	3	+	1.86194059614002e-07	1.5714460882938
7	25376611	25376916	.	1	+	1.86255870272685e-07	-3.02176056463009
10	8514738	8515242	.	2	+	1.87320736302611e-07	2.12185524017315
3	97156490	97157505	.	1	+	1.87320736302611e-07	-1.91236569180787
3	27426946	27427983	.	2	+	1.8837408521772e-07	-1.8365367752792
3	10109855	10110185	.	1	+	1.88761493511333e-07	-2.2293339181467
22	2879994	2880368	.	2	+	1.89914755294958e-07	-1.7763247723804
6	25999999	26000922	.	2	+	1.89946693360539e-07	-1.66320891413019
1	109408744	109410405	.	2	+	1.92049789369004e-07	-1.31669050143743
1	61927967	61928525	.	1	+	1.92197604788319e-07	-1.78055392987154
2	141982731	141983445	.	2	+	1.92197604788319e-07	-2.06430008512197
5	48490753	48491204	.	1	+	2.00913160823013e-07	-2.32285612439977
2	102543067	102544040	.	1	+	2.01091049263227e-07	-1.55998534412977
22	310882	311188	.	1	+	2.02382270826383e-07	-2.3258206203448
7	15899376	15900020	.	3	+	2.03390397584764e-07	-1.34979483490751
2	13122818	13123068	.	1	+	2.06891791438319e-07	2.87273043752999
3	109811060	109812515	.	3	+	2.06958685518977e-07	1.0818203328366
1	49030821	49031170	.	1	+	2.09083092391729e-07	-2.32192677491148
3	72950448	72952017	.	3	+	2.10622884117133e-07	1.26578894288042
12	8757773	8758174	.	1	+	2.11414134096612e-07	-2.09270913193964
1	51828023	51828976	.	3	+	2.13829383422949e-07	-1.46537105875047
2	16678159	16678746	.	1	+	2.15167975912028e-07	1.87269240434958
1	132318618	132319211	.	2	+	2.15302714830607e-07	-1.68394859888921
KQ759483.1	1094354	1095775	.	4	+	2.15302714830607e-07	1.99519695999917
19	7286479	7287582	.	3	+	2.15680510223898e-07	-1.18148974235849
3	7726813	7727186	.	1	+	2.19232322917226e-07	2.28944362710074
8	7341988	7343145	.	2	+	2.19472513081481e-07	-1.86270051707136
AADN04004764.1	255	2910	.	5	+	2.21190291521797e-07	1.64787943504012
25	1042225	1043428	.	4	+	2.217970836393e-07	1.78560332197475
10	14159339	14160751	.	1	+	2.22401245451877e-07	-1.49217146758413
15	8004741	8005156	.	1	+	2.2290211135063e-07	-2.81724291037054
5	35976817	35977234	.	1	+	2.22929918789334e-07	-2.85715483276777
4	89163544	89163912	.	1	+	2.24096840052808e-07	-2.30895637067089
15	11056343	11056649	.	1	+	2.25305632877091e-07	-2.89716930488212
2	24881815	24882546	.	1	+	2.25707547618486e-07	-1.97677838501049
28	3352136	3352967	.	3	+	2.26926450505899e-07	-1.35949414538675
AADN04002149.1	10001	10622	.	2	+	2.26926450505899e-07	-2.84651172580494
19	6588710	6588975	.	1	+	2.27677991582617e-07	-2.36983553273707
AADN04005748.1	326	1975	.	4	+	2.27677991582617e-07	2.23280414190621
8	28328369	28329023	.	1	+	2.27846682801428e-07	-2.18681322516684
11	5624322	5624772	.	1	+	2.28976184007473e-07	2.79636320984043
13	16084020	16084792	.	1	+	2.29986569557101e-07	-2.28869726297194
1	52726645	52727705	.	3	+	2.30109128140807e-07	1.26522733469662
KQ759483.1	277008	278527	.	5	+	2.30399201239861e-07	1.87993578949213
10	4070085	4070472	.	1	+	2.3164890191558e-07	-2.51980827583331
1	42795330	42796611	.	3	+	2.33592574387863e-07	1.61540422682298
AADN04004764.1	11444	13262	.	4	+	2.3505682792467e-07	1.66766175114323
11	15797245	15798062	.	2	+	2.37171313229202e-07	-1.72671225804618
5	54614684	54615393	.	2	+	2.37897084146339e-07	-2.18515812212029
8	19775872	19776777	.	2	+	2.39196588213219e-07	1.88260296044497
KQ759483.1	145473	146854	.	3	+	2.39196588213219e-07	1.80170413815182
KQ759483.1	998154	998642	.	1	+	2.392354553244e-07	2.16684982916094
2	147500541	147501029	.	2	+	2.40163894160253e-07	2.44455065006032
AADN04001181.1	13028	13314	.	3	+	2.41459617855462e-07	2.22383879718194
8	13710262	13711557	.	2	+	2.41907244314564e-07	-1.51621776436252
4	30591676	30592972	.	3	+	2.42011787347045e-07	1.52716077516121
1	121433838	121434730	.	3	+	2.43048475355254e-07	1.03684871497483
Z	67705359	67706949	.	4	+	2.4454808624784e-07	2.20199841576767
2	145787131	145787594	.	1	+	2.4593522027456e-07	-2.41058488011358
9	14993142	14993873	.	1	+	2.50162914171698e-07	-1.70693025161408
2	39985632	39986499	.	2	+	2.51423212466164e-07	-2.05091270090366
4	39141150	39142158	.	1	+	2.52722769952957e-07	2.11376431828194
2	43852858	43853713	.	1	+	2.53495572111624e-07	1.88546153594678
5	23529405	23530447	.	2	+	2.53945574782415e-07	-1.9832414365293
Z	78103580	78105038	.	3	+	2.53945574782415e-07	1.85222813413233
AADN04000659.1	83229	83446	.	1	+	2.54450461726632e-07	-2.51001818091943
2	48313247	48313762	.	1	+	2.54786082771968e-07	2.23745478505371
Z	20778218	20779292	.	3	+	2.57925205782642e-07	-1.81680029800881
21	4231822	4232491	.	2	+	2.58587817823544e-07	-1.60745404929595
14	2340637	2341425	.	1	+	2.58832497454474e-07	-1.90573859555887
20	1584403	1584674	.	1	+	2.66416486608782e-07	-3.53257266524126
2	139614341	139614686	.	1	+	2.67339643615522e-07	-2.61674604807904
1	139081577	139082276	.	3	+	2.67474227317892e-07	1.6834780446365
21	2204643	2205576	.	3	+	2.72770404976999e-07	-1.44664298032627
10	2400237	2400733	.	2	+	2.73106335025592e-07	-2.15037085790129
8	13941713	13942389	.	1	+	2.73106335025592e-07	1.50872326006323
1	36640658	36641774	.	3	+	2.7579067912764e-07	1.56252792388628
13	8836631	8837561	.	2	+	2.77931221389996e-07	-1.64245907647539
KQ759483.1	341764	342873	.	2	+	2.80251977414246e-07	2.43232137379813
33	1164016	1164284	.	1	+	2.81481785863175e-07	-2.22085965345857
AADN04004468.1	2927	5157	.	4	+	2.81481785863175e-07	-1.12608856298571
AADN04001942.1	10941	11805	.	3	+	2.81992528908975e-07	1.84802717804555
KQ759483.1	519320	520331	.	3	+	2.86879620217211e-07	1.81341501305788
2	13881487	13881906	.	1	+	2.89209672486274e-07	-2.72623600945703
2	139618604	139619786	.	2	+	2.89499787998213e-07	-1.50833906810641
5	5775385	5777453	.	4	+	2.91093669833485e-07	1.92440782600525
14	4194313	4195651	.	2	+	2.9278391088567e-07	-1.07188215007852
3	54355816	54357319	.	3	+	2.9278391088567e-07	1.04448400768221
KQ759549.1	31077	31658	.	3	+	2.9278391088567e-07	-1.53567698498916
1	145109114	145109978	.	3	+	2.94528066626325e-07	1.71277731135286
2	47083853	47084094	.	1	+	2.96730598822847e-07	-2.29603351064223
KQ759483.1	1202659	1203251	.	2	+	2.97927145531253e-07	2.02744628330174
20	6078816	6079940	.	3	+	2.98081239679712e-07	-1.87303093296035
10	10674448	10675141	.	1	+	2.98519765334931e-07	-2.01211233773321
2	135200021	135200456	.	1	+	2.98519765334931e-07	2.70714937049474
1	3661607	3663375	.	3	+	3.00131286988593e-07	-1.22977307773707
27	568679	569040	.	1	+	3.00131286988593e-07	3.10745644982991
21	2572523	2572809	.	1	+	3.0251384446174e-07	-2.22868551084624
4	29809196	29809795	.	1	+	3.04511517371359e-07	2.20227223213056
4	60221786	60222551	.	1	+	3.04511517371359e-07	-2.03512970448771
18	30738	33073	.	5	+	3.05526343084605e-07	1.77093492733175
13	15853457	15854554	.	1	+	3.06733557116889e-07	-1.66903130924659
6	26724386	26725059	.	2	+	3.06733557116889e-07	-1.93876997409572
4	38652360	38652629	.	1	+	3.09667800325668e-07	2.28756302223959
20	13154815	13155503	.	2	+	3.09810525315345e-07	-2.01275847561066
9	10608942	10610344	.	1	+	3.13526268462066e-07	1.74017077584237
4	29506779	29507227	.	1	+	3.14032871372649e-07	-2.38796290308489
11	18587815	18588178	.	1	+	3.17732104552946e-07	-1.9888200805309
1	190310910	190312144	.	3	+	3.18136216264418e-07	1.46808483458699
33	1512521	1513392	.	2	+	3.18136216264418e-07	-2.12064649328332
3	61513259	61513695	.	1	+	3.18716664777176e-07	-2.48384682509823
3	26271980	26272901	.	3	+	3.24022434923456e-07	1.22741836025966
20	9815393	9815871	.	2	+	3.2623902664365e-07	-1.57559664348328
4	11419245	11420158	.	2	+	3.2720951119863e-07	-1.81990673240214
3	92220790	92222155	.	2	+	3.29557818799629e-07	1.5092366546663
11	477529	477988	.	2	+	3.29951330432146e-07	-2.22634749875909
27	259136	260134	.	1	+	3.309245396058e-07	2.64710326844073
AADN04003305.1	5813	6858	.	2	+	3.3445852654214e-07	2.02767588528376
28	3842737	3844076	.	3	+	3.3451383119257e-07	-1.74004964449628
16	134107	134859	.	3	+	3.34513969687457e-07	-1.6264396695381
5	17066135	17066406	.	1	+	3.34513969687457e-07	-2.19692947683646
1	121849350	121850533	.	3	+	3.35899210755297e-07	1.08911259562379
3	58212860	58213562	.	2	+	3.38261002918017e-07	1.80531810811327
27	2926366	2926705	.	2	+	3.38659155481119e-07	-2.0037572784468
1	896678	896886	.	1	+	3.43162745978336e-07	-2.13430178022309
2	131640919	131642019	.	1	+	3.43162745978336e-07	1.8409610844493
1	120638349	120639437	.	3	+	3.44801513951969e-07	1.22884088368443
1	185945889	185946873	.	3	+	3.46540159293531e-07	1.49974655869523
14	7715474	7716327	.	2	+	3.46679988442869e-07	-2.35698891026461
KQ759557.1	30414	30680	.	3	+	3.50363697468753e-07	-1.7393695573641
2	121456843	121457399	.	1	+	3.5483212207142e-07	1.90364652571906
2	19710027	19710984	.	3	+	3.55071591846789e-07	1.57242400251943
18	4706392	4707746	.	2	+	3.57312485665941e-07	-1.28774891251277
1	86769660	86770651	.	3	+	3.6115647313063e-07	1.07776626939929
AADN04001028.1	27012	28166	.	2	+	3.61562871949133e-07	-1.20876052837929
28	1612919	1613388	.	2	+	3.61791798476816e-07	-2.03867083818538
2	61855921	61856990	.	2	+	3.64561631681015e-07	-1.58374981841855
1	182848380	182849177	.	3	+	3.65247899974562e-07	1.88335585154363
15	6597417	6598572	.	2	+	3.704617868997e-07	-1.49598494843421
14	3968422	3969007	.	2	+	3.78429733343464e-07	-2.23807391900566
2	145792135	145792971	.	2	+	3.78429733343464e-07	-1.89264173314016
7	6842883	6843949	.	4	+	3.78429733343464e-07	-1.10947274293253
27	578996	579361	.	1	+	3.79161831373172e-07	3.52133215772434
1	88781385	88782709	.	3	+	3.81817343501472e-07	1.18520526323456
11	9071036	9071453	.	1	+	3.81817343501472e-07	2.55730918122189
5	47917821	47918335	.	1	+	3.81947218695585e-07	-2.05977765761543
AADN04001586.1	8120	8762	.	2	+	3.82098287441646e-07	-3.25755630174725
2	39893273	39893772	.	1	+	3.82731542827896e-07	-2.72642330106296
1	162294506	162295424	.	3	+	3.84239864119053e-07	1.18272187013189
1	3328104	3328986	.	1	+	3.84735406785501e-07	-1.69560747207483
1	78130674	78131549	.	2	+	3.84975086346947e-07	2.56026295014357
26	1135882	1136076	.	1	+	3.87409479455368e-07	-1.73810085224927
20	6547922	6548618	.	2	+	3.8880759368061e-07	-2.23620330240044
AADN04007539.1	4731	4997	.	1	+	3.90480674078282e-07	-2.25311233526169
12	11776551	11777245	.	1	+	3.92067615710054e-07	-2.38707136068819
3	10824758	10825489	.	2	+	3.96365106501811e-07	2.16717908335312
4	78840167	78841293	.	3	+	3.98608785187828e-07	1.06934284497448
27	601867	602260	.	2	+	4.00582974066499e-07	3.00379450002915
8	2087238	2087573	.	3	+	4.00582974066499e-07	-1.85317239537243
4	46745480	46746198	.	2	+	4.02367765361764e-07	-1.7014220958173
6	15893185	15893618	.	2	+	4.02938287763166e-07	-1.8390149226588
1	129133686	129134192	.	1	+	4.04640694638575e-07	-2.22752972381032
1	12676024	12677410	.	3	+	4.06446732241002e-07	1.18298102679372
3	33945018	33946404	.	3	+	4.06592592188805e-07	1.2947243081305
AADN04004114.1	7051	8241	.	3	+	4.08518249376786e-07	1.92182568221687
23	95131	95736	.	2	+	4.09116221397102e-07	-1.69528496766836
Z	39967794	39968660	.	3	+	4.14761341745846e-07	1.51308003138018
10	14019989	14021214	.	2	+	4.18350914787978e-07	-1.46770165926225
3	5632053	5632285	.	1	+	4.20581162804705e-07	-2.91752360165575
2	449332	450130	.	2	+	4.20925281812142e-07	-1.41374743533202
2	130528760	130529318	.	1	+	4.20925281812142e-07	-2.86256627436926
27	2949442	2949799	.	2	+	4.20925281812142e-07	-2.29874366427065
14	4752749	4753265	.	2	+	4.20977331436554e-07	-1.76756862390905
Z	41285845	41287157	.	3	+	4.23377501573602e-07	-1.69065603297446
25	2336897	2337357	.	1	+	4.24537603234503e-07	-3.37250838374859
1	129116000	129116720	.	1	+	4.26613476949252e-07	-1.63914033563442
7	20231415	20231865	.	1	+	4.27116137566108e-07	2.09812641423173
2	118620339	118621835	.	1	+	4.29127590585192e-07	1.5280224220026
8	10398063	10399572	.	3	+	4.30139578769903e-07	1.26726911769648
6	34352922	34353645	.	2	+	4.4134640316719e-07	1.31793859094146
27	294889	295359	.	1	+	4.42249078329567e-07	4.22146270240294
AADN04002865.1	16609	16967	.	1	+	4.42573977596274e-07	2.27297815835008
25	1323093	1323505	.	3	+	4.4398909235585e-07	-1.40431442806754
13	17190188	17190705	.	1	+	4.46454117090992e-07	-2.67678226176733
15	1793435	1793872	.	1	+	4.47816267314083e-07	-2.35507423880666
17	7272613	7273114	.	2	+	4.5164249925703e-07	-2.4313077756091
Z	80775234	80776230	.	2	+	4.51782165089831e-07	2.21553006853508
13	16624219	16625258	.	2	+	4.52833573652251e-07	-2.03368650698498
12	16200847	16202097	.	1	+	4.57106839960185e-07	-2.02343239649714
3	71619130	71619327	.	1	+	4.57155761334979e-07	3.93298950454837
19	6521547	6522591	.	3	+	4.59799537076199e-07	-1.35249908627255
16	303421	304058	.	3	+	4.61985304472179e-07	-1.9127690451485
1	98114728	98115773	.	2	+	4.69593824556951e-07	-1.47212689253846
1	139335134	139336039	.	2	+	4.71505016755603e-07	-1.68978795696772
19	282613	283310	.	1	+	4.71505016755603e-07	-1.91913306781186
3	16657608	16658631	.	1	+	4.71505016755603e-07	-1.72153896536386
18	4280568	4282373	.	2	+	4.74947728815878e-07	-1.15874358386726
AADN04000593.1	40328	40741	.	1	+	4.79191463558964e-07	2.28250533100854
4	29623526	29624392	.	2	+	4.81337963059021e-07	1.72554269110478
20	13127319	13128034	.	1	+	4.85570701606113e-07	-1.95109746071473
7	30113477	30114563	.	2	+	4.87529710659759e-07	2.19502596228747
4	9748646	9749623	.	2	+	4.87941010602557e-07	1.56280398626056
AADN04002855.1	4807	6412	.	3	+	4.88808589567986e-07	1.88731163138798
KQ759404.1	287678	288001	.	2	+	4.88897270704844e-07	2.19610390864258
2	90796698	90797614	.	2	+	4.8915789100551e-07	-2.00346957491216
KQ759532.1	58021	59211	.	3	+	4.90204207928369e-07	1.94884548416397
20	12708011	12708293	.	1	+	4.91237407142359e-07	-2.41751028538896
3	38431698	38432049	.	1	+	4.97201571491419e-07	-2.3524910294448
1	92359847	92360496	.	3	+	4.98515285922301e-07	1.2896330987783
9	15097434	15099239	.	3	+	4.99923779917962e-07	-1.15285707139494
4	3989998	3990324	.	1	+	5.01434826115521e-07	-2.37099439285305
AADN04000704.1	1800	4102	.	3	+	5.05735734754531e-07	1.42052355807199
4	22250514	22250784	.	1	+	5.12364565211787e-07	-2.58620955342071
AADN04003737.1	3842	4132	.	2	+	5.13119645475446e-07	-3.20045072738437
1	20289542	20290974	.	3	+	5.13613872239338e-07	1.27222648626744
10	16876868	16878153	.	3	+	5.16798076787878e-07	1.36707643324415
15	12702143	12702844	.	2	+	5.18265716482239e-07	-2.03964557254918
3	104967180	104967468	.	2	+	5.19869361111172e-07	-1.73897240415176
Z	71601835	71602855	.	3	+	5.19869361111172e-07	1.39035255686063
Z	70928744	70929301	.	1	+	5.25743866677496e-07	-2.55950527294805
8	2362553	2363117	.	2	+	5.26085690197877e-07	-1.83463164308303
AADN04009113.1	6833	7400	.	3	+	5.27571764601426e-07	-1.77433282649213
1	193477403	193477656	.	1	+	5.27619532378223e-07	2.5097937183811
2	81107852	81109357	.	3	+	5.2763758703955e-07	1.44373838077349
1	194758238	194758902	.	2	+	5.28134503385563e-07	-1.08216122440924
AADN04000628.1	49498	50533	.	4	+	5.28134503385563e-07	2.11679676219787
Z	78390163	78391500	.	3	+	5.28134503385563e-07	1.94810243542699
18	11026264	11027764	.	1	+	5.32114892084664e-07	-1.28556255011732
Z	12699599	12699921	.	1	+	5.32498589969984e-07	-2.97469391557526
7	28402179	28403054	.	1	+	5.38880816997331e-07	-2.13835380106721
4	47165888	47166594	.	1	+	5.42529008987582e-07	1.78244124828697
2	143766867	143767170	.	1	+	5.45654578040583e-07	2.66306248350535
2	67742524	67743186	.	2	+	5.48686128765738e-07	2.24310873465866
1	42731957	42732570	.	2	+	5.50236345177605e-07	2.16630898285952
12	8473659	8474284	.	1	+	5.50236345177605e-07	-2.16174615525654
11	18616588	18617287	.	2	+	5.51371646594346e-07	-1.42129011147141
3	36778122	36779278	.	3	+	5.52174222151063e-07	1.43631229187342
4	15605093	15605417	.	1	+	5.53267007837255e-07	-2.21970058741851
4	2206434	2206948	.	2	+	5.64468883136763e-07	-2.17169817647634
KQ759404.1	90832	91810	.	2	+	5.69964763799502e-07	2.11172812452266
5	54166547	54167098	.	1	+	5.76752628720644e-07	-1.79557961912839
8	7319457	7319934	.	3	+	5.79347491946389e-07	-1.89071995619844
11	519919	520287	.	1	+	5.87270371574914e-07	-1.94569599648591
1	44688756	44690214	.	4	+	5.95531667174502e-07	1.30525541721922
12	6765442	6766165	.	2	+	5.95531667174502e-07	-1.92820295962112
3	53847249	53848392	.	2	+	5.95531667174502e-07	2.02800485297787
Z	42549202	42549589	.	1	+	5.95531667174502e-07	2.41518551010981
21	3368651	3368869	.	1	+	5.99224297013693e-07	-3.82417448682858
12	7233183	7234612	.	3	+	6.00556858944796e-07	1.77985814095649
5	54168241	54168889	.	2	+	6.00556858944796e-07	-1.61072445065638
10	10729788	10730248	.	1	+	6.02675712485699e-07	-2.40400058373528
1	48185025	48185489	.	3	+	6.03874086595165e-07	-1.59001740019017
KQ759404.1	114797	115770	.	3	+	6.03874086595165e-07	2.28614331482908
AADN04006241.1	8283	8878	.	2	+	6.05208775669595e-07	-1.96855895410588
2	137127763	137128746	.	2	+	6.05616918171008e-07	-1.77181674738504
1	102477749	102478346	.	1	+	6.16332512637324e-07	-2.27939463851556
3	97733602	97734307	.	1	+	6.20502055957338e-07	-2.3606840434081
KQ759532.1	73128	74526	.	3	+	6.29246058294792e-07	1.87944996264412
AADN04000659.1	59801	60169	.	1	+	6.30376950069946e-07	-1.67420872796774
7	30389206	30389462	.	1	+	6.33807776191132e-07	-2.83595860506195
6	20253867	20254741	.	2	+	6.34162049533637e-07	1.37704798976015
4	82421510	82423019	.	3	+	6.37815407589913e-07	1.78396155815156
1	91631659	91632682	.	2	+	6.505421979616e-07	-1.6193235281824
1	123834412	123836115	.	4	+	6.58754778620666e-07	1.34792763690632
2	94012051	94012391	.	2	+	6.60286917123135e-07	-2.34269910096871
4	14346833	14347428	.	2	+	6.62158660370631e-07	-2.1905175003262
14	7349462	7350373	.	2	+	6.62469617255359e-07	-1.43983668619038
7	18157470	18157782	.	1	+	6.64255349338273e-07	-3.24295077088638
1	135371060	135371342	.	1	+	6.73419666475134e-07	-2.4703523198731
1	124631210	124632697	.	1	+	6.76277507758028e-07	1.62134491571375
3	16523187	16524656	.	1	+	6.76277507758028e-07	-1.71466034772855
8	1343857	1344983	.	3	+	6.76277507758028e-07	1.24989143809964
KQ759405.1	129271	130571	.	2	+	6.76277507758028e-07	-1.18837302727097
AADN04001245.1	24851	25369	.	3	+	6.78452244687572e-07	1.5774934423457
17	2756697	2756999	.	1	+	6.80670574550585e-07	3.03199327544479
AADN04000639.1	90103	91017	.	2	+	6.91567429585917e-07	-1.45527955936237
25	1276219	1276717	.	1	+	6.93914806051856e-07	-1.81416988272308
4	78883786	78884967	.	3	+	6.9406612333378e-07	1.13705124590274
2	129227466	129228085	.	1	+	6.99344438014213e-07	-1.99983462265168
8	4187407	4187755	.	1	+	6.99691771803395e-07	-2.70904504900691
28	4132665	4133040	.	1	+	6.99856413299863e-07	-2.71372131272585
AADN04001029.1	24395	24771	.	3	+	7.02026927911293e-07	1.93879842718518
1	33641334	33641653	.	2	+	7.05472638037452e-07	-1.98914718356625
28	4380530	4382476	.	1	+	7.0632847645617e-07	-1.55897548875767
KQ759483.1	588075	588601	.	1	+	7.07876716094606e-07	2.12436330203178
2	144548818	144549509	.	1	+	7.11760769878897e-07	2.09628366813961
27	4679865	4680901	.	2	+	7.11760769878897e-07	-1.41445664056345
AADN04001827.1	14611	15278	.	3	+	7.12707988907918e-07	2.02264412653226
AADN04000776.1	57916	58602	.	4	+	7.16149413460672e-07	-1.46782851112004
19	6626182	6626705	.	1	+	7.17199733145894e-07	-2.45927569362984
3	50270702	50271895	.	1	+	7.17903353424253e-07	2.00441461169567
27	4822763	4823163	.	2	+	7.19243495875401e-07	-1.49782557018525
9	12965137	12966037	.	3	+	7.22019288327607e-07	1.4048597114931
9	7492478	7493389	.	1	+	7.23119689076241e-07	2.07180963011737
Z	45994111	45994509	.	1	+	7.24581530987196e-07	-2.61210793218538
1	186780260	186780578	.	1	+	7.27523177717679e-07	2.27864170358771
7	13465583	13466242	.	1	+	7.27523177717679e-07	-1.96633039593526
1	54658275	54659175	.	2	+	7.27591661858721e-07	-1.65130898125857
1	142894959	142896397	.	3	+	7.30128928202407e-07	1.18851512751125
1	132214789	132215871	.	2	+	7.32390535565108e-07	-1.54343171024785
6	9540816	9541104	.	1	+	7.33962997835054e-07	-2.56597653243856
1	135557391	135558469	.	3	+	7.34378002135362e-07	-2.01061918391192
3	24881198	24882780	.	1	+	7.38481646305989e-07	-1.5604740477943
AADN04007864.1	9144	9277	.	1	+	7.38481646305989e-07	3.6613252906757
17	2500187	2500533	.	1	+	7.38520506292752e-07	-2.53727039908473
11	13287251	13288210	.	1	+	7.39143458401317e-07	2.04428229239476
5	46839057	46839697	.	1	+	7.40081445928004e-07	2.53298353069857
19	6115837	6117073	.	2	+	7.42630371224476e-07	-1.42379771630063
1	14413029	14413456	.	1	+	7.43609548781842e-07	-2.28843746747951
21	232065	233280	.	3	+	7.53439960942133e-07	-1.17897383125921
6	28168706	28170047	.	3	+	7.5529420545795e-07	1.5201393707423
2	112742457	112743164	.	2	+	7.6376336253797e-07	-1.99811800440405
5	411137	411802	.	2	+	7.65150025350159e-07	-1.9771445801121
3	10210636	10211390	.	1	+	7.69805343156243e-07	1.94287361974877
2	43843348	43844457	.	3	+	7.72249776147642e-07	1.62890618735449
2	30498860	30499371	.	1	+	7.77372135660591e-07	-2.34655541190553
11	15876142	15876482	.	3	+	7.78175013878143e-07	-1.68696620579793
KQ759483.1	335934	337074	.	3	+	7.8343585662766e-07	1.704599602299
14	12211802	12212295	.	1	+	7.84550787629003e-07	1.31426576457988
5	16158145	16158840	.	2	+	7.95390750620169e-07	-1.41509341675908
1	31846218	31846899	.	1	+	8.09202156561867e-07	2.79833846188104
3	55059270	55059734	.	1	+	8.15745841830226e-07	-3.2958313776078
5	47563935	47565532	.	3	+	8.15745841830226e-07	-1.55159689298348
21	2796834	2797335	.	3	+	8.20274099427857e-07	-1.0226784333867
Z	16817559	16818567	.	2	+	8.21756142887302e-07	-1.86314174888392
5	50427544	50427834	.	1	+	8.2309218447527e-07	-2.88783294219287
17	7333815	7334526	.	2	+	8.3013105346554e-07	-1.56185945514436
1	98351358	98351679	.	1	+	8.33144257608183e-07	-2.19292164632738
8	7434626	7435599	.	2	+	8.36304076328694e-07	-1.18940158248439
4	38834620	38835069	.	1	+	8.3726015360527e-07	2.28578323542652
5	22803675	22805230	.	3	+	8.40486848787151e-07	1.03999074227119
Z	77973672	77975404	.	3	+	8.40815349788561e-07	2.15722307188576
3	953068	955187	.	4	+	8.43730823931584e-07	1.68523684636707
1	180655089	180656248	.	4	+	8.44003971292787e-07	1.15891436078935
AADN04001190.1	24896	25342	.	2	+	8.50517227236882e-07	-2.24181050642332
1	64402509	64403777	.	4	+	8.58919611303994e-07	1.28208465598838
1	79908639	79909279	.	3	+	8.64976093428547e-07	1.5509523354359
1	39557826	39559238	.	3	+	8.65954853372604e-07	1.22677675928239
24	5455904	5457257	.	2	+	8.68102184875981e-07	-1.39901595652579
9	11557684	11558420	.	2	+	8.6864055920304e-07	1.83990927614442
AADN04001371.1	14729	15494	.	2	+	8.70619334705572e-07	1.94048671586731
10	20087708	20088230	.	1	+	8.76598555042603e-07	-2.03515342252045
12	1780153	1780736	.	3	+	8.77200109269258e-07	1.27760337804636
9	14831516	14831943	.	2	+	8.81736856833296e-07	-1.70537303769055
3	12503825	12504779	.	3	+	8.81768095585602e-07	1.39043501415001
AADN04001345.1	13384	14636	.	3	+	8.81768095585602e-07	1.69743433248268
AADN04003679.1	9711	10488	.	2	+	8.84291619318406e-07	1.85783187149402
2	3364928	3366046	.	4	+	8.91596440892655e-07	-1.37253402609235
8	24059821	24061485	.	5	+	8.95417914090918e-07	1.11621637971293
1	153013203	153013555	.	1	+	9.00764319046017e-07	2.61561720757548
13	14903752	14904855	.	3	+	9.03850263634263e-07	1.68030854715168
2	49285790	49286125	.	1	+	9.10159329742597e-07	5.22920960194434
AADN04000732.1	55534	55782	.	1	+	9.10787312999927e-07	-2.06321742747507
3	37759358	37760171	.	1	+	9.11271813929552e-07	2.03536014287119
1	100773910	100774972	.	1	+	9.21587927772446e-07	2.01339756575167
1	148252	148777	.	1	+	9.25880161899776e-07	1.76682358181883
1	193107860	193108811	.	3	+	9.38576929795614e-07	-1.32868053544163
11	14259946	14261716	.	3	+	9.38576929795614e-07	1.15139334039772
17	2548423	2548828	.	1	+	9.39120545937359e-07	-2.3748532739949
4	29902863	29903887	.	2	+	9.39120545937359e-07	-2.23589919241885
6	8403889	8404646	.	2	+	9.39988591635143e-07	-1.3175868286918
1	91626358	91627576	.	2	+	9.42157490672573e-07	-1.56190053294165
1	3305451	3306008	.	2	+	9.42763554858188e-07	-1.86428043292576
1	155081203	155082212	.	3	+	9.44583423440315e-07	1.32345098604657
1	139055634	139056334	.	1	+	9.48757133501376e-07	1.99309381551982
27	334789	335621	.	1	+	9.48757133501376e-07	3.71226966231303
22	2856583	2857924	.	2	+	9.49010009783934e-07	-1.32600044814945
1	12489629	12490068	.	1	+	9.49771914362765e-07	-2.44593130497495
14	7698814	7699449	.	1	+	9.63697293540422e-07	-2.37679431470883
3	66090054	66090381	.	1	+	9.64654354188857e-07	-2.48194490178536
1	140121338	140122543	.	3	+	9.69058729223067e-07	1.73963915525508
28	2877284	2878025	.	1	+	9.77627636096816e-07	-1.55641668753068
AADN04004023.1	12089	12988	.	4	+	9.78561434223022e-07	2.193952388208
3	9075878	9076728	.	1	+	9.85405037221461e-07	-1.94728929620671
AADN04008708.1	4317	5159	.	2	+	9.88270330763051e-07	-1.43124902634598
11	7879769	7880288	.	1	+	9.92243831470035e-07	1.79747830434744
5	16136460	16137578	.	2	+	9.92789589766277e-07	-1.47301351896402
AADN04001075.1	30363	32428	.	3	+	1.01056805337657e-06	1.36997270130385
5	22095874	22096255	.	1	+	1.01474185706508e-06	2.44754787310653
2	140105981	140106993	.	2	+	1.02213644011952e-06	-1.4653219325364
3	96449108	96449847	.	3	+	1.03465786907394e-06	1.35599868886474
3	98631649	98631961	.	1	+	1.05345765532368e-06	2.45977979852782
5	19142485	19143679	.	3	+	1.05463403034594e-06	1.38064607429869
9	23848007	23848405	.	2	+	1.06375107460745e-06	-1.85739775931479
4	74159502	74161896	.	5	+	1.06517135164784e-06	1.5375261384394
3	76120222	76120646	.	1	+	1.06640974114259e-06	-2.22717418070299
6	7907789	7908357	.	2	+	1.06640974114259e-06	-1.83079049702167
AADN04000628.1	56978	57805	.	2	+	1.0693326425316e-06	1.82126748002535
18	6969687	6970415	.	3	+	1.06939244506639e-06	-1.18651151919325
28	4417154	4417572	.	1	+	1.06939244506639e-06	-2.45225634184714
6	12121471	12122899	.	2	+	1.08827225255851e-06	1.26843528102919
AADN04000593.1	36785	37297	.	3	+	1.09489201845788e-06	1.78150040865619
5	10483507	10483977	.	2	+	1.09538263762671e-06	-2.0440236492105
5	53444232	53444716	.	1	+	1.10064777044046e-06	-2.26097787939021
1	119881137	119881534	.	1	+	1.10894435408278e-06	2.59163498374035
4	113745	114334	.	1	+	1.1100467980404e-06	-1.80040124117345
1	196201637	196202019	.	3	+	1.12835340358408e-06	-2.00611900456126
Z	54839899	54840620	.	2	+	1.13732329807487e-06	-1.50516210275615
9	23631102	23632141	.	3	+	1.13882104406165e-06	-1.59849847228797
15	5029689	5030077	.	1	+	1.14073985960996e-06	-2.08479684282406
2	115597074	115598153	.	3	+	1.14938566378212e-06	1.14517646022541
4	55000033	55001341	.	4	+	1.14938566378212e-06	1.30214528400889
4	32241811	32242806	.	1	+	1.15232245550443e-06	-1.8574382076774
15	7047171	7047936	.	2	+	1.15688386097201e-06	-1.49959648527989
26	4118390	4118737	.	1	+	1.15839594421418e-06	-1.92663079253052
3	61392371	61393087	.	2	+	1.15839594421418e-06	1.83825949251646
5	34507223	34508130	.	3	+	1.16800446007717e-06	1.45885365988567
Z	31056586	31057464	.	2	+	1.16984421806582e-06	1.64076140954918
27	4886741	4888044	.	2	+	1.17234243040239e-06	-1.28719073094788
AADN04004587.1	9384	9702	.	1	+	1.17234243040239e-06	-2.81256044778717
6	21036843	21037958	.	3	+	1.17514979609751e-06	1.16288355315826
6	14868852	14869447	.	2	+	1.18077839559589e-06	-2.08174168477274
2	103660774	103661823	.	3	+	1.19917615226333e-06	1.34529013378564
4	69639682	69641020	.	3	+	1.20085574401722e-06	1.41206416323568
28	3904164	3904825	.	2	+	1.20095450720333e-06	-1.26773237417141
Z	25741210	25741839	.	2	+	1.20512106718799e-06	-1.74337262994184
AADN04000834.1	14842	16228	.	5	+	1.21162743100379e-06	1.64339953857559
2	101834779	101835562	.	1	+	1.21323591430517e-06	2.27533783300674
10	5513447	5514851	.	1	+	1.22410189380328e-06	-1.67933410717487
9	22975145	22975417	.	1	+	1.22835839417579e-06	-2.31019167305028
AADN04000541.1	279269	280815	.	4	+	1.22958124445622e-06	2.01652103393329
AADN04005746.1	4701	5062	.	2	+	1.2299706947432e-06	3.73095242170057
3	71748982	71750346	.	4	+	1.24090109445495e-06	1.23897046640571
9	10678758	10679647	.	2	+	1.24184478400865e-06	-1.69442810885745
2	90799393	90800193	.	2	+	1.24331664508604e-06	-1.97672918573114
3	9000537	9001202	.	1	+	1.24331664508604e-06	-2.8446679662422
1	83226221	83227974	.	4	+	1.24437701601013e-06	1.31338277850946
27	587283	587858	.	1	+	1.24437701601013e-06	2.49541560645292
9	15344600	15344831	.	1	+	1.24487102386032e-06	-2.28526927441589
12	8405334	8405920	.	3	+	1.26401008698185e-06	-2.19152614685654
KQ759534.1	41148	41557	.	2	+	1.27359275982318e-06	-1.83329400212658
KQ759404.1	11958	12915	.	1	+	1.27385878258773e-06	2.39780515642461
KQ759483.1	302888	303451	.	3	+	1.28409836069665e-06	2.05273700930867
1	121737164	121737679	.	1	+	1.30919518645786e-06	2.20338495485493
Z	82117527	82117853	.	2	+	1.30919518645786e-06	2.14643482273699
5	30090416	30091524	.	3	+	1.31394914529555e-06	1.20896225853731
15	6244880	6245166	.	1	+	1.31590192787698e-06	-2.71589671238134
AADN04002757.1	15162	17961	.	6	+	1.31590192787698e-06	1.51615772082346
21	2528903	2530471	.	3	+	1.32316994782229e-06	-1.63595556791701
1	48118752	48119126	.	3	+	1.32494098703288e-06	-1.47598135404754
22	2408348	2408945	.	1	+	1.32945377708756e-06	-1.58089221346892
Z	9173545	9174494	.	1	+	1.32945377708756e-06	-1.43215540352246
Z	54836646	54838205	.	2	+	1.32945377708756e-06	-1.08700337981795
1	38309055	38309627	.	3	+	1.33062425289724e-06	1.46848686678004
4	13545929	13546627	.	1	+	1.33149966834088e-06	1.5648304208262
AADN04009472.1	6437	7183	.	1	+	1.33313865104397e-06	3.08776102969838
KQ759552.1	23342	23742	.	2	+	1.33973442673646e-06	-1.49961892342909
2	144639857	144640710	.	1	+	1.33979260014274e-06	2.14704589979434
5	4997367	4998539	.	3	+	1.34671791101015e-06	1.10550016293183
6	29236091	29237302	.	3	+	1.3497341638746e-06	1.13689724074551
2	117849886	117850767	.	1	+	1.35926731857338e-06	1.73298577262219
1	135072473	135072607	.	1	+	1.37095521083218e-06	3.71869762425585
5	11110941	11111461	.	1	+	1.37095521083218e-06	2.10711143644382
11	7540906	7541397	.	1	+	1.39460144397515e-06	2.10171396840834
Z	59333086	59333650	.	2	+	1.41631914245007e-06	-1.47152997379402
7	29857459	29857843	.	1	+	1.42567360880662e-06	2.34733510163396
Z	36801037	36801542	.	1	+	1.42567360880662e-06	-2.36315848459177
7	13949701	13950735	.	3	+	1.42906391692901e-06	1.19785064482897
3	75851431	75852422	.	2	+	1.43513594830565e-06	-1.39380458824547
2	66711574	66711972	.	2	+	1.43703458001316e-06	-1.90567447505802
12	3149207	3150016	.	1	+	1.4401158619018e-06	-2.14595600744508
21	5823176	5823429	.	1	+	1.44840567110984e-06	-2.41737972551808
1	115400355	115401247	.	2	+	1.44963697534122e-06	1.81770337090765
4	83027797	83028807	.	1	+	1.46045554733218e-06	-2.10658853854733
13	16039160	16039980	.	2	+	1.47049929660372e-06	-1.79288483301142
KQ759483.1	190456	191050	.	1	+	1.47118454005921e-06	2.19693085332263
5	32153543	32154169	.	1	+	1.47299851766282e-06	1.93149219715258
AADN04008943.1	6810	7181	.	3	+	1.48467743873812e-06	-1.81004817608578
6	9741977	9743020	.	2	+	1.4851479048055e-06	-1.59469595007382
AADN04001350.1	21231	21825	.	2	+	1.48586135045252e-06	-2.93561959870441
4	21935788	21936920	.	3	+	1.48706045705006e-06	1.53548675874807
4	16566535	16567449	.	3	+	1.49999219171017e-06	-1.13461870194244
Z	50673099	50674175	.	3	+	1.49999219171017e-06	-1.73477426912888
6	10411272	10411618	.	2	+	1.50081687368854e-06	-2.25621213337501
5	3058834	3059117	.	1	+	1.52275279717552e-06	-2.41658956554052
11	365633	366344	.	2	+	1.52303246021873e-06	-2.21391173601766
2	64337902	64338823	.	3	+	1.52430477118848e-06	1.37316017560971
28	3901327	3901849	.	2	+	1.5245620725094e-06	-1.5017806124339
2	144185209	144185399	.	1	+	1.5358200623706e-06	3.02313571138949
AADN04004729.1	9773	10399	.	3	+	1.54110884108008e-06	-1.68052641711305
4	69084655	69085495	.	1	+	1.54165408950505e-06	1.64278384123611
6	10691751	10692095	.	2	+	1.54335636159037e-06	-2.43857117222449
23	2037987	2038361	.	1	+	1.54824764661826e-06	-2.18815446378987
3	11084844	11085449	.	1	+	1.55104330537208e-06	2.04943001603627
3	62657692	62658169	.	1	+	1.56097482490157e-06	-2.12843674074049
10	4072732	4073214	.	2	+	1.56771631423942e-06	-1.84719357054315
Z	23456662	23457186	.	1	+	1.57237476439082e-06	-2.87750065203366
Z	54695470	54696149	.	2	+	1.5753216389483e-06	-2.12744092064936
1	170583958	170584304	.	1	+	1.57537242958924e-06	-1.9297419476437
1	112379350	112379652	.	2	+	1.58319422817239e-06	-1.87818357531584
11	6748976	6749777	.	3	+	1.58319422817239e-06	1.31034968390342
10	11410124	11410631	.	1	+	1.58595702918692e-06	-2.10823867695448
15	6233209	6233574	.	1	+	1.59289689805819e-06	-2.45064756916277
27	418422	419054	.	1	+	1.60725177504677e-06	2.95898327100392
1	53666266	53667234	.	1	+	1.62072769364153e-06	-1.85125176974175
27	427007	427169	.	1	+	1.68696508374896e-06	4.66726778736984
KQ759483.1	1241332	1242217	.	2	+	1.69150439512181e-06	2.05490841391088
1	133998599	133999550	.	2	+	1.69510723879118e-06	-2.24358347332457
13	11249685	11250673	.	2	+	1.70266960294416e-06	-1.75637149376766
26	3222538	3223440	.	2	+	1.72990316135383e-06	-1.53619086427684
8	13387777	13389612	.	3	+	1.72990316135383e-06	1.3203656585208
8	4099983	4100452	.	1	+	1.75537255741824e-06	-1.95586639490424
1	164822290	164822466	.	1	+	1.75660730705007e-06	2.92010820026622
33	190270	190751	.	1	+	1.75660730705007e-06	-2.46108442595766
1	48091078	48091423	.	3	+	1.7604629909407e-06	-1.47276672198926
1	68092276	68093401	.	2	+	1.76227876233675e-06	-1.36776965156037
AADN04004000.1	14334	14685	.	1	+	1.76289019598775e-06	3.67656764772264
3	38080790	38081328	.	2	+	1.76451704009657e-06	-2.13103510781212
7	33852930	33853425	.	1	+	1.76451704009657e-06	2.39735962386242
1	101986779	101986914	.	1	+	1.76465370031616e-06	3.61582972594071
14	8946768	8947033	.	1	+	1.76689303018539e-06	-2.72011315685376
19	400818	401211	.	1	+	1.81248589166155e-06	-2.24031960807769
4	25226843	25227041	.	1	+	1.82379287320253e-06	2.99437963493786
1	65115055	65115393	.	1	+	1.82967466629189e-06	2.281795829709
AADN04002498.1	10585	11571	.	4	+	1.83518620206635e-06	-2.44486499210411
1	150865277	150866033	.	1	+	1.84207752128363e-06	2.26726480868659
Z	1209744	1210304	.	1	+	1.84551935929212e-06	-2.72006588617491
1	67061435	67062064	.	1	+	1.85706223329238e-06	-2.09027783392516
10	3118951	3120269	.	3	+	1.86733745072275e-06	-1.54994108507909
9	8592904	8594238	.	3	+	1.86733745072275e-06	-1.38886825897056
1	143576261	143577079	.	1	+	1.87124314585108e-06	2.37703225291297
8	3632223	3632871	.	1	+	1.88992913836692e-06	-2.11285094672445
13	16061115	16061622	.	1	+	1.89714377091509e-06	-2.06520483850381
7	6358431	6359053	.	1	+	1.90047937378034e-06	2.38000899450855
11	17894503	17895242	.	2	+	1.90554686677316e-06	-1.55608088647705
Z	16985350	16985627	.	1	+	1.90554686677316e-06	-2.43036384467397
Z	72560339	72560466	.	1	+	1.91515444088327e-06	3.10530359568702
8	14158086	14158608	.	1	+	1.91852010484269e-06	-2.57150379806146
1	65412103	65413723	.	3	+	1.92249442359782e-06	-1.21783750212984
2	107899152	107899975	.	2	+	1.92827896961039e-06	1.46309538919317
AADN04000628.1	75392	75850	.	2	+	1.94186599001055e-06	2.13784281054367
5	24488321	24488975	.	1	+	1.9757257325347e-06	-2.49524156448888
9	5695973	5696452	.	2	+	1.98163733848245e-06	1.62873656222999
9	16236875	16237300	.	1	+	2.00246080030644e-06	-2.41190056638543
15	9201278	9202149	.	2	+	2.00707432042582e-06	-1.7371269611746
15	1692727	1693272	.	1	+	2.00761786633554e-06	-2.01579063891462
4	82154373	82155047	.	1	+	2.02028813683687e-06	2.0225636739799
Z	42254567	42255895	.	4	+	2.03676999872078e-06	1.48995010043251
3	34876766	34877155	.	2	+	2.03740299167259e-06	-1.99241139309341
7	26901616	26902093	.	1	+	2.04086413491389e-06	2.01694895445791
4	66679513	66680224	.	2	+	2.05024435724207e-06	-2.27960776166304
6	4714526	4715231	.	2	+	2.06428524882151e-06	-1.71587797939507
6	2964739	2965601	.	1	+	2.06851417593357e-06	-1.54918633540375
1	164338037	164339320	.	2	+	2.07751800220775e-06	2.33754065865972
32	3984	4928	.	3	+	2.08544916449096e-06	-1.16665567157653
9	1135200	1135918	.	2	+	2.0867987736616e-06	-1.62592072489936
20	3431941	3432458	.	1	+	2.08826562356085e-06	2.10051275281045
1	26402279	26403029	.	1	+	2.08831955076045e-06	2.43876784541103
27	3102630	3103871	.	2	+	2.09461232220985e-06	-1.44202293569704
12	13321552	13322909	.	2	+	2.09469055485464e-06	1.74969834248778
10	15902097	15903401	.	1	+	2.09846668111656e-06	1.89812984835996
15	7065352	7066197	.	2	+	2.11093730192686e-06	-1.63027135156217
1	81891166	81891897	.	1	+	2.12064427599862e-06	2.1364678643955
21	5741439	5741887	.	2	+	2.12449482597813e-06	-1.94897058748265
KQ759573.1	1380	1606	.	1	+	2.13809152505203e-06	-2.10220811895065
3	27021196	27022058	.	2	+	2.14280909598997e-06	-2.0746062906038
10	19599457	19599918	.	1	+	2.18052433601155e-06	-1.83281765767013
4	45200470	45200806	.	1	+	2.18052433601155e-06	-2.84030017940327
8	853789	854269	.	1	+	2.18356146712454e-06	1.95653793677428
14	7346273	7346753	.	1	+	2.19331679891251e-06	-1.77127691576997
KQ759568.1	12569	13171	.	1	+	2.19880849182186e-06	-1.86084619707027
14	8747732	8748481	.	1	+	2.20072208907271e-06	-2.03932035128288
1	122782655	122784143	.	3	+	2.20604082843178e-06	1.21349364560304
1	185138798	185140083	.	2	+	2.20623737203468e-06	-1.29749246393777
27	557537	557793	.	1	+	2.20623737203468e-06	3.21389397780522
28	3191344	3192618	.	3	+	2.20623737203468e-06	-1.14802198281197
4	24249564	24250331	.	1	+	2.20623737203468e-06	2.02483645891347
KQ759552.1	25636	26643	.	3	+	2.20623737203468e-06	-1.1400461258731
15	616663	617265	.	1	+	2.21347950960467e-06	-2.14887209299055
11	615456	615886	.	1	+	2.22807980742408e-06	-2.00307708115858
Z	42162513	42163821	.	3	+	2.23165985538119e-06	1.33993920646808
15	8516532	8517308	.	1	+	2.23498132699279e-06	-1.56814676235673
5	10449490	10450290	.	3	+	2.25551840030278e-06	-1.41177624393332
5	52912061	52913606	.	2	+	2.25551840030278e-06	-1.34235633639361
27	487371	487818	.	2	+	2.33076508891113e-06	2.71691794323132
13	16961853	16962490	.	2	+	2.33731587341721e-06	-1.54767946537847
23	283820	284969	.	3	+	2.34156603954056e-06	-1.38281766522314
19	3790169	3791000	.	2	+	2.34309819172451e-06	-1.81209367634746
6	7973387	7974135	.	2	+	2.36369582438494e-06	-2.19009008746138
AADN04002522.1	10	636	.	3	+	2.3647899978713e-06	-1.85441782524264
1	167162555	167164102	.	4	+	2.38214124263834e-06	-1.41385405522221
AADN04005827.1	7326	8003	.	3	+	2.38214124263834e-06	-1.57786549374876
1	88210367	88210891	.	1	+	2.3879163591878e-06	2.22139151597069
21	5153072	5153539	.	2	+	2.40738377038672e-06	-1.77954461023408
1	106106051	106106752	.	2	+	2.40774211908362e-06	-1.6293180657242
[truncated: 10,944 more rows]
