# Supplementary material for: Multi-species annotation of transcriptome and chromatin structure in domesticated animals
Source: BMC Biol. 2019 Dec 30;17:108. doi: 10.1186/s12915-019-0726-5 (PMC6936065; doi:10.1186/s12915-019-0726-5)
Supplement: Supplementary file 10 — Additional file 10 DA ATAC-seq peaks (all combinations). The archive has the same structure as de.refgn.tar.gz with names starting with mergedpeaks.peaknb.allexp.readnb instead of refgenes.counts.min2tpm0.1. [file 12915_2019_726_MOESM10_ESM.gz › da.atacpeaks/gallus_gallus/diffcounts.nominsum/mergedpeaks.peaknb.allexp.readnb.normcounts.diff.cd8.liver.bed]

7	30844953	30846024	.	3	+	1.79545151585377e-18	-3.10922622110998
6	8364438	8365509	.	2	+	6.37323276940048e-17	-3.33751829979966
14	3976980	3977866	.	2	+	2.76946056361298e-14	-3.20374434046301
15	6166644	6167661	.	2	+	6.22571291732891e-14	-3.30804875662649
3	8950085	8951478	.	2	+	2.59637389494913e-13	-2.40058596981481
3	55043617	55044897	.	2	+	2.91032602750114e-13	-3.15488791393127
2	34386854	34387787	.	2	+	3.07109419402022e-12	-3.27089115356336
5	10487049	10489437	.	2	+	1.0777117652834e-11	-2.2247290380185
13	16046209	16047849	.	2	+	1.36732445072416e-11	-2.33705887243162
2	47086706	47087445	.	2	+	2.34444224843146e-11	-4.0036120725609
2	130643051	130643608	.	2	+	7.5155584847523e-11	-4.06892165309142
1	48119503	48120795	.	2	+	1.42128406259696e-10	-2.67377294560678
3	67300846	67301179	.	1	+	6.69192458582694e-10	-3.90953197189171
5	28371777	28372548	.	3	+	9.50095269311383e-10	-2.27941456308744
2	113770817	113771294	.	2	+	1.29045204228697e-09	-3.97941757311449
7	30968746	30969084	.	1	+	1.29453851761252e-09	-3.81272909647776
1	48100834	48101887	.	3	+	1.56521351115825e-09	-2.46421829411084
4	18839144	18841086	.	3	+	1.56521351115825e-09	3.69076307103872
21	251220	251726	.	1	+	1.95542759333805e-09	-3.7247370908847
13	16096433	16097442	.	2	+	2.27479333022645e-09	-2.47887256457504
6	11465247	11465604	.	2	+	2.27479333022645e-09	-3.10239690285316
AADN04009387.1	3039	3529	.	3	+	2.27479333022645e-09	-3.14066249826203
5	10348157	10349222	.	2	+	2.92859910754402e-09	-2.51565214885362
Z	24127356	24127998	.	2	+	3.23538931852417e-09	-3.16199305780119
9	17956756	17958287	.	3	+	3.26510013863497e-09	-2.18542706668263
3	17407061	17407746	.	2	+	4.40069729222893e-09	-3.03871444870951
6	10818846	10819841	.	2	+	4.41200887328481e-09	-2.22018033961665
6	8316250	8316519	.	1	+	5.32427428056446e-09	-4.49069231405724
2	41438628	41439015	.	1	+	6.98433989320744e-09	-5.21634626645101
2	47459821	47460645	.	3	+	8.72780593088934e-09	2.58881469192166
5	28336215	28337447	.	2	+	9.04587732346151e-09	-2.02248119149853
15	7047171	7047936	.	2	+	1.10613588656042e-08	-2.64238013195098
1	13744848	13745375	.	1	+	1.18361633297023e-08	-3.41833324979597
Z	74106714	74108632	.	3	+	1.18361633297023e-08	2.59943169928776
AADN04001024.1	14864	16406	.	3	+	1.24285088260916e-08	2.34751415847209
5	28373806	28374665	.	2	+	1.44113332314855e-08	-2.24667581787255
5	5325457	5326102	.	1	+	1.68727698187099e-08	2.79534474580958
18	7205558	7206174	.	1	+	1.72399480783966e-08	-3.16651579678098
KQ759483.1	1129177	1130410	.	4	+	1.92744944782426e-08	2.31353261109006
2	96870807	96871454	.	2	+	2.21774027547956e-08	-2.96017467293975
1	22866652	22867830	.	3	+	2.27100832160259e-08	2.26403057922268
17	1034623	1035158	.	2	+	2.29147650620041e-08	-2.69144807602447
7	30970789	30971218	.	2	+	2.29147650620041e-08	-2.84320269461977
2	109847000	109847442	.	2	+	2.50294628269894e-08	-2.80045409339365
2	38976635	38977047	.	1	+	3.59149138199933e-08	-5.88414441554539
3	67297754	67298084	.	2	+	5.30517629911334e-08	-3.27158367038598
6	8367278	8367787	.	1	+	5.30517629911334e-08	-2.81269766106469
2	49268393	49268989	.	1	+	7.07349197109082e-08	-3.3652204942207
21	3328366	3328690	.	2	+	7.35735391178967e-08	-3.81340327959188
1	175346916	175347739	.	1	+	7.75888833224089e-08	-3.25084291403363
9	22960637	22962030	.	4	+	7.75888833224089e-08	-1.82641723459058
3	56387412	56387545	.	1	+	8.75484103391033e-08	4.00696750149216
KQ759483.1	510002	511939	.	3	+	8.84162569461619e-08	2.35504528116415
18	3753157	3753987	.	2	+	9.10200879377772e-08	-2.73097078351398
5	28357919	28358200	.	1	+	9.78082422111934e-08	-2.71132011603081
1	91631659	91632682	.	2	+	1.31646561648922e-07	-2.62303463164924
28	4378068	4378505	.	2	+	1.31646561648922e-07	-3.5820635401257
4	89783262	89783710	.	1	+	1.42577403057618e-07	-3.98916313932374
1	48147423	48148890	.	3	+	1.57864490810961e-07	-2.39617953309834
2	19934175	19935451	.	3	+	1.59107366618749e-07	-1.97891637390133
14	3963969	3964511	.	2	+	1.67478660947537e-07	-2.82240114938367
13	8635299	8636365	.	2	+	1.79868232133701e-07	-2.17736234618841
AADN04000710.1	76555	76786	.	2	+	2.18089125550802e-07	-3.0219560341812
1	48099066	48099219	.	1	+	2.31462892224811e-07	-2.28929552923411
4	14338133	14339258	.	2	+	2.48606610143179e-07	-2.3648534429538
7	7982179	7983770	.	3	+	2.86691566040527e-07	-1.95490756378511
3	61513259	61513695	.	1	+	3.13516504689313e-07	-3.72196416831672
Z	54765220	54766002	.	1	+	3.36137380532911e-07	-2.95149363497989
3	67301199	67302142	.	2	+	3.58858127826985e-07	-2.09643416967325
3	75851431	75852422	.	2	+	3.62278895571021e-07	-2.23809983971746
4	8803179	8804101	.	3	+	3.62278895571021e-07	-2.47793486339188
AADN04005505.1	1240	1421	.	1	+	3.72653217000955e-07	3.21506118286041
8	16061300	16061569	.	1	+	3.99427647394794e-07	-3.87287493771679
10	11233561	11234573	.	2	+	4.08396459423701e-07	-2.516557246747
25	1265691	1266590	.	2	+	4.08396459423701e-07	-2.3506042616538
3	32526618	32528788	.	4	+	4.08396459423701e-07	1.79347489016535
13	9081406	9081760	.	2	+	4.48650280698462e-07	-3.74863858636759
13	16972382	16973619	.	2	+	5.32721914392542e-07	-1.99517289180826
20	5670757	5671796	.	3	+	5.85770039502821e-07	2.57619700897798
Z	2858123	2858673	.	2	+	6.74701564254187e-07	-4.1991237201679
KQ759483.1	578249	579915	.	1	+	6.89444585023694e-07	2.85121897229473
5	12809775	12810212	.	1	+	7.05414019011513e-07	-4.22266594678185
6	7990210	7990437	.	1	+	7.05414019011513e-07	-3.93917058449758
AADN04000541.1	37120	38948	.	3	+	7.22138134185459e-07	2.49376842039644
KQ759568.1	26393	27266	.	2	+	7.99495294120788e-07	-2.18830323095145
2	141958037	141958434	.	2	+	8.99155104689546e-07	-2.60064291874912
20	12651528	12652910	.	2	+	8.99155104689546e-07	-2.36221242399785
5	28367872	28368266	.	1	+	8.99155104689546e-07	-2.27039459035251
5	48054903	48055927	.	1	+	1.03299778169519e-06	-3.55178014439146
AADN04000541.1	44550	47125	.	5	+	1.03299778169519e-06	2.03439555247911
11	3502119	3502754	.	1	+	1.05786028562078e-06	-4.26107136171266
6	7729679	7730487	.	3	+	1.05786028562078e-06	-2.51712183029539
6	2652252	2652650	.	2	+	1.10346449684027e-06	-2.66318182224249
AADN04008468.1	1617	2510	.	4	+	1.23563037589651e-06	2.90427126787699
2	147699943	147700637	.	2	+	1.27064233010004e-06	2.60797741486149
13	4815794	4816797	.	1	+	1.4312683937235e-06	2.85159657901281
12	13590025	13590371	.	1	+	1.51106364031044e-06	-5.12600261247156
1	50151758	50152898	.	4	+	1.53619869336852e-06	-3.27040567375678
13	16039160	16039980	.	2	+	1.53619869336852e-06	-2.79583380759966
20	5662024	5664690	.	3	+	1.53619869336852e-06	3.26037131097739
4	4056976	4057426	.	1	+	1.53619869336852e-06	-3.40580493194688
6	8312094	8313408	.	3	+	1.53619869336852e-06	-1.98529406593029
7	11456249	11457274	.	2	+	1.56440973223635e-06	-2.64953975643652
8	14206901	14207948	.	2	+	1.56440973223635e-06	-2.57249905855856
27	177653	179161	.	2	+	1.56523856216326e-06	-1.75167225281782
3	39275568	39277048	.	3	+	1.59626232681135e-06	2.03002882263313
1	48183042	48183842	.	3	+	1.67984853878442e-06	-2.05953886873003
1	69829506	69829993	.	2	+	1.70588357282735e-06	-3.33020179640276
27	4782537	4782931	.	1	+	1.70588357282735e-06	-2.51954770330673
Z	53434624	53435074	.	1	+	1.73061786825292e-06	-3.42619937765994
4	64144745	64145832	.	3	+	1.75986564340822e-06	2.08555057286618
2	140282488	140282647	.	1	+	1.76729907907049e-06	3.6089825344854
3	15571649	15571949	.	2	+	1.76729907907049e-06	-2.88122331167613
3	38281463	38282206	.	2	+	1.8203703165309e-06	-2.96828852296892
1	140685715	140686444	.	1	+	1.8671673430023e-06	3.11375723366786
2	108172652	108173602	.	3	+	1.90943553856613e-06	-2.73606382959784
8	7366905	7367314	.	1	+	1.91403581832032e-06	-3.5214565499131
AADN04000750.1	27390	28482	.	3	+	1.9740549872952e-06	2.47198559822302
2	96864827	96866408	.	3	+	2.03539266026892e-06	-1.65996310086703
11	4534119	4534510	.	1	+	2.03906040628021e-06	3.20467855488242
10	5674931	5675251	.	1	+	2.19631705917432e-06	-3.26990174821428
20	5667986	5669945	.	3	+	2.25631051657136e-06	3.13797981051902
25	1267310	1267524	.	1	+	2.25631051657136e-06	-3.22954737188506
2	39934716	39935635	.	3	+	2.26335811640651e-06	-2.36542054794705
6	984885	985848	.	1	+	2.27790647820602e-06	3.54179845830033
15	6050544	6051045	.	2	+	2.28080463498768e-06	-3.2021168716031
AADN04005305.1	9083	9222	.	1	+	2.28080463498768e-06	3.80321249423364
2	89318119	89318757	.	2	+	2.3153232585945e-06	-2.98675631505003
2	58856526	58857139	.	2	+	2.33161296210254e-06	-4.0848879259649
2	17551328	17552493	.	2	+	2.47848370717485e-06	-2.20507316260939
1	91626358	91627576	.	2	+	2.5029838885245e-06	-2.34971359073972
25	2398546	2399209	.	2	+	2.50550209311127e-06	-2.3818316864621
KQ759404.1	72757	75550	.	3	+	2.58034995427352e-06	2.83485606276508
3	72895837	72896484	.	3	+	2.69724349993009e-06	2.4135919747728
5	18974388	18974940	.	2	+	3.28626415862723e-06	-2.78777444869277
17	6278599	6279293	.	2	+	3.32714190701091e-06	-2.76113123093824
13	8321161	8321498	.	1	+	3.37926353274274e-06	-4.00784517655731
6	35030811	35031166	.	1	+	3.3923734326389e-06	-3.67423646422536
AADN04000750.1	34399	37218	.	4	+	3.43864869321962e-06	2.44140619326407
3	1037641	1038355	.	1	+	3.51173474320394e-06	2.99682789633692
Z	17430999	17431473	.	2	+	3.51173474320394e-06	-2.9935527686716
5	54212024	54213074	.	2	+	3.65939124334138e-06	-2.32311868032901
7	36418990	36419530	.	2	+	3.76606466017921e-06	-2.21766176360024
19	9047595	9048141	.	1	+	4.01780164497611e-06	-3.76676630231636
4	61265206	61265887	.	2	+	4.02219012333817e-06	-3.52006510448051
7	35653413	35654646	.	2	+	4.46551047248848e-06	-2.41263551248653
1	51489141	51489365	.	1	+	4.79995484197145e-06	-3.83951978835291
AADN04001839.1	21674	22157	.	2	+	4.79995484197145e-06	-2.37959232024895
AADN04001978.1	19188	20467	.	2	+	5.11690783041294e-06	-1.98264620994377
9	24070704	24071786	.	3	+	5.12055643492874e-06	-2.08837887528433
AADN04000682.1	11936	14124	.	3	+	5.12055643492874e-06	2.42720271673418
1	124631210	124632697	.	1	+	5.13575893125269e-06	2.60039923161377
9	15146317	15147071	.	2	+	5.25178646736243e-06	-2.88002864197189
2	47083853	47084094	.	1	+	5.48005325066326e-06	-3.1744051228557
5	4673197	4674006	.	1	+	5.48005325066326e-06	2.39433567810917
Z	34406704	34408104	.	3	+	5.53245055600255e-06	1.73951639967542
9	1135200	1135918	.	2	+	5.60152359424886e-06	-2.44727373460782
9	6633116	6633900	.	1	+	5.60152359424886e-06	2.73693592490178
8	8816027	8816983	.	4	+	5.76431146129396e-06	3.07021961656735
2	44577674	44578573	.	2	+	6.00043933132688e-06	-2.60617607921019
5	24609377	24610266	.	1	+	6.19619294063825e-06	-2.84138629157456
5	54216997	54217459	.	1	+	6.28633943422903e-06	-2.84607859894588
15	5867001	5867821	.	2	+	6.29691348066843e-06	-2.94984684975971
5	45104273	45104966	.	2	+	6.71207620088193e-06	-3.33291549567848
1	40828693	40830513	.	5	+	6.7243996415243e-06	1.87862332169979
12	18585289	18585639	.	1	+	6.7243996415243e-06	-3.79974677850032
2	132479216	132479863	.	2	+	7.17281222943651e-06	2.523597842462
1	125386746	125387198	.	1	+	7.39149357582854e-06	-4.66192299150851
3	105020393	105020923	.	2	+	7.39149357582854e-06	-2.10593965071661
AADN04001180.1	8620	10513	.	3	+	7.44501737676106e-06	2.10872556866299
23	2149250	2150217	.	2	+	7.46389909571579e-06	-2.02654881286027
AADN04000628.1	30937	32564	.	3	+	7.46389909571579e-06	2.24121969977539
3	55059270	55059734	.	1	+	7.74213928818391e-06	-5.14946588697494
7	17820606	17821716	.	4	+	7.7891072356743e-06	-2.14278173522929
28	4964240	4964794	.	3	+	8.39101739995063e-06	-2.5527179698534
AADN04005495.1	2917	3496	.	2	+	8.45210536892782e-06	2.86562361148536
3	82617420	82618835	.	2	+	8.56445282196444e-06	2.5032951925009
2	20621764	20622156	.	1	+	8.86717464045738e-06	-3.38634228680995
12	6420273	6420744	.	1	+	8.91733010259043e-06	-3.27905230855144
3	48245787	48246933	.	3	+	8.91733010259043e-06	2.10685686426403
Z	81262497	81262838	.	2	+	8.91733010259043e-06	-3.67311050619828
1	103196001	103196567	.	1	+	8.9291444232953e-06	3.21854540312041
10	3778855	3779088	.	1	+	8.93977386925747e-06	-3.67710380539929
8	14391101	14392938	.	4	+	9.07921029634617e-06	1.72117152943418
2	39890693	39891172	.	2	+	9.28421573282814e-06	-3.38047667103247
AADN04001181.1	13712	13988	.	2	+	9.57113771952353e-06	3.345797734159
1	48163827	48164109	.	1	+	9.59126125586248e-06	-2.65570503285274
Z	41285845	41287157	.	3	+	9.82407171752209e-06	-2.32135602226097
1	91603077	91604599	.	4	+	1.00267256093265e-05	-1.73898118070582
1	91645700	91646647	.	3	+	1.01007023549453e-05	-1.96914127327831
1	91956348	91957052	.	2	+	1.01007023549453e-05	-2.49610135772498
1	164436521	164436814	.	1	+	1.01007023549453e-05	-9.44161536523961
2	35325920	35326289	.	2	+	1.01007023549453e-05	-3.5736928018101
3	59116983	59117910	.	3	+	1.01007023549453e-05	-2.38854351559486
7	22672721	22673637	.	2	+	1.04178030711268e-05	-1.70886228225873
2	90817931	90818422	.	2	+	1.05534738035786e-05	-2.72660418283656
14	12557038	12557763	.	2	+	1.07100053797587e-05	-2.88842291544019
2	11875898	11876670	.	2	+	1.09285840838223e-05	-2.27160269895272
1	140016386	140018691	.	5	+	1.11331144607802e-05	2.20242713461442
AADN04002702.1	2588	4395	.	2	+	1.14455515685852e-05	-1.55342736475193
14	7347076	7347378	.	2	+	1.14465179909197e-05	-2.68228200256949
2	102535968	102537137	.	2	+	1.14465179909197e-05	-1.94541875991577
3	91844808	91846242	.	3	+	1.16023152703379e-05	1.5316216584818
9	14830044	14830642	.	3	+	1.16023152703379e-05	-1.72009016130941
1	2841119	2843887	.	3	+	1.21456662015686e-05	2.44917338984603
9	14944488	14946047	.	4	+	1.22027776750899e-05	-1.46686507118547
1	48125680	48126261	.	3	+	1.25972860858557e-05	-2.10968779313524
28	3326839	3327572	.	2	+	1.27542630901405e-05	-1.44812921073651
Z	80739866	80741473	.	5	+	1.36868197011159e-05	2.53336884696552
1	167162555	167164102	.	4	+	1.36872723896494e-05	-2.08552176353293
9	1134453	1134687	.	1	+	1.37411844377235e-05	-4.24142762090118
5	50113192	50113543	.	1	+	1.42157438863216e-05	-3.98211470796293
1	125150313	125150734	.	1	+	1.42931155266263e-05	-3.90521452390046
2	90862169	90862996	.	2	+	1.43621844131199e-05	-2.22808654348663
4	9572989	9574154	.	2	+	1.43621844131199e-05	-1.8780918714224
AADN04000659.1	84123	84852	.	2	+	1.43621844131199e-05	-2.14973669523188
AADN04000849.1	22197	22721	.	2	+	1.46622273164226e-05	-2.79086218383694
9	6853934	6854494	.	2	+	1.48483915216136e-05	2.86156575849177
5	34694014	34695223	.	3	+	1.52045173679354e-05	1.70100126095643
AADN04001029.1	24395	24771	.	3	+	1.52045173679354e-05	3.09384514565883
Z	24711725	24711999	.	1	+	1.52045173679354e-05	-7.29726551614321
12	8229148	8229807	.	1	+	1.52435450474825e-05	3.21909723992767
15	2607865	2608126	.	1	+	1.56306045590617e-05	-5.09543030670865
Z	54839899	54840620	.	2	+	1.58446181480412e-05	-2.12786753636817
15	5112614	5113242	.	2	+	1.64161015332695e-05	-2.99487155586132
1	176170271	176171807	.	5	+	1.64197419126586e-05	1.47558442640826
23	279972	280394	.	1	+	1.69440334393423e-05	-3.02836939053077
5	28586841	28587554	.	3	+	1.6994785791959e-05	-2.54412185913229
KQ759404.1	279495	281063	.	3	+	1.70109758299729e-05	2.37627529961773
21	5475372	5475742	.	2	+	1.73986299590807e-05	-3.60334982942655
Z	41302936	41304443	.	2	+	1.77216125050567e-05	-2.06873710428196
AADN04002522.1	1643	2254	.	2	+	1.79420295249715e-05	-2.6893297272833
4	87871512	87872206	.	1	+	1.8489120567487e-05	2.7707146213354
3	47006279	47007392	.	3	+	1.89313298391414e-05	2.23383457767202
5	28588900	28589522	.	2	+	1.95021596294337e-05	-2.29454401559072
AADN04000953.1	26965	28284	.	3	+	2.0254048614008e-05	2.40589606851545
12	17508066	17508598	.	1	+	2.03138320298087e-05	3.22353317187116
4	68715551	68715928	.	2	+	2.03138320298087e-05	2.39608765662918
1	123359986	123360957	.	2	+	2.04497867140044e-05	-1.59010883595971
11	17894503	17895242	.	2	+	2.09170537499439e-05	-2.25216172855911
10	9307618	9309275	.	3	+	2.10267537597856e-05	1.89721910961412
2	30490164	30491292	.	3	+	2.10267537597856e-05	1.52182410847286
5	28402199	28403832	.	3	+	2.10267537597856e-05	-2.23119097070014
5	44881256	44881461	.	1	+	2.10267537597856e-05	-3.77189035596306
9	22864680	22865776	.	3	+	2.15130385342273e-05	-1.55495774295813
10	6672545	6672833	.	1	+	2.19560445654542e-05	2.55244388251553
AADN04001126.1	14858	17554	.	6	+	2.20619385900146e-05	1.76477269724215
AADN04001465.1	5451	8347	.	5	+	2.20619385900146e-05	2.70569698704512
5	28346450	28348343	.	3	+	2.20727666738888e-05	-1.47263767219779
9	22315807	22316099	.	1	+	2.20727666738888e-05	-3.64336711252682
23	2394971	2395378	.	2	+	2.23324302365494e-05	-3.59781618615826
KQ759483.1	918042	919156	.	3	+	2.29358256145367e-05	2.68869395182505
3	55053713	55054447	.	2	+	2.31794495173802e-05	-3.59139768918849
4	25579239	25580191	.	3	+	2.50350505029228e-05	-2.15281944921484
6	30344696	30345111	.	1	+	2.51808319329791e-05	-3.06721762773227
KQ759483.1	889653	891352	.	3	+	2.57035752368795e-05	2.1392633960238
AADN04001477.1	9556	10138	.	2	+	2.6034445550578e-05	-3.58892909056302
6	14868852	14869447	.	2	+	2.61989472530639e-05	-2.8354067541179
AADN04003417.1	15037	15901	.	1	+	2.6227201257621e-05	2.63662651013754
14	39735	40309	.	1	+	2.78830372319425e-05	-5.384302441612
28	1135172	1135419	.	1	+	2.79907228518237e-05	-3.41358439376356
AADN04000593.1	116097	117306	.	3	+	2.81861502762047e-05	2.86320188998597
3	105023010	105023711	.	3	+	2.83007049022427e-05	-1.73109464840346
4	38164465	38164793	.	1	+	2.83139166626064e-05	-3.08234394874512
Z	24130508	24131013	.	1	+	2.83139166626064e-05	-2.7711655131706
18	7193223	7193860	.	1	+	2.84178190963531e-05	-2.85647802280283
2	35387455	35387861	.	2	+	2.89802439652936e-05	-3.06389649783768
2	8526754	8528145	.	4	+	2.90787210592038e-05	1.58086136587633
23	1795550	1795997	.	1	+	2.90787210592038e-05	-2.68404572458916
4	70636333	70637477	.	3	+	2.90787210592038e-05	-2.03843686399727
17	5944773	5945286	.	2	+	3.00559692649475e-05	-2.40601197665372
2	126115400	126115771	.	1	+	3.14704005678803e-05	2.75320687755771
3	54786088	54786569	.	3	+	3.14704005678803e-05	-2.13797395959
3	66108787	66109009	.	1	+	3.14704005678803e-05	3.22930300904174
4	69417336	69417564	.	1	+	3.14704005678803e-05	-3.90776503013508
5	27960575	27962896	.	3	+	3.14704005678803e-05	-1.45311847027288
6	23281518	23282217	.	1	+	3.14704005678803e-05	-2.14519105667112
7	10356434	10357017	.	2	+	3.14704005678803e-05	-2.66897899133915
2	108196575	108197000	.	1	+	3.15798342077775e-05	-3.34260387749564
4	1806109	1806899	.	2	+	3.15798342077775e-05	-1.60263976437115
1	13876658	13877358	.	2	+	3.20272371573063e-05	-2.53590144781878
7	15070130	15071281	.	2	+	3.23221311836062e-05	2.20260886859597
3	35012216	35013000	.	3	+	3.28768114652746e-05	1.45286501099876
1	77340450	77341622	.	2	+	3.30449007087142e-05	-1.99680765123629
3	104719485	104720128	.	2	+	3.31923085481219e-05	-3.13531978944396
26	8788	9736	.	2	+	3.32456620601002e-05	-1.74365860812481
4	1497115	1497723	.	1	+	3.32456620601002e-05	-2.69236418562128
AADN04000541.1	322809	324789	.	4	+	3.32456620601002e-05	2.24646340654861
2	59767859	59768755	.	2	+	3.34305388844846e-05	-2.21546108806725
2	19841389	19843727	.	2	+	3.35426721199706e-05	-1.53118811879766
6	15893185	15893618	.	2	+	3.35426721199706e-05	-2.37934347761655
1	489694	490561	.	2	+	3.37415678101597e-05	-1.81176622194883
9	1370844	1371700	.	3	+	3.39528182692563e-05	-1.88333020588167
2	16189420	16190407	.	3	+	3.41406440045026e-05	-3.16045262656462
5	55408208	55409536	.	2	+	3.50888565098022e-05	-1.80113477195614
AADN04006715.1	10127	10722	.	3	+	3.52501849888319e-05	-2.13298009680511
1	125382940	125383356	.	2	+	3.63240106288486e-05	-2.99367726882423
14	6645767	6646096	.	1	+	3.63240106288486e-05	-2.84774448112626
2	58753829	58754247	.	1	+	3.75009399578054e-05	2.90986577652824
4	1835562	1836355	.	2	+	3.75009399578054e-05	-1.95774945261652
1	83986141	83987216	.	2	+	3.83833201844525e-05	-2.52260556061518
AADN04006388.1	2458	2589	.	1	+	3.86791144024403e-05	3.18458696661988
13	16084020	16084792	.	1	+	3.88948368133308e-05	-3.24652443497626
Z	21731967	21732650	.	2	+	3.90884888819059e-05	-2.57343149073793
18	7840721	7840916	.	1	+	3.99040879927764e-05	-4.9461544224133
3	38427903	38429223	.	2	+	4.00536026921339e-05	-2.56933532341129
Z	23458581	23458996	.	2	+	4.01076805114704e-05	-3.45287306772141
1	92881312	92882629	.	3	+	4.06221665211635e-05	1.88856350593209
21	3686795	3687380	.	1	+	4.06221665211635e-05	-5.68246660200254
AADN04001085.1	23800	24436	.	3	+	4.06221665211635e-05	1.88293598237954
19	491350	492093	.	2	+	4.07817026032386e-05	-2.35496738687829
KQ759404.1	37766	39280	.	3	+	4.09949470895174e-05	1.90588868364774
10	2399456	2399762	.	1	+	4.10779997896433e-05	-3.50479229757175
4	70003265	70004593	.	3	+	4.10779997896433e-05	1.64569672371794
2	4697414	4699273	.	3	+	4.18015634795728e-05	-1.77171750356173
7	7180366	7180661	.	2	+	4.18735007363328e-05	-3.04342160198115
1	11694855	11695741	.	2	+	4.21991703810735e-05	2.12619847147375
1	107830988	107831668	.	2	+	4.24479109303134e-05	-2.84317505885751
2	145042359	145042740	.	1	+	4.36688756602562e-05	2.94805443577198
17	6304185	6304395	.	1	+	4.40451222844505e-05	-8.40599916600027
4	48061	48313	.	1	+	4.57881174990375e-05	-4.22292544788454
4	29505696	29506084	.	2	+	4.61960787898503e-05	-3.43727406839165
AADN04001000.1	7681	7967	.	2	+	4.68099120043835e-05	-7.81975004880501
2	115300364	115301481	.	3	+	4.69893623102642e-05	-1.85028863027692
1	24246096	24246645	.	1	+	4.76170283824258e-05	3.00158767528247
8	7434626	7435599	.	2	+	4.87031373631066e-05	-1.61778449020465
2	135553992	135554669	.	2	+	4.98142574189137e-05	-3.01643830720853
AADN04006441.1	9989	11315	.	4	+	5.04142113168056e-05	2.5793271726722
AADN04005065.1	4119	5362	.	3	+	5.05161449335251e-05	3.10414533300383
4	56646275	56647318	.	3	+	5.22617206763164e-05	-2.38645156828692
1	4400819	4401104	.	2	+	5.56925182901116e-05	-2.30658709465967
KQ759483.1	161641	163054	.	3	+	5.59965664389685e-05	2.31948631708195
13	13879414	13880193	.	2	+	5.75762740264947e-05	-2.17194815555602
3	24810749	24811892	.	3	+	5.92196666235776e-05	-2.02874475501529
4	13829554	13830139	.	2	+	6.0262135218486e-05	-2.95964981148161
Z	78297713	78299691	.	5	+	6.046502965512e-05	2.206031810482
2	125322715	125323983	.	3	+	6.12569556273966e-05	1.74286291252906
2	19218818	19220101	.	1	+	6.20595659070441e-05	2.76509401573481
LGE64	879185	881879	.	4	+	6.41202135817877e-05	1.80258403716063
11	6045623	6046017	.	1	+	6.46219662704685e-05	3.29554954607872
27	4788238	4788801	.	1	+	6.48331151668002e-05	-2.06501785552994
3	67485559	67485850	.	1	+	6.58422143712644e-05	-3.56012704389335
2	60747512	60748068	.	1	+	6.61186472833484e-05	-2.73792143730949
26	2498671	2499614	.	2	+	6.61186472833484e-05	-2.04365856266214
Z	11280384	11280850	.	2	+	6.61186472833484e-05	-2.58247736421091
3	17271810	17272139	.	1	+	6.6183028182363e-05	-3.8360109921761
AADN04004414.1	8344	8981	.	3	+	6.63893203425769e-05	3.24569512548169
17	6751874	6752314	.	1	+	6.70437237781193e-05	-3.26927664870326
27	4679865	4680901	.	2	+	6.72560272526422e-05	-1.86678707180431
6	8306713	8307841	.	3	+	6.76066463661795e-05	-1.99326914247659
AADN04000931.1	9039	9408	.	2	+	6.76066463661795e-05	-2.0604808257145
15	581270	582429	.	2	+	6.83310077844166e-05	-2.09200814997499
21	251734	253406	.	5	+	6.83374956573899e-05	-1.27813244292388
7	15465421	15467193	.	3	+	6.87368654851698e-05	1.6177442282482
KQ759474.1	27028	27900	.	2	+	7.12127644098179e-05	-1.52839763438261
13	805560	807101	.	3	+	7.14593754339804e-05	2.42102499515692
3	105019438	105019817	.	2	+	7.14593754339804e-05	-2.04016235515203
AADN04001085.1	15832	16690	.	3	+	7.27634264860517e-05	3.04823172882661
5	28355243	28357681	.	4	+	7.29248156034815e-05	-1.37992294287394
15	6604556	6605657	.	3	+	7.35068566338492e-05	-1.62990014401659
12	18060353	18060969	.	1	+	7.37141905023279e-05	2.98634206396956
2	20174265	20175607	.	3	+	7.40139581745138e-05	1.91800581365905
8	27453637	27454430	.	2	+	7.40402054413133e-05	-2.93645262852705
AADN04000541.1	61957	63645	.	3	+	7.40831350898167e-05	2.01767797937047
1	7489482	7491458	.	3	+	7.56959953378034e-05	2.13703139579647
1	176596479	176597595	.	3	+	7.56959953378034e-05	1.83783314823357
3	38470312	38471738	.	2	+	7.56959953378034e-05	-1.83692696998187
10	19553841	19554170	.	2	+	7.70979793849204e-05	-3.18720415102477
10	5936368	5937289	.	3	+	7.72182155799001e-05	2.05766728310727
19	4509497	4509985	.	1	+	7.75749956778275e-05	-3.69262873919068
25	2879338	2880027	.	2	+	7.75749956778275e-05	-1.76991334805645
9	22975145	22975417	.	1	+	7.75749956778275e-05	-3.14922181112453
AADN04000593.1	60134	62206	.	3	+	7.93239466703414e-05	2.51084286784264
4	38153042	38153539	.	1	+	7.96484719105083e-05	-2.86429719142046
Z	65079530	65080180	.	2	+	8.00891510180829e-05	-2.25537959637336
1	33642692	33643183	.	1	+	8.48741098807987e-05	-2.38139388153856
1	48110989	48111864	.	3	+	8.48741098807987e-05	-1.57501271024724
4	43595622	43596582	.	3	+	8.48741098807987e-05	1.50325363346573
5	36415765	36416310	.	2	+	8.48741098807987e-05	-2.59402086046197
23	2462625	2462973	.	1	+	8.49588816842234e-05	-3.6557874794573
1	118318038	118318311	.	1	+	8.51433839644978e-05	-2.86179909058726
2	24826438	24826690	.	1	+	8.77272689236436e-05	-2.9968583914872
3	28772498	28774227	.	5	+	8.92975509386913e-05	1.6876258853532
2	66572270	66572571	.	1	+	9.01209415631512e-05	-3.02300254078764
7	30915472	30916702	.	3	+	9.21764517002279e-05	-1.42513218396056
23	2469674	2470623	.	2	+	9.23552670848152e-05	-2.0162730089143
5	28554386	28555107	.	2	+	9.23552670848152e-05	-2.49089723173809
12	10959096	10959934	.	2	+	9.37325884595053e-05	-1.950714222923
17	723178	723534	.	1	+	9.37325884595053e-05	-2.92333102624348
2	61373879	61374526	.	2	+	9.37325884595053e-05	-2.73280054068605
7	30923892	30924708	.	2	+	9.37325884595053e-05	-2.66041539366838
AADN04004233.1	13478	14241	.	3	+	9.3833105687797e-05	-1.67765928023416
1	48093394	48093823	.	2	+	9.47182805786973e-05	-2.09394573859175
13	9457879	9458547	.	1	+	9.6135445000192e-05	-2.63931325596302
3	110479930	110480553	.	2	+	9.6135445000192e-05	-2.3571651717088
Z	78801274	78802000	.	1	+	9.75943122472435e-05	-2.67340722118133
1	34897907	34899370	.	2	+	9.84904745185809e-05	1.85880864724317
6	7811332	7811866	.	1	+	0.000100884023215571	-3.0080844180985
30	10387	10683	.	2	+	0.000102173820856914	-2.00665639317281
1	68826803	68827879	.	2	+	0.000102911756975525	1.78125237233764
3	92337924	92338921	.	3	+	0.00010351160345673	2.31395317519196
3	52364912	52365764	.	2	+	0.000103761948329433	-1.96407970596352
28	3497524	3497854	.	2	+	0.00010555688600368	-2.51092995957376
4	15605093	15605417	.	1	+	0.000105742134633402	-2.67318851452848
Z	59333086	59333650	.	2	+	0.000107390998506787	-1.91871924519612
2	31202041	31203017	.	3	+	0.000112689518754114	1.4715349743854
27	4685276	4686496	.	2	+	0.000112689518754114	-1.9098389464658
AADN04003283.1	1211	2906	.	3	+	0.000112803423610705	1.99455263049478
6	28622744	28623228	.	1	+	0.000113860994346253	3.16398464082883
8	14211610	14211856	.	1	+	0.000113860994346253	-3.36292786532042
3	87805423	87806455	.	3	+	0.000114373005661952	2.08096526522319
1	56691128	56691471	.	2	+	0.000115457514652512	-2.70620425626709
2	90813176	90814430	.	2	+	0.000115602154234996	-1.7381324895266
4	38652360	38652629	.	1	+	0.000115602154234996	3.04398237068144
3	38975977	38977361	.	4	+	0.000116171167845782	1.51633962682978
4	1841105	1841659	.	2	+	0.000116171167845782	-2.26333705253544
1	144563238	144563669	.	2	+	0.000118299163219054	-2.75247209592476
17	5647971	5648602	.	2	+	0.000118299163219054	-3.06174792382198
3	55749758	55750376	.	2	+	0.000119045516718052	-2.44879022810668
AADN04001795.1	17221	17694	.	2	+	0.00011920851202396	-4.18807537870809
28	1854737	1855077	.	1	+	0.000119901502454786	-2.86581707399899
4	14346833	14347428	.	2	+	0.000120264830534473	-2.70861550469346
1	22527922	22528828	.	2	+	0.000120816583755139	2.14360167039054
27	4786183	4787029	.	2	+	0.000120816583755139	-1.75205568245836
10	6192790	6194779	.	3	+	0.000122195429612012	1.59154524332127
AADN04005495.1	597	2326	.	6	+	0.000122325289657556	3.26396962987383
1	21228431	21228889	.	1	+	0.000122347606247807	2.65068963802893
3	1827915	1828443	.	1	+	0.000124172693370588	2.943342821196
24	5169229	5169469	.	1	+	0.00012523165789909	-8.59170793384449
27	3925357	3925822	.	1	+	0.00012523165789909	-2.67168645583945
9	5270057	5270562	.	2	+	0.00012627529854185	-2.28896045796158
5	24698181	24699197	.	3	+	0.000126395687136807	-1.9382946408796
21	2006736	2007075	.	1	+	0.000127067533738415	-3.79911428164323
1	18661745	18662193	.	1	+	0.000128593709473133	-5.04435935202472
24	4560917	4561543	.	3	+	0.000129255455331497	-1.65841740498763
8	27493353	27494247	.	2	+	0.000129255455331497	-2.20971400129184
AADN04008468.1	6516	8218	.	5	+	0.000130359049071991	3.1546751991384
1	45841047	45841905	.	3	+	0.000130517557430204	-1.76564099922903
1	183450872	183452616	.	3	+	0.000131584117957213	2.31029530307538
2	140328600	140329607	.	4	+	0.000139372780482466	-2.03385969435288
2	61329494	61329816	.	1	+	0.000140856356515093	-3.21859879952077
6	2655668	2656197	.	3	+	0.000140856356515093	-2.02038601727269
5	29651369	29652534	.	3	+	0.000141759661226133	1.84919423623843
5	10483507	10483977	.	2	+	0.000141832877157541	-2.69557363479765
2	29108427	29109900	.	3	+	0.000141952816447186	1.52837197878463
6	24069451	24070370	.	3	+	0.000141952816447186	-1.84208266636008
1	141051010	141051313	.	1	+	0.000142588240032116	2.96437961711473
15	8009679	8010326	.	2	+	0.000142588240032116	-2.00111377190617
2	4508055	4508449	.	2	+	0.000142588240032116	-3.24991965178798
3	2444075	2444665	.	3	+	0.000142588240032116	-2.13821941687943
13	16967426	16967895	.	1	+	0.000142824020213143	-2.38706830691019
14	7349462	7350373	.	2	+	0.000143276174112953	-1.83937721748392
1	83995050	83995992	.	3	+	0.00014346120279059	-2.62394725322513
5	40676247	40676573	.	1	+	0.000145696000976185	-8.29730382298628
4	61204383	61204896	.	2	+	0.000146548795876448	-2.77208775209267
Z	17291010	17291222	.	1	+	0.000147093757622449	3.20695693316752
1	137630923	137631516	.	1	+	0.000148605768201793	-3.16144584388528
2	102822987	102823633	.	2	+	0.00015282649275607	-2.35720459848914
8	20089527	20090090	.	1	+	0.00015282649275607	-2.50129490704087
6	4718913	4719841	.	3	+	0.000154560219461543	-1.78954157191953
6	2649324	2649815	.	2	+	0.000155348670002054	-2.97730912689426
17	6568087	6568548	.	1	+	0.000156248151933002	-3.15147896700788
25	2562742	2562937	.	1	+	0.000156248151933002	-2.64069999940221
1	121849350	121850533	.	3	+	0.000156541612883018	1.48533710620358
KQ759404.1	397651	399271	.	4	+	0.000156541612883018	2.12251245295609
AADN04001416.1	18175	18862	.	2	+	0.00015858944675724	-2.12739591074578
KQ759483.1	124986	126585	.	3	+	0.000159082590269127	2.05814697639827
2	90795461	90795666	.	1	+	0.000160318515076188	-3.35009517211454
AADN04005065.1	5502	5985	.	2	+	0.000160318515076188	2.79705825235316
33	644313	644867	.	2	+	0.000162143531865817	-2.11687971153514
7	30974342	30975397	.	2	+	0.000162478515077729	-2.02521440305969
1	43032623	43033752	.	3	+	0.000164972310624676	2.08314520543019
3	97015147	97015815	.	2	+	0.000170527395962373	-2.23022829202539
2	39915791	39916332	.	1	+	0.000171213632678875	3.48577255388243
7	16913792	16914602	.	2	+	0.000173061353814083	-2.02095798927131
10	3989814	3990732	.	2	+	0.000173150025065018	-2.06149451198084
KQ759483.1	129726	132124	.	3	+	0.000174260144678426	1.88369637119936
6	30740294	30741047	.	1	+	0.000174896146244413	2.48401213279672
4	35231037	35231608	.	1	+	0.000176851609905822	-2.63937987633201
14	4306600	4307265	.	2	+	0.000178707289032758	-2.64003235378956
AADN04005473.1	8153	10214	.	3	+	0.000178707289032758	1.57042630194522
2	39990887	39991209	.	1	+	0.000179004146640092	-3.29454564391297
8	10453182	10454541	.	3	+	0.000184026524414731	1.55915750875764
AADN04000708.1	46081	46864	.	3	+	0.000184026524414731	3.10462478596759
KQ759483.1	1203390	1204476	.	5	+	0.000187278630940819	2.40088289510354
3	55722117	55723576	.	4	+	0.000188317437584138	-1.78854054619269
5	54577431	54578627	.	2	+	0.000188317437584138	-1.86691376897564
26	5309538	5312590	.	5	+	0.000188583256788518	1.71042069419153
AADN04000908.1	7692	10178	.	4	+	0.000188583256788518	1.52655949015125
6	9784367	9785245	.	2	+	0.000193192357254002	-2.39996357347681
5	31137282	31137592	.	1	+	0.00019442542049309	3.07354183492647
9	6840574	6842425	.	3	+	0.000196141461683615	1.60100384852035
1	40116999	40117975	.	2	+	0.000199613141322524	2.02247605727587
AADN04009387.1	1410	2093	.	4	+	0.000199773343444102	-1.98343386176524
2	112658964	112660452	.	2	+	0.000200325284006815	-1.94093630758348
3	2546979	2547473	.	1	+	0.000200325284006815	-4.38497270193761
1	93976500	93977425	.	2	+	0.00020213694624307	1.55643435773093
4	44656524	44657439	.	3	+	0.000202300439468632	1.95128296131893
2	34399305	34399877	.	2	+	0.000202305744854729	-2.38945690140191
5	54199021	54199641	.	2	+	0.000202305744854729	-2.81900319744207
8	15186392	15187415	.	3	+	0.000203713928874655	-2.00078985880035
Z	54706931	54707528	.	2	+	0.000204789711355118	-3.06063932084886
5	52962246	52962948	.	2	+	0.000205042114870935	-2.60194994931419
Z	73656283	73658625	.	5	+	0.000205072946794872	2.33598222428062
1	160285308	160285621	.	2	+	0.000208429674697187	4.04516539919131
3	76633959	76634399	.	2	+	0.000208894104692474	-2.10390477369901
2	11483606	11485081	.	3	+	0.000208924139882674	2.21925993258328
4	22250514	22250784	.	1	+	0.000208924139882674	-3.1117059342708
22	2249301	2249656	.	1	+	0.000217517883457992	-2.83742772784099
1	88233115	88234191	.	2	+	0.000217829552639167	2.0755391087243
6	9723038	9724627	.	2	+	0.000218290900590312	-1.81625469542059
4	82641976	82643204	.	3	+	0.000218317838818135	1.65161630564131
5	14614486	14614906	.	2	+	0.000218317838818135	-2.50780192690625
3	61378981	61380314	.	3	+	0.000221219875692188	2.06084247646445
8	7432072	7432403	.	1	+	0.000223629901777696	-3.85544671133996
AADN04007726.1	390	645	.	1	+	0.000223629901777696	-5.27828157187736
6	8318787	8319325	.	2	+	0.000223718679330126	-2.47354584555596
2	81110002	81111633	.	3	+	0.000226682052102968	1.96163579344854
6	8403889	8404646	.	2	+	0.000226682052102968	-1.64377752698974
9	19883872	19884159	.	1	+	0.000227246513013453	-2.97577751398898
6	24066021	24066438	.	2	+	0.00022809571880437	-2.28533061135139
1	51452281	51452609	.	2	+	0.000228441776688174	-2.75814207056855
18	184545	184782	.	1	+	0.000229986408863133	3.29158171916227
10	17039173	17039818	.	2	+	0.000230416845901711	-2.69980281611186
1	134780364	134780576	.	1	+	0.000233683119372732	-7.71921757555744
Z	7571542	7572271	.	1	+	0.000233683119372732	-2.75300202825085
1	86769660	86770651	.	3	+	0.00023420480101	1.43910742908851
3	80832757	80833367	.	1	+	0.00023420480101	2.46441691944057
Z	80217060	80218366	.	3	+	0.00023420480101	2.02865431749574
1	120662624	120662897	.	1	+	0.000234285910940962	-3.02476854961028
17	9340232	9341165	.	3	+	0.000234285910940962	-2.00682676324247
2	113186729	113187348	.	2	+	0.000234318572194211	-2.33161533033469
8	14218708	14219090	.	1	+	0.000242326567772415	-3.88220583747632
AADN04002600.1	16175	17090	.	2	+	0.000242326567772415	-1.57403667793048
10	13997718	13998101	.	1	+	0.00024428556420179	-2.66939537681679
KQ759483.1	1131972	1132653	.	2	+	0.000245096791624484	2.59624761002546
KQ759530.1	28110	29659	.	5	+	0.000246885358041608	1.23230060850786
19	5296713	5297241	.	2	+	0.000247981195101524	-2.84886093192436
13	15829477	15829909	.	1	+	0.000252630254331468	-2.37668733468274
18	3847837	3848713	.	2	+	0.0002545272217049	-2.12210656453875
4	13812729	13814749	.	3	+	0.000256809088101961	-1.24367157978806
AADN04008991.1	6621	7017	.	1	+	0.000258238676762399	2.89334645877694
27	4428251	4428721	.	2	+	0.00026054020810545	-2.37504726046395
27	4793069	4794166	.	3	+	0.00026054020810545	-1.44593948160782
9	1434197	1434517	.	1	+	0.00026054020810545	-3.26875669129227
9	24072584	24073931	.	5	+	0.00026054020810545	-1.5682459238165
33	833679	834520	.	2	+	0.000261330205082249	-1.68097674737928
15	8513311	8513721	.	1	+	0.000264313868777281	-2.57122900226534
4	76744873	76746271	.	2	+	0.000267826320155509	2.03422712232055
27	4886741	4888044	.	2	+	0.000269698506503931	-1.65056002006697
9	21043031	21044539	.	1	+	0.000270835893171408	2.48115601883287
3	87304796	87306031	.	3	+	0.000275228624014312	2.16940342687727
4	30644905	30645680	.	2	+	0.000275228624014312	-2.43473304591526
2	67648650	67649407	.	3	+	0.000275247935200206	1.49160257084808
7	25607722	25607965	.	1	+	0.000276584834245721	3.66652598141972
5	28379635	28380239	.	1	+	0.00028042691568971	-2.36538142990495
27	3927847	3928982	.	2	+	0.000280596424329114	-1.83572727054345
28	2093610	2093885	.	2	+	0.000285453735300737	-1.9988815034994
1	12599603	12599831	.	1	+	0.00028701934703379	-7.77782148216783
1	45175340	45176013	.	1	+	0.000287099612931083	2.76098998809495
6	31263781	31264611	.	2	+	0.000287099612931083	-2.48438878060097
17	7272613	7273114	.	2	+	0.000288483970592692	-2.77275804542097
3	20782530	20783659	.	1	+	0.000288483970592692	2.25255461479236
AADN04001350.1	21231	21825	.	2	+	0.000288483970592692	-3.45858544050141
19	5843730	5844069	.	1	+	0.00029155989595748	-3.51663195986208
2	23650169	23651153	.	3	+	0.00029431876909811	1.70865432241782
3	50370666	50371401	.	2	+	0.00029431876909811	1.91803839225142
3	97861333	97862360	.	3	+	0.00029431876909811	-1.96027235474546
4	5247313	5247789	.	2	+	0.00029431876909811	1.81367737431376
6	8254771	8255690	.	1	+	0.00029431876909811	-2.59735512819453
7	20275283	20276031	.	1	+	0.000295613514425932	3.05732507281144
2	111958584	111959930	.	3	+	0.000298289504467789	1.81105126445093
12	10932285	10933078	.	2	+	0.000299201398490428	-2.20788340678087
3	58735789	58736555	.	3	+	0.000301811760924373	1.87201944481191
4	3499423	3500308	.	4	+	0.000303179030299966	-1.76895994923025
26	3756622	3756938	.	1	+	0.000303428314319588	-2.9469747765316
1	98341148	98341925	.	2	+	0.000305936958387214	-2.38944759899112
AADN04004114.1	7051	8241	.	3	+	0.000306059440559084	2.66701132733136
13	16065001	16065950	.	3	+	0.000309495132083391	-1.58102123811244
AADN04000924.1	24962	27601	.	3	+	0.000310645749040529	1.74007825755479
28	3093003	3093444	.	1	+	0.000313631368810475	-2.10457924410871
8	2362553	2363117	.	2	+	0.000316810670232142	-2.29057356888528
33	916176	916497	.	2	+	0.000318607542905332	-1.64069643275765
1	33641334	33641653	.	2	+	0.000319649606523668	-2.35234499442748
13	4277279	4277805	.	1	+	0.000319649606523668	2.8414700150914
3	104033271	104033802	.	2	+	0.000319649606523668	1.96785316352618
9	15097434	15099239	.	3	+	0.000319649606523668	-1.43309025572195
KQ759404.1	126778	127406	.	1	+	0.000319649606523668	3.35723162978902
3	104926085	104926451	.	3	+	0.000321633638830426	-1.73762773117173
12	19386031	19386224	.	1	+	0.000322359298099711	4.1741750563179
28	2879475	2880161	.	2	+	0.000322359298099711	-1.78823151504948
2	16838765	16839269	.	1	+	0.000324294195252103	2.7122859638427
2	22162044	22162851	.	3	+	0.000324942918961938	2.08432913930176
AADN04006518.1	10881	11174	.	3	+	0.000325616718635092	-2.32102250644131
4	79992974	79993432	.	2	+	0.000328229526965873	-2.39255132346649
7	36415952	36416893	.	2	+	0.000329462755409848	-1.71273195375347
3	75634183	75634961	.	2	+	0.000330131109712976	-2.22787515484276
1	48112250	48113064	.	3	+	0.000344294377201239	-1.57637315372177
21	4231822	4232491	.	2	+	0.000344294377201239	-1.88319896759682
5	49474471	49475108	.	1	+	0.000353672831282496	-3.03089648085117
5	48198103	48198494	.	1	+	0.000355026828061587	1.93138351015189
10	6172989	6173799	.	3	+	0.00035847901620413	1.96899003697002
2	83340280	83341089	.	2	+	0.000358574250064646	2.0116745831356
3	26318495	26318938	.	1	+	0.000364549468140998	-2.92260051019307
8	12309397	12309765	.	1	+	0.000364883788900486	-3.62040216273774
2	41416917	41417171	.	1	+	0.000368651198425189	-3.47034349447559
3	13666	14407	.	3	+	0.000374805790066824	1.9242829789263
2	47133623	47134530	.	2	+	0.000380485485874605	-2.38170145891711
4	46579543	46581113	.	2	+	0.000394435660478858	-1.93833617746229
AADN04002502.1	8843	9774	.	3	+	0.000395784921089183	2.08509190975001
3	63394893	63395961	.	4	+	0.000396317164820849	1.45667308964223
3	81775666	81776428	.	2	+	0.00039701802218133	-2.25971785903375
KQ759539.1	21035	21353	.	2	+	0.000401438624646398	-2.23511333714014
2	27132490	27133266	.	1	+	0.000403897815575193	2.39682141895597
9	19742275	19742729	.	2	+	0.000404945736316853	-2.64183335116162
19	9427815	9428227	.	2	+	0.000405233675386764	-1.97744510431817
3	87167292	87168469	.	2	+	0.000405233675386764	1.69445158042297
5	39527699	39528476	.	1	+	0.000405233675386764	2.42147021571933
8	12310280	12310616	.	1	+	0.000405233675386764	-3.80442301857168
KQ759483.1	1098857	1100777	.	4	+	0.000410390576270765	2.18812819096617
17	7684457	7685396	.	2	+	0.000412979433443841	-1.62818855287637
KQ759587.1	949	2040	.	4	+	0.000415349681570687	-1.33015275053529
AADN04000785.1	33393	35870	.	6	+	0.000415732358527828	2.26778609627376
10	4014958	4015574	.	3	+	0.000415744870110021	-1.61429841292934
6	19484090	19484678	.	3	+	0.000415744870110021	-2.56222683874667
Z	37294776	37295798	.	2	+	0.000415744870110021	-2.96310590170346
12	14866446	14867719	.	3	+	0.000420700280208336	1.8277365925604
5	28707891	28708445	.	1	+	0.000421948004511153	-3.7535555271901
6	5124457	5125643	.	2	+	0.000422756961179877	2.44690391781391
6	35154695	35155343	.	3	+	0.00042321832048164	-1.76980961238251
2	49264533	49265094	.	2	+	0.000426749824201188	-2.07889464944069
24	5372980	5373211	.	1	+	0.000426749824201188	-2.97785377981692
24	3125164	3126079	.	2	+	0.000435659445844141	-2.24225409175869
4	16566535	16567449	.	3	+	0.000435659445844141	-1.40677794290489
10	2412344	2413025	.	1	+	0.000439288087773954	-2.29898712010645
AADN04004587.1	9384	9702	.	1	+	0.000440119273916438	-3.36753076693475
AADN04000732.1	13379	14134	.	2	+	0.000440477605437167	-1.66457092300093
10	14628416	14629012	.	2	+	0.000442440897146711	-1.80778899485284
5	53932552	53932690	.	1	+	0.000451036633731305	4.38574305619941
2	19122019	19123316	.	3	+	0.000452593531306418	1.35858327745994
20	6078816	6079940	.	3	+	0.000452593531306418	-2.12418852703104
23	283820	284969	.	3	+	0.000452593531306418	-1.73180806417033
3	99002071	99002512	.	1	+	0.000452593531306418	2.28312592240704
6	7991185	7992104	.	2	+	0.000452593531306418	-1.94307791226038
AADN04001528.1	43	649	.	3	+	0.000456029681764955	2.8181947333927
3	81935809	81936107	.	1	+	0.000458388601512704	-3.28294135949219
2	107883008	107883472	.	1	+	0.000463088142969829	2.63940668982624
3	24828955	24830081	.	3	+	0.000464244040443151	-1.83763018354307
5	56364997	56365807	.	2	+	0.000465048483116562	-1.91435433712927
Z	31545243	31545484	.	1	+	0.000468193562431623	-3.74061350103187
2	39933584	39934030	.	1	+	0.000472326418784788	-2.75553041977701
10	4070085	4070472	.	1	+	0.000473909122173832	-2.65117614049258
4	67016334	67017139	.	3	+	0.000473909122173832	1.47672756483753
KQ759624.1	9376	9738	.	2	+	0.000475234056650479	-2.27596156936918
2	67167134	67167941	.	1	+	0.000476386081214582	2.14377737518491
5	10255440	10256715	.	3	+	0.000477519874756363	1.6918176436919
Z	54773637	54774164	.	3	+	0.000478968926676837	-2.10932843445726
AADN04006105.1	1814	2383	.	2	+	0.000481415414851789	-3.5359029066758
2	141957004	141957263	.	1	+	0.000483127248059272	-2.7434779884806
13	4114744	4115268	.	2	+	0.000484018280916415	-2.30116567909514
AADN04009882.1	4083	4615	.	3	+	0.000484025612805849	2.55400113299966
AADN04009168.1	7638	8168	.	2	+	0.000484098119954806	2.95850414185287
6	7985638	7986266	.	1	+	0.000487662912130091	-2.55166010646681
7	6565501	6566061	.	1	+	0.000493881151533916	-2.99595182743554
33	814228	814609	.	1	+	0.000494297504072682	-2.28340609667467
1	50348131	50348478	.	1	+	0.000496325418371231	-2.60303364304072
17	6268285	6268770	.	2	+	0.000496325418371231	-2.31912686231543
1	11785409	11785592	.	1	+	0.000497317346017764	3.87178800983075
26	2309989	2311004	.	2	+	0.000497317346017764	-1.97424538025225
5	18448372	18448832	.	1	+	0.000499303189374405	-2.9117602719587
2	48919588	48919777	.	1	+	0.000503196412543255	3.50251334733342
15	6655453	6655800	.	2	+	0.000504353132401346	-2.410239607301
6	7938476	7939131	.	2	+	0.000508826781340602	-2.0429228424333
2	36182798	36183536	.	1	+	0.000516983943341038	2.35315805966688
10	20383776	20384717	.	3	+	0.000518865544121004	-1.76462613680008
AADN04001497.1	15198	16124	.	3	+	0.000518865544121004	2.0204714743526
23	2219895	2220240	.	2	+	0.000521588071810611	-3.22029059091794
8	2355821	2357390	.	2	+	0.000521588071810611	-1.67171310179847
AADN04000708.1	36582	37195	.	3	+	0.000521588071810611	2.35305480544179
2	145176379	145176916	.	1	+	0.000529483113734772	3.00734911580488
19	6144384	6144852	.	1	+	0.000529640803428522	-3.25435216586227
5	23162721	23163160	.	1	+	0.000530579472755191	-2.5085951443667
2	144137362	144137606	.	1	+	0.00054070549659347	-8.25415471901895
11	3501127	3501721	.	2	+	0.000540974899315211	-2.31534609006471
8	20837019	20837975	.	3	+	0.000548693731370422	-1.27266719801264
2	100477217	100478993	.	4	+	0.000549855471260818	1.21047092718043
AADN04007539.1	3815	4187	.	2	+	0.000549855471260818	-2.34531749441459
Z	76710493	76710624	.	1	+	0.000549855471260818	7.16518639948848
AADN04001528.1	8790	9767	.	4	+	0.000555869641568438	2.40670977521547
5	55350751	55351058	.	1	+	0.000561016287965151	-3.98616365487231
11	7948605	7949802	.	3	+	0.000561515169652078	1.40295980663155
12	15962642	15962880	.	1	+	0.000561515169652078	-2.75678156272101
13	17445093	17445341	.	1	+	0.000561825706635189	-3.31429710518216
12	13563650	13564118	.	1	+	0.000563089846315961	-4.16888670776725
12	2232994	2233583	.	1	+	0.000563176218704583	-2.77021736482186
26	1034328	1035586	.	2	+	0.000573392920398708	-1.94615902881508
10	2301781	2302465	.	2	+	0.000578402058159468	-2.39150045297619
4	19422891	19423901	.	3	+	0.000580240536008902	1.51212351970402
8	3999112	3999556	.	3	+	0.000586223005527038	-2.45947848473977
8	5818636	5819276	.	1	+	0.000593558987032289	-1.85890811448947
6	10809099	10809916	.	2	+	0.000625354067826483	-2.13045964887111
2	449332	450130	.	2	+	0.000629316371472778	-1.70564499615946
2	4413435	4413705	.	1	+	0.000640108704156587	3.23147963442641
19	400818	401211	.	1	+	0.000640359964120885	-2.72276588110113
15	615439	615593	.	1	+	0.000642251659464194	-7.68441539441232
1	106237899	106238278	.	1	+	0.000642332458863148	-2.61773227057305
1	37526226	37527807	.	2	+	0.000648025187874893	2.21252280784873
12	6753965	6754923	.	2	+	0.000648025187874893	-2.01074463582478
AADN04001097.1	20120	21771	.	4	+	0.000648272594663297	1.95034113394827
3	62953677	62955937	.	3	+	0.000648894589514561	1.43705462126853
8	15382881	15383782	.	1	+	0.000661454134494539	2.43597495552574
2	144531211	144531830	.	2	+	0.000662366746434321	2.59085116078996
3	87390826	87391580	.	3	+	0.000662366746434321	2.2501864106092
5	14440306	14440633	.	1	+	0.000663095491344909	3.54059174912107
3	74170944	74172247	.	3	+	0.000664358683319751	1.77373567764613
AADN04001250.1	18730	19086	.	3	+	0.000664358683319751	2.67605295762321
2	108135484	108135934	.	2	+	0.000691395084308044	-2.74968418572385
9	15344600	15344831	.	1	+	0.000702426994175136	-2.67394373391829
10	5683583	5684473	.	2	+	0.000702464145024277	-2.11039506063813
AADN04009113.1	6833	7400	.	3	+	0.000702464145024277	-2.06172055827674
5	16136460	16137578	.	2	+	0.000718880032159078	-1.75393054820531
3	12540839	12541451	.	2	+	0.000726119959599253	-2.13744078976286
Z	75999937	76000706	.	1	+	0.000732087534180415	2.90501381471273
KQ759483.1	1177387	1177731	.	1	+	0.000744585211028433	6.92820341601566
3	31735491	31735752	.	1	+	0.000744882646542606	-3.37842419463541
5	55039505	55041946	.	4	+	0.000744882646542606	1.77236287002905
7	23706182	23706697	.	1	+	0.000744882646542606	-2.83388346871952
3	76619186	76621280	.	3	+	0.000745345985983192	-1.24842673020937
5	54614684	54615393	.	2	+	0.000749018476011403	-2.3223421541955
3	75528388	75529695	.	2	+	0.000749067635759958	-2.61307010021684
6	12121471	12122899	.	2	+	0.000752796408911335	1.62846690029856
1	48194463	48195137	.	2	+	0.00075399091774374	-2.14361953274489
21	5153072	5153539	.	2	+	0.00075399091774374	-2.07423380485428
28	3993817	3994435	.	1	+	0.00075399091774374	-1.47417367365779
Z	59333972	59334703	.	3	+	0.00075399091774374	-1.42245305691481
3	90876689	90876955	.	1	+	0.000756344839887859	-7.92544843988779
2	38912499	38912964	.	1	+	0.000764729786591463	-2.81996469253095
2	109784461	109785368	.	3	+	0.000764729786591463	2.0925816728441
3	9642331	9643275	.	3	+	0.00077031815562137	-1.80722767717363
3	58068567	58068987	.	1	+	0.00077031815562137	2.74240750002266
4	50307603	50308123	.	1	+	0.00077031815562137	-2.78537306421342
19	5275898	5276381	.	2	+	0.000771532812813628	-4.35542900644572
1	102481660	102482556	.	3	+	0.000776398004466447	-2.05551672291878
7	28801410	28801770	.	1	+	0.000776398004466447	2.84319212487184
1	179632912	179633188	.	1	+	0.000785868822094159	-3.05008790126268
2	123561451	123561667	.	1	+	0.000785868822094159	-3.14272440952451
AADN04000785.1	9570	11158	.	5	+	0.000785868822094159	1.71808812257441
11	15808261	15808880	.	1	+	0.000788080406231689	-3.02075417197268
5	28338533	28339070	.	1	+	0.000797141295949224	-1.83705746604998
1	89695125	89696663	.	3	+	0.000798232393936394	1.35498047843274
20	6515377	6515615	.	1	+	0.000798232393936394	-3.15696167788361
4	11054568	11054862	.	1	+	0.000798232393936394	2.62663289594654
13	17156191	17156727	.	2	+	0.000804512685825303	-1.99449715163868
Z	80483531	80485579	.	5	+	0.000804512685825303	1.97226341664751
2	130591256	130592568	.	3	+	0.000811674160144693	1.82880089377707
25	2402887	2403409	.	1	+	0.000811674160144693	-2.15283895804033
6	856711	857790	.	3	+	0.000811674160144693	1.7771258540531
2	40450057	40450328	.	1	+	0.000815381368874133	-3.50607861227834
8	7350822	7351150	.	1	+	0.000815802650659901	-2.65227553929919
8	18674422	18675200	.	1	+	0.000817029724794926	2.3695930385393
KQ759404.1	122360	123599	.	4	+	0.000817029724794926	2.3827437676147
2	69700732	69701268	.	1	+	0.00082036647403372	2.24277822956971
2	108189352	108190300	.	3	+	0.000820941224496808	-1.93091406574714
4	8812518	8813194	.	2	+	0.000821460421052259	-2.23616186042453
3	42662015	42662486	.	2	+	0.000827446364598527	-2.98018904100662
15	6165239	6165965	.	1	+	0.000827639517641658	-1.75583687460455
AADN04000593.1	40328	40741	.	1	+	0.000828302481471876	2.6366594649145
14	15031651	15033640	.	5	+	0.000831585747129186	1.18958761527273
3	105210916	105211674	.	2	+	0.000831585747129186	-2.38956213487234
9	17988467	17988731	.	1	+	0.000831585747129186	-2.71464443712186
5	57845023	57846065	.	2	+	0.000831837558669559	-1.7266979012842
2	9857718	9859177	.	3	+	0.000832187561119033	-1.73590554812441
AADN04001072.1	23124	24868	.	3	+	0.000834214556606313	1.50474488782535
11	6999971	7000291	.	1	+	0.0008393428180306	-2.68929265027957
Z	71652317	71653036	.	1	+	0.000846609859754206	-2.40827438828244
28	3990877	3991365	.	3	+	0.000849540964370636	-1.26079529018348
Z	15810457	15811125	.	2	+	0.000852892507330964	-2.40151133728186
3	52585952	52586234	.	1	+	0.000854980839434748	-2.57765242505895
2	13135436	13136118	.	1	+	0.000855348612213225	1.97699167410123
2	121703008	121703522	.	1	+	0.000858074031636486	-2.15479772189018
2	97044200	97044939	.	1	+	0.000858247313225103	-2.52006739771656
15	7960818	7961123	.	1	+	0.000859426996434583	-2.77651267493099
19	3250863	3252093	.	2	+	0.000865094697157433	-1.67708797133936
2	44573763	44574393	.	1	+	0.000865094697157433	-2.69272840993269
3	59363548	59364527	.	3	+	0.000882128673615129	1.75182093084115
1	27730507	27731816	.	1	+	0.000885742711331181	2.43533911584084
4	30724166	30725101	.	3	+	0.000886409894395877	1.71636393340389
AADN04001944.1	6277	6455	.	1	+	0.000892802545850583	2.66323575652771
4	53922620	53923425	.	2	+	0.000906955947938812	2.11025307099528
24	318164	318934	.	2	+	0.000914250590191116	-1.65096933828771
AADN04000541.1	57115	58672	.	4	+	0.000915208783246702	1.87221147086777
13	12163939	12164148	.	1	+	0.0009174169397048	-3.52367040726868
3	103306677	103307017	.	1	+	0.000918147347662361	-7.79796118460812
18	3508285	3509117	.	4	+	0.000930073296699293	-1.43740062739041
KQ759483.1	474277	475465	.	3	+	0.000930073296699293	2.22548338795685
7	14546588	14547297	.	2	+	0.000933946506097335	-1.79016205698489
2	56864132	56864441	.	2	+	0.000938878291097183	-2.41850717715933
9	20022920	20023529	.	1	+	0.000942020848863567	-2.76974060130645
1	72193886	72194288	.	2	+	0.000943929679130038	-1.79187699074399
8	5815285	5816192	.	2	+	0.000947656588066014	-1.33091160545909
Z	82168469	82169251	.	3	+	0.000947656588066014	2.09893907227637
8	28578819	28579211	.	2	+	0.000959824349193534	-1.84823870072703
9	20678006	20678249	.	1	+	0.000965423603417607	-3.41053273353052
28	4057887	4058165	.	1	+	0.000966282649618712	-2.88778083509724
3	37759358	37760171	.	1	+	0.000966282649618712	2.45883059833401
Z	20742703	20743246	.	2	+	0.000972901377595836	-2.64385936300143
1	188381998	188382158	.	1	+	0.00097627901173375	3.6914340691139
2	147446205	147446378	.	1	+	0.000985566407338335	3.61853928225959
3	18309364	18310207	.	2	+	0.000985566407338335	-1.86730856454114
3	26917717	26917940	.	1	+	0.000990199150475732	-5.2173743250818
1	43369554	43370596	.	3	+	0.000991103990136322	1.39193570624962
1	48176803	48178255	.	3	+	0.000991103990136322	-1.34777441404274
3	5632053	5632285	.	1	+	0.000991103990136322	-3.14863844126539
3	73440553	73441588	.	3	+	0.000992172158357817	1.6429179305455
25	1279920	1280279	.	1	+	0.00100567874146201	-2.79426248337822
23	93110	94304	.	2	+	0.00100600419356721	-1.75624952848982
6	29055956	29056156	.	1	+	0.0010172442519655	3.60005845231014
18	9281442	9282884	.	2	+	0.00101952235512722	-1.25502128722839
1	186711806	186712921	.	3	+	0.00103859200250223	1.70507440179942
20	9815393	9815871	.	2	+	0.00104134588201425	-1.75523670354241
AADN04000956.1	9315	11412	.	5	+	0.00104134588201425	1.46819864593003
1	67641468	67641728	.	1	+	0.00105332284258349	-2.50049759234813
3	18389644	18390364	.	1	+	0.00105334734211076	-2.42420677916978
5	12519491	12520401	.	2	+	0.00105394877134598	-2.1328773051289
9	1207966	1208685	.	1	+	0.00105698810284299	-2.03031277172522
2	61341062	61342336	.	2	+	0.00105857090362986	-1.80620535490548
28	2866893	2867758	.	2	+	0.00106764675988333	-1.7001479786487
4	46562970	46563736	.	1	+	0.00107948133797617	-2.3598491053695
1	152764906	152765438	.	1	+	0.00107951176466127	2.61225158183382
2	14036438	14036650	.	1	+	0.0010967244545798	-7.58558314791858
2	131537405	131538750	.	3	+	0.00109683481316328	1.47960405134474
AADN04002194.1	59	1801	.	3	+	0.00110863457527111	2.30725524286088
4	12957406	12957813	.	3	+	0.00111366135169659	-1.77772633703203
13	8639375	8639869	.	1	+	0.00111616094238093	-2.362514740059
8	2087238	2087573	.	3	+	0.00112175541787488	-2.09445519637521
1	91878635	91879187	.	1	+	0.00112663264843963	2.62127195996936
3	38080790	38081328	.	2	+	0.00112911661020376	-2.49064712077746
5	56670234	56670497	.	1	+	0.00113215536817253	2.78514599842852
Z	18217754	18218099	.	2	+	0.00113600415962057	-2.87684937136528
4	25668132	25669222	.	3	+	0.00113960708319404	1.7924500695441
21	560458	561388	.	3	+	0.00113984112044249	-1.38590246709393
AADN04000593.1	32925	33416	.	3	+	0.00113993590888168	2.07386958796844
5	48297444	48298166	.	2	+	0.00114096808147444	-1.90870194025044
1	91482049	91482624	.	2	+	0.00115001380842348	-2.87157561891846
7	29857459	29857843	.	1	+	0.00115001380842348	2.70724522177052
AADN04004764.1	255	2910	.	5	+	0.00115001380842348	1.72508748537347
1	4559905	4561282	.	3	+	0.00116377413397592	-1.8889675128669
4	25088933	25089763	.	4	+	0.00116863564837714	2.10766275169436
1	34779524	34780591	.	3	+	0.00117325563515016	1.41184013153576
2	21813717	21814536	.	2	+	0.00117325563515016	-2.32355081760045
6	10390634	10392809	.	5	+	0.00117325563515016	1.46867582286639
KQ759405.1	167348	168242	.	3	+	0.00117325563515016	-1.26577551018309
4	53505732	53506108	.	1	+	0.0011886902824096	2.43027268633828
9	14831516	14831943	.	2	+	0.0011886902824096	-1.96803432377209
11	1009014	1009742	.	2	+	0.0011954881708232	-1.56597548127933
2	22873638	22873971	.	1	+	0.0011954881708232	2.64747274880503
2	139939986	139941290	.	2	+	0.0011954881708232	-2.15454285268034
3	38279514	38279812	.	1	+	0.00120087562755163	-3.07556218388601
2	39985632	39986499	.	2	+	0.00120933489812904	-2.33017772224553
10	8776235	8776554	.	1	+	0.00121238742612823	-3.10321179226226
2	42831418	42831636	.	1	+	0.00122539254000772	-2.45910329065925
1	111990871	111991549	.	1	+	0.0012339370412473	-2.89976262231191
AADN04002162.1	10214	11742	.	4	+	0.0012414768142717	1.79731330270484
1	91488915	91489186	.	1	+	0.00124600066650428	-3.00244779061895
2	41435744	41436623	.	2	+	0.00124600066650428	-2.03944229101503
23	2452214	2452758	.	2	+	0.00124600066650428	-1.92812100342454
4	86460779	86462406	.	4	+	0.00124600066650428	-1.72215175829012
1	190323096	190324988	.	3	+	0.00124681136393631	1.40551864145661
Z	8957959	8958358	.	1	+	0.00125721808043046	-2.96655145685482
19	8909447	8909933	.	2	+	0.00125728867593107	-2.85197873236013
5	47954507	47955008	.	3	+	0.00125997293196292	-1.78585542048406
1	143576261	143577079	.	1	+	0.00126091031938614	2.99872628139147
8	29941175	29942373	.	4	+	0.00128744979832285	-1.49283325405315
3	24802594	24803618	.	3	+	0.00128761025106655	-1.47502476988311
Z	77879602	77880308	.	3	+	0.00128827299461227	2.38836847716706
3	108252987	108253364	.	1	+	0.00128963089522387	2.90749419737584
6	13202821	13204097	.	3	+	0.00128963089522387	1.63491133691415
AADN04001854.1	14883	16561	.	5	+	0.00129109929123608	1.96874871181006
AADN04002440.1	9725	10735	.	4	+	0.00129109929123608	1.64221546575111
Z	43649089	43649547	.	3	+	0.00129109929123608	-2.16387843527799
6	25999999	26000922	.	2	+	0.00129257172387373	-1.86337501239356
4	11419245	11420158	.	2	+	0.00129800632462916	-1.92924407373607
5	7884792	7885015	.	1	+	0.00130136460836601	2.58156189561188
1	50843118	50844044	.	2	+	0.00130313836319923	-1.82679248467673
5	54177385	54178629	.	2	+	0.00130810955780328	-1.81117705141006
32	53404	53674	.	2	+	0.00132687011896034	-1.8165234318295
1	164822290	164822466	.	1	+	0.00133112568411595	4.43414592906994
6	15306370	15306963	.	1	+	0.0013403188029874	-3.11460151948624
Z	66403886	66404820	.	2	+	0.00134237211355372	1.65957383981785
18	7203443	7203971	.	1	+	0.0013441786146231	-1.67990131386698
1	52726645	52727705	.	3	+	0.00134465043797897	1.48486270366377
22	398590	399843	.	3	+	0.00134465043797897	-2.32166982494974
Z	6665591	6666339	.	1	+	0.00134465043797897	2.83151702623018
AADN04008991.1	7162	7609	.	1	+	0.00134536593676525	2.60558995938122
19	6142140	6142508	.	1	+	0.00135523611105106	-2.74010791521714
7	14547468	14548511	.	2	+	0.00135523611105106	-1.64889687821034
AADN04000541.1	31840	32591	.	3	+	0.00135523611105106	2.4712898347523
AADN04001528.1	2699	3405	.	3	+	0.00136987434552056	2.67169984340939
21	3368651	3368869	.	1	+	0.00137767914770432	-4.37000751507533
1	12640667	12642865	.	3	+	0.00138840451082691	1.18385753811922
15	5458172	5459444	.	2	+	0.00138840451082691	-1.94787070223239
1	48121147	48121835	.	3	+	0.00139264946913792	-1.81609243233028
1	152997378	152997933	.	1	+	0.0014184080781216	-2.18310477246363
1	192337570	192338166	.	1	+	0.0014184080781216	2.69013793918869
7	32805703	32806803	.	1	+	0.0014184080781216	2.04400538846787
1	107807515	107808328	.	3	+	0.00143675006872116	-2.07801841894216
1	138605409	138606185	.	1	+	0.00143675006872116	2.55812951551001
1	185138798	185140083	.	2	+	0.00143729231861303	-1.52767885379759
3	52276541	52277117	.	2	+	0.0014376953932244	-2.3064653340506
AADN04000541.1	266081	268388	.	3	+	0.0014376953932244	2.84464952203034
3	68162152	68163095	.	3	+	0.00144069083922976	1.55361296844675
5	10410082	10410995	.	2	+	0.00144715120787785	-1.85178536749709
2	34183400	34183848	.	1	+	0.00145317916834494	-2.34891755760823
KQ759404.1	42069	43370	.	4	+	0.00145713800523818	2.17460551945275
6	11469141	11470349	.	4	+	0.00145843706684599	-1.11692437113396
10	12118263	12118999	.	2	+	0.00146079470458125	-2.38678927272376
3	22230139	22230410	.	1	+	0.00146938427798381	-4.09159627091113
24	5449787	5450974	.	2	+	0.00147264059312804	-1.57781999840222
11	9909601	9910850	.	3	+	0.001479860095832	1.75360999704371
15	8548428	8548795	.	1	+	0.001479860095832	-2.28336719237382
3	29858222	29858892	.	1	+	0.00148711141990161	-2.9488164931772
Z	54695470	54696149	.	2	+	0.00148711141990161	-2.36819150749038
AADN04006388.1	6624	7025	.	3	+	0.00149094953119616	2.67533229949093
1	68142870	68143390	.	1	+	0.00149132436294351	-2.49603638194481
24	5400854	5401852	.	2	+	0.00149255383046979	-1.5250683624686
2	41179535	41180550	.	2	+	0.00149466494129632	-2.24883491531273
10	9027670	9028101	.	1	+	0.00149771917872249	-2.47323023855503
8	7319457	7319934	.	3	+	0.00151517046003593	-2.00731156408975
AADN04002283.1	8290	8968	.	3	+	0.00152589616490747	2.40653015037856
17	10894414	10895730	.	4	+	0.0015425332000464	-1.34739850717803
1	50073575	50074209	.	1	+	0.00154888645098943	-2.62651980938695
2	143766867	143767170	.	1	+	0.00154888645098943	3.18915389207182
3	79803723	79804069	.	1	+	0.00155737458016683	2.57092924297538
1	72218515	72219005	.	2	+	0.00157686401743588	-2.36572903025057
AADN04009303.1	8969	9319	.	3	+	0.00157686401743588	2.9431775879526
1	86775895	86776695	.	2	+	0.00158503669217012	-1.74430491633326
15	6441245	6442255	.	3	+	0.00160134091519315	-1.40972237667856
1	44349173	44351203	.	4	+	0.00160237121347198	-1.26543590767719
2	56750742	56751141	.	2	+	0.00160237121347198	-2.35959763178285
6	34432100	34432441	.	1	+	0.00160237121347198	2.93732664283546
1	194759731	194760013	.	1	+	0.00160609361086762	-1.99187892006959
KQ759466.1	18452	18695	.	1	+	0.00161105281233613	2.77184607999695
11	477529	477988	.	2	+	0.00162024200217602	-2.2748992691027
15	9201278	9202149	.	2	+	0.00162375209968694	-1.95664254606312
8	1383290	1383674	.	1	+	0.00162393320007733	2.5186016369826
17	3135725	3136093	.	2	+	0.00163084502068992	-2.33898515012633
2	122082897	122083656	.	3	+	0.00163084502068992	1.67234721806803
Z	55333031	55333372	.	2	+	0.00163193406331234	-2.87984237017932
2	90796698	90797614	.	2	+	0.00164323893209642	-2.16772658030851
1	45779269	45780086	.	2	+	0.00164633589322435	-2.16014607579285
1	124004167	124004508	.	1	+	0.00164633589322435	2.39750778194648
26	3759490	3760335	.	2	+	0.00165500149245957	-1.87316290915233
5	46691451	46692890	.	3	+	0.00166248807740312	1.58980174820841
7	17731118	17731436	.	1	+	0.00167001871650446	-3.93761878608443
3	101517632	101518208	.	1	+	0.00168060343570685	2.9287132190728
8	6092112	6092322	.	1	+	0.00168150242353233	-3.00385455371103
1	68063113	68063636	.	1	+	0.00168220545668885	-2.89198074112646
3	13905331	13906581	.	1	+	0.00168220545668885	2.07812865436285
AADN04000659.1	59801	60169	.	1	+	0.00168220545668885	-1.8269506401406
12	10781946	10782415	.	1	+	0.00168984318493837	-3.4263789910493
15	4536353	4537123	.	3	+	0.00169217341019693	-1.32939928241181
4	82199561	82200165	.	1	+	0.00169404346048034	2.62830467699519
15	1793435	1793872	.	1	+	0.00171401253167333	-2.52595606360756
1	185014633	185015199	.	1	+	0.00172555746323151	-2.25070983581859
4	28928870	28929442	.	1	+	0.00173606189352856	2.2267854098665
6	20515916	20516295	.	1	+	0.00173606189352856	-3.69485880739708
9	11899267	11899510	.	1	+	0.00173606189352856	2.68034924154005
AADN04000541.1	114097	115841	.	5	+	0.00173606189352856	2.19749276851889
2	107291663	107292156	.	1	+	0.00175397680338847	3.07626164478827
11	6687975	6688515	.	1	+	0.001754462033291	-2.98629401026708
6	24596828	24597783	.	1	+	0.001754462033291	2.38676005794768
KQ759483.1	1235902	1237045	.	3	+	0.0017565420219658	1.86467119391865
14	7472642	7473303	.	3	+	0.00175949148186857	-1.61077788732704
KQ759483.1	1015646	1016283	.	3	+	0.00177244380895287	1.9644697159578
1	99397408	99398619	.	5	+	0.00177394095417432	-1.73440079653156
1	125133755	125134941	.	2	+	0.00177394095417432	1.700795304994
10	16003206	16003532	.	1	+	0.00177394095417432	3.06673656235196
17	6746333	6747024	.	1	+	0.00177394095417432	-2.32847598315521
2	31007016	31007310	.	2	+	0.00177394095417432	-2.55377569367717
2	54550354	54550682	.	2	+	0.00177394095417432	-2.90273116554275
6	15478992	15479379	.	1	+	0.00177394095417432	-2.6859352587727
7	14846258	14846773	.	2	+	0.00177394095417432	-2.71365084308568
9	20775100	20775614	.	1	+	0.00177394095417432	-2.93538603901442
10	5715366	5716119	.	3	+	0.00177641456472406	-2.19662462364068
7	35123052	35123208	.	1	+	0.00177641456472406	-2.71449558274181
AADN04000953.1	25206	25841	.	3	+	0.00178818543856167	2.5541551759349
7	36405153	36405893	.	2	+	0.00178876101036339	-1.73338563202238
4	70648559	70648854	.	1	+	0.00178933877943438	-2.80046501956061
5	16148941	16149311	.	1	+	0.00179447289616449	-2.68284435435318
2	102553915	102554251	.	1	+	0.00180790245115598	-2.64270844331385
KQ759483.1	980116	982058	.	6	+	0.00181526090991429	2.4972361351865
3	54980164	54980975	.	3	+	0.00183047683670003	-2.30222533042025
4	3459345	3459752	.	2	+	0.00183089942958709	-2.82339752311149
AADN04001528.1	19606	20009	.	2	+	0.00184247953239286	3.19067194984171
AADN04000708.1	47153	47733	.	3	+	0.00184547964699336	2.59698278309579
8	5817622	5818198	.	1	+	0.0018475461615115	-1.60994318014691
7	36431017	36431398	.	2	+	0.001859994219582	-2.42667105301146
14	3968422	3969007	.	2	+	0.00186304805725781	-2.26655557692353
4	1825781	1826376	.	2	+	0.00186304805725781	-1.69296578023801
AADN04001245.1	20135	21650	.	3	+	0.00187085821384803	1.67686626858257
1	165787571	165788427	.	2	+	0.0018957014466275	-1.67506106150986
2	68502597	68503224	.	1	+	0.00189793585515326	2.28627377060303
AADN04002521.1	426	1072	.	3	+	0.00190386983457093	3.2080469214584
Z	31780969	31781447	.	2	+	0.00190572304434167	-2.36553888323119
33	289260	289627	.	2	+	0.00191750921630604	-2.89756226385736
1	106149743	106150116	.	1	+	0.00192035591187438	-2.3890660063738
1	53978459	53979284	.	2	+	0.00193238732245593	-1.77430681764916
15	9106088	9106571	.	1	+	0.00193487202915579	-2.69296591285651
8	28774828	28775023	.	1	+	0.00194822542896308	-4.30966732936408
Z	78798230	78798555	.	1	+	0.0019496764714232	-2.87662832560679
1	12497318	12497899	.	2	+	0.00196082337227095	-2.38567927041751
13	17261737	17262476	.	1	+	0.00196082337227095	-2.24334003397808
1	79673799	79674760	.	3	+	0.00196142109413319	1.46056990180623
AADN04000639.1	90103	91017	.	2	+	0.00196142109413319	-1.59139040221933
23	2476025	2477188	.	2	+	0.00196194239282361	-1.76971924936398
AADN04002342.1	19237	19410	.	1	+	0.00197145150432525	3.36344884464342
AADN04005391.1	7633	7789	.	1	+	0.00197145150432525	3.30433894673603
1	17185552	17186422	.	1	+	0.00197684174489019	1.88486315871015
1	48095848	48096145	.	2	+	0.00197684174489019	-1.7704462667955
8	11915338	11915883	.	1	+	0.00197684174489019	-2.97874477564302
AADN04003737.1	3842	4132	.	2	+	0.00197684174489019	-3.4217328800033
3	2054808	2055174	.	1	+	0.00198899246639438	-2.34819121647867
AADN04002149.1	10001	10622	.	2	+	0.00199022593531996	-2.84973885712573
5	58452382	58453943	.	3	+	0.00200269470200686	-1.62767295888199
5	46144162	46145503	.	3	+	0.00201540815225818	1.22258552872563
23	2432985	2434023	.	3	+	0.00202673891305491	-1.74006465347573
KQ759580.1	19913	20424	.	2	+	0.00202673891305491	-3.5584012688418
1	114486199	114486593	.	1	+	0.00203271563522197	2.40857710328989
AADN04000785.1	196	1776	.	5	+	0.00205776277119414	1.65789326658353
11	15797245	15798062	.	2	+	0.00206033272884413	-1.85003779951001
19	6108330	6108599	.	1	+	0.00206132348220843	-2.49663243961037
1	78074606	78075677	.	3	+	0.00206780764856928	-1.34298285707694
6	35032774	35033821	.	2	+	0.00207217312311408	-1.6891706034417
5	27950648	27951358	.	3	+	0.00207888104438647	-1.57841390091707
5	44874935	44875573	.	2	+	0.00209699964391862	-2.32444542313848
Z	67705359	67706949	.	4	+	0.00209884670114	2.59543712513877
8	21227041	21227879	.	3	+	0.00211914613380806	-1.49223031065517
14	2229287	2229732	.	1	+	0.00214631149521882	-2.90195023891567
1	88781385	88782709	.	3	+	0.00215317137908407	1.37865982674033
AADN04001032.1	12869	13424	.	2	+	0.00218481725773627	-1.5084939452489
Z	34827602	34828546	.	3	+	0.0021887520685404	1.73291941815156
21	2569968	2570992	.	2	+	0.00218990814815661	-1.51079495332199
1	29444769	29445488	.	1	+	0.00221785852305883	2.41384464735776
19	6870940	6871220	.	2	+	0.0022247047844447	-2.34747309020689
AADN04000785.1	7858	8367	.	2	+	0.00222644398496431	2.11124940700927
15	6594259	6594714	.	1	+	0.00222951466550953	-2.30953396513223
28	2877284	2878025	.	1	+	0.00223102249993237	-1.77075426467748
4	78516203	78516666	.	2	+	0.00223520897421572	3.37925201903587
Z	54836646	54838205	.	2	+	0.00224337300344888	-1.19616015642233
1	84043856	84044336	.	1	+	0.0022449271529828	-2.93569885289845
12	7145491	7146684	.	2	+	0.0022449271529828	2.40240680024684
6	26724386	26725059	.	2	+	0.0022449271529828	-2.05100907368083
Z	25741210	25741839	.	2	+	0.0022449271529828	-1.86951105935031
Z	54816788	54817577	.	2	+	0.0022449271529828	-2.18005209124284
5	50350405	50351048	.	4	+	0.00226666705625387	-2.51522063106368
4	11712751	11713478	.	2	+	0.00228038903227932	1.53693060986698
2	56645704	56646676	.	2	+	0.00228460733109947	-1.96365195473193
AADN04001487.1	10239	12112	.	3	+	0.00232455691219069	2.34098283194902
1	37778102	37779544	.	3	+	0.00233048446638082	1.56934617725533
1	63095681	63096602	.	1	+	0.00233048446638082	1.73333930856141
AADN04000624.1	5985	6487	.	3	+	0.00233048446638082	2.14461208927383
AADN04005529.1	3693	5229	.	5	+	0.00233048446638082	2.1709256097167
5	22098130	22098480	.	1	+	0.00234587720080443	-2.53679943687329
Z	18030090	18030457	.	1	+	0.00235634608127659	-2.3438582270946
2	90394859	90395995	.	3	+	0.00236004250107979	1.65884482455966
4	39561030	39561508	.	2	+	0.00236004250107979	-2.3626112864462
1	115909019	115910200	.	2	+	0.00236322806635539	1.95277357750453
8	1307848	1309457	.	4	+	0.00236322806635539	1.15312633563458
KQ759404.1	283295	284661	.	4	+	0.00236322806635539	1.97952156735011
4	1436597	1437179	.	1	+	0.00236581597596591	-2.18758283930567
Z	21730155	21730505	.	1	+	0.00236897010471429	-2.55671822460995
1	86502740	86504226	.	4	+	0.00237004113349325	1.59500018322753
2	108171174	108171757	.	2	+	0.00237004113349325	-2.1796767990385
3	61392371	61393087	.	2	+	0.00237004113349325	2.20513767083768
3	10000195	10001163	.	2	+	0.00237016065772469	-1.78433366791373
5	17067993	17069296	.	2	+	0.00237016065772469	-1.49227905003986
12	1371200	1373442	.	5	+	0.00237163729656761	-1.47729871825564
5	31988827	31990385	.	3	+	0.00237163729656761	1.55908853612218
25	2080988	2081422	.	2	+	0.00237308292258837	-1.56505047376058
25	2862652	2862859	.	1	+	0.00237308292258837	-2.12321789887165
9	3436282	3436527	.	1	+	0.00237308292258837	-4.05510595234794
AADN04001044.1	14084	14911	.	3	+	0.00237308292258837	1.87451529747229
2	62428839	62429527	.	1	+	0.00238424488684761	-2.55523998369619
12	9800123	9801093	.	2	+	0.00240231384495788	-1.83616768811906
14	3982094	3983056	.	2	+	0.00240231384495788	-1.46765461529235
28	3419660	3420500	.	1	+	0.00240231384495788	-1.86061366805147
19	9052239	9054026	.	2	+	0.00241397585944234	-1.68710085045984
3	49356283	49356627	.	1	+	0.00244179602025544	-2.38932518222356
1	61116949	61117332	.	1	+	0.00244532062835684	-2.80632737655185
AADN04006518.1	9018	9581	.	3	+	0.00244532062835684	-1.59349511200887
18	7863004	7864637	.	2	+	0.00246320844671298	-1.46628916121812
2	94002830	94003368	.	2	+	0.00246530820612678	-2.48399815895719
5	43521845	43522108	.	1	+	0.00246741013194608	-2.42862778422006
1	117965031	117965354	.	1	+	0.00247139335941591	2.63870208725318
7	30854131	30854896	.	1	+	0.00247222552393079	-2.13922213469242
KQ759598.1	12350	12949	.	3	+	0.00247785940661232	-1.50756984498138
1	60337825	60337983	.	1	+	0.00251278614460795	-7.24843012532948
4	37440426	37441252	.	2	+	0.00252327815286411	2.40437390419384
1	171446753	171447744	.	3	+	0.0025257254093349	1.52997166481359
27	3689416	3690278	.	2	+	0.00253008767740944	-1.45365852387199
28	3990191	3990452	.	1	+	0.00253008767740944	-1.79345957608495
33	702025	703189	.	4	+	0.00253008767740944	-1.1611559210765
AADN04006407.1	11061	11354	.	1	+	0.00253008767740944	3.67012239351047
4	89113173	89114346	.	3	+	0.00253484530659965	1.0632699738903
10	11762960	11763519	.	2	+	0.00253649131357907	2.00927185204849
11	659658	660100	.	1	+	0.00253649131357907	1.83368250199417
1	69827187	69828346	.	2	+	0.00253680887370468	-1.88454067853857
10	12352858	12353115	.	1	+	0.00253680887370468	-3.28656365854272
4	43584668	43586092	.	4	+	0.00253680887370468	1.15537949519209
KQ759483.1	909034	909461	.	2	+	0.00253680887370468	2.42634686322583
Z	45838793	45839250	.	1	+	0.00255799821929464	-2.73409022994137
1	106163226	106165004	.	3	+	0.00257603171111031	-1.40537257343652
Z	78130914	78132942	.	5	+	0.00259337023503257	1.88812528749705
20	6479204	6479779	.	2	+	0.00261675665772781	-1.88142802748441
1	15190384	15190981	.	2	+	0.00262521090380466	-2.78165962907013
19	5326979	5328213	.	3	+	0.00262521090380466	-1.27619721611616
Z	21711348	21711845	.	1	+	0.0026275826336075	-2.95197823810567
20	6547922	6548618	.	2	+	0.00263632244363406	-2.2472529379547
KQ759404.1	161119	161395	.	1	+	0.00263632244363406	2.88176031342228
1	140205099	140205269	.	1	+	0.00263846679110057	5.45460317001284
12	11776551	11777245	.	1	+	0.00263846679110057	-2.60196257795983
2	21759153	21761055	.	3	+	0.00263846679110057	1.43595108373265
1	193913223	193914213	.	3	+	0.0026387543996994	-1.42341856268744
5	43564691	43564911	.	1	+	0.0026409983706085	3.51609694566443
4	53722292	53722740	.	1	+	0.00264721166040173	-2.38640722064265
AADN04002752.1	6555	8389	.	6	+	0.00264974435817774	1.82361845827985
8	29930406	29930595	.	1	+	0.0026551199621636	2.5403303940315
1	896678	896886	.	1	+	0.00266980110371707	-2.19885671843009
10	19601666	19602902	.	2	+	0.00266980110371707	-1.36404579772127
3	51467528	51468597	.	2	+	0.00267288324941993	-1.95784286855568
7	10187805	10188540	.	2	+	0.00267562967373691	-1.70892965393052
3	82682747	82684467	.	3	+	0.00267980409048467	1.29891173389442
6	8354996	8356127	.	1	+	0.00267986152039244	-1.8748632341278
10	3380180	3380479	.	1	+	0.00268636628956475	-3.33011058400629
3	60048894	60049392	.	1	+	0.00268957693094027	2.34496171379736
AADN04002311.1	15088	16671	.	3	+	0.00268957693094027	1.91460164162622
1	120015452	120016131	.	2	+	0.00269333069764696	-2.44650125614531
13	13416554	13417005	.	1	+	0.00269333069764696	-2.73511315679117
4	77175223	77175459	.	1	+	0.00269333069764696	3.00052392246705
8	4487221	4488056	.	2	+	0.00269333069764696	-1.82306320473369
2	37886963	37887538	.	2	+	0.00270396790586174	2.34525124654781
5	43078718	43079649	.	3	+	0.00270396790586174	1.84066040319567
1	99227313	99227631	.	1	+	0.0027039766491518	3.61892134226707
2	104545940	104546493	.	1	+	0.0027039766491518	2.11361956151223
2	131136281	131136816	.	1	+	0.0027039766491518	2.67693344769764
3	18347727	18348266	.	2	+	0.0027039766491518	-1.90265409265166
1	144621416	144622133	.	2	+	0.00272016672844295	-2.20422524441323
Z	21648207	21648872	.	2	+	0.00273425882575321	-2.0630676325323
3	23382763	23383050	.	1	+	0.0027436304825583	2.36330325690131
8	853789	854269	.	1	+	0.00275486459883477	2.3063664872085
9	17844835	17845713	.	3	+	0.00275486459883477	-1.74647651765949
KQ759474.1	5305	5811	.	3	+	0.00275486459883477	-1.92335867618597
4	53218063	53219135	.	3	+	0.00276563797007179	1.85725108004072
20	9519937	9520212	.	1	+	0.00277295401215346	-1.69702876598998
1	69905984	69906310	.	1	+	0.00277728829925931	2.4491170282032
11	7540906	7541397	.	1	+	0.00277991154679748	2.43478933484558
16	312454	312669	.	1	+	0.00281036458068692	-6.49178263670206
2	73421354	73422471	.	1	+	0.00281874538185357	2.13015778878432
1	44490666	44491444	.	3	+	0.00283674193468636	-1.57303525598335
4	25340553	25341546	.	3	+	0.00283674193468636	1.98172474593903
13	8819736	8820975	.	3	+	0.00283799381318378	-1.53234169715515
19	7964234	7964730	.	2	+	0.00283799381318378	-2.83025744369103
7	19751449	19752174	.	3	+	0.00283799381318378	2.10427273004918
AADN04000849.1	36075	36387	.	2	+	0.00284520069157292	1.80542013819036
4	78613637	78614657	.	3	+	0.00284578141390797	1.64489095770154
6	15154820	15155053	.	1	+	0.00284578141390797	-3.51667622023464
2	117024082	117025018	.	2	+	0.00284744977282831	-1.93305948342318
2	41549098	41549428	.	2	+	0.00288297110151173	-2.71508990020168
9	9933386	9934603	.	1	+	0.00288297110151173	2.20797264167552
2	6271927	6272365	.	1	+	0.00289743677700756	-2.64017314742128
KQ759483.1	859679	860466	.	3	+	0.00289934762183275	2.95741001634918
2	123375742	123376113	.	1	+	0.00290159680970453	-3.01919357216057
1	96298328	96299827	.	2	+	0.00290462620317313	1.81745025389191
1	76453040	76454799	.	3	+	0.00290920805767141	1.5468961319651
14	2328688	2329381	.	3	+	0.00290920805767141	-2.05104268320268
4	39141150	39142158	.	1	+	0.00290920805767141	2.30096371537446
Z	71609368	71609617	.	1	+	0.0029220219562215	-2.33720415124433
8	25292948	25294082	.	2	+	0.00292860789165717	-1.62397290438426
1	12503863	12504718	.	3	+	0.00293684905035615	1.0599638472982
3	96107346	96107599	.	1	+	0.00293684905035615	3.05703458406623
6	13791436	13791631	.	1	+	0.00293910874048161	-7.9677857692706
9	12498812	12498964	.	1	+	0.00296101533423383	3.03006871561764
4	67680517	67680885	.	1	+	0.00297664305488716	-4.14679206387388
AADN04000541.1	89925	91098	.	4	+	0.00300360217280528	1.92402065511951
9	10927780	10929174	.	3	+	0.00300846738282056	1.36871536957664
5	23376133	23376333	.	1	+	0.00301617433561554	-7.2925896778848
AADN04004401.1	242	516	.	1	+	0.00301617433561554	3.07035422579344
24	4247066	4248300	.	4	+	0.00302314358223896	-1.62924214034005
1	60534356	60534575	.	1	+	0.00304083555857903	-3.62243652614278
3	32559871	32560465	.	1	+	0.00304761453449791	2.20955048119119
7	29523358	29524718	.	3	+	0.00306452754776448	1.47875294009667
4	38256377	38256849	.	3	+	0.00307218480196734	-2.56954966494247
9	8592904	8594238	.	3	+	0.00307218480196734	-1.53186843714107
2	4691816	4692391	.	2	+	0.00308569575936351	-2.00779455043582
21	6721837	6722353	.	2	+	0.00308569575936351	-2.0104087737685
1	177399673	177400302	.	1	+	0.00308847691144283	-2.52213284909885
1	50150350	50150824	.	2	+	0.00310436145878098	-3.49203068767113
19	6438798	6439063	.	1	+	0.00312215189708561	-2.49639163266469
2	135018183	135018441	.	1	+	0.00312249871248568	-3.32658320854984
Z	25598754	25599827	.	4	+	0.00312249871248568	1.77719640562307
AADN04004686.1	1085	2033	.	3	+	0.00312382086199366	-1.67604736822833
4	29902863	29903887	.	2	+	0.00312617771212994	-2.3202894016104
2	31948701	31948870	.	1	+	0.00314804007578337	2.91604909376265
19	6131273	6132154	.	2	+	0.00315287714873729	-1.88849464943492
2	37565803	37567120	.	2	+	0.00315287714873729	1.6454260155723
20	27739	30614	.	5	+	0.00315287714873729	1.47575350729035
3	20342517	20343102	.	1	+	0.00315287714873729	2.63912872664935
18	7837343	7838415	.	2	+	0.0031553638305526	-1.66483025684245
4	39848819	39849585	.	2	+	0.00316588199252938	-2.0734624090342
AADN04000593.1	191372	192553	.	3	+	0.00316588199252938	1.78269422973499
1	140028021	140028764	.	2	+	0.00316912037217455	2.05725980149847
3	98303219	98303938	.	3	+	0.00316912037217455	-1.86057562748164
3	76397444	76397811	.	1	+	0.00316915401038553	3.0498670947098
4	38189924	38190254	.	1	+	0.00317485269957691	-2.9927358219503
5	49803582	49804008	.	1	+	0.00317485269957691	-2.25922646165188
AADN04003123.1	10098	11780	.	3	+	0.00319745019144498	1.44525822968901
AADN04005748.1	326	1975	.	4	+	0.00320973341867652	2.49073339530549
27	1547268	1547565	.	1	+	0.00321843401355861	-2.17227925197566
1	139335134	139336039	.	2	+	0.00321869455739719	-1.75403912324684
AADN04000628.1	56978	57805	.	2	+	0.00321869455739719	2.0989849805433
4	66644956	66645568	.	3	+	0.00322259324435814	1.28009325545151
20	1029447	1029914	.	1	+	0.00322281204047217	-1.92248407500348
1	48153176	48153512	.	2	+	0.00322373941322466	-2.1030154778836
2	66831480	66831693	.	1	+	0.00322373941322466	-7.32393792778169
AADN04001727.1	14491	14894	.	2	+	0.00322373941322466	-8.92455624283504
9	8262169	8262981	.	2	+	0.00322478666404968	1.72665438355787
1	51270580	51270872	.	1	+	0.00324838423433216	-2.48416160777562
20	10007993	10008677	.	2	+	0.00324838423433216	-1.61787068637885
4	29163859	29165115	.	1	+	0.00324838423433216	2.41151374234208
4	80330315	80330669	.	1	+	0.00326185872443453	-2.86942881649091
19	5302637	5303115	.	2	+	0.00326740439827139	-1.86409880290685
3	97177652	97177993	.	1	+	0.00329106698640554	-2.15187099050841
6	15064135	15064484	.	1	+	0.00329199684883469	-3.47839203223051
2	94835262	94835514	.	1	+	0.00329482087581029	-4.37610346227946
9	11828582	11828949	.	1	+	0.00329482087581029	2.85184843190808
1	46033129	46034146	.	3	+	0.00331327332913383	1.43886009804954
4	87837542	87837847	.	1	+	0.00331700205139993	3.09951714500431
2	141982731	141983445	.	2	+	0.00333452301413683	-2.0898126584619
Z	80707128	80707797	.	3	+	0.00334913533883221	2.30479474266634
1	127061266	127061409	.	1	+	0.00335681510010726	-7.07212413428998
1	132214789	132215871	.	2	+	0.00336258577216045	-1.6041813666594
1	168206665	168207197	.	1	+	0.00337123259311463	-2.40550012594583
9	5361982	5363801	.	3	+	0.00338699632555205	-1.61854177433311
1	64536389	64536887	.	1	+	0.00342132500470407	2.71829247947639
13	3460674	3461743	.	1	+	0.00342132500470407	1.97244269611541
2	86679713	86680384	.	1	+	0.00342132500470407	2.23557890027464
28	3191344	3192618	.	3	+	0.00343091765819892	-1.2455982333558
Z	18331680	18332015	.	2	+	0.00343091765819892	-2.23780293905072
3	55730157	55731362	.	3	+	0.00343771877286776	-1.76224475798442
AADN04001024.1	11908	12396	.	3	+	0.00343771877286776	2.16794381104495
1	22482701	22483469	.	1	+	0.00344729152475825	1.9712945821466
1	125344822	125345881	.	2	+	0.00344729152475825	-2.25447070042443
2	27774861	27775912	.	3	+	0.00344729152475825	1.61915271776857
2	30446387	30446588	.	1	+	0.00344729152475825	-7.04919309571781
5	40979073	40980122	.	4	+	0.00344729152475825	1.44748785712513
1	124398260	124398846	.	3	+	0.00347401764730939	2.24591215558057
4	60221786	60222551	.	1	+	0.00347401764730939	-2.11911571888529
5	53326792	53327866	.	3	+	0.00347401764730939	1.40053948624358
5	33932711	33933048	.	1	+	0.00349341663410308	-2.96112714917281
27	5318961	5319596	.	1	+	0.00349803480482999	-2.02033955624336
7	20583676	20584660	.	1	+	0.00350190120344557	1.94384052996061
AADN04001942.1	10941	11805	.	3	+	0.00350386001199681	2.01404438180412
5	23529405	23530447	.	2	+	0.00350616080245678	-1.98877323050288
9	10549148	10549464	.	1	+	0.00350789771780313	-2.43928354953859
Z	78103580	78105038	.	3	+	0.00351139347085552	1.99087894173629
2	49552112	49552845	.	3	+	0.00353400453959352	1.71908430845452
24	5822161	5822470	.	1	+	0.00353400453959352	-4.17089187742377
7	30731547	30731938	.	1	+	0.00354807364867434	-2.86073613519135
23	2151907	2152557	.	2	+	0.00356014366805354	-1.70333194376293
3	98631649	98631961	.	1	+	0.00356934260836899	2.56727231391749
11	7004023	7004471	.	2	+	0.00359556085884987	-2.62477995423831
4	55000033	55001341	.	4	+	0.00361404910009483	1.48478893354083
5	6961613	6962018	.	1	+	0.0036190811747973	-2.0204757594977
1	167448567	167448874	.	1	+	0.00361962473251743	-3.47443535775963
5	49772007	49773105	.	2	+	0.00361962473251743	-1.99300357612116
2	11825709	11827030	.	3	+	0.00361993840425307	-1.40599536062908
3	38032959	38033536	.	2	+	0.00362834304172259	-2.21173727967918
33	187061	187645	.	1	+	0.00363076081129097	-2.57014953863585
2	108370037	108370422	.	2	+	0.0036309446214345	-2.27375305695644
3	54355816	54357319	.	3	+	0.00363790267694145	1.16373129312378
19	9002353	9002575	.	1	+	0.00364479417987609	-4.22311402849856
8	2070811	2071771	.	2	+	0.00365528478556743	-1.57842206608612
23	2256197	2257553	.	2	+	0.00367074427018258	-1.20068724096397
11	20044350	20044793	.	1	+	0.00368211872849495	-2.24240844880442
24	3132685	3133310	.	1	+	0.00370407180704993	-2.51560285162243
AADN04006590.1	7222	7648	.	3	+	0.00370460412935288	2.84202523225202
AADN04000623.1	24813	25142	.	1	+	0.00371562308265246	-1.96015022154838
1	71799888	71800374	.	1	+	0.00371691345851855	-2.38271442744736
11	14913564	14913825	.	1	+	0.00371857234482075	2.70396892883998
4	2212936	2213546	.	3	+	0.00371857234482075	-1.77558199727098
22	876619	877628	.	1	+	0.00372731388721919	-2.24694567329961
20	8944436	8944694	.	1	+	0.00372921167323691	-3.6278590052916
3	67527810	67528157	.	1	+	0.00373278710568476	-2.62287059461189
5	7056944	7058325	.	3	+	0.00373672797552589	1.57397418213866
3	67323715	67324836	.	3	+	0.00375606048421221	-2.1018585090169
1	49641468	49641858	.	1	+	0.00375656690795915	-2.83269667193717
1	91649579	91650290	.	1	+	0.00375656690795915	-1.60161063826032
KQ759552.1	35752	36102	.	2	+	0.00375656690795915	-2.04518319073158
10	2471836	2472081	.	1	+	0.00375766195820469	-2.37103678521802
15	5527577	5528096	.	1	+	0.00375766195820469	-2.4260674575352
20	6491349	6491768	.	1	+	0.00375766195820469	-2.34673894992841
13	13399063	13399490	.	2	+	0.00375822190079797	-2.25173122794451
2	34800352	34801188	.	3	+	0.00375822190079797	-1.9265384103269
AADN04009091.1	6531	6940	.	3	+	0.00375822190079797	3.12019371317223
22	2879994	2880368	.	2	+	0.00377550054343374	-1.76376952054899
3	45588224	45589146	.	3	+	0.00377955883411758	-2.20608180490226
18	6969687	6970415	.	3	+	0.00377974150850994	-1.25784190848546
2	94012051	94012391	.	2	+	0.00378378667275413	-2.41321959092028
5	30674528	30676206	.	3	+	0.00380755585931894	-1.15286314427731
Z	843415	844945	.	2	+	0.00380755585931894	-1.34734546477591
KQ759404.1	359506	360213	.	1	+	0.00383823280214068	2.21992330882914
12	10729676	10730305	.	1	+	0.00383976473933351	-2.04033090550386
7	25604823	25605151	.	1	+	0.00384321013955643	2.70811689613083
1	130495904	130496168	.	1	+	0.00385226587777282	-2.38107160267686
3	58011938	58012474	.	1	+	0.00385226587777282	3.29930101371924
2	98667266	98667474	.	1	+	0.00385534696976207	3.31342394973546
1	108093973	108095140	.	1	+	0.00386272251488137	1.70155836813528
8	16056088	16056947	.	3	+	0.00386272251488137	-1.48310503436082
6	23345495	23346187	.	2	+	0.0038793957174688	-2.28583332815977
AADN04009862.1	5134	5311	.	1	+	0.0038793957174688	2.90753920178171
KQ759552.1	25636	26643	.	3	+	0.0038793957174688	-1.25360916827262
14	9036312	9036770	.	2	+	0.00388652274316447	-2.81019974571715
Z	33743913	33744614	.	3	+	0.00388879964018887	1.29893760574783
Z	80539417	80539820	.	3	+	0.00389036387666519	2.5236235813181
4	55304690	55305248	.	1	+	0.00390829590064451	2.39811005537267
AADN04001517.1	9720	10169	.	1	+	0.00390829590064451	2.65229108921745
4	74159502	74161896	.	5	+	0.00391970593571402	1.78961662988299
5	17137316	17138114	.	1	+	0.00393515323537057	-2.14536270870395
7	36231070	36231341	.	1	+	0.00394778162146596	-2.32057998173126
2	61108261	61108647	.	2	+	0.0039558760643479	-2.23832063566621
27	4801435	4801700	.	1	+	0.0039558760643479	-2.2873463952727
5	14036366	14037388	.	2	+	0.0039558760643479	-1.59976684217876
1	68575473	68575964	.	2	+	0.00396120110375801	-1.64674441268397
1	182643595	182645173	.	4	+	0.00396968441879932	-1.16400373943151
1	60656204	60656455	.	1	+	0.00397291871337419	2.69354157400561
13	13490565	13490788	.	1	+	0.00398505791544843	2.83911894085061
3	22877199	22878154	.	2	+	0.00398505791544843	-1.89449759873167
4	38268020	38268294	.	1	+	0.00398513322450689	-2.54421001315028
9	14720441	14721297	.	2	+	0.00398513322450689	-1.86487393545784
Z	5818652	5818953	.	1	+	0.00398513322450689	3.20401142626744
KQ759532.1	58021	59211	.	3	+	0.00401226799434319	2.2004469871275
3	54555981	54556649	.	1	+	0.0040143844798549	-1.92757942361568
KQ759532.1	66901	69034	.	6	+	0.0040180996464758	2.01753795287759
2	95424586	95425039	.	1	+	0.00402975240940773	-3.33434439686371
3	105508148	105508562	.	1	+	0.00402975240940773	-2.27467521397366
9	10608942	10610344	.	1	+	0.00402975240940773	1.83474124316761
KQ759567.1	21569	22504	.	3	+	0.00404482102717325	-2.17922263030298
15	6607925	6608239	.	1	+	0.00407309731962085	-2.21859500533823
KQ759404.1	114797	115770	.	3	+	0.0040750929010787	2.54114521222484
11	15869286	15870032	.	2	+	0.0040840129505273	-1.80238902653558
1	86741542	86741993	.	2	+	0.00408516027301125	-2.15457396524972
5	16143027	16143808	.	2	+	0.00408559001462736	-1.62840249984866
27	268959	269478	.	1	+	0.00408598256451189	3.15497111777752
27	4692016	4692443	.	1	+	0.00408774975022134	-2.08504880400011
27	4712635	4712831	.	1	+	0.00408774975022134	-2.78565501876148
4	46720668	46721515	.	3	+	0.0040976905423531	-1.35459732451458
21	6612446	6613994	.	5	+	0.00411351402056014	1.12513149953918
16	134107	134859	.	3	+	0.00411468679705881	-1.63947633381834
3	54780399	54781116	.	2	+	0.00417799457173653	-1.64872601242009
1	22988690	22989512	.	1	+	0.00421343041683533	2.44757068401947
7	31073407	31073792	.	1	+	0.00421761774498394	1.87904696582074
22	2251338	2251623	.	1	+	0.00422340503373751	-2.31241331276734
13	6714592	6716647	.	3	+	0.00423194406841825	1.18151334579043
17	8872975	8873315	.	2	+	0.00423688002498096	-2.32197756889746
KQ759404.1	83109	84715	.	4	+	0.00424081618582089	2.08602691283957
10	14002180	14002780	.	2	+	0.00424097956342658	-1.73773903537216
AADN04000834.1	17009	17620	.	3	+	0.00425244257923786	1.95767817480516
2	93915543	93916128	.	3	+	0.00427729358338802	2.24451475753858
11	19200038	19200364	.	1	+	0.0042786106615463	-2.86251670773546
2	43808410	43809172	.	2	+	0.00429151795169963	-2.82545042943586
8	6016912	6017464	.	2	+	0.00430861929125445	-1.62575358551186
4	84652190	84652639	.	1	+	0.00431864148694473	-4.20038423950656
Z	36851873	36852333	.	2	+	0.00432334773436687	-2.27763608748033
5	52071796	52072388	.	2	+	0.00434284240499616	-2.08563752345174
2	26815934	26816363	.	1	+	0.00437380631143	2.72172214255169
9	17861660	17862791	.	2	+	0.00439006318254321	-1.70000455803675
Z	15794770	15795632	.	3	+	0.00439006318254321	-1.86794930926423
15	7065352	7066197	.	2	+	0.00439900881236812	-1.72063579585959
17	7274747	7275151	.	1	+	0.00441456330462705	-2.41310379270408
23	1955989	1956304	.	1	+	0.00444011472524443	-2.51049875850426
AADN04001987.1	13182	13404	.	1	+	0.00444174646149437	3.66460134923019
20	10908622	10908824	.	1	+	0.00447966229085041	-3.51589956145523
2	140766574	140767854	.	2	+	0.00450856675895131	-1.6165484045974
9	22317148	22317713	.	3	+	0.00452381499898057	-2.07373643730437
3	38645838	38645980	.	1	+	0.00452893804908672	3.12535754355346
3	91204015	91204527	.	1	+	0.00453154359369427	2.42233240127167
7	19853473	19854338	.	2	+	0.00456941577879454	1.65840725661477
1	124963877	124964653	.	1	+	0.00457344183403512	2.35271278280976
13	14370293	14370836	.	1	+	0.00457476112546172	-3.39156793583292
Z	66378300	66378586	.	1	+	0.00458386089995452	-4.17944743764406
1	48192127	48193078	.	3	+	0.00459438843613508	-1.54382339257022
2	24873270	24874442	.	2	+	0.00463830564477986	-2.34696458594491
1	192861417	192862742	.	4	+	0.0046512417315176	1.33860905965302
18	4125682	4125982	.	1	+	0.0046512417315176	-3.06986837854076
4	74650470	74651279	.	1	+	0.0046512417315176	2.44185455795162
15	4538573	4539896	.	3	+	0.00467091822173818	-1.10830631052312
2	149127636	149128864	.	3	+	0.00467091822173818	1.54485550631797
5	16158145	16158840	.	2	+	0.00467091822173818	-1.47959234141429
4	82546059	82546927	.	1	+	0.0046852944954571	2.0782727267246
6	8440482	8440877	.	1	+	0.00468734141455492	-3.05143103753119
7	19463505	19464135	.	3	+	0.00468821272267378	1.67449749623941
1	79360015	79360328	.	1	+	0.00468981442102797	-2.70358214058194
12	8967272	8968565	.	2	+	0.00469803236722389	-1.61820696074483
4	9201108	9201503	.	1	+	0.00470141357212847	2.34476558096502
7	30711440	30711736	.	1	+	0.00470206458795941	-2.12508512670411
33	584812	585399	.	3	+	0.00473330320306096	-1.3464851335781
8	22882490	22883003	.	1	+	0.00473356099773731	2.09975119121245
1	153013203	153013555	.	1	+	0.00473739191011375	2.63721936966338
AADN04000682.1	22805	23805	.	1	+	0.00473739191011375	2.13772446380337
10	12115045	12115654	.	1	+	0.00474082760137796	-2.06104287391155
1	172613311	172614196	.	3	+	0.00474688442980704	1.49038985988077
11	11586682	11587204	.	2	+	0.00474725189815354	-2.68135308375115
14	8560139	8560993	.	2	+	0.00474725189815354	-1.89828780076646
19	7286479	7287582	.	3	+	0.00474725189815354	-1.16848625767327
AADN04002848.1	637	1929	.	2	+	0.00476394744914644	2.52033209277913
10	4065766	4066839	.	4	+	0.00476761290960521	-1.58230608669539
8	20855577	20855943	.	1	+	0.00476761290960521	-1.82443837762835
4	8810282	8811049	.	3	+	0.00476807129209745	-2.35160253001608
2	53387714	53389603	.	4	+	0.00478605533282535	1.90303486648271
AADN04005241.1	8975	9146	.	1	+	0.00478605533282535	4.40735117050152
2	32284990	32286146	.	2	+	0.00479220398553313	-1.88184401068628
AADN04000624.1	73551	73914	.	3	+	0.00479615003631385	2.24007582905259
AADN04000628.1	75392	75850	.	2	+	0.00480518872572539	2.19680007792565
5	51722911	51723337	.	2	+	0.00481540100357931	-2.38516084182427
AADN04004954.1	13022	13631	.	3	+	0.00484086506604775	3.08170669249513
11	15880214	15880646	.	1	+	0.00487225213385466	-1.99219724872194
2	106490778	106491149	.	1	+	0.00490199330337061	-5.26614181734608
3	110145907	110146327	.	1	+	0.00490199330337061	2.28323890484478
3	75578999	75579507	.	2	+	0.00491232626271591	-2.04544545546996
5	43302022	43302990	.	3	+	0.0049254138835017	1.69523431557371
AADN04003826.1	9452	9612	.	1	+	0.00492607189320587	3.56420495841186
1	102477749	102478346	.	1	+	0.0049358283817377	-2.30060018052896
AADN04002442.1	1922	2227	.	2	+	0.00495289079545227	-2.13991024677289
18	4280568	4282373	.	2	+	0.00496835735274064	-1.16206827458562
9	16739742	16739933	.	1	+	0.00497867507994302	3.18107623177971
7	14557925	14558243	.	2	+	0.0049800214725536	-2.13533353195233
AADN04005746.1	4701	5062	.	2	+	0.00499381184739298	4.23970866705513
4	39801105	39801356	.	2	+	0.00501943623635998	-1.82243801047431
2	15018703	15019031	.	1	+	0.00503926627480438	-2.35105166826357
2	89569911	89570185	.	1	+	0.00503926627480438	2.66977819962526
3	87272938	87273144	.	1	+	0.00503926627480438	2.96235011437928
KQ759483.1	678497	679509	.	3	+	0.00503926627480438	1.64373959198813
27	4809978	4810982	.	2	+	0.00505552348551567	-1.1743026764638
13	9041347	9041714	.	2	+	0.00509215958720931	-2.13976363382826
AADN04001944.1	7822	8029	.	1	+	0.00509425273774185	2.55811490926686
1	16421280	16421547	.	1	+	0.00512702451087163	2.62591105313849
3	38047170	38047973	.	2	+	0.00513570729160633	-1.65390068928823
28	1331879	1332422	.	2	+	0.00514544110938735	-1.70793763957734
9	23253042	23253535	.	2	+	0.00514544110938735	-2.30656865534358
9	2544098	2544441	.	1	+	0.00516475868447908	2.47138087198216
KQ759483.1	861263	862594	.	4	+	0.00516475868447908	1.85444866059645
23	5157497	5158485	.	2	+	0.00516806676896748	-1.61187864429254
10	20087708	20088230	.	1	+	0.00517534568412152	-2.01866256641988
AADN04007977.1	7175	7564	.	1	+	0.00518545228842849	3.15716918454819
Z	42758380	42758854	.	1	+	0.005204268588458	-2.68020502162699
1	51491642	51492021	.	2	+	0.00521877280636505	-2.13965654959649
11	7279991	7280263	.	1	+	0.00521877280636505	2.40169374382045
14	4084831	4085512	.	1	+	0.00521877280636505	-2.22135360539954
24	3134250	3134527	.	1	+	0.00522254614933444	-2.33564578900514
24	5460035	5460432	.	1	+	0.0052381608070139	-2.06894816361236
1	48185025	48185489	.	3	+	0.00524820345484511	-1.60216373291157
12	1361426	1361648	.	1	+	0.00525082843532433	-3.04711196402398
Z	74844044	74844209	.	1	+	0.00525082843532433	6.45005143069895
AADN04001110.1	12496	12771	.	2	+	0.00526007480005178	-1.92276615276557
3	96449108	96449847	.	3	+	0.00526427746075209	1.51607342991879
KQ759628.1	2674	4804	.	3	+	0.00526427746075209	1.42651809675515
1	39683859	39684144	.	1	+	0.00530235027866928	-2.21833998992668
10	4072732	4073214	.	2	+	0.00530235027866928	-1.87545916379997
15	6024867	6025119	.	1	+	0.00530235027866928	-2.88002714488766
3	32985714	32986264	.	1	+	0.00530235027866928	2.04371549326034
8	16253371	16254399	.	2	+	0.00530235027866928	-1.43213379845873
Z	11013667	11014059	.	1	+	0.00530235027866928	-2.03584205047308
5	48490753	48491204	.	1	+	0.0053167931416394	-2.31058943823258
1	146069313	146069495	.	1	+	0.00532507988876916	2.73822181358535
18	3763748	3764293	.	2	+	0.00533399464654483	-2.17216924596851
4	24030947	24032004	.	3	+	0.00533399464654483	1.33024251869674
1	11402706	11404377	.	3	+	0.00536325079316294	-1.05209610771206
2	14329600	14329933	.	1	+	0.00540714644724761	-2.13933221121222
5	16157302	16157772	.	1	+	0.00545263113832722	-1.86399233081198
16	303421	304058	.	3	+	0.00547043742352533	-1.90432933123769
3	55252412	55252811	.	1	+	0.00547416128570382	-4.53735785355468
1	172317466	172319166	.	3	+	0.00547752700669903	1.20180988575942
2	62245566	62245787	.	1	+	0.00548302458577682	-3.43005234927946
1	134617549	134617968	.	1	+	0.00548564501688088	3.20219227475415
KQ759483.1	519320	520331	.	3	+	0.00548906804176607	1.88494111179429
KQ759483.1	593339	594256	.	2	+	0.00549639705135064	2.27905518910834
19	8030435	8030668	.	1	+	0.00549927497683865	-2.55025992585613
1	58287214	58287461	.	1	+	0.00552071590071847	-3.55020800565429
24	883500	883990	.	1	+	0.00552071590071847	-2.11599846221817
8	1086533	1087657	.	2	+	0.00552071590071847	-1.6848805588153
23	3791641	3792009	.	1	+	0.00552092798392248	-2.33313144226577
8	2062161	2062708	.	3	+	0.00552092798392248	-2.21063928522298
2	146395885	146396279	.	1	+	0.00552335225137194	-2.16817477407953
2	81107852	81109357	.	3	+	0.00552785111352681	1.612810061248
17	5972453	5973028	.	2	+	0.00553250153285961	-2.00433449471535
4	89762912	89763810	.	3	+	0.00553818419763135	-1.87776417736881
12	8782525	8783276	.	1	+	0.00554279826519872	-2.46534646752404
14	596167	596462	.	1	+	0.00555045989383303	-4.44705341525747
20	6536608	6537366	.	2	+	0.00555045989383303	-2.25578666621905
33	590314	590770	.	2	+	0.00557148221474062	-1.84749120122978
6	20381463	20381726	.	1	+	0.00559912900302291	2.38213679733791
33	1527085	1527688	.	2	+	0.00560171299141411	-1.53206053135448
13	10259123	10259399	.	1	+	0.00560421253561369	-2.14544655758668
3	61385399	61386119	.	1	+	0.00560421253561369	2.10545571806813
6	4371284	4372553	.	2	+	0.0056157481753921	-1.64947217637978
2	24078945	24079981	.	1	+	0.00563410768386504	2.00517370028372
3	62645318	62645761	.	1	+	0.00563410768386504	-2.30447464934608
4	47576669	47577080	.	1	+	0.00563410768386504	2.61281696218314
2	31464817	31465242	.	1	+	0.00563588469195229	2.75555756689098
9	18630589	18630920	.	1	+	0.00564958695018897	2.84011451418465
26	3157493	3158339	.	2	+	0.00567803141865167	-1.93252839538927
AADN04000953.1	10728	12368	.	3	+	0.00567803141865167	1.78964551011903
2	121547465	121547692	.	1	+	0.00568115940502172	-3.56157786074736
7	9814081	9814502	.	1	+	0.00568970236693545	-2.0082912860006
1	25189145	25189676	.	1	+	0.00572148881710275	-2.20035938918655
5	46839057	46839697	.	1	+	0.00572628207283905	2.58771404870377
10	9882923	9883741	.	1	+	0.00573841849803047	1.9764059448721
1	195766800	195767925	.	1	+	0.00574755780217243	2.60878734462818
7	124788	125822	.	2	+	0.00575136217076872	-1.75292497580032
1	126513323	126514893	.	3	+	0.00575978942961405	1.41490514804566
3	97018542	97018793	.	1	+	0.00577065322564309	-2.51317261621426
1	62915435	62915606	.	1	+	0.00577887698527605	3.70913957300389
3	12271545	12272452	.	3	+	0.00577887698527605	1.58887571477997
Z	7565219	7565882	.	2	+	0.00577887698527605	-2.27570764911194
27	4700958	4701273	.	2	+	0.00578418684083868	-1.97395321996325
6	4714526	4715231	.	2	+	0.00581226010032886	-1.73109310921869
3	5260051	5260339	.	1	+	0.00582106589613399	2.45235645985709
6	25103966	25104609	.	1	+	0.00582106589613399	2.33049060944815
4	23755232	23755942	.	1	+	0.00583481214760662	2.38084220221065
1	169059628	169060647	.	3	+	0.00583598785657879	1.73892193740655
1	171323844	171324443	.	1	+	0.00587016167605233	1.96527474828993
2	61746011	61746474	.	1	+	0.00588728753094587	-2.30494544832746
1	91538408	91538615	.	1	+	0.00590190701450816	-2.22588691929565
1	119625511	119625689	.	1	+	0.00590190701450816	2.53683760670076
5	26675281	26676105	.	2	+	0.00590620811888526	1.98766997805994
8	8057202	8058028	.	3	+	0.00595181075075253	1.5991917416812
1	177387096	177388187	.	2	+	0.00598725725247481	-1.98696254285761
23	4186065	4186663	.	1	+	0.00598725725247481	-2.15733171907092
2	61332375	61333072	.	1	+	0.00600684447600144	-2.25210064398753
KQ759483.1	551442	551668	.	1	+	0.00602823675774054	2.51203254431092
12	3764139	3764787	.	1	+	0.00602947853759089	2.56068697835589
3	53126245	53127455	.	3	+	0.00602947853759089	1.50655229626533
1	59012404	59012870	.	1	+	0.00604451455434495	2.46553864946175
6	23365452	23367308	.	2	+	0.00610117094340396	-1.29424786519054
1	57876891	57877101	.	1	+	0.00611582328550373	2.5642985757502
2	118486016	118486378	.	1	+	0.00611634300684923	-2.4831226902929
7	34702169	34702951	.	1	+	0.00611634300684923	2.31278079653667
11	5850572	5851378	.	1	+	0.00613341693461514	-2.48370963779284
AADN04003550.1	2111	4293	.	4	+	0.00613341693461514	1.52909319771657
4	85383914	85384478	.	1	+	0.00614087239975878	-2.52622718558332
4	89794728	89794985	.	1	+	0.00614719325081657	2.51671794938079
4	38001512	38001893	.	1	+	0.00617231288733444	-3.01461400489355
1	67146872	67147252	.	3	+	0.00620048042598742	1.98379095493724
1	112379350	112379652	.	2	+	0.00620662902088398	-1.92896268105034
2	98782075	98782296	.	1	+	0.00620662902088398	-2.92057180465481
Z	9279566	9280141	.	2	+	0.00624131404083932	-2.31733911202683
2	113199287	113199523	.	1	+	0.00624233117616975	-8.07858685516868
3	61983098	61984154	.	3	+	0.00626794390092461	1.60963415493021
AADN04001967.1	15466	17064	.	3	+	0.00631258971552723	1.99063012010498
19	9100083	9100956	.	2	+	0.00632665606543876	-1.91553466048849
3	104504110	104505109	.	2	+	0.00632665606543876	-1.99298239607359
AADN04000593.1	131926	133814	.	1	+	0.00632665606543876	2.07502874164791
10	2487938	2488663	.	2	+	0.00635116122628801	-1.75442253664218
2	7727131	7728634	.	4	+	0.00635116122628801	1.00795458256868
1	7186241	7186482	.	1	+	0.00637868213127405	2.60269902316423
22	2619122	2619529	.	2	+	0.00637868213127405	-1.67546331413921
11	7479110	7480537	.	3	+	0.0064056597011045	1.18232838045076
AADN04000628.1	68834	69646	.	3	+	0.0064056597011045	1.99140709232747
1	51498816	51499164	.	1	+	0.00641144200507305	-2.1114486456351
5	31304528	31304963	.	1	+	0.00641144200507305	2.45798133160315
5	19016163	19017982	.	3	+	0.00642182102580707	-1.08862386418095
3	42963563	42964289	.	1	+	0.00642655699018714	1.92208976205629
28	1253438	1253795	.	1	+	0.00642955630116205	-1.78453908863913
28	3399278	3399511	.	1	+	0.00642955630116205	-2.18065122100182
KQ759483.1	272735	273158	.	2	+	0.00642955630116205	2.3215878136035
1	14054298	14056036	.	3	+	0.0064416231654879	-1.07932313016752
3	104967180	104967468	.	2	+	0.00646912816007178	-1.68437633030661
5	11412707	11412905	.	1	+	0.00648273085973625	-4.66103657601572
3	66098427	66099028	.	1	+	0.00650152671118089	-2.15135139467414
1	3327834	3328042	.	1	+	0.0065088637739814	-2.80529951433699
2	49164819	49165374	.	2	+	0.0065088637739814	-2.35447463930698
27	5332927	5333135	.	1	+	0.0065088637739814	-1.8147886851701
AADN04001617.1	15484	16442	.	2	+	0.0065088637739814	-3.26611988051789
25	1042225	1043428	.	4	+	0.00652075101786136	1.89271427543079
4	57494157	57494440	.	2	+	0.00652075101786136	-2.18677425227646
12	7233183	7234612	.	3	+	0.0065860707326908	1.8564765308839
4	63555097	63555613	.	3	+	0.00660540037092017	-2.02646978494947
AADN04000541.1	184556	185748	.	4	+	0.00660540037092017	1.99049955620854
3	14249998	14250434	.	1	+	0.00660714964376039	2.43789225136352
2	118772461	118772665	.	1	+	0.00663350262449463	-5.14024247387864
4	17293788	17294682	.	2	+	0.00665290857617395	-1.59211674337931
1	32040588	32041878	.	2	+	0.00665458060117974	1.56086624715798
3	96697817	96698079	.	1	+	0.00666427868486162	-2.84389300279302
2	21816009	21816260	.	1	+	0.00666545992406393	1.94920136674406
3	21086493	21086718	.	1	+	0.00668537326328958	-2.89668886852203
8	7427857	7428458	.	1	+	0.00668863520014046	-2.47494896183379
KQ759552.1	7173	7941	.	3	+	0.00669455196854427	-1.36019349451614
1	25053265	25053459	.	1	+	0.00670231671798995	-7.20045724540488
19	6624677	6624970	.	1	+	0.00670722229099586	-3.30373817865395
AADN04002314.1	632	853	.	1	+	0.00671999307625791	3.1682417575348
1	152821740	152822071	.	1	+	0.00674225001440376	-7.15563311559297
3	60351556	60352110	.	1	+	0.00675656165139706	3.00954256311425
5	50976143	50976670	.	1	+	0.00678919095836616	2.14566234347795
2	88856831	88857495	.	3	+	0.0068113470571848	1.2074633558166
9	1359621	1360036	.	1	+	0.0068113470571848	-2.65831745148423
AADN04000708.1	35556	35911	.	3	+	0.0068113470571848	2.28631813239617
AADN04000776.1	57916	58602	.	4	+	0.00681328220932474	-1.47452334536162
27	4524801	4525316	.	2	+	0.00682690762970982	1.51219718954731
3	66075143	66076270	.	2	+	0.00684488433568488	-1.396146076638
3	29209268	29209841	.	1	+	0.00684778754898579	2.20649341963114
Z	71656458	71656820	.	2	+	0.00685134665495131	-2.25261288594252
9	16919553	16919889	.	1	+	0.00686019590537927	1.93740007194444
5	28414431	28416020	.	2	+	0.00691227895811708	-1.39454033828214
1	79977159	79977653	.	1	+	0.00692516934934818	-2.7413875799717
1	128714639	128714978	.	1	+	0.00692516934934818	2.27591079344801
12	11289295	11289921	.	2	+	0.00692516934934818	-1.59236030659581
14	540823	541472	.	1	+	0.00692516934934818	2.19109826075009
6	19548269	19548469	.	1	+	0.00693383887123882	3.12993321629493
2	28837733	28838137	.	1	+	0.00693440221144103	-3.1256388113906
5	47745052	47745743	.	4	+	0.00693440221144103	-1.7603448707016
1	59433659	59434651	.	3	+	0.00694250590588949	-1.50489543931112
2	112166837	112167088	.	1	+	0.0069581214919207	2.66641935468846
7	11227113	11227358	.	1	+	0.0069581214919207	-4.96384209231651
7	11306413	11306629	.	1	+	0.00698633187941029	2.49676247825572
26	3222538	3223440	.	2	+	0.0069904865186931	-1.57137066381245
15	6360499	6361053	.	1	+	0.00699656922971592	-2.31018063305893
2	61705472	61705952	.	1	+	0.00699656922971592	-2.29648645137562
1	144675609	144676011	.	2	+	0.00701502594609611	-2.01960822401643
18	3755593	3756062	.	2	+	0.00702100066356743	-2.81382193149282
11	4285096	4285837	.	3	+	0.00703688339041271	1.37204310588899
26	2255345	2255582	.	1	+	0.00703688339041271	-2.52231408421058
8	6109490	6109724	.	1	+	0.00705937733589619	-2.98928813848575
AADN04002637.1	1423	1632	.	1	+	0.00705937733589619	4.69785159950251
10	14003655	14004517	.	3	+	0.0070723372793576	-1.4758641432697
Z	21640026	21640412	.	1	+	0.0070723372793576	-1.9784149739043
1	3312536	3313678	.	2	+	0.00708196522646973	-1.2239799102182
1	111044726	111044942	.	1	+	0.00709872533406197	-4.86274255807134
2	18264928	18266231	.	1	+	0.00710128037463146	1.95390156997378
1	132147364	132148156	.	2	+	0.00710792881887552	-1.69234963900751
5	29464854	29465173	.	1	+	0.00711188357857082	-2.29909126624602
Z	48373093	48373478	.	1	+	0.00711773132866876	2.88476691029991
10	4012298	4012796	.	3	+	0.00714844306178655	-1.29061784526543
2	129951429	129951691	.	1	+	0.00714851840516908	-3.62242552951247
2	41420341	41420587	.	1	+	0.00715677034414088	-3.99882787314529
17	7689430	7689761	.	1	+	0.00715704342569706	-1.74635498440487
6	20253867	20254741	.	2	+	0.00715704342569706	1.43091610684113
10	5523967	5524530	.	1	+	0.00716753396572183	-2.22191712502075
4	3348092	3348782	.	3	+	0.00720207594753802	-1.76106744305693
Z	68197315	68198707	.	3	+	0.00722615638215234	1.2857277867966
3	72911061	72912223	.	3	+	0.00723470180919857	1.19901496905628
1	69904353	69905801	.	3	+	0.00727197509151263	1.45340679413916
Z	81790285	81790582	.	2	+	0.00727197509151263	-1.60735858010169
1	153204857	153205032	.	1	+	0.00728641315560906	3.27242442499962
2	16824730	16826056	.	3	+	0.00728641315560906	1.42528758594328
2	34406823	34407245	.	2	+	0.00728641315560906	-2.03227775189954
2	75616004	75616339	.	1	+	0.00728641315560906	-3.11972583563995
27	3102630	3103871	.	2	+	0.00728641315560906	-1.50255583912205
KQ759483.1	552102	552231	.	1	+	0.00728641315560906	2.48473230575901
KQ759483.1	335934	337074	.	3	+	0.00730515048529382	1.80209754661165
1	14308186	14308819	.	3	+	0.00732494349778401	-1.84272544156019
4	85777111	85777311	.	1	+	0.00733186794116245	-4.35267534362546
2	18056806	18058393	.	3	+	0.00733693622775498	1.58912473303086
2	124533100	124533413	.	1	+	0.00733790807985507	-4.09853163554518
2	29265066	29266205	.	1	+	0.00735444316980882	2.47456116138939
8	5889758	5889982	.	1	+	0.00737597068957946	-3.87448161079672
10	4118411	4118958	.	1	+	0.00741380114525423	-1.90297869685432
1	135407090	135407997	.	3	+	0.00742731101974846	-1.81483304093385
8	9450549	9450958	.	1	+	0.00742731101974846	2.28114388587323
3	109006706	109007639	.	1	+	0.0074340656100364	2.27511355842513
3	8118547	8118804	.	1	+	0.00744891247480348	-4.58107553959112
6	7285305	7285914	.	1	+	0.00746482853204584	2.26663204500008
1	167752351	167752652	.	1	+	0.00748110876832056	-1.95737593928054
5	24498934	24499233	.	1	+	0.00748110876832056	-3.31436177250361
1	4791470	4791956	.	1	+	0.00749055095996081	3.03298472024596
28	3352136	3352967	.	3	+	0.0074946296019128	-1.30975270304182
Z	37150732	37151207	.	1	+	0.00749797041334992	2.00185631481663
21	3013483	3014438	.	2	+	0.0075035763927456	-1.60660563831821
9	23848007	23848405	.	2	+	0.0075035763927456	-1.77941719077922
1	77015945	77016303	.	1	+	0.00750960323291271	-1.73427428591384
1	88210367	88210891	.	1	+	0.00750960323291271	2.29189289623927
12	19929901	19931921	.	5	+	0.00750960323291271	-1.3244042682099
17	6284336	6285408	.	2	+	0.00750960323291271	-1.27985481028562
3	53847249	53848392	.	2	+	0.00750960323291271	2.07700126207856
8	15239123	15239417	.	1	+	0.00750960323291271	-2.60935505115175
9	17541549	17542810	.	3	+	0.00750960323291271	-1.28050484170245
AADN04000682.1	35551	36630	.	3	+	0.00750960323291271	1.91275608010996
AADN04000834.1	18131	20019	.	5	+	0.00750960323291271	1.979758148708
AADN04008044.1	7173	7740	.	3	+	0.00750960323291271	-1.54077812061248
KQ759404.1	463814	465113	.	3	+	0.00750960323291271	1.73190882412917
KQ759483.1	530871	531881	.	3	+	0.00750960323291271	1.9376006680496
11	7423807	7424157	.	2	+	0.00751926279187314	-2.48237665028778
1	75874277	75874585	.	1	+	0.00753060530203633	-2.45068556489038
27	3341407	3341619	.	1	+	0.0075546166117489	-2.55451792826438
13	15795440	15796339	.	3	+	0.00755727766895774	-1.28887580729263
1	86879882	86880737	.	2	+	0.00756234709610857	-1.57854263205326
4	1817810	1819225	.	2	+	0.00756385809440779	-1.15987089256525
5	10352087	10352296	.	1	+	0.00756385809440779	-2.62460229457239
1	84472246	84472619	.	2	+	0.00756890255357798	2.58683489415064
1	185465421	185466219	.	3	+	0.00756890255357798	1.03759084630415
13	10249227	10249570	.	1	+	0.00756890255357798	-2.18542757034099
AADN04003770.1	9122	9363	.	1	+	0.00756890255357798	2.64276817536642
3	107724375	107725695	.	2	+	0.00758590811249487	-1.67706639602144
AADN04009558.1	8653	8896	.	1	+	0.00759076983592899	3.08662621614357
6	33405429	33406727	.	3	+	0.00759406414951179	1.53527068822051
15	515563	515935	.	1	+	0.00759763791195824	-2.57747032970618
10	2400237	2400733	.	2	+	0.00760050067184086	-1.96601353608341
15	6107729	6107937	.	1	+	0.00761880276042247	-4.01976142025726
21	3459552	3460001	.	1	+	0.00761880276042247	-2.45162872306079
3	27021196	27022058	.	2	+	0.00761880276042247	-2.11110964200202
KQ759404.1	188426	190105	.	5	+	0.00763028621928312	1.69112139238763
1	115460781	115460969	.	1	+	0.00764051068326747	3.01471553201356
27	4459107	4459914	.	2	+	0.00764051068326747	-1.55053725186493
4	38284774	38286177	.	3	+	0.00764051068326747	1.39587705791936
Z	39253727	39255653	.	3	+	0.00764051068326747	1.33771304684208
2	140389827	140390561	.	1	+	0.00764336101582415	1.99000957001047
1	33726755	33727210	.	1	+	0.00768535710414203	-2.19723969165082
AADN04002064.1	9498	9635	.	1	+	0.00768535710414203	2.93477352119628
20	10148587	10148798	.	1	+	0.00770172326481706	-4.36272937272752
18	5421758	5421929	.	1	+	0.00772339252072113	2.83916493512953
4	69412062	69412538	.	2	+	0.00772339252072113	-1.83164662444762
2	58701616	58701762	.	1	+	0.0078257404494571	2.70525305279813
3	90775034	90775244	.	1	+	0.0078257404494571	3.0169316304333
11	969516	969808	.	1	+	0.00782955820398519	-3.00391248942547
5	54171021	54171458	.	1	+	0.00783319028009896	-2.12273662238392
2	147300498	147300780	.	1	+	0.00786302115122278	2.79874071998868
KQ759483.1	190456	191050	.	1	+	0.00786302115122278	2.38214126673077
6	35126491	35126695	.	1	+	0.00787171468220463	2.94048057441178
KQ759483.1	588075	588601	.	1	+	0.00787288447933832	2.10668494943067
24	1042628	1042843	.	1	+	0.00789015317260908	-3.67280080040188
5	2903629	2904914	.	3	+	0.00791779069215497	1.62156477011646
3	28429333	28429781	.	1	+	0.00792254769091981	2.3866376289588
1	20289542	20290974	.	3	+	0.00794069072881122	1.34642011680788
2	41434551	41435406	.	2	+	0.00794117354348142	-2.14625606488895
10	8503113	8503431	.	1	+	0.00794511380863173	2.8003872752943
3	25477166	25478237	.	3	+	0.00794511380863173	1.04284834180374
5	43534177	43535812	.	2	+	0.00794511380863173	-1.21527305306864
1	133014946	133015100	.	1	+	0.00795595136732257	3.49068549422795
1	66531637	66531910	.	1	+	0.00797184151710307	-2.56817819220355
24	2309337	2309588	.	1	+	0.00797184151710307	2.44982680793224
KQ759483.1	991268	991471	.	1	+	0.00797184151710307	2.98940557423651
1	60920121	60920369	.	1	+	0.00799565413906862	2.07332854627716
1	123630415	123630604	.	1	+	0.00799565413906862	2.84390240725044
2	6834867	6835225	.	1	+	0.00799565413906862	-2.38723460727328
1	52155497	52155730	.	1	+	0.00799613637300903	-2.25277131984427
AADN04000732.1	26500	27022	.	2	+	0.00800677022978541	-1.2831654202374
3	100069450	100069799	.	1	+	0.00801416812125011	-2.64593078655785
11	2627849	2628160	.	1	+	0.00802663255831926	-2.97039979651049
12	19928567	19929082	.	1	+	0.00804148043639549	-2.25991177542209
4	13411031	13411337	.	1	+	0.00804148376144009	2.58142636143091
1	83785901	83787354	.	2	+	0.00806280954199909	-1.13809596797744
1	144257579	144257773	.	1	+	0.00806684450977221	3.18762218257666
12	4837395	4837631	.	1	+	0.00806684450977221	-3.07442218209159
11	6062141	6063071	.	2	+	0.00807296815452324	1.60239059137793
23	4793149	4793354	.	1	+	0.00807433606894008	-3.01876227916482
1	86764305	86764561	.	1	+	0.00807564352271684	-2.43944748620679
1	192550400	192550659	.	1	+	0.00815486674781546	2.83595852968682
5	37374787	37374917	.	1	+	0.00816796564328907	3.18911887083117
1	30069071	30070418	.	3	+	0.00821891196835672	1.04869850620813
20	6070617	6070954	.	1	+	0.00822148340274653	-2.3001786040325
1	20871551	20873633	.	3	+	0.00823259859884522	1.32521587081235
3	57159510	57160385	.	2	+	0.00826945885116656	1.83047181587043
4	46171151	46171742	.	2	+	0.00826945885116656	-2.33003266854767
AADN04008154.1	711	2847	.	3	+	0.0082808018826353	2.59087181962268
AADN04000593.1	101294	101734	.	1	+	0.008305980259737	2.40236287974148
KQ759404.1	412877	413092	.	1	+	0.00834081213359126	3.34273282410707
13	9300249	9300665	.	1	+	0.00838676410020978	-2.94764130620051
9	16424955	16425255	.	1	+	0.00838676410020978	-2.15278582874655
AADN04002735.1	10078	10692	.	3	+	0.00840523528209686	2.44583118785814
2	990761	991545	.	2	+	0.0084393456725915	-2.11460330458362
1	135371060	135371342	.	1	+	0.00851815363092215	-2.45309079925471
2	61402811	61403439	.	2	+	0.00855394007397968	-2.00852047672173
1	43454527	43455466	.	3	+	0.00855444417181497	1.09253044314788
1	141816654	141817024	.	1	+	0.00855444417181497	3.22191725277367
12	15940567	15940888	.	1	+	0.00855444417181497	-2.63304801220052
AADN04000541.1	312958	313814	.	3	+	0.00855444417181497	2.16658645411415
4	9748646	9749623	.	2	+	0.00857900407446806	1.54968781004874
5	11110941	11111461	.	1	+	0.00857900407446806	2.11211302275416
4	35211847	35212901	.	2	+	0.00858043262019915	-1.36403932138037
1	14052233	14052539	.	1	+	0.00861949686405369	2.32253147193841
20	9823057	9823301	.	1	+	0.00861949686405369	-2.27770261341179
1	181151185	181152432	.	3	+	0.00862262236535049	1.21738633651396
2	16354006	16354634	.	1	+	0.00862262236535049	2.32410957091906
2	56869952	56870392	.	2	+	0.00862262236535049	-1.73297546982625
3	46068273	46068664	.	1	+	0.00862262236535049	1.73012323276245
AADN04004023.1	2174	2427	.	1	+	0.00863614010601156	2.00806434994741
AADN04000927.1	14365	15958	.	3	+	0.00864503006576121	1.79996238056536
11	3562560	3563029	.	2	+	0.00866030952506266	-3.18250625781919
12	15957244	15958106	.	1	+	0.00866046126213603	-1.85764014142154
26	530525	531033	.	1	+	0.00867151700533057	-1.81915389090696
AADN04000541.1	122754	123606	.	3	+	0.00867151700533057	2.07265220558955
2	16356632	16357076	.	1	+	0.00870133268390835	2.16571641099916
3	52488875	52489262	.	1	+	0.00870133268390835	-3.58674809356829
2	86254058	86254840	.	1	+	0.00871541769060081	2.03351359983061
14	6812020	6812825	.	3	+	0.00876578367378084	-1.20650135077723
8	25258537	25259154	.	2	+	0.00878900074973418	-1.95538450688173
13	15904836	15905197	.	2	+	0.00878962586235002	-1.83398143844819
9	5250306	5250771	.	1	+	0.00878962586235002	-1.94021851567436
2	8029070	8029817	.	2	+	0.00880583727299398	-2.66463966538521
1	44390960	44391241	.	1	+	0.00884069707549343	-2.53680404669915
6	20052615	20053509	.	3	+	0.00884069707549343	1.23922998664901
KQ759483.1	998154	998642	.	1	+	0.00884069707549343	2.13536667330678
4	89130339	89130694	.	2	+	0.00884243874066083	-2.21202177420613
4	85006825	85007329	.	2	+	0.00885544761883004	1.63385012580268
6	950284	952220	.	3	+	0.00885601806950156	1.17025083038667
AADN04000593.1	35153	36496	.	3	+	0.00885720850153706	1.91458990948304
4	63673152	63674321	.	4	+	0.00889764581105328	1.42417909677317
6	8401665	8402294	.	3	+	0.00889764581105328	-1.60679908600191
AADN04001028.1	27012	28166	.	2	+	0.00891164286853109	-1.16026901630173
18	9308277	9309597	.	2	+	0.00892670515063128	-1.20190299100666
1	53538484	53539000	.	2	+	0.00894183104418735	-1.72160619953579
18	9083628	9083916	.	1	+	0.00896269251149604	-2.51460398520653
Z	42169922	42171378	.	4	+	0.00896269251149604	1.10686391416317
14	13151308	13151837	.	1	+	0.00897900394698967	-2.18081667877642
19	8047174	8047787	.	1	+	0.00897900394698967	-2.22845599904722
1	25986565	25986895	.	1	+	0.00898918969483262	-4.41307205960123
1	32736390	32737514	.	1	+	0.00899785173136662	2.08773670274147
1	42407301	42407548	.	1	+	0.00899785173136662	-4.28900675733754
1	119729836	119731678	.	3	+	0.00899785173136662	1.12641810899731
1	193170221	193170695	.	1	+	0.00899785173136662	-2.23680999575943
AADN04001245.1	24851	25369	.	3	+	0.00899785173136662	1.56697711596129
AADN04006171.1	5940	6238	.	1	+	0.00899785173136662	2.81155733221385
22	2331248	2331938	.	2	+	0.00900002036517231	-2.05788907360609
11	16790399	16791906	.	3	+	0.00902364277713375	1.30462506216661
1	68253210	68253767	.	2	+	0.00902604499274099	1.49490708592527
9	18536031	18536263	.	1	+	0.00904669351271938	-5.10316405450939
Z	27974584	27974926	.	1	+	0.00904871304581909	-2.95352639790113
AADN04009318.1	6774	6970	.	1	+	0.00905517096428488	3.36445143766359
27	980848	981229	.	1	+	0.00907590756208655	2.34760870941749
3	107506915	107507144	.	1	+	0.00907590756208655	2.65966922273395
2	102719255	102719820	.	1	+	0.00907825265516699	-3.22572112219991
15	5042297	5043512	.	3	+	0.00909122169656084	-1.00174056167477
26	2722977	2723209	.	1	+	0.00909122169656084	-2.66557538038282
1	14210454	14210877	.	1	+	0.00915812588917024	2.10459840156624
2	75864919	75865459	.	2	+	0.00915812588917024	-2.95595453908917
3	42152029	42153257	.	3	+	0.00915812588917024	1.26444138539092
5	23681891	23683180	.	2	+	0.00915812588917024	1.34688089485838
3	23751072	23751522	.	1	+	0.00916821404503808	-3.00482736318885
KQ759404.1	85825	86676	.	3	+	0.00916821404503808	1.65562823452542
4	8811578	8812054	.	1	+	0.00921272613027901	-2.10373992021083
27	3958098	3958416	.	1	+	0.00923677565365171	-2.43897472476854
AADN04000659.1	83229	83446	.	1	+	0.00923727752955182	-2.26113534912839
AADN04003112.1	4875	5022	.	1	+	0.00923727752955182	6.08980523741204
1	62253707	62254134	.	1	+	0.00926292905900339	-2.36449317650401
12	2926692	2927841	.	3	+	0.00926292905900339	-1.43811483273201
1	26339387	26339894	.	1	+	0.00926782852807807	2.2482132615468
1	136255051	136255312	.	1	+	0.00926782852807807	2.74139074611746
13	12079357	12079731	.	1	+	0.00927073772865621	2.25920607114692
7	17595274	17595527	.	1	+	0.00927073772865621	-3.45844743715769
2	61315491	61315760	.	1	+	0.00928950547431194	-4.22607302681273
1	104080460	104081123	.	2	+	0.00928953877763962	-1.74509046040594
1	165795807	165796477	.	2	+	0.0092988724493243	-2.12148197999206
13	4945837	4946105	.	1	+	0.00930223362228109	2.52587554067271
14	13973936	13974544	.	2	+	0.00930223362228109	-1.70477426593525
1	36640658	36641774	.	3	+	0.00932474015632283	1.56042967101973
14	8999261	9000032	.	2	+	0.00932474015632283	-1.80120560506299
3	97667445	97668025	.	3	+	0.00932474015632283	-2.07334068106034
7	3408458	3409044	.	1	+	0.00932474015632283	2.3085259225896
1	31764421	31765716	.	3	+	0.00936983862163259	1.92366959192778
5	36989948	36990371	.	1	+	0.00936983862163259	2.65841189743383
KQ759483.1	568890	569480	.	3	+	0.00936983862163259	1.83265169323472
1	68677108	68677397	.	1	+	0.00937432770174822	2.67246883092518
5	53300337	53300540	.	1	+	0.00937643032652322	2.07901580331296
21	232065	233280	.	3	+	0.00937922716582691	-1.1673303480042
3	78771776	78772429	.	2	+	0.00937922716582691	-1.63977322339956
5	385002	385309	.	2	+	0.00937922716582691	-1.57864505358022
8	11715639	11716514	.	2	+	0.00943366771710204	-1.88655078746412
3	64213273	64214644	.	2	+	0.00944429666520355	2.1962441818297
3	72689554	72690406	.	3	+	0.0094527773095931	1.69281285080809
1	135429037	135430182	.	2	+	0.00946318367607782	-1.67776033600428
15	11056343	11056649	.	1	+	0.00946318367607782	-2.86884341177908
AADN04000659.1	6782	7315	.	1	+	0.00950158368799262	-5.17291365198043
11	19010810	19011126	.	2	+	0.00953503665215889	-1.5516492367187
8	29939947	29940851	.	4	+	0.00953503665215889	-1.81273894505557
AADN04001191.1	531	1135	.	3	+	0.00953503665215889	2.24515940756121
9	10188091	10188606	.	3	+	0.00954452006641368	-2.68693576039827
2	140400984	140401342	.	1	+	0.00954633627033006	2.85675664943399
1	32832059	32832499	.	1	+	0.00963078135990914	-3.82321434784177
20	6629840	6630331	.	1	+	0.00963078135990914	-2.18402940555963
3	9079334	9080133	.	3	+	0.00963789547778635	-1.5977814287801
13	10190037	10190415	.	1	+	0.00965091289342774	-1.59966363893423
KQ759483.1	277008	278527	.	5	+	0.00965091289342774	1.86236042105428
17	5731038	5732570	.	3	+	0.009653701776816	-1.20362582081844
1	9586942	9587262	.	1	+	0.00966697319575769	-3.58971293518006
7	24758195	24758390	.	1	+	0.00968781494083847	-7.04244561798292
3	19154552	19154862	.	1	+	0.00973197518987995	2.61566783519089
23	2037987	2038361	.	1	+	0.00973703243327705	-2.21731312838459
1	137104647	137105393	.	2	+	0.00975274350212421	-1.88020023346048
8	5699857	5701226	.	4	+	0.00990988084965562	1.35252706404179
AADN04002105.1	20242	21326	.	3	+	0.00990988084965562	2.07162908832716
9	22213325	22213662	.	1	+	0.00993371778559788	-2.30209473585614
14	6181500	6183133	.	3	+	0.00994030690147463	-1.02447645054149
19	9326864	9327872	.	3	+	0.00994030690147463	-1.17361681049411
1	15365673	15366147	.	1	+	0.00994301668133204	-1.96175232807517
1	176426155	176426599	.	1	+	0.00996062252952587	3.12913082594796
17	10893749	10894071	.	1	+	0.00996062252952587	-2.21659845189187
2	103641191	103641544	.	1	+	0.00996062252952587	-2.37190464779052
AADN04001260.1	11967	12374	.	1	+	0.00996062252952587	-4.53380875748852
1	12796313	12797684	.	3	+	0.00996691593864602	1.08998737522392
2	143231599	143231865	.	1	+	0.00996954746210328	3.40319025115073
5	38246158	38246618	.	3	+	0.0099716632845103	-1.5385601495159
3	27471042	27472818	.	1	+	0.0099874542809159	-1.21922504623779
10	14642119	14642251	.	1	+	0.00999319810143352	2.71641698008222
1	167242110	167242271	.	1	+	0.0100192660251513	3.04313886655361
1	112519563	112520333	.	1	+	0.0100497707842178	-2.00231432725345
14	10158691	10159209	.	2	+	0.0100497707842178	1.58854694365867
5	16154038	16154641	.	1	+	0.0100685442085514	-1.61280214104003
19	1838618	1838898	.	1	+	0.0100703096585094	2.72894421018952
AADN04009997.1	5578	6371	.	1	+	0.0100718318697905	2.48981451387673
9	19344740	19345088	.	1	+	0.0100737804900103	-2.7367331855566
12	13560312	13560564	.	1	+	0.010075416006977	-2.43838394025019
18	38313	38583	.	1	+	0.0100755339064535	2.07408551067143
KQ759404.1	263707	265049	.	3	+	0.0100755339064535	1.80972631634398
8	7585014	7585276	.	1	+	0.0100777570388872	-2.30587143975367
12	19774436	19775614	.	3	+	0.0101337534971543	-1.31628361616248
2	85268455	85269146	.	1	+	0.0101337534971543	2.02784232834518
8	3623836	3624630	.	2	+	0.0101337534971543	-1.32467339261398
AADN04005442.1	4941	5477	.	1	+	0.0101337534971543	2.67477030464706
1	48198456	48201687	.	6	+	0.0101411398464716	-1.01553641954829
6	25353028	25353231	.	1	+	0.0101630805950614	3.08737401461917
5	24689319	24689651	.	1	+	0.0101681138881539	-2.04436684609341
32	51869	52142	.	1	+	0.0101794983220735	-1.46016079758051
1	188597966	188598194	.	1	+	0.0102005976858411	-3.39891577424943
19	5521088	5521911	.	2	+	0.0102076969741596	-1.4313353569815
24	5455904	5457257	.	2	+	0.0102385421540944	-1.37487915921309
3	13098729	13099856	.	2	+	0.0102412853166941	1.60559432319658
4	89134997	89135473	.	1	+	0.0102412853166941	-2.29209701369235
Z	77973672	77975404	.	3	+	0.0102635301267108	2.27255334997062
1	18843188	18843611	.	1	+	0.010294828406728	-2.56369806067519
KQ759404.1	53361	54310	.	1	+	0.0103698755283096	2.05063028307404
1	48102258	48102957	.	2	+	0.0103915206706136	-1.81942432760224
1	57514532	57514731	.	1	+	0.0103915206706136	-4.21465407991901
9	7492478	7493389	.	1	+	0.0103915206706136	2.05993104131517
1	61294328	61294585	.	1	+	0.0104072953431627	-4.17700882086122
AADN04000593.1	43788	43996	.	1	+	0.0104072953431627	2.97783772199948
1	144707447	144707757	.	1	+	0.010412092063301	-3.38421554012993
1	159526236	159526533	.	1	+	0.0104142738811716	-3.85875889027303
11	18616588	18617287	.	2	+	0.0104280125722756	-1.34954056884536
14	936459	937092	.	1	+	0.0104280125722756	-2.07792562062913
19	6588710	6588975	.	1	+	0.0104280125722756	-2.19436496466958
26	2497719	2497993	.	1	+	0.0104280125722756	-2.32299407948503
4	17939497	17940200	.	3	+	0.0104280125722756	-1.34541774474762
6	2313858	2314197	.	1	+	0.0104280125722756	2.68988063097204
Z	33769446	33769729	.	1	+	0.0104541865788057	2.28199190849056
19	5792735	5793147	.	1	+	0.0104621576574361	-2.63275388458322
AADN04003465.1	3264	3992	.	3	+	0.0105287225902824	2.83456609021738
2	103622436	103623386	.	2	+	0.0105502163391944	-1.73678910712158
14	2340637	2341425	.	1	+	0.0105530369929343	-1.75121216250303
AADN04008708.1	7258	7558	.	2	+	0.0105530369929343	-1.89237474649857
1	30100154	30101358	.	3	+	0.0105647532598125	1.21816311943554
5	51740664	51740948	.	1	+	0.0105706761392831	-2.90307352186744
10	5998171	5998394	.	1	+	0.0105909724891228	3.27412745085773
4	1249468	1249851	.	1	+	0.0105980371812607	-2.05716438099834
3	98700670	98701262	.	1	+	0.0106328702723744	-2.57033830031409
2	105427887	105428066	.	1	+	0.0106365808218025	3.12634962627493
AADN04006590.1	11452	11670	.	1	+	0.0106481336723425	2.9755728587837
8	27124334	27124803	.	1	+	0.0107225533456175	-1.93510551127259
17	6252707	6253466	.	2	+	0.0107242134720484	-3.06283892057762
11	3919347	3919652	.	1	+	0.0108078570802941	2.27939040826556
2	1715394	1715809	.	1	+	0.0108309520134745	-3.82282050389423
1	69134861	69136050	.	3	+	0.0108491023614627	1.26490011804282
28	1612919	1613388	.	2	+	0.0108491023614627	-1.87166861879737
5	17759477	17760320	.	2	+	0.0108491023614627	-1.95280188065606
9	5706321	5706809	.	2	+	0.0108491023614627	-1.92689500052962
9	17171297	17172748	.	3	+	0.0108491023614627	1.05905992275027
1	12676024	12677410	.	3	+	0.0108540158350496	1.17059299364626
11	10946707	10946874	.	1	+	0.0108540158350496	3.71709490599947
1	96039518	96039875	.	1	+	0.0108748322619832	2.71984037386522
15	5678691	5679683	.	2	+	0.0108898980924584	-1.32416240860462
2	35934501	35934705	.	1	+	0.0108929347536508	-5.98842563082591
AADN04006198.1	3678	3934	.	1	+	0.0109006923130631	-2.83576366541145
5	23308653	23309189	.	1	+	0.0109220859478198	1.78179154911504
2	21021727	21022128	.	1	+	0.0109417091114717	-2.45668205116913
21	1055075	1055611	.	1	+	0.0109727242064145	-2.05661743422164
28	4814538	4814766	.	1	+	0.010995142529439	-3.08511116036141
KQ759483.1	820727	821466	.	4	+	0.0110219585312424	2.08868080339424
19	6584386	6585624	.	3	+	0.0110244083110854	-1.1393847116393
2	2409870	2410120	.	1	+	0.0110244083110854	-2.46186047563133
1	13333242	13333706	.	1	+	0.0110595638150817	2.97516781888978
2	58493450	58494052	.	2	+	0.0110595638150817	2.23195836766399
5	3058834	3059117	.	1	+	0.0110723626243289	-2.31237819518795
3	13537096	13537414	.	1	+	0.0110740970269477	2.64668943727655
4	1651431	1652371	.	2	+	0.0110740970269477	-1.2444621340171
5	15576569	15577435	.	1	+	0.0110877218782016	-2.49604804679763
Z	13251001	13251472	.	1	+	0.011093790475424	-2.65857804193696
Z	82117527	82117853	.	2	+	0.011093790475424	2.09075692661137
10	6636785	6637462	.	2	+	0.0111129819529824	1.72075411427714
3	11084844	11085449	.	1	+	0.0111129819529824	2.03558831149004
3	47034832	47035461	.	3	+	0.0111129819529824	1.72575179527787
1	139467373	139467647	.	1	+	0.0111972675439853	2.4188684478821
4	47165888	47166594	.	1	+	0.0112106162761855	1.76265777393627
4	4708027	4708217	.	1	+	0.0112252974229056	2.51557643019212
28	4804436	4804753	.	1	+	0.0112427497129042	-2.89024247844464
3	2849840	2850095	.	1	+	0.0113120840907181	-4.14915512307934
AADN04005785.1	3203	3970	.	3	+	0.0113359286462673	2.21064142626481
AADN04000541.1	102944	104049	.	3	+	0.0113407407484855	1.66225721137614
Z	43638704	43639601	.	2	+	0.0113407407484855	-1.89750118582022
4	38834620	38835069	.	1	+	0.0113721086468935	2.15885637511422
4	7056142	7056418	.	1	+	0.0113792283504064	2.0499035901049
1	126179839	126181361	.	3	+	0.0113803148022002	1.48823646589504
2	34437352	34438296	.	2	+	0.0113803148022002	-1.49919156426594
[truncated: 2,149 more rows]
