# Supplementary material for: Multi-species annotation of transcriptome and chromatin structure in domesticated animals
Source: BMC Biol. 2019 Dec 30;17:108. doi: 10.1186/s12915-019-0726-5 (PMC6936065; doi:10.1186/s12915-019-0726-5)
Supplement: Supplementary file 10 — Additional file 10 DA ATAC-seq peaks (all combinations). The archive has the same structure as de.refgn.tar.gz with names starting with mergedpeaks.peaknb.allexp.readnb instead of refgenes.counts.min2tpm0.1. [file 12915_2019_726_MOESM10_ESM.gz › da.atacpeaks/gallus_gallus/diffcounts.nominsum/mergedpeaks.peaknb.allexp.readnb.normcounts.diff.cd4.cd8.bed]

7	13488149	13489368	.	1	+	2.75104807210458e-07	-2.59856665953865
5	54216997	54217459	.	1	+	1.26145159006448e-06	3.32866878734881
1	170681620	170683382	.	3	+	1.44276533802393e-06	-1.9185044985403
2	49268393	49268989	.	1	+	6.670067429321e-06	2.977935138511
2	75626037	75627596	.	3	+	2.78178434489423e-05	1.81724368820375
2	123391267	123392881	.	3	+	2.78178434489423e-05	1.93291491258994
5	48297444	48298166	.	2	+	2.78178434489423e-05	2.57309596700742
1	83995050	83995992	.	3	+	2.97518827790828e-05	2.94873425393241
13	9457879	9458547	.	1	+	3.84337408056182e-05	3.09934031257932
2	38976635	38977047	.	1	+	3.84337408056182e-05	5.04266702121726
13	9049313	9050350	.	1	+	7.95238241606849e-05	-1.87605000366044
8	20089527	20090090	.	1	+	7.96510549019735e-05	2.88846745884434
26	5108196	5110290	.	2	+	0.000104753949417724	-1.8161040914422
2	61341062	61342336	.	2	+	0.000116828070683582	2.31807554751219
9	8494429	8496997	.	1	+	0.000185035923890053	2.42791895212705
21	1055075	1055611	.	1	+	0.00022852002177	2.99470948655889
27	259136	260134	.	1	+	0.000230704558590264	3.31444104282071
6	32110878	32112560	.	1	+	0.0002310975003399	-2.03874330520459
12	6420273	6420744	.	1	+	0.000269560524000544	3.24187870660832
11	14660961	14661366	.	1	+	0.00033167501178851	-3.27549673215582
2	108196575	108197000	.	1	+	0.000507081592180202	3.37137398515228
21	583988	585667	.	1	+	0.000582481160805857	-1.66045763379107
21	1081092	1081788	.	2	+	0.000582481160805857	2.19549585450985
12	2232994	2233583	.	1	+	0.000713128196922575	3.18110488215836
Z	31780969	31781447	.	2	+	0.000757077772158994	2.97473352311571
1	51484392	51485118	.	2	+	0.000796454319701615	2.28853282296349
2	84159978	84161555	.	2	+	0.000796454319701615	2.64233685384639
7	13441111	13441739	.	1	+	0.000799860781811563	-2.39754421290735
1	144586409	144587869	.	1	+	0.000821495629488394	-2.09546901408434
3	67485559	67485850	.	1	+	0.000821495629488394	3.63076640518104
10	12352858	12353115	.	1	+	0.00135847848299178	4.18982135164011
3	48024200	48025027	.	1	+	0.00135847848299178	-2.04485435290752
6	4737550	4739200	.	3	+	0.00135847848299178	1.34707325662663
13	9070936	9071333	.	1	+	0.00144901119946685	-2.55321657919961
22	876619	877628	.	1	+	0.00145234824229484	2.84084656535038
3	24881198	24882780	.	1	+	0.00145234824229484	-2.17815912752874
6	20515916	20516295	.	1	+	0.00145234824229484	4.43946845328471
27	488149	488295	.	1	+	0.00151100636595721	4.56806451788811
5	17137316	17138114	.	1	+	0.00151100636595721	2.6366012808795
1	18661745	18662193	.	1	+	0.00222243937225851	5.06807588746026
4	89783262	89783710	.	1	+	0.0024949243904272	2.95653575941986
7	13413141	13414369	.	2	+	0.00268874874919753	-1.76143275971754
10	11233561	11234573	.	2	+	0.00294500086509087	1.94760696684634
7	13518684	13519111	.	1	+	0.0032156022663022	-2.27129145496297
1	13744848	13745375	.	1	+	0.00327833509599074	2.24777722728839
27	253372	254128	.	2	+	0.00327833509599074	3.01488185235016
2	139939986	139941290	.	2	+	0.00335914579395842	2.25696033531763
3	48245787	48246933	.	3	+	0.00348036302483237	-1.77079270883467
1	65006157	65006462	.	1	+	0.00352747166042784	-3.13504310408185
2	113777737	113778159	.	1	+	0.00353880974823613	-2.19308442854395
25	2398546	2399209	.	2	+	0.00353880974823613	1.84754971866084
27	4524801	4525316	.	2	+	0.00353880974823613	-1.91053758329963
3	54734297	54736317	.	4	+	0.00353880974823613	-1.50156722895933
3	48272405	48273155	.	1	+	0.0035883710993461	-2.54704258010143
2	20621764	20622156	.	1	+	0.0038918344614968	2.86502810735219
AADN04000908.1	7692	10178	.	4	+	0.0038918344614968	1.43192643198304
20	8944436	8944694	.	1	+	0.00389824459947697	4.42728029106345
10	2412344	2413025	.	1	+	0.00394225556284752	2.31055188522321
2	124533100	124533413	.	1	+	0.00394225556284752	5.05083025822019
3	68133911	68134777	.	1	+	0.00405986260915696	-1.8530713598085
1	85394604	85394999	.	1	+	0.00426082090919565	-3.08020185919765
5	33932711	33933048	.	1	+	0.00539928844331339	3.60174060622226
Z	54765220	54766002	.	1	+	0.00617094328014265	2.17304290199224
8	11647044	11648260	.	3	+	0.00663789503062171	1.57317734758331
4	46579543	46581113	.	2	+	0.00664619155160285	1.92761576094123
4	4056976	4057426	.	1	+	0.00674577510763969	2.52115137742936
13	9048201	9049005	.	2	+	0.00906884222621099	-1.49883136716255
1	83986141	83987216	.	2	+	0.00924390468220351	2.03998581718659
1	629995	631837	.	1	+	0.0096221322324648	-1.65483699937541
11	14894726	14896545	.	4	+	0.0096221322324648	-1.42865706351683
11	18178203	18178897	.	1	+	0.0096221322324648	-1.75528911834093
27	510921	511654	.	2	+	0.0096221322324648	2.34880458644673
3	103306677	103307017	.	1	+	0.0096221322324648	7.95021432805593
4	44540558	44540827	.	1	+	0.0096221322324648	-3.44150628760821
4	60581742	60581993	.	1	+	0.0096221322324648	-3.89696183587746
AADN04003826.1	9452	9612	.	1	+	0.0096221322324648	-4.12775681884634
Z	78801274	78802000	.	1	+	0.00990904808397737	2.39396690213618
2	35387455	35387861	.	2	+	0.0105654453511583	2.49874716817576
3	81935809	81936107	.	1	+	0.0105654453511583	3.21095478601482
5	48054903	48055927	.	1	+	0.0105654453511583	2.60581334855626
17	723178	723534	.	1	+	0.011044758091543	2.57051335950694
2	139618604	139619786	.	2	+	0.011044758091543	-1.7005021596808
1	175346916	175347739	.	1	+	0.0124582129768628	2.06299123569141
3	48260533	48261702	.	3	+	0.0124582129768628	-1.37845339212465
4	50314581	50315801	.	3	+	0.0124582129768628	1.66251057384858
1	144537274	144538668	.	1	+	0.0126026182473655	-1.81204687040166
5	47086452	47087919	.	3	+	0.0128331265137021	-2.00064764411488
3	105508148	105508562	.	1	+	0.013275960232442	2.43594723718652
1	33218551	33220836	.	4	+	0.013406244478791	-1.72501161895064
5	50113192	50113543	.	1	+	0.013406244478791	3.04423090686948
12	18585289	18585639	.	1	+	0.0137990237541963	2.83351071421233
2	38743516	38744280	.	3	+	0.0137990237541963	1.99143477770277
6	30344696	30345111	.	1	+	0.0137990237541963	2.37287125402388
4	45574595	45576541	.	4	+	0.0139561238898107	-1.40302575986933
Z	31546317	31547368	.	3	+	0.0139561238898107	1.80322606892025
5	18971007	18971896	.	1	+	0.0149695673732556	-1.75589634317184
5	36415765	36416310	.	2	+	0.0151653790128904	2.25667430755102
2	108189352	108190300	.	3	+	0.0158574659712346	1.85401387511548
1	48350951	48351912	.	1	+	0.0168947268484872	-1.76975483669418
Z	40960385	40961242	.	3	+	0.0171493500899067	2.06934208833508
12	11743602	11745585	.	2	+	0.0180106601694261	-1.65220625236119
27	503827	504051	.	1	+	0.0180106601694261	3.13369641826422
27	528647	529022	.	1	+	0.0180106601694261	3.02841192235554
7	3778803	3779343	.	1	+	0.0180106601694261	2.23048768673298
Z	78798230	78798555	.	1	+	0.0180106601694261	2.9351557757659
1	177387096	177388187	.	2	+	0.0181319612460692	2.18210743770143
4	60705392	60706143	.	1	+	0.0183066074109659	-2.35789490247757
4	46562970	46563736	.	1	+	0.0195143580203041	2.23225196032858
7	13465583	13466242	.	1	+	0.0196002408767122	-2.22333545222456
19	6142140	6142508	.	1	+	0.0202597929295058	2.7294218626131
2	40450057	40450328	.	1	+	0.0212248099512043	3.36911612590672
12	12541732	12542437	.	2	+	0.0212862387081667	-2.48262771061982
13	17261737	17262476	.	1	+	0.0212862387081667	2.1510637540087
Z	46068197	46068632	.	1	+	0.0212862387081667	-2.48040253392142
8	27814824	27815507	.	1	+	0.022014167290035	2.37308733114279
17	6568087	6568548	.	1	+	0.0224980426991504	2.55214332293545
1	170647235	170647797	.	1	+	0.0230940448291369	-2.54230364588983
2	31604492	31605228	.	2	+	0.0230940448291369	1.93666621768245
21	2534226	2534610	.	1	+	0.0230940448291369	-2.66784159067074
3	54744771	54746166	.	2	+	0.0230940448291369	-1.6905594073754
5	24609377	24610266	.	1	+	0.0230940448291369	2.0570354951598
6	8306713	8307841	.	3	+	0.0230940448291369	1.55218642093634
8	3619475	3620081	.	1	+	0.0230940448291369	-1.74013109152064
Z	24711725	24711999	.	1	+	0.0230940448291369	4.93490064623541
21	251734	253406	.	5	+	0.023563276081265	1.02476952853361
13	8635299	8636365	.	2	+	0.0242348046426492	1.38009247435301
9	12965137	12966037	.	3	+	0.0242348046426492	1.50319488094221
4	14338133	14339258	.	2	+	0.0250055351270652	1.48188453679274
7	9861389	9862566	.	3	+	0.0250055351270652	-1.50108612508687
2	34800352	34801188	.	3	+	0.0253267183486508	1.96141879916906
3	27790721	27792256	.	2	+	0.02588395897156	-1.60556593705112
1	134143953	134144943	.	1	+	0.0265072061301999	2.21198796608271
17	6304185	6304395	.	1	+	0.0265072061301999	7.15204610118889
1	127061266	127061409	.	1	+	0.0278342964373442	7.25106253174096
2	49264533	49265094	.	2	+	0.028773844889418	1.84073567421613
6	7729679	7730487	.	3	+	0.028773844889418	1.65061843580665
Z	59419573	59421046	.	3	+	0.0289807418970961	-1.36462750531206
5	55350751	55351058	.	1	+	0.0301341677958691	3.51738385016284
1	32323551	32323778	.	1	+	0.0307619179873678	5.51890008818414
1	129116000	129116720	.	1	+	0.0307619179873678	-1.76018770477196
1	152668859	152669564	.	2	+	0.0313391415427689	1.8098826029664
6	7811332	7811866	.	1	+	0.0330761493612792	2.49804553897953
1	72218515	72219005	.	2	+	0.0335236397814774	2.21957218755828
Z	43649089	43649547	.	3	+	0.0338963134378178	2.03202549707487
11	15808261	15808880	.	1	+	0.0344017614911101	2.74849401913589
1	51489141	51489365	.	1	+	0.0347555781691109	2.5338084210781
1	152667675	152668579	.	4	+	0.0347555781691109	1.60451030898054
8	1040668	1042299	.	4	+	0.0357197566070827	-1.61049829752401
3	106527672	106528150	.	1	+	0.0359741217652314	3.8192361214116
AADN04001110.1	12496	12771	.	2	+	0.0359741217652314	-1.77168776853333
15	615439	615593	.	1	+	0.0360882383913847	7.11262484177876
Z	21730155	21730505	.	1	+	0.0368220084707109	2.38325229910829
8	6092112	6092322	.	1	+	0.0368291757980787	2.64738961464518
3	96602482	96602693	.	1	+	0.0374020793472965	2.81344259986611
2	30446387	30446588	.	1	+	0.0376219042559331	7.10922761912555
5	43730840	43731164	.	1	+	0.0378007732933654	7.37360477232785
13	15853457	15854554	.	1	+	0.0378108344695528	-1.73081384574952
Z	9447027	9447624	.	1	+	0.0381299341339902	-1.71352572428784
1	58287214	58287461	.	1	+	0.0382618175467178	3.71591374647456
14	9254543	9254881	.	1	+	0.0382618175467178	-2.38604152770494
4	35231037	35231608	.	1	+	0.0387235290235801	2.10899894521864
12	15962642	15962880	.	1	+	0.0387512211887752	2.42050934702536
2	12901214	12902279	.	1	+	0.0388243590771941	-2.03004831240857
1	67641468	67641728	.	1	+	0.0398083373162705	2.24755025971058
1	77340450	77341622	.	2	+	0.0398083373162705	1.47844089490673
2	60747512	60748068	.	1	+	0.0398083373162705	2.05684733348931
21	3686795	3687380	.	1	+	0.0401268598474291	4.06476137898905
12	480595	480930	.	2	+	0.0429295317204105	3.37066043230637
13	7815246	7816345	.	1	+	0.0439877608665347	-1.82238949308007
5	54217531	54217685	.	1	+	0.0439877608665347	3.48358273784349
2	130013526	130013835	.	1	+	0.0445434193853498	4.55160726718971
Z	40025935	40026954	.	2	+	0.0445434193853498	2.36347852816888
8	25258537	25259154	.	2	+	0.0450003686488889	2.08544490117178
3	2849840	2850095	.	1	+	0.0450818427877341	4.50295126070472
7	30698991	30699660	.	2	+	0.0450818427877341	-2.12654968204309
27	257396	257627	.	1	+	0.0452048937548657	3.58940390102241
2	14036438	14036650	.	1	+	0.0452152257766767	7.0793179074335
5	45104273	45104966	.	2	+	0.0453906041870274	2.30250994489477
4	20485798	20486056	.	1	+	0.0454557616339324	-2.90011640780085
5	23162721	23163160	.	1	+	0.0465482773364796	2.08848107917091
23	1950747	1952192	.	2	+	0.0465499795112205	1.35979298749655
1	134780364	134780576	.	1	+	0.0473153566148284	6.75722375469288
1	152730394	152730596	.	1	+	0.0473153566148284	7.0921530328436
21	5823176	5823429	.	1	+	0.0473153566148284	-2.66893771360805
12	18594700	18595124	.	1	+	0.0480259691179845	-2.11626678514856
1	140234490	140234861	.	1	+	0.0489176501618883	3.54965750092121
21	2346020	2346948	.	2	+	0.0489176501618883	-1.69080416983183
8	14211610	14211856	.	1	+	0.0489176501618883	2.66784521262784
KQ759483.1	1004233	1004522	.	2	+	0.0489176501618883	4.70520604909438
1	54255095	54256913	.	2	+	0.0494500872878519	-1.41948417793537
2	16918411	16918778	.	1	+	0.0494500872878519	2.66670015465449
3	68132941	68133208	.	1	+	0.0494500872878519	-1.91204250328201
5	15576569	15577435	.	1	+	0.0494500872878519	2.39017729687982
7	36249876	36250125	.	1	+	0.0494500872878519	3.10452248459505
9	20020525	20021118	.	1	+	0.0494500872878519	-2.02577469885701
