# Supplementary material for: Multi-species annotation of transcriptome and chromatin structure in domesticated animals
Source: BMC Biol. 2019 Dec 30;17:108. doi: 10.1186/s12915-019-0726-5 (PMC6936065; doi:10.1186/s12915-019-0726-5)
Supplement: Supplementary file 10 — Additional file 10 DA ATAC-seq peaks (all combinations). The archive has the same structure as de.refgn.tar.gz with names starting with mergedpeaks.peaknb.allexp.readnb instead of refgenes.counts.min2tpm0.1. [file 12915_2019_726_MOESM10_ESM.gz › da.atacpeaks/gallus_gallus/diffcounts.nominsum/mergedpeaks.peaknb.allexp.readnb.normcounts.diff.all.bed]

1	100198595	100199600
1	100773910	100774972
1	100796390	100796649
1	101361228	101362514
1	101567647	101567937
1	101986779	101986914
1	102082596	102082905
1	102471516	102472898
1	102474898	102475056
1	102477749	102478346
1	102481660	102482556
1	102500977	102501675
1	102764890	102765230
1	102804507	102804701
1	102827470	102828186
1	103024488	103024730
1	103045419	103045764
1	103098883	103099132
1	103106423	103107017
1	103126529	103127272
1	103196001	103196567
1	103292926	103293320
1	103461349	103461542
1	103514870	103515499
1	10355018	10355350
1	103610621	103610968
1	103615722	103617239
1	104080460	104081123
1	104110746	104111022
1	104238969	104239358
1	104480514	104481293
1	104490870	104491071
1	104512939	104513360
1	104658628	104659214
1	104659820	104660502
1	104841059	104841357
1	104953837	104954628
1	105053997	105054394
1	105068900	105070294
1	105080591	105080896
1	10508829	10509548
1	105182594	105182908
1	105220049	105220478
1	10522320	10522745
1	105231827	105232268
1	105266521	105267856
1	105274053	105274643
1	105307404	105307780
1	10531404	10531631
1	105391248	105391692
1	105482248	105482476
1	105689746	105690183
1	105691495	105692073
1	105840258	105840874
1	10596935	10597338
1	106058837	106059070
1	106075823	106076283
1	106095938	106096978
1	106104597	106105062
1	106106051	106106752
1	106127583	106127838
1	106149743	106150116
1	106163226	106165004
1	106185132	106185503
1	106235302	106236393
1	106237899	106238278
1	106243599	106244426
1	106362820	106363000
1	106542663	106543562
1	106769686	106769938
1	106791488	106792230
1	107089376	107089667
1	107114792	107115219
1	10721219	10721536
1	10733631	10734229
1	107648589	107648890
1	107801753	107803054
1	107807515	107808328
1	107830988	107831668
1	107854590	107854783
1	107948249	107948692
1	108093973	108095140
1	108110850	108111301
1	108152327	108152551
1	108358502	108358722
1	108418007	108418688
1	1085493	1086216
1	108691461	108691721
1	10882193	10882985
1	108844489	108845294
1	108853865	108854074
1	108987042	108987385
1	109000026	109000164
1	109043799	109043990
1	109086064	109086248
1	109141596	109142169
1	109188417	109188667
1	109329146	109329956
1	109406799	109407326
1	109408744	109410405
1	109425396	109426271
1	109444067	109444999
1	109469381	109470234
1	109570501	109570802
1	10972406	10972705
1	109731388	109731726
1	109737569	109738162
1	109906004	109906522
1	109969324	109969543
1	110040743	110040996
1	110095906	110096422
1	110118227	110118731
1	110176401	110176981
1	110190252	110190533
1	110357028	110357245
1	110384727	110385054
1	110393382	110394073
1	11040339	11041015
1	110405304	110405711
1	1104448	1105331
1	110484259	110484688
1	11048645	11049053
1	110497064	110497470
1	110504992	110505708
1	110572189	110573517
1	110599992	110600319
1	110607813	110608701
1	110791130	110791486
1	111018360	111019140
1	111044726	111044942
1	111228510	111228713
1	111331291	111332387
1	111373692	111376667
1	111400279	111400431
1	111453387	111453635
1	111912993	111913826
1	111923812	111924161
1	111927498	111927807
1	111990871	111991549
1	112011647	112011926
1	112021027	112021336
1	112047788	112049162
1	112049319	112049916
1	112064906	112065849
1	112070622	112071566
1	112165662	112166019
1	112195842	112196216
1	112358068	112358464
1	112374217	112375293
1	112379350	112379652
1	112389317	112389682
1	112391054	112391913
1	112401823	112402497
1	112413007	112413389
1	112423794	112424150
1	112430683	112431045
1	112476094	112476712
1	112478998	112479469
1	112483418	112483747
1	112495290	112495688
1	112518170	112518833
1	112519563	112520333
1	112541968	112542348
1	112542498	112543225
1	112546884	112547030
1	1125905	1126198
1	112662987	112663423
1	112685811	112685977
1	112686648	112686845
1	112873923	112874358
1	113084125	113084267
1	113111541	113111785
1	113132965	113133569
1	113186152	113186504
1	113201255	113201397
1	113250296	113251229
1	113310564	113310832
1	113313336	113314829
1	113328974	113329276
1	113402719	113404033
1	113740216	113740765
1	113815810	113816787
1	113839506	113839806
1	113851156	113851390
1	113906844	113907622
1	113929856	113930121
1	113937009	113937829
1	113975366	113975546
1	114008362	114008551
1	114011506	114011741
1	11402706	11404377
1	114056944	114057552
1	11409598	11409885
1	114100292	114100435
1	114120726	114121115
1	114176120	114176743
1	114199430	114199655
1	114236299	114237924
1	114249049	114249734
1	114250046	114251022
1	114251372	114252222
1	114265040	114265830
1	114274780	114275376
1	114328768	114329117
1	114349734	114350042
1	114370579	114371211
1	114486199	114486593
1	114540492	114540877
1	114642006	114642519
1	114851479	114851749
1	1148674	1149210
1	114914055	114914304
1	114917489	114917767
1	115136833	115137281
1	115153875	115154579
1	115191634	115192045
1	115346519	115346905
1	115400355	115401247
1	115417499	115418128
1	115460781	115460969
1	115609741	115609994
1	115774254	115774556
1	11583069	11583725
1	115909019	115910200
1	115999635	115999886
1	116015401	116016117
1	116050651	116051069
1	116171730	116172182
1	116392761	116393002
1	11681891	11682646
1	11694855	11695741
1	11705865	11706429
1	11736256	11736596
1	117367764	117368947
1	117694620	117694925
1	117711060	117711207
1	11785409	11785592
1	117903271	117903715
1	117965031	117965354
1	118000992	118001296
1	118116129	118116444
1	118133538	118133803
1	118269467	118269719
1	118299481	118300392
1	118318038	118318311
1	118473180	118473513
1	118528225	118528733
1	118554965	118555228
1	118735038	118735367
1	118753879	118754192
1	119051671	119052044
1	119116673	119116954
1	119345943	119346404
1	119376161	119377062
1	119493802	119494217
1	119501049	119501440
1	119625511	119625689
1	119627131	119627653
1	119644529	119644817
1	119707342	119707704
1	119729836	119731678
1	119761852	119762233
1	119881137	119881534
1	119961266	119961568
1	119984378	119984723
1	119998090	119998323
1	120006928	120007991
1	120015452	120016131
1	120016513	120017241
1	120039950	120040096
1	120056861	120057556
1	120067885	120068398
1	120072046	120072777
1	120175208	120176014
1	12025145	12025431
1	120327512	120327966
1	120436122	120436618
1	120638349	120639437
1	120662624	120662897
1	120785006	120785241
1	121065027	121065224
1	121066365	121066493
1	121158713	121158898
1	121181288	121181886
1	121272296	121272856
1	121277816	121278743
1	121375067	121375898
1	121402403	121403477
1	121415765	121416051
1	121433838	121434730
1	121635751	121636641
1	121637331	121637937
1	121638579	121639244
1	121640054	121640622
1	121643682	121644041
1	121644899	121646392
1	121647853	121648356
1	121712319	121712719
1	121737164	121737679
1	121814011	121814178
1	121849350	121850533
1	122086970	122087859
1	122131144	122131469
1	122322987	122323332
1	122362037	122362439
1	122386238	122386702
1	122428680	122429125
1	122498746	122499021
1	122544093	122544524
1	122561532	122561670
1	122565454	122565664
1	122621710	122621919
1	122644218	122644580
1	122782655	122784143
1	122826964	122827633
1	122981453	122981739
1	123058472	123059212
1	123147124	123147265
1	123220284	123220530
1	123314932	123315759
1	123337595	123338759
1	123355768	123357611
1	123359986	123360957
1	123412994	123413435
1	123444219	123445027
1	123507300	123507549
1	123568150	123568516
1	123630415	123630604
1	123673574	123673840
1	123833914	123834139
1	123834412	123836115
1	123862794	123863064
1	123981899	123982314
1	124004167	124004508
1	124097056	124097411
1	124374127	124374528
1	124391062	124392240
1	124398260	124398846
1	124403436	124404121
1	124407948	124408123
1	124457118	124457369
1	124474450	124475531
1	124543656	124543822
1	124553127	124554144
1	124631210	124632697
1	12466317	12466613
1	124693306	124693621
1	124738917	124739107
1	124806363	124806737
1	12489629	12490068
1	124924850	124925097
1	124963877	124964653
1	12497318	12497899
1	12503863	12504718
1	125079333	125079596
1	125082694	125082894
1	125133755	125134941
1	125150313	125150734
1	125188172	125188529
1	125211336	125212988
1	125221200	125221823
1	125233068	125234093
1	125308706	125308911
1	125329844	125330579
1	125338186	125339530
1	125344822	125345881
1	125359991	125361046
1	125365440	125365967
1	125382940	125383356
1	125386746	125387198
1	125547066	125547532
1	125555015	125555661
1	125695247	125696634
1	125925930	125926241
1	12599603	12599831
1	125997393	125997775
1	126179839	126181361
1	12619226	12619526
1	126205872	126206310
1	126212104	126212720
1	126218222	126218757
1	126219993	126220603
1	126229001	126230341
1	126234701	126234854
1	126263919	126264252
1	126300614	126300925
1	126327064	126327323
1	12640667	12642865
1	126513323	126514893
1	12664071	12664863
1	12676024	12677410
1	126886558	126886904
1	12690073	12690655
1	127061266	127061409
1	12707025	12707617
1	12711184	12711513
1	12756673	12757167
1	127721189	127721688
1	12796313	12797684
1	127981253	127981951
1	128044900	128045284
1	128056539	128056736
1	128081388	128081640
1	128088249	128088629
1	128127316	128127635
1	128159490	128160057
1	12816481	12816896
1	128266450	128268312
1	128479557	128480452
1	128530735	128531408
1	128544708	128545438
1	128573673	128574260
1	128714639	128714978
1	128717238	128717797
1	128720890	128721506
1	128721846	128722066
1	128867167	128867845
1	128877394	128877647
1	129095507	129095769
1	129114741	129115297
1	129116000	129116720
1	129117566	129117981
1	129126504	129127453
1	129131711	129132468
1	129133686	129134192
1	129137331	129137921
1	129142920	129143233
1	129159704	129159959
1	129163173	129164345
1	129207293	129207720
1	129239169	129239593
1	129261093	129261831
1	129263822	129264164
1	129451705	129451988
1	12946167	12947297
1	129564389	129565036
1	129695819	129696021
1	129855023	129857035
1	130086493	130086784
1	130150244	130151521
1	1301818	1302246
1	130234279	130234525
1	130238722	130238857
1	130262312	130262589
1	130279744	130281014
1	130307656	130308009
1	13032372	13032957
1	13038036	13039138
1	130392586	130392927
1	130434732	130435524
1	130495904	130496168
1	130546955	130548125
1	130560456	130560714
1	131036150	131036442
1	131037194	131038018
1	131084217	131084422
1	131365171	131365335
1	131555397	131555782
1	131643877	131644694
1	132019119	132019376
1	132147364	132148156
1	132206800	132207069
1	132209261	132210096
1	132214789	132215871
1	132280500	132281692
1	132315585	132316295
1	132318618	132319211
1	132323868	132324331
1	13239031	13239172
1	132796304	132796604
1	13284466	13284792
1	133014946	133015100
1	133045807	133046075
1	133115441	133115675
1	133149673	133149964
1	13319262	13319490
1	133215120	133216399
1	133312601	133313083
1	13333242	13333706
1	133489062	133489765
1	133548746	133549294
1	133574528	133575152
1	133633696	133634032
1	133741708	133742407
1	133788538	133788960
1	133856784	133857338
1	133879428	133880274
1	133972969	133973436
1	133974504	133975096
1	133998599	133999550
1	134143953	134144943
1	134220026	134220465
1	134515399	134516424
1	134611921	134612202
1	134617549	134617968
1	134780364	134780576
1	134937645	134938464
1	135049692	135049877
1	135072473	135072607
1	135114883	135115096
1	135127013	135127995
1	135198366	135198808
1	135352576	135353258
1	135358098	135358711
1	135371060	135371342
1	135383321	135383844
1	135389834	135390094
1	135407090	135407997
1	135412328	135413387
1	135429037	135430182
1	135530466	135530660
1	135557391	135558469
1	135827382	135827527
1	135841999	135842152
1	135925233	135926022
1	135930942	135931280
1	136080859	136081388
1	136255051	136255312
1	136299233	136299418
1	136302399	136303612
1	136367887	136368356
1	136478761	136478933
1	136536502	136537229
1	136659621	136659755
1	136716939	136717181
1	136806034	136806334
1	136831716	136831988
1	136848294	136848533
1	136853176	136853796
1	13692183	13692461
1	136960999	136961582
1	136993154	136993407
1	137027965	137028221
1	137085216	137085599
1	137096306	137096972
1	137104647	137105393
1	137196781	137196926
1	137414457	137414644
1	13742176	13743542
1	13744848	13745375
1	137458372	137458793
1	137516909	137517508
1	137603191	137603453
1	137606448	137606783
1	137630923	137631516
1	137691384	137691792
1	137754413	137755036
1	13779981	13780402
1	13783502	13783800
1	13785829	13786151
1	137885662	137886594
1	138180250	138180596
1	138281719	138282032
1	13830288	13830944
1	138451553	138451742
1	13852711	13852974
1	138605409	138606185
1	138624323	138624649
1	13876658	13877358
1	138794967	138795174
1	138903215	138903397
1	138903551	138904237
1	139055634	139056334
1	139081577	139082276
1	13908442	13909363
1	139129768	139130050
1	139319204	139320240
1	139335134	139336039
1	139340251	139340446
1	13938496	13939148
1	139467373	139467647
1	13948955	13949291
1	139551935	139552383
1	139555943	139556265
1	139600813	139601034
1	13964112	13964491
1	139821710	139822849
1	139849984	139850669
1	139883966	139884528
1	139910602	139910753
1	139917942	139918506
1	139942727	139943008
1	139952008	139952625
1	139960453	139961027
1	139985425	139986102
1	140006919	140007423
1	140016386	140018691
1	140018735	140018946
1	140023809	140024025
1	140024040	140025119
1	140027155	140027493
1	140028021	140028764
1	140041716	140041991
1	140042280	140042579
1	140121338	140122543
1	140205099	140205269
1	140210630	140211075
1	14021904	14022245
1	140234490	140234861
1	14027526	14028394
1	140443144	140444662
1	14052233	14052539
1	14054298	14056036
1	140665559	140666054
1	140666154	140666414
1	140680926	140681550
1	140685715	140686444
1	140766916	140767101
1	140816587	140817017
1	141051010	141051313
1	14135113	14135455
1	141357738	141357896
1	141362002	141362605
1	141375599	141376016
1	14158415	14158669
1	141816654	141817024
1	14198888	14199636
1	14210454	14210877
1	14212213	14212350
1	142486226	142486401
1	142548645	142549588
1	142793105	142793565
1	142894959	142896397
1	142969851	142970153
1	14308186	14308819
1	143420073	143421003
1	143503583	143504001
1	143576261	143577079
1	143678435	143679580
1	143879433	143879794
1	143929203	143929572
1	143932865	143933179
1	143958747	143959150
1	143960656	143960860
1	143962530	143962832
1	144091859	144092405
1	14413029	14413456
1	14414453	14415008
1	144257579	144257773
1	144481914	144482275
1	144485903	144486212
1	144537274	144538668
1	144549219	144549817
1	144550533	144550926
1	144553766	144554644
1	144563238	144563669
1	144576283	144576707
1	144586409	144587869
1	144605801	144606065
1	144610661	144610955
1	144621416	144622133
1	144624973	144625454
1	144675609	144676011
1	144707447	144707757
1	144848141	144848737
1	144861745	144862047
1	144987648	144987852
1	145023746	145024155
1	145109114	145109978
1	145127029	145127609
1	145324766	145325373
1	145441478	145442228
1	14544286	14545061
1	145463618	145464001
1	145554755	145555246
1	14556207	14556829
1	1457099	1458020
1	145855694	145857318
1	145994110	145994860
1	146011359	146011801
1	146068624	146069080
1	146069313	146069495
1	146162300	146162722
1	146226039	146226433
1	146339546	146339799
1	146365439	146365796
1	147097011	147097332
1	147257352	147257538
1	147305594	147306133
1	14753723	14754180
1	147588232	147588674
1	147666859	147667358
1	147801561	147802058
1	147848265	147848427
1	147867753	147868061
1	147877506	147878227
1	147936026	147936576
1	147982012	147982298
1	148047559	148047901
1	148182629	148183465
1	148252	148777
1	148284899	148285221
1	149161869	149163311
1	149264648	149265928
1	149718000	149718270
1	149823615	149823884
1	149916587	149916906
1	149931743	149931938
1	150182483	150182753
1	15071511	15072625
1	150865277	150866033
1	150993390	150993982
1	151150350	151150661
1	151714807	151715111
1	151898176	151898654
1	15190384	15190981
1	151936614	151937181
1	152013601	152014500
1	15203309	15204178
1	152396310	152397367
1	152451356	152451833
1	152603410	152603545
1	152611750	152612034
1	152641016	152641318
1	152661469	152662111
1	152667675	152668579
1	152668859	152669564
1	152730394	152730596
1	152764906	152765438
1	152821740	152822071
1	152997378	152997933
1	153001800	153002347
1	153011623	153011773
1	153013203	153013555
1	153038620	153039099
1	153041279	153041689
1	153048712	153049367
1	153059162	153059873
1	153084822	153085192
1	153090767	153091428
1	153204857	153205032
1	153267292	153267549
1	153268055	153268928
1	153499298	153500153
1	15365673	15366147
1	153883455	153883946
1	153960117	153960413
1	154131537	154132134
1	154216419	154217713
1	154329200	154329435
1	154379144	154379620
1	154607506	154607827
1	15476822	15477180
1	154844730	154845176
1	154890136	154890456
1	154939588	154940069
1	155081203	155082212
1	155266260	155266431
1	155306324	155306560
1	155331051	155331321
1	155403736	155404761
1	155432048	155432209
1	155476912	155477337
1	15550781	15551020
1	155556475	155557374
1	155586188	155586422
1	155607866	155608145
1	155641262	155642085
1	155814771	155814911
1	156278948	156280050
1	1562979	1563132
1	156675310	156675872
1	156854511	156855394
1	157205319	157206033
1	157273774	157273957
1	157567114	157567351
1	157587491	157587807
1	157717244	157718169
1	15784642	15785006
1	15797501	15797852
1	15799073	15799303
1	158039798	158040125
1	158248443	158249729
1	158377708	158379106
1	158437987	158438806
1	158688353	158688574
1	158849199	158849407
1	159096541	159096748
1	159526236	159526533
1	16005147	16005584
1	16017510	16017806
1	160189764	160190089
1	160271933	160272397
1	160285308	160285621
1	160375044	160375356
1	16042089	16042285
1	160652936	160653149
1	160786456	160786990
1	161513611	161514010
1	161628669	161629029
1	161733803	161734138
1	161793064	161793615
1	161885390	161885799
1	161911800	161912371
1	16209240	16209440
1	162275782	162275976
1	162294506	162295424
1	162337319	162337885
1	162343719	162343989
1	162368379	162369521
1	162381822	162382847
1	162577608	162578116
1	16286223	16286791
1	162873548	162874501
1	162903349	162903799
1	163014923	163015500
1	163095417	163096173
1	1634309	1635031
1	163529449	163529675
1	1638261	1638968
1	16414433	16414718
1	16421280	16421547
1	164226238	164226957
1	164338037	164339320
1	164436521	164436814
1	164474891	164475959
1	164600462	164601890
1	164758510	164759292
1	164822290	164822466
1	164988857	164989391
1	165029414	165029646
1	165054388	165055343
1	165061074	165061524
1	165129932	165130373
1	165272471	165272784
1	165285410	165285620
1	165339879	165340774
1	165408321	165408841
1	165768473	165769318
1	165775753	165776747
1	165778176	165778687
1	165780264	165780622
1	165787571	165788427
1	165795807	165796477
1	165809460	165809942
1	165827116	165827368
1	166008355	166008866
1	166047644	166047923
1	166168107	166169205
1	166207381	166208205
1	166228151	166228849
1	166365651	166366311
1	166450048	166450393
1	166454767	166454897
1	166517861	166519033
1	166551521	166551672
1	166561589	166561974
1	166764262	166765154
1	166938474	166938735
1	167162555	167164102
1	167176478	167176902
1	167242110	167242271
1	167387559	167388163
1	167439131	167440109
1	167448567	167448874
1	167475078	167475507
1	16755517	16755846
1	167581722	167581978
1	167740346	167740727
1	167752351	167752652
1	167761765	167762173
1	167766400	167766598
1	167866648	167867175
1	168033842	168034204
1	168044335	168045663
1	168206665	168207197
1	168503329	168503573
1	168677148	168677574
1	168718194	168718527
1	168781174	168781547
1	168808715	168810184
1	169030178	169030688
1	169059628	169060647
1	169100243	169100808
1	169309835	169310107
1	169371422	169372407
1	169519644	169519944
1	169608847	169609257
1	169665797	169666513
1	169711320	169711624
1	169927505	169927984
1	170210681	170210904
1	170225494	170226552
1	170361096	170361796
1	170583958	170584304
1	170620039	170621261
1	170629834	170630490
1	170634703	170635342
1	170647235	170647797
1	170659496	170660382
1	170681620	170683382
1	170705507	170706162
1	170760249	170761209
1	170765835	170766822
1	170927661	170928108
1	171317090	171317749
1	171323844	171324443
1	171348056	171348445
1	171446753	171447744
1	171577397	171578659
1	17185552	17186422
1	171909968	171910152
1	172052909	172053942
1	172100081	172101581
1	172189722	172190166
1	172317466	172319166
1	172361919	172362699
1	172373847	172374356
1	172473860	172474044
1	172478293	172478613
1	172594923	172595238
1	172613311	172614196
1	172656837	172657281
1	172697022	172697416
1	172742131	172742267
1	172770974	172771150
1	172911622	172911963
1	172939289	172939794
1	173130555	173130683
1	173293150	173293483
1	173478927	173479973
1	173547775	173548100
1	173674197	173674800
1	174227742	174228089
1	174256428	174257084
1	174313802	174314142
1	174899638	174899983
1	174998637	174999394
1	175165035	175165408
1	17517476	17517922
1	175180684	175180995
1	175218386	175219847
1	175346916	175347739
1	175352396	175352595
1	175575927	175576438
1	175644307	175644459
1	175677071	175677589
1	175782160	175783241
1	175805711	175806608
1	175999468	175999636
1	176013290	176013586
1	176170271	176171807
1	176200013	176200421
1	176332816	176333118
1	176362286	176362660
1	176426155	176426599
1	176440319	176440791
1	176596479	176597595
1	176714696	176715093
1	176772907	176773681
1	176899248	176900154
1	177061622	177061750
1	177086144	177086494
1	177294676	177295038
1	177387096	177388187
1	177399673	177400302
1	177522472	177522861
1	177602065	177602337
1	177788369	177789290
1	177889827	177890358
1	178417449	178418292
1	178592718	178592937
1	178684397	178684666
1	178687729	178687877
1	178773678	178774147
1	178857008	178857312
1	178883176	178884225
1	178993541	178993750
1	179125460	179125629
1	17913612	17913903
1	179295395	179295894
1	179432655	179433012
1	179632912	179633188
1	179715520	179716734
1	179850331	179850594
1	179914654	179915571
1	179921936	179922513
1	180078617	180079014
1	180105867	180106170
1	180130361	180130963
1	180209871	180210365
1	180230474	180231028
1	180382369	180382576
1	180655089	180656248
1	180870360	180870908
1	180910267	180910481
1	181024707	181025700
1	181121134	181121546
1	181131617	181132918
1	181138108	181138320
1	181151185	181152432
1	181300039	181300405
1	181337953	181339175
1	181361418	181361737
1	181617651	181618325
1	181716697	181717449
1	181822640	181822878
1	181880493	181880746
1	181957574	181957833
1	181995542	181995843
1	182001147	182001502
1	182197549	182197835
1	182515570	182516373
1	182613194	182613767
1	182614091	182614839
1	182628545	182628799
1	182631456	182632196
1	182632519	182632862
1	182643595	182645173
1	182654968	182655341
1	182711158	182711414
1	182748446	182748784
1	18277907	18278111
1	182848380	182849177
1	183109169	183110996
1	183244302	183244762
1	183276011	183276251
1	183431710	183431970
1	183450872	183452616
1	183461879	183462204
1	183543756	183544335
1	183581251	183582178
1	183609307	183609778
1	183700686	183700950
1	183787813	183788607
1	183792632	183793150
1	183841297	183841658
1	183908701	183909131
1	183982962	183983306
1	1840953	1842060
1	184226954	184227382
1	184565566	184566066
1	184587527	184588730
1	184594361	184594489
1	184987268	184988269
1	185014633	185015199
1	185074747	185075113
1	185092014	185092807
1	185100589	185101786
1	185124780	185125007
1	185138798	185140083
1	185188537	185188905
1	185224009	185224451
1	185229289	185229784
1	185247926	185248194
1	185258180	185258645
1	185465421	185466219
1	185621928	185622095
1	185672312	185672583
1	185797951	185798430
1	185825259	185825497
1	185832493	185832803
1	185855648	185856136
1	185909892	185910157
1	185945889	185946873
1	185958364	185958727
1	186043638	186043866
1	186093355	186093917
1	186300126	186301019
1	186345157	186345459
1	186413326	186413559
1	186420222	186420700
1	186467830	186467968
1	186574401	186574650
1	18661745	18662193
1	186691992	186692206
1	186692730	186693415
1	186711806	186712921
1	186780260	186780578
1	186877633	186877908
1	186912172	186912676
1	186983728	186983994
1	187000908	187001785
1	187029283	187029468
1	187158112	187159125
1	187184572	187185124
1	187215462	187215738
1	187320040	187320501
1	187386077	187386441
1	187411316	187411544
1	187474977	187475115
1	187532630	187533216
1	187792600	187792743
1	187792785	187793465
1	187808372	187808709
1	187862463	187862665
1	188002664	188003557
1	188078872	188080029
1	188120985	188122174
1	188176661	188177590
1	188289807	188290282
1	188297945	188298145
1	18830171	18831246
1	188310403	188311794
1	188364372	188364671
1	188381998	188382158
1	18843188	18843611
1	188538418	188538796
1	188572134	188572474
1	188577539	188578042
1	188597966	188598194
1	188613772	188614151
1	188796834	188797590
1	188850283	188850488
1	188864618	188864892
1	188871584	188871878
1	188912955	188913245
1	188980002	188980282
1	189078407	189078826
1	189528201	189528922
1	18968674	18969232
1	18978785	18979797
1	189802429	189802829
1	189818981	189819488
1	190019540	190019928
1	190251593	190252010
1	190310910	190312144
1	190323096	190324988
1	190364760	190365148
1	190412622	190412915
1	190430834	190431175
1	190480005	190480265
1	190483328	190484499
1	190549748	190550186
1	19056050	19056430
1	19062165	19062642
1	190646131	190646516
1	190694782	190695036
1	191160862	191161385
1	191345810	191346044
1	191467777	191468537
1	19155723	19156253
1	191892928	191893708
1	191980682	191981170
1	192104401	192104580
1	192106573	192106731
1	192110289	192110811
1	192166453	192166712
1	192317692	192317830
1	192337570	192338166
1	192352491	192353595
1	19236064	19236366
1	192420843	192421137
1	192429734	192429938
1	192451568	192452851
1	192495653	192496114
1	192536649	192536882
1	192550400	192550659
1	192612324	192612451
1	192620546	192621159
1	192690245	192690645
1	192861417	192862742
1	192863190	192864215
1	192906847	192907161
1	192939527	192939986
1	193070390	193070669
1	193107860	193108811
1	19310897	19311562
1	193170221	193170695
1	193477403	193477656
1	19360196	19360454
1	193639258	193639483
1	193913223	193914213
1	193961246	193961389
1	194252927	194253407
1	194367016	194367276
1	194412838	194413530
1	194606906	194607276
1	19466922	19467697
1	194694576	194697439
1	194750646	194750833
1	194758238	194758902
1	194759731	194760013
1	194767335	194767700
1	194769446	194769770
1	194866474	194868014
1	194873846	194874998
1	195100136	195101001
1	195547452	195550137
1	195560139	195560478
1	195622801	195623053
1	195766800	195767925
1	195863245	195863926
1	19602511	19602711
1	19617697	19618140
1	196194492	196195437
1	196201637	196202019
1	1964015	1964908
1	1965801	1966195
1	19915119	19915517
1	20002562	20003382
1	20124562	20124869
1	20221026	20221283
1	20289542	20290974
1	20366102	20366422
1	20435605	20436441
1	20540765	20541219
1	20574196	20574730
1	20739173	20739565
1	20871551	20873633
1	20921872	20922544
1	21020729	21021058
1	21228431	21228889
1	21346970	21347243
1	21680735	21681054
1	22007537	22008201
1	22089170	22090117
1	22126116	22126360
1	22208501	22209856
1	22251558	22252147
1	22322515	22322832
1	223286	223525
1	22355908	22356068
1	22482701	22483469
1	22527922	22528828
1	22644809	22645370
1	22866652	22867830
1	22951027	22951289
1	22988690	22989512
1	23191361	23192042
1	23209405	23211609
1	23241816	23242296
1	23368295	23368560
1	23413304	23413624
1	23423500	23424330
1	23471793	23471933
1	23475970	23476585
1	23645669	23646180
1	2367157	2367574
1	23762958	23763275
1	23786748	23787212
1	24025478	24025958
1	24215488	24215856
1	24246096	24246645
1	24474964	24475917
1	24554168	24554533
1	24795051	24795632
1	24884901	24885552
1	24901053	24901316
1	24947629	24948081
1	24989547	24989870
1	25006394	25006978
1	25053265	25053459
1	25089884	25090346
1	25115086	25115522
1	25189145	25189676
1	25235548	25235804
1	25413288	25413547
1	25471050	25471572
1	25747821	25748395
1	25808791	25809260
1	25826295	25826612
1	25920467	25920705
1	25986565	25986895
1	26025571	26025820
1	26032318	26032538
1	26123167	26123513
1	26304947	26305603
1	2630904	2631506
1	26339387	26339894
1	26402279	26403029
1	26655108	26655989
1	26769744	26769918
1	26915316	26916509
1	26993838	26994069
1	27021493	27022778
1	27088858	27089407
1	27252632	27253025
1	27274952	27275439
1	2746750	2747717
1	27503074	27503539
1	27647181	27647369
1	27730507	27731816
1	27908833	27909039
1	28055729	28055871
1	28207561	28208116
1	2831230	2831401
1	28388521	28388819
1	2841119	2843887
1	28445348	28446806
1	28474399	28474683
1	28628098	28628306
1	28674590	28674919
1	28802031	28802625
1	2897020	2898036
1	29441324	29441491
1	29444769	29445488
1	29534931	29536177
1	29707677	29708719
1	30069071	30070418
1	30100154	30101358
1	30112849	30113682
1	3017423	3018025
1	3030539	3030813
1	30334496	30335006
1	30559575	30560489
1	30671959	30672373
1	30672716	30672892
1	30712325	30713073
1	30717477	30717954
1	30846193	30846715
1	30915337	30915655
1	30918478	30918904
1	30923530	30924228
1	30967676	30968598
1	30968887	30969937
1	31018402	31019413
1	31082529	31083302
1	3109568	3109923
1	31167938	31168217
1	31285658	31286064
1	31341645	31342037
1	31370514	31371625
1	31441249	31442270
1	31457923	31458306
1	3153048	3153267
1	31539479	31539760
1	31588943	31589277
1	31764421	31765716
1	31846218	31846899
1	31874756	31875185
1	3195312	3195805
1	32040588	32041878
1	32056722	32057373
1	32156611	32157383
1	32323551	32323778
1	32336416	32337039
1	32566213	32566788
1	3267430	3267739
1	32696188	32696697
1	32703350	32703781
1	32736390	32737514
1	32778925	32779180
1	32832059	32832499
1	32883971	32884771
1	32891048	32891486
1	3305451	3306008
1	3312536	3313678
1	33218551	33220836
1	3327834	3328042
1	3328104	3328986
1	33394850	33395852
1	33540724	33540934
1	33638748	33639114
1	33641334	33641653
1	33642692	33643183
1	33651080	33651368
1	33715256	33716435
1	33726755	33727210
1	33767565	33767803
1	33800843	33801104
1	3383250	3383771
1	33930907	33931294
1	33936975	33939006
1	33957861	33958360
1	34165781	34166598
1	34222422	34222693
1	34312064	34312398
1	3449084	3449472
1	3450223	3450684
1	34562786	34563366
1	3458210	3458811
1	34610804	34611026
1	3461552	3461891
1	34616746	34616891
1	34687879	34688250
1	34779524	34780591
1	3488191	3488710
1	34897907	34899370
1	3498396	3498939
1	35029962	35030285
1	3508938	3509305
1	35207647	35208020
1	35308248	35308532
1	35398053	35398359
1	35448688	35449660
1	3550672	3551270
1	3560025	3560576
1	35605316	35606033
1	35725754	35726252
1	35762665	35763146
1	35778486	35779072
1	35884232	35884536
1	35907217	35907949
1	36024779	36024961
1	3606212	3606576
1	3608259	3608713
1	36189752	36190325
1	36248241	36249315
1	36345148	36345483
1	3638466	3638857
1	36396481	36396751
1	36449559	36449909
1	3651253	3651677
1	3660184	3660539
1	3661607	3663375
1	36639536	36639684
1	36640658	36641774
1	36650125	36650561
1	369	769
1	36930010	36930583
1	37079732	37080238
1	3716489	3716748
1	37228682	37229476
1	37235665	37236165
1	37324346	37324607
1	37526226	37527807
1	37611487	37611826
1	37770930	37771784
1	37778102	37779544
1	37789358	37789645
1	37791925	37792313
1	37807767	37808439
1	37931088	37931238
1	37964838	37965097
1	38035533	38035928
1	38094844	38095348
1	38171918	38172133
1	38244926	38245453
1	38309055	38309627
1	38488650	38488953
1	38523661	38524138
1	38678534	38679324
1	3881410	3881697
1	39375814	39376113
1	39396211	39397272
1	39464541	39465018
1	39551369	39551623
1	39557826	39559238
1	39617979	39618891
1	39683859	39684144
1	39728376	39728681
1	39736825	39738699
1	39816213	39816626
1	40074015	40075074
1	40116999	40117975
1	4021120	4021359
1	40301307	40301587
1	40437053	40437562
1	40631394	40631626
1	40828693	40830513
1	408584	408791
1	40986482	40987732
1	41035759	41036012
1	41094983	41095370
1	41922045	41922637
1	41950381	41951407
1	42009316	42009648
1	4206197	4206678
1	42108475	42108803
1	4211814	4212277
1	42189799	42190053
1	42300275	42300524
1	42407301	42407548
1	42587913	42588516
1	42697408	42698257
1	42702888	42703185
1	42716162	42716454
1	42731957	42732570
1	42795330	42796611
1	42950825	42951058
1	4299297	4299552
1	43032623	43033752
1	4308415	4308738
1	43131987	43132411
1	43213987	43214181
1	4334077	4334981
1	43369554	43370596
1	43431197	43431613
1	43454527	43455466
1	43477551	43477932
1	43542010	43542481
1	43596430	43596897
1	4359753	4360153
1	43745179	43745962
1	43906106	43906512
1	43922244	43922555
1	43934369	43935389
1	44005996	44006289
1	4400819	4401104
1	4406173	4406858
1	44103238	44103647
1	44144869	44145314
1	44305667	44306552
1	44341262	44341946
1	44349173	44351203
1	44361957	44362418
1	44390960	44391241
1	44418580	44419558
1	44445948	44446241
1	44470329	44470932
1	44490666	44491444
1	44497992	44499590
1	44532137	44532455
1	44572453	44572751
1	44688756	44690214
1	44736295	44736674
1	44880112	44880400
1	44943970	44944670
1	44964144	44964786
1	45028296	45028478
1	45109738	45110230
1	45124964	45125294
1	45175340	45176013
1	45192804	45193006
1	45220871	45221168
1	45227768	45228213
1	45550678	45550907
1	45567901	45568049
1	45581276	45582097
1	45584486	45584912
1	4559905	4561282
1	4564257	4564916
1	45678507	45678986
1	45735400	45735642
1	45779269	45780086
1	45814324	45814549
1	45819272	45820176
1	45841047	45841905
1	45868719	45869556
1	45875949	45877278
1	45920082	45920427
1	46033129	46034146
1	4605645	4606043
1	46062477	46063151
1	46112260	46112625
1	4616830	4617700
1	4620781	4621355
1	46580618	46580837
1	46672027	46672882
1	46960361	46960729
1	47130652	47131188
1	47134108	47134432
1	47168524	47169598
1	47402172	47402491
1	47618815	47619148
1	47690329	47690536
1	47773381	47774584
1	4791470	4791956
1	48011008	48011393
1	48012885	48013236
1	48048411	48048842
1	48079874	48080598
1	48091078	48091423
1	48093394	48093823
1	48094517	48095392
1	48095848	48096145
1	48099066	48099219
1	48099927	48100215
1	48100834	48101887
1	48102258	48102957
1	48110989	48111864
1	48112250	48113064
1	48118752	48119126
1	48119503	48120795
1	48121147	48121835
1	48125680	48126261
1	48127082	48128562
1	48140034	48141956
1	48147423	48148890
1	48153176	48153512
1	48153878	48155091
1	48160148	48161492
1	48162041	48163311
1	48163827	48164109
1	48175552	48176065
1	48176803	48178255
1	48183042	48183842
1	48184130	48184404
1	48185025	48185489
1	48191932	48192103
1	48192127	48193078
1	48194463	48195137
1	48198456	48201687
1	48273670	48274532
1	48350951	48351912
1	48457123	48457492
1	48468701	48469043
1	48578340	48578530
1	48825424	48825747
1	48833920	48834339
1	48910775	48911048
1	489694	490561
1	49030821	49031170
1	49035978	49036270
1	49115145	49115574
1	49268951	49269611
1	49273080	49273478
1	49278077	49278456
1	49356355	49357054
1	49444567	49445091
1	49626163	49626435
1	49641468	49641858
1	49655745	49656082
1	49662772	49663760
1	49688496	49688632
1	49778855	49779253
1	49927171	49927735
1	50043373	50044237
1	50065809	50067083
1	50073575	50074209
1	50091549	50091897
1	50099876	50100178
1	50130529	50131053
1	50150350	50150824
1	50151758	50152898
1	50167332	50167630
1	50182182	50182397
1	50345581	50346143
1	50348131	50348478
1	503553	504299
1	50361718	50362314
1	50373320	50374139
1	506307	507134
1	50635610	50637119
1	50730925	50731606
1	50786656	50786973
1	50787168	50788044
1	50791169	50791498
1	50831305	50831689
1	50842251	50842562
1	50843118	50844044
1	51183096	51183441
1	51202193	51202841
1	51258709	51259170
1	51270580	51270872
1	51291697	51292223
1	51307536	51307680
1	51419413	51420193
1	51448254	51448538
1	51449620	51449983
1	51452281	51452609
1	51456140	51456545
1	51457508	51457911
1	51484392	51485118
1	51489141	51489365
1	51491642	51492021
1	51498816	51499164
1	51545262	51546608
1	51620160	51620704
1	51687614	51688048
1	51784298	51784665
1	51811428	51812020
1	51819001	51819571
1	51828023	51828976
1	51846637	51847067
1	51853927	51854552
1	52077824	52078208
1	52155497	52155730
1	52550773	52551529
1	52726645	52727705
1	52789988	52790472
1	53205498	53205780
1	53349814	53350175
1	53369853	53371184
1	53393570	53394007
1	53538484	53539000
1	53556064	53556614
1	53661502	53661955
1	53666266	53667234
1	53678662	53679209
1	53843399	53843910
1	53919939	53920428
1	53978459	53979284
1	53986209	53986651
1	54042630	54043623
1	54217202	54217454
1	54255095	54256913
1	54261537	54262915
1	54335198	54335756
1	54658275	54659175
1	54687890	54688338
1	54774772	54775084
1	55125383	55126927
1	55250738	55250978
1	55254303	55254787
1	55261154	55261430
1	55304007	55304246
1	55566670	55567318
1	55609073	55609843
1	556428	556772
1	55760972	55761554
1	55781566	55782423
1	55797409	55797686
1	55808440	55808741
1	55825415	55825655
1	55905305	55905526
1	56416370	56416522
1	56466608	56467824
1	56673062	56673395
1	56691128	56691471
1	56713455	56713659
1	56726132	56726351
1	56727439	56728163
1	56786546	56786938
1	56800104	56800562
1	56801103	56801863
1	56821076	56821963
1	56833314	56833747
1	56860392	56860972
1	56895197	56895684
1	56928739	56929014
1	57208629	57208947
1	57290341	57290755
1	57299827	57300056
1	57376027	57376908
1	57498482	57498848
1	57514532	57514731
1	57684729	57684893
1	5777999	5779271
1	57787901	57788079
1	57876891	57877101
1	57884538	57884922
1	5797471	5797858
1	58011119	58011494
1	58287214	58287461
1	58320683	58322155
1	58349978	58350156
1	58408369	58408621
1	5845425	5845699
1	58513933	58514391
1	58517519	58517921
1	58867969	58868535
1	58875802	58875992
1	58877994	58879701
1	58960217	58961239
1	59005567	59007006
1	59012404	59012870
1	59152549	59152938
1	59163268	59163411
1	59194698	59194962
1	59389481	59389932
1	59433659	59434651
1	59495074	59495402
1	59591757	59592066
1	59602141	59603266
1	59610526	59611375
1	59625369	59625833
1	5984006	5984135
1	59842147	59842566
1	59957892	59958131
1	60133641	60134016
1	60337825	60337983
1	60427364	60427799
1	60488236	60488517
1	60508001	60509082
1	60514088	60515172
1	60525202	60525465
1	60534356	60534575
1	60617444	60618476
1	60656204	60656455
1	6088648	6089015
1	60920121	60920369
1	60988188	60988657
1	61116949	61117332
1	61118394	61118732
1	61195441	61196336
1	61204027	61204310
1	61294328	61294585
1	61364404	61364607
1	61437690	61438051
1	61496576	61496840
1	61572370	61572650
1	61695242	61695667
1	61753948	61754795
1	618467	618947
1	6185447	6186767
1	61927967	61928525
1	61997102	61997370
1	62098154	62098404
1	62160874	62161599
1	62219772	62220081
1	62239021	62239995
1	62253707	62254134
1	62283654	62284034
1	625249	626116
1	62766723	62767313
1	62915435	62915606
1	62926206	62926786
1	629995	631837
1	63095681	63096602
1	63279989	63280235
1	634919	635266
1	63538202	63539380
1	63613710	63614322
1	6364839	6365534
1	63752867	63753422
1	63762044	63763324
1	6378140	6378488
1	63806961	63807192
1	6390012	6390247
1	63988562	63988980
1	64030119	64030665
1	64195789	64196326
1	64229332	64231283
1	64402509	64403777
1	64419115	64419572
1	64467654	64467995
1	64502182	64502388
1	64512076	64512288
1	64536389	64536887
1	64566667	64567079
1	64587776	64588145
1	64610003	64610517
1	64707944	64708180
1	64713252	64713477
1	64834363	64834613
1	65006157	65006462
1	65008021	65009068
1	65115055	65115393
1	6518512	6518685
1	65412103	65413723
1	65420456	65420791
1	65422771	65423488
1	65431586	65432130
1	65638462	65638880
1	65871805	65872155
1	65970564	65970776
1	66153146	66153918
1	6617956	6618446
1	66185647	66186052
1	66215101	66215274
1	662652	662965
1	664146	664413
1	66438171	66438346
1	66531637	66531910
1	66674178	66674511
1	6684274	6685118
1	67061435	67062064
1	67092998	67093617
1	67146872	67147252
1	67181760	67182138
1	67196149	67197183
1	67206432	67206942
1	67220878	67221822
1	67569926	67570220
1	67641468	67641728
1	67669496	67669701
1	67697347	67698281
1	6770014	6770254
1	67741592	67741931
1	67758041	67758241
1	67761905	67762739
1	67824806	67825037
1	67834262	67834638
1	67960338	67960664
1	68063113	68063636
1	68084578	68085148
1	68092276	68093401
1	68142870	68143390
1	68159043	68159351
1	68159715	68159927
1	68164637	68165384
1	68253210	68253767
1	68275372	68276058
1	68276961	68277310
1	68461902	68462241
1	68473009	68473239
1	68479271	68479594
1	68528185	68528314
1	68575473	68575964
1	68613893	68615201
1	68677108	68677397
1	68763819	68764015
1	68813336	68813473
1	68826803	68827879
1	68854519	68854797
1	68952289	68952559
1	69030163	69030465
1	69106202	69107164
1	69134861	69136050
1	69197669	69197962
1	6921280	6921760
1	69297668	69297811
1	69415887	69417255
1	69422753	69423009
1	69435140	69435384
1	69484145	69485362
1	69497636	69497878
1	69530692	69530929
1	6959722	6960234
1	69622146	69622439
1	69709823	69710137
1	69827187	69828346
1	69829506	69829993
1	69835202	69835859
1	69904353	69905801
1	69905984	69906310
1	700174	700739
1	70041206	70042952
1	70437388	70437813
1	70438274	70438957
1	70475173	70475504
1	70563336	70563603
1	70732919	70733137
1	70752664	70752908
1	70818388	70819337
1	70865018	70865563
1	70937466	70938187
1	71193149	71194142
1	71307702	71308368
1	71438417	71438842
1	71447791	71448156
1	71507580	71507840
1	71532409	71532700
1	71559155	71559486
1	71632481	71632949
1	71636782	71637214
1	71639594	71640377
1	71721828	71722089
1	71799888	71800374
1	7186241	7186482
1	71873795	71874255
1	71884160	71884374
1	71911980	71912326
1	71929524	71930039
1	72031219	72031859
1	72077007	72077308
1	72107290	72107743
1	72189125	72189574
1	72193886	72194288
1	72218515	72219005
1	72260758	72261356
1	72275311	72275475
1	72359669	72359987
1	7255672	7256248
1	72633772	72635035
1	72792560	72792731
1	72958419	72959453
1	72991394	72991613
1	73142210	73142685
1	73170922	73171292
1	73194231	73194966
1	7338398	7339166
1	73535	73814
1	73547945	73549225
1	73689913	73690411
1	73700019	73701172
1	73735487	73736449
1	7373586	7374808
1	73752157	73752448
1	73767846	73768209
1	73805794	73806032
1	73914281	73914567
1	73977891	73978521
1	74090051	74090330
1	74146928	74147705
1	74203998	74204208
1	74495341	74495730
1	74539124	74539845
1	74592066	74592966
1	74614114	74614876
1	7469188	7470462
1	7489482	7491458
1	7495384	7495836
1	75144892	75145120
1	75164237	75164582
1	75169174	75169831
1	7528314	7528776
1	75312302	75312535
1	75420427	75420808
1	75472363	75472914
1	75654423	75654778
1	75672999	75673340
1	75874277	75874585
1	75890396	75890610
1	76213628	76214394
1	76375691	76375932
1	76453040	76454799
1	76515050	76515570
1	76765652	76765911
1	76796279	76797147
1	76942279	76942411
1	76952124	76953247
1	77011200	77011575
1	77015945	77016303
1	77022418	77023090
1	77046647	77049767
1	77196676	77197013
1	77205263	77205539
1	77209906	77211160
1	77247185	77247436
1	77267073	77267547
1	77314204	77314434
1	77339255	77339823
1	77340450	77341622
1	77392886	77393212
1	77541724	77542400
1	77543231	77543432
1	778996	779449
1	77924258	77924585
1	78050335	78051596
1	78074606	78075677
1	78098809	78099150
1	78099388	78099669
1	78100200	78100336
1	78117076	78117726
1	78118154	78118548
1	78120351	78120571
1	78130674	78131549
[truncated: 12,298 more rows]
