# Supplementary material for: Multi-species annotation of transcriptome and chromatin structure in domesticated animals
Source: BMC Biol. 2019 Dec 30;17:108. doi: 10.1186/s12915-019-0726-5 (PMC6936065; doi:10.1186/s12915-019-0726-5)
Supplement: Supplementary file 10 — Additional file 10 DA ATAC-seq peaks (all combinations). The archive has the same structure as de.refgn.tar.gz with names starting with mergedpeaks.peaknb.allexp.readnb instead of refgenes.counts.min2tpm0.1. [file 12915_2019_726_MOESM10_ESM.gz › da.atacpeaks/gallus_gallus/diffcounts.cdvsliver/mergedpeaks.peaknb.allexp.readnb.normcounts.diff.cd.liver.bed]

3	8950085	8951478	.	2	+	9.4188360393477e-40	-2.61963849759427
Z	74106714	74108632	.	3	+	4.08173552045261e-34	2.67896786456149
AADN04001024.1	14864	16406	.	3	+	4.96358852287925e-33	2.48665840357794
5	5325457	5326102	.	1	+	6.24508179436429e-33	3.02132566838173
KQ759483.1	1129177	1130410	.	4	+	1.28020347843682e-32	2.61968462613216
1	22866652	22867830	.	3	+	2.01311701417722e-32	2.53473686268933
2	47459821	47460645	.	3	+	1.40292450290283e-31	2.52939672208031
KQ759483.1	510002	511939	.	3	+	2.57619992590401e-30	2.81537139372625
1	48119503	48120795	.	2	+	6.10061787598762e-29	-3.07362750865814
5	10487049	10489437	.	2	+	1.59682976769528e-28	-2.1013295010574
15	6166644	6167661	.	2	+	3.3755999438594e-28	-3.11085493476184
13	16096433	16097442	.	2	+	5.92875437549082e-28	-2.75327469098694
9	17956756	17958287	.	3	+	7.06285184124102e-28	-2.44171403094045
20	5662024	5664690	.	3	+	8.36825728098388e-28	3.38917597960792
20	5670757	5671796	.	3	+	9.59003036462274e-28	2.54796814413217
3	32526618	32528788	.	4	+	1.03996192036914e-27	1.77789830502212
3	39275568	39277048	.	3	+	1.31005160791151e-27	2.31839937925338
1	48100834	48101887	.	3	+	1.32082414350198e-27	-2.72444125698814
AADN04000541.1	44550	47125	.	5	+	2.9573144111063e-27	2.47675695514719
3	56387412	56387545	.	1	+	3.29239108369283e-27	3.45594265059443
14	3976980	3977866	.	2	+	4.34595854030861e-26	-2.88913254237923
5	28373806	28374665	.	2	+	4.34595854030861e-26	-2.7198946418346
AADN04000750.1	34399	37218	.	4	+	4.84098331714821e-26	2.6319254393511
AADN04008468.1	1617	2510	.	4	+	1.16063954968751e-25	2.86806562854211
4	64144745	64145832	.	3	+	1.38512182687653e-25	2.33356366931967
4	18839144	18841086	.	3	+	4.10237211525769e-25	3.02996437348847
AADN04009387.1	3039	3529	.	3	+	6.44319577143728e-25	-3.41265998792053
20	5667986	5669945	.	3	+	9.76853746739049e-25	3.05940448017476
2	140282488	140282647	.	1	+	9.77055069914851e-25	3.58118316262604
5	28336215	28337447	.	2	+	1.0056905004551e-24	-2.0249027149533
Z	34406704	34408104	.	3	+	4.2580273555824e-24	1.98478779940147
3	55043617	55044897	.	2	+	9.37650234640907e-24	-2.8598621770174
AADN04000541.1	37120	38948	.	3	+	1.0402240777007e-23	2.51906542078298
2	147699943	147700637	.	2	+	1.14398940338629e-23	2.95904534721805
3	67301199	67302142	.	2	+	1.16882418278111e-23	-2.57089756008561
18	7205558	7206174	.	1	+	1.66464048639554e-23	-3.51647851621289
1	40828693	40830513	.	5	+	4.03648115305921e-23	2.05986712415167
5	34694014	34695223	.	3	+	6.19753436450493e-23	2.08423518725288
17	1034623	1035158	.	2	+	1.11111255700285e-22	-2.85709808958101
13	4815794	4816797	.	1	+	1.47360542353853e-22	2.62840121360909
1	140016386	140018691	.	5	+	1.47763761335349e-22	2.29022062993629
AADN04000750.1	27390	28482	.	3	+	1.64186307915395e-22	2.55581051395833
3	1037641	1038355	.	1	+	1.73228159243591e-22	3.22823043607716
13	16046209	16047849	.	2	+	3.07222658185764e-22	-2.04336251998323
1	2841119	2843887	.	3	+	5.12873179540677e-22	2.38929522850483
3	91844808	91846242	.	3	+	5.80129641773761e-22	1.54287485611318
KQ759483.1	578249	579915	.	1	+	1.12909878452652e-21	2.72838695191233
5	28371777	28372548	.	3	+	1.30135114013096e-21	-2.11307214029121
2	20174265	20175607	.	3	+	1.91944717576125e-21	2.4165473058439
3	72895837	72896484	.	3	+	2.5329804318111e-21	2.42155891726334
KQ759404.1	37766	39280	.	3	+	2.5329804318111e-21	2.4818243697656
KQ759404.1	72757	75550	.	3	+	2.8164018219337e-21	2.54645187368964
8	8816027	8816983	.	4	+	3.76027753873524e-21	2.90204720653582
26	5309538	5312590	.	5	+	6.13230955487597e-21	2.1827403185127
1	48147423	48148890	.	3	+	6.18836760550282e-21	-2.57655277669683
2	96870807	96871454	.	2	+	8.25457047611103e-21	-2.96747980326093
AADN04000628.1	30937	32564	.	3	+	8.63077055652441e-21	2.34660295601297
AADN04000682.1	11936	14124	.	3	+	8.63077055652441e-21	2.36794207326359
AADN04000541.1	322809	324789	.	4	+	9.52566532073279e-21	2.32962283625423
KQ759404.1	279495	281063	.	3	+	1.06444316366986e-20	2.4951788904886
Z	80739866	80741473	.	5	+	1.17324290846681e-20	2.77704842956486
AADN04001180.1	8620	10513	.	3	+	1.25966340402298e-20	2.13206953649678
AADN04000908.1	7692	10178	.	4	+	1.62182691898112e-20	2.7800379956697
6	2652252	2652650	.	2	+	1.76398267864957e-20	-3.02473239851075
7	15070130	15071281	.	2	+	1.88418002277294e-20	2.49028419582764
AADN04001465.1	5451	8347	.	5	+	1.88418002277294e-20	2.51955677037268
10	9307618	9309275	.	3	+	2.41854202672292e-20	1.98285901959644
1	48183042	48183842	.	3	+	2.6557923109108e-20	-2.34754742227996
AADN04000953.1	26965	28284	.	3	+	2.6557923109108e-20	2.43178957637528
AADN04002702.1	2588	4395	.	2	+	2.78241538117733e-20	-1.73349556720866
1	140685715	140686444	.	1	+	2.90862142693229e-20	3.03906089521111
2	34386854	34387787	.	2	+	2.90862142693229e-20	-2.87745049468466
LGE64	879185	881879	.	4	+	2.90862142693229e-20	2.00498147773567
2	141958037	141958434	.	2	+	3.02924343225456e-20	-2.95949933352464
Z	78297713	78299691	.	5	+	3.1844182782684e-20	2.46093361373052
9	6840574	6842425	.	3	+	3.26178085568328e-20	1.99539198358699
AADN04001978.1	19188	20467	.	2	+	4.31791925649286e-20	-2.47766553387591
9	6633116	6633900	.	1	+	4.62326259077141e-20	2.84912363232164
1	11694855	11695741	.	2	+	4.64021747167851e-20	2.70637820158199
2	125322715	125323983	.	3	+	4.66756072159536e-20	1.90516265272204
1	68826803	68827879	.	2	+	5.22172088176655e-20	2.00761756855428
AADN04001181.1	13712	13988	.	2	+	9.92312299686001e-20	2.98476786936328
AADN04005495.1	2917	3496	.	2	+	1.3347975764389e-19	2.75983336696806
28	4378068	4378505	.	2	+	1.41434811322008e-19	-3.93792586634361
3	92337924	92338921	.	3	+	1.7857477297806e-19	2.64334030156422
KQ759483.1	889653	891352	.	3	+	1.96450390954896e-19	2.21203294002095
5	4673197	4674006	.	1	+	2.42866589921238e-19	2.33923452965969
27	177653	179161	.	2	+	2.5895679024539e-19	-1.76094998340097
AADN04005065.1	4119	5362	.	3	+	2.5895679024539e-19	3.01558433662364
8	14391101	14392938	.	4	+	2.91257254166361e-19	1.66106473181413
AADN04000593.1	116097	117306	.	3	+	2.98708621322728e-19	2.81413567562167
5	28367872	28368266	.	1	+	3.69616848965327e-19	-2.42012431534846
11	4534119	4534510	.	1	+	5.41650876095875e-19	3.04110433341746
7	36418990	36419530	.	2	+	6.29348993467072e-19	-2.47479263423206
2	100477217	100478993	.	4	+	6.74277171153399e-19	1.42810884078673
3	47006279	47007392	.	3	+	8.41660870884235e-19	2.21273937025131
AADN04006441.1	9989	11315	.	4	+	8.8182173281423e-19	2.64019883811945
8	10453182	10454541	.	3	+	1.16018753398711e-18	1.89173522387366
AADN04000541.1	61957	63645	.	3	+	1.34584272950158e-18	2.2177057525689
2	126115400	126115771	.	1	+	1.68368170293597e-18	3.91017478133608
AADN04005305.1	9083	9222	.	1	+	1.7802840485467e-18	3.33024882961707
14	3963969	3964511	.	2	+	1.82673897340034e-18	-2.82524786357122
AADN04003417.1	15037	15901	.	1	+	1.94252438049271e-18	2.74166557243145
26	8788	9736	.	2	+	2.02682851155377e-18	-2.07665034745186
KQ759483.1	129726	132124	.	3	+	2.32977898324048e-18	2.08491207926927
3	87805423	87806455	.	3	+	2.97033238619346e-18	2.52259318767474
1	34897907	34899370	.	2	+	3.51999803415926e-18	2.01844859310092
2	19841389	19843727	.	2	+	4.27461980871922e-18	-1.9709669320969
1	48099066	48099219	.	1	+	4.70154243483835e-18	-2.30371654207553
6	8367278	8367787	.	1	+	4.76268353033807e-18	-2.71647124139236
12	8229148	8229807	.	1	+	4.76671963233559e-18	3.14576587510083
2	102535968	102537137	.	2	+	5.18148091208111e-18	-2.18083048301388
6	11465247	11465604	.	2	+	7.15119561524305e-18	-2.83798828215801
9	22864680	22865776	.	3	+	1.15266284367777e-17	-1.65052767374687
2	132479216	132479863	.	2	+	1.19408634794257e-17	2.35042204444706
AADN04008468.1	6516	8218	.	5	+	1.2565459886092e-17	2.75379845739222
6	2649324	2649815	.	2	+	1.28033946158052e-17	-3.67674748356711
1	92881312	92882629	.	3	+	1.35522856668735e-17	1.83057554640874
AADN04001126.1	14858	17554	.	6	+	1.46100697505573e-17	1.67252809141823
12	17508066	17508598	.	1	+	1.61525362092039e-17	3.16730862989538
10	6192790	6194779	.	3	+	1.71248002967405e-17	1.6783270580185
6	10818846	10819841	.	2	+	1.81734707634276e-17	-1.96829018905616
4	87871512	87872206	.	1	+	2.25356497502032e-17	2.91939191856805
AADN04001839.1	21674	22157	.	2	+	2.36083385247347e-17	-2.586041425362
1	40116999	40117975	.	2	+	2.45546182039718e-17	2.39089351389682
28	3326839	3327572	.	2	+	2.47843553850162e-17	-1.4539989280772
3	35012216	35013000	.	3	+	2.5416460303163e-17	1.37136820306389
6	8364438	8365509	.	2	+	3.02979401254032e-17	-2.67978665082246
KQ759483.1	124986	126585	.	3	+	3.10558538738684e-17	2.32169117284754
10	5936368	5937289	.	3	+	3.26221341136158e-17	2.14908279001605
9	22960637	22962030	.	4	+	4.41256326846858e-17	-1.64580990150851
Z	80217060	80218366	.	3	+	4.41256326846858e-17	2.24172255557797
4	9572989	9574154	.	2	+	5.03509974588388e-17	-1.99213221829984
AADN04005495.1	597	2326	.	6	+	5.95089891788549e-17	2.9348381436736
AADN04005473.1	8153	10214	.	3	+	6.56344441569125e-17	1.68467136242699
2	130643051	130643608	.	2	+	8.22711059753035e-17	-3.52477688897476
3	58735789	58736555	.	3	+	1.35927568148788e-16	2.08079064700362
2	19122019	19123316	.	3	+	1.4103244341632e-16	1.45809561887577
7	15465421	15467193	.	3	+	1.50975972498245e-16	1.5925798966522
2	59767859	59768755	.	2	+	1.55381698852896e-16	-2.5271497104088
2	19934175	19935451	.	3	+	1.64721787008676e-16	-1.80880553227226
2	111958584	111959930	.	3	+	1.8941100028758e-16	1.94214457653642
1	48125680	48126261	.	3	+	2.26791523324344e-16	-2.15357381622664
3	50370666	50371401	.	2	+	2.67485765133859e-16	2.18201930162042
5	27960575	27962896	.	3	+	2.76005446208071e-16	-1.44770870801396
5	55408208	55409536	.	2	+	2.77053859807264e-16	-2.0203100415002
1	176596479	176597595	.	3	+	3.00340230228256e-16	1.82317256598146
AADN04001085.1	15832	16690	.	3	+	3.74743563208582e-16	2.57149281029083
9	21043031	21044539	.	1	+	4.09114363165787e-16	2.78273040931938
27	4782537	4782931	.	1	+	4.15059144553177e-16	-2.5340752945985
4	19422891	19423901	.	3	+	4.15518907196505e-16	1.66477319864923
AADN04000708.1	46081	46864	.	3	+	4.32401261008331e-16	2.82953189617428
AADN04000593.1	60134	62206	.	3	+	5.07766090371532e-16	2.35257507055607
1	48110989	48111864	.	3	+	5.77472069271393e-16	-1.79288127936906
KQ759483.1	1203390	1204476	.	5	+	5.81492245998993e-16	2.50804513890589
2	83340280	83341089	.	2	+	6.36571407304877e-16	2.31790434228758
13	9081406	9081760	.	2	+	6.69308271141817e-16	-3.6721475717104
AADN04000785.1	9570	11158	.	5	+	6.80504555225114e-16	2.04013900457791
AADN04008991.1	6621	7017	.	1	+	7.11365535541645e-16	2.80469264881577
3	17407061	17407746	.	2	+	7.68564704941388e-16	-2.67946856929333
21	3328366	3328690	.	2	+	7.94149197164156e-16	-3.54254005683638
AADN04001497.1	15198	16124	.	3	+	7.94149197164156e-16	2.38930501695834
12	14866446	14867719	.	3	+	8.29618826341344e-16	1.94970049828566
1	24246096	24246645	.	1	+	8.3303754407678e-16	2.91339436377156
1	160285308	160285621	.	2	+	8.36059641570735e-16	3.43635483114748
4	29505696	29506084	.	2	+	1.04900494324978e-15	-4.01160205085389
6	2655668	2656197	.	3	+	1.14905375369809e-15	-2.80215801024834
3	20782530	20783659	.	1	+	1.33078227361814e-15	2.33084035531879
1	43369554	43370596	.	3	+	1.37287918410758e-15	1.56167290628197
1	141051010	141051313	.	1	+	1.46519255936403e-15	3.00254174881988
2	81110002	81111633	.	3	+	1.55243413766953e-15	1.85683378259527
2	90813176	90814430	.	2	+	1.75009213957399e-15	-2.43747453982377
2	67167134	67167941	.	1	+	1.83044333411448e-15	2.57694423717831
3	38470312	38471738	.	2	+	1.83044333411448e-15	-1.94976906845821
KQ759483.1	161641	163054	.	3	+	1.83044333411448e-15	2.20522033040322
4	1806109	1806899	.	2	+	1.86150729643542e-15	-1.68987245612546
6	13202821	13204097	.	3	+	1.86150729643542e-15	2.10281211318343
3	105020393	105020923	.	2	+	2.04650505524577e-15	-2.17098138707007
19	9047595	9048141	.	1	+	2.04931454726354e-15	-3.80121878380771
4	1497115	1497723	.	1	+	2.07578373442065e-15	-3.0042996817981
1	21228431	21228889	.	1	+	2.08823116156737e-15	3.13089301625444
4	67016334	67017139	.	3	+	2.63412839725351e-15	1.54639522627514
9	24070704	24071786	.	3	+	2.68465129956727e-15	-2.01619861864955
3	82617420	82618835	.	2	+	2.80755817978053e-15	2.1413563621575
2	35325920	35326289	.	2	+	2.89985605538829e-15	-3.8439081416359
AADN04000541.1	57115	58672	.	4	+	2.913836675256e-15	2.19150136515412
7	30970789	30971218	.	2	+	3.14631925625238e-15	-2.45592500678388
5	55039505	55041946	.	4	+	3.16635294257342e-15	1.81843024892968
AADN04001097.1	20120	21771	.	4	+	3.30148568084671e-15	2.32218665761823
AADN04004233.1	13478	14241	.	3	+	3.30148568084671e-15	-1.88838788997535
5	31988827	31990385	.	3	+	3.50435944220262e-15	2.02957196081126
13	805560	807101	.	3	+	3.79742211305915e-15	2.19751827098123
1	89695125	89696663	.	3	+	4.42623319574784e-15	1.42870943790701
5	28346450	28348343	.	3	+	4.43318559824986e-15	-1.39240460121187
5	28357919	28358200	.	1	+	4.4876117958473e-15	-2.48449207520869
2	36182798	36183536	.	1	+	4.62438317865804e-15	2.64285232488357
3	99002071	99002512	.	1	+	5.24116698205986e-15	2.60886182004617
4	30724166	30725101	.	3	+	6.05811642710471e-15	2.01636226231837
4	53722292	53722740	.	1	+	6.25738369891237e-15	-3.31049995924936
1	190323096	190324988	.	3	+	6.51483103363905e-15	1.60426468141724
2	145042359	145042740	.	1	+	6.51483103363905e-15	2.87827831676717
5	10348157	10349222	.	2	+	6.59548707593856e-15	-2.10926405843535
1	183450872	183452616	.	3	+	6.62949346011023e-15	2.19844777902648
3	24810749	24811892	.	3	+	6.62949346011023e-15	-2.24690313005484
4	25579239	25580191	.	3	+	7.15879051908853e-15	-2.2905093618012
KQ759404.1	397651	399271	.	4	+	8.312633886762e-15	2.07101481849207
3	104033271	104033802	.	2	+	8.47927015598442e-15	2.05905349583139
4	44656524	44657439	.	3	+	8.96005354566262e-15	1.96768590702858
1	125133755	125134941	.	2	+	9.4700227191862e-15	2.09612755310354
2	11875898	11876670	.	2	+	9.55233998011828e-15	-2.34328422388537
8	15186392	15187415	.	3	+	9.65617593695475e-15	-2.53315048689987
1	88233115	88234191	.	2	+	1.00708486022972e-14	2.06741656406094
6	10390634	10392809	.	5	+	1.00708486022972e-14	1.82223338501196
1	44349173	44351203	.	4	+	1.00769266846428e-14	-1.81263285619789
5	43078718	43079649	.	3	+	1.11301312690919e-14	2.18503411115008
AADN04004414.1	8344	8981	.	3	+	1.40768068894026e-14	2.75634888152155
Z	80483531	80485579	.	5	+	1.44673647868646e-14	2.1291973726947
AADN04002194.1	59	1801	.	3	+	1.49420617418759e-14	2.45472382987409
3	82682747	82684467	.	3	+	1.68450485822252e-14	1.75168835456536
2	109847000	109847442	.	2	+	1.72259651811191e-14	-2.48856920457731
15	6604556	6605657	.	3	+	1.80822194849026e-14	-1.71484435240277
23	2149250	2150217	.	2	+	1.81471278752173e-14	-1.92755421917804
1	176170271	176171807	.	5	+	1.81524580184273e-14	1.27840703538431
2	69700732	69701268	.	1	+	1.81524580184273e-14	2.66495184135255
27	268959	269478	.	1	+	1.97108166480957e-14	4.05786665214794
2	23650169	23651153	.	3	+	2.00191779330478e-14	1.73419199343068
12	10932285	10933078	.	2	+	2.24950695833435e-14	-2.81864257567134
27	4793069	4794166	.	3	+	2.28703807837413e-14	-1.5846086963343
21	5475372	5475742	.	2	+	2.39608881701429e-14	-3.88195437103605
AADN04002162.1	10214	11742	.	4	+	2.61363978000811e-14	2.45839531297986
3	73440553	73441588	.	3	+	2.70160088905093e-14	1.86061277774331
1	48112250	48113064	.	3	+	2.72886345366772e-14	-1.86179973490028
2	131537405	131538750	.	3	+	3.10329399223412e-14	1.56979090217729
1	106769686	106769938	.	1	+	3.36256946069694e-14	4.68299218784817
13	4277279	4277805	.	1	+	3.38529644531341e-14	2.87131095571926
3	45588224	45589146	.	3	+	3.43850781339585e-14	-2.85765696253926
4	68715551	68715928	.	2	+	3.5616639289956e-14	2.12875827266277
3	13666	14407	.	3	+	3.74309453672331e-14	2.05076236604527
KQ759483.1	1015646	1016283	.	3	+	3.98299531532314e-14	2.39751984871209
3	62953677	62955937	.	3	+	3.98799653264146e-14	1.38157973172596
6	7938476	7939131	.	2	+	4.05279546042979e-14	-2.60149813914378
AADN04005505.1	1240	1421	.	1	+	4.09830270729502e-14	2.51239869332098
14	39735	40309	.	1	+	4.12810743812572e-14	-4.77430858574196
19	491350	492093	.	2	+	4.17983664363714e-14	-2.57554182489783
2	113770817	113771294	.	2	+	4.23708314655202e-14	-3.31191261593648
KQ759483.1	1131972	1132653	.	2	+	4.39181581525025e-14	2.57857641805352
AADN04001528.1	43	649	.	3	+	4.41704162711152e-14	2.51670640498912
28	2879475	2880161	.	2	+	4.67450953972038e-14	-2.10553486190342
13	16972382	16973619	.	2	+	4.88975327904383e-14	-1.7618010869443
KQ759483.1	1235902	1237045	.	3	+	5.60196225458836e-14	2.17996093242835
2	90862169	90862996	.	2	+	7.01113986764762e-14	-2.2562115106177
AADN04001528.1	8790	9767	.	4	+	7.09416762052291e-14	2.32095689590597
9	14944488	14946047	.	4	+	7.10989993146303e-14	-1.32722065040742
KQ759568.1	26393	27266	.	2	+	7.10989993146303e-14	-1.96447334092706
AADN04007539.1	3815	4187	.	2	+	8.38731408105487e-14	-2.80718692280605
3	28772498	28774227	.	5	+	1.01777589815076e-13	1.57829249210371
KQ759483.1	1098857	1100777	.	4	+	1.01777589815076e-13	2.14471384114562
1	123359986	123360957	.	2	+	1.01903515908737e-13	-1.51349027091087
1	152764906	152765438	.	1	+	1.06660328599478e-13	3.03735659160545
6	856711	857790	.	3	+	1.06660328599478e-13	1.92977700025158
Z	73656283	73658625	.	5	+	1.42301571001407e-13	2.19611497914789
7	29523358	29524718	.	3	+	1.45774169035464e-13	1.89219860297306
AADN04002440.1	9725	10735	.	4	+	1.47865114852736e-13	1.78289941106043
2	27132490	27133266	.	1	+	1.53097543427416e-13	2.65105661774626
8	29941175	29942373	.	4	+	1.54890738509902e-13	-1.81186482661524
3	52364912	52365764	.	2	+	1.54989377568561e-13	-2.07989847418412
9	11828582	11828949	.	1	+	1.61605909342738e-13	3.42368303853632
1	115909019	115910200	.	2	+	1.62464637170502e-13	2.3725898066799
AADN04001245.1	20135	21650	.	3	+	1.68934289006696e-13	1.93511684172208
2	90394859	90395995	.	3	+	1.70708425308622e-13	1.95527748551532
AADN04002600.1	16175	17090	.	2	+	1.76573325658984e-13	-1.6832886009172
2	21759153	21761055	.	3	+	1.976326604508e-13	1.65202755715052
3	68162152	68163095	.	3	+	2.02929391882007e-13	1.72625506943175
AADN04001528.1	2699	3405	.	3	+	2.03047298736243e-13	2.76776957752693
7	19853473	19854338	.	2	+	2.05107592888633e-13	2.2891640709912
1	34779524	34780591	.	3	+	2.07046418355948e-13	1.41403605946962
2	58753829	58754247	.	1	+	2.09909113921849e-13	2.65266383382925
4	78613637	78614657	.	3	+	2.13345857957186e-13	2.00321198554869
7	30844953	30846024	.	3	+	2.13661265757553e-13	-2.18595588573233
28	3990877	3991365	.	3	+	2.19843122515993e-13	-1.41770571312272
20	12651528	12652910	.	2	+	2.27918944184819e-13	-2.11073010377627
1	56691128	56691471	.	2	+	2.35095329272455e-13	-2.81125950509854
2	7727131	7728634	.	4	+	2.44418443233832e-13	1.21345541305169
3	15571649	15571949	.	2	+	2.50528183608695e-13	-2.55894762172089
5	31137282	31137592	.	1	+	2.57556053901094e-13	3.0431837994061
3	105019438	105019817	.	2	+	2.61654336716117e-13	-2.0868983526603
7	11456249	11457274	.	2	+	2.62829185068705e-13	-2.41207048435429
3	75634183	75634961	.	2	+	2.64937212455654e-13	-2.53261699126285
2	19218818	19220101	.	1	+	2.65569167692153e-13	2.50860024950553
20	27739	30614	.	5	+	2.77585225939661e-13	1.69080941361167
4	63673152	63674321	.	4	+	2.84956087184439e-13	2.15984135258605
28	1135172	1135419	.	1	+	2.90834283851136e-13	-3.57438522441729
1	17185552	17186422	.	1	+	2.93363403942785e-13	2.33306299935168
3	61378981	61380314	.	3	+	2.97726260631144e-13	1.97048369161123
2	108172652	108173602	.	3	+	3.05084747915545e-13	-2.57339367359766
1	144563238	144563669	.	2	+	3.12657983894193e-13	-3.12154385460535
AADN04003283.1	1211	2906	.	3	+	3.22741075172763e-13	2.01766900923406
2	11483606	11485081	.	3	+	3.24680822693663e-13	2.035995533017
28	3993817	3994435	.	1	+	3.24680822693663e-13	-1.90025073714692
AADN04002522.1	1643	2254	.	2	+	3.24710320317826e-13	-2.79264634807639
6	28622744	28623228	.	1	+	3.25910198459551e-13	2.9095266617054
3	24802594	24803618	.	3	+	3.25972955294323e-13	-2.00039035049486
AADN04001044.1	14084	14911	.	3	+	3.37585831420655e-13	2.23157154824989
AADN04000541.1	31840	32591	.	3	+	3.38687955474781e-13	2.60864339546687
3	32559871	32560465	.	1	+	3.56670174334513e-13	2.82021975830647
28	4964240	4964794	.	3	+	3.60524985744642e-13	-2.43537060566822
AADN04000931.1	9039	9408	.	2	+	3.63810630157481e-13	-2.16956921506144
AADN04000541.1	114097	115841	.	5	+	3.64159353970698e-13	2.32002388933737
12	10959096	10959934	.	2	+	3.67856191148334e-13	-2.07103524599484
1	48176803	48178255	.	3	+	3.81368792198531e-13	-1.49468386666643
1	12640667	12642865	.	3	+	3.81378384438182e-13	1.16493154294193
3	105023010	105023711	.	3	+	4.27680762327977e-13	-1.63465356655634
Z	68197315	68198707	.	3	+	4.27680762327977e-13	1.54553183051229
4	25668132	25669222	.	3	+	4.49797411652362e-13	1.86787216884131
3	48260533	48261702	.	3	+	4.6868080910412e-13	-2.34758997154689
27	4895061	4896090	.	2	+	4.70705108906114e-13	-2.38199199172717
1	103196001	103196567	.	1	+	4.7302673229578e-13	2.76303799406842
15	6165239	6165965	.	1	+	5.06590560738213e-13	-2.07101048488887
AADN04001072.1	23124	24868	.	3	+	5.2623786790249e-13	1.55366934355879
KQ759483.1	918042	919156	.	3	+	5.74316803538268e-13	2.33388202399945
7	20275283	20276031	.	1	+	5.82235744128261e-13	2.68726316417049
AADN04000785.1	196	1776	.	5	+	5.82235744128261e-13	1.79764773741482
KQ759404.1	42069	43370	.	4	+	5.82235744128261e-13	2.21236596538226
2	112658964	112660452	.	2	+	5.86373681792932e-13	-2.21967407622156
10	6172989	6173799	.	3	+	6.25909260153718e-13	1.9043143641605
1	48163827	48164109	.	1	+	6.34120475282043e-13	-2.46591551225733
8	20837019	20837975	.	3	+	6.85868894724804e-13	-1.34400566853068
33	702025	703189	.	4	+	7.01880493203799e-13	-1.39511242701163
2	39890693	39891172	.	2	+	7.17903924304938e-13	-3.12979184888338
2	130591256	130592568	.	3	+	7.53614672862365e-13	1.85793932441833
21	560458	561388	.	3	+	7.53614672862365e-13	-1.54873727169815
KQ759532.1	66901	69034	.	6	+	7.54596343775519e-13	2.38205653944117
AADN04003123.1	10098	11780	.	3	+	8.15460712264582e-13	1.94232926533593
17	6278599	6279293	.	2	+	8.25117855775591e-13	-2.56023481940139
2	90817931	90818422	.	2	+	8.28446885814506e-13	-2.536012612209
1	37526226	37527807	.	2	+	8.29433734574881e-13	2.17954428795783
AADN04004689.1	5925	6052	.	1	+	8.58409882763301e-13	4.34817920814361
AADN04001085.1	23800	24436	.	3	+	8.59650866056442e-13	1.58323406581419
5	10255440	10256715	.	3	+	8.83101864024128e-13	1.67468143722815
1	188381998	188382158	.	1	+	9.0755344132824e-13	3.37601177356219
1	33642692	33643183	.	1	+	9.49210302017162e-13	-2.45722387119374
1	108093973	108095140	.	1	+	9.66947551497847e-13	2.13343967033982
17	7684457	7685396	.	2	+	9.66947551497847e-13	-1.71265282345456
3	55722117	55723576	.	4	+	1.08024376061736e-12	-1.86042173211287
33	833679	834520	.	2	+	1.15965731948194e-12	-1.70649352885087
11	7479110	7480537	.	3	+	1.17207512235808e-12	1.43698191302454
7	14627279	14628437	.	3	+	1.26382712615836e-12	1.95145603749477
1	63095681	63096602	.	1	+	1.3178035340866e-12	1.98741075653781
AADN04002752.1	6555	8389	.	6	+	1.32488868755065e-12	2.10725048417159
9	17541549	17542810	.	3	+	1.45887920517881e-12	-2.11063320876624
4	70636333	70637477	.	3	+	1.46445313550127e-12	-1.9258440779217
2	115300364	115301481	.	3	+	1.47614620794264e-12	-1.8982181291825
3	78274190	78276367	.	4	+	1.55685987857586e-12	1.09997836197036
1	30100154	30101358	.	3	+	1.56148293656986e-12	1.70946240193012
AADN04000708.1	36582	37195	.	3	+	1.645305554736e-12	2.28624558464899
AADN04000924.1	24962	27601	.	3	+	1.645305554736e-12	1.62886938229741
2	30490164	30491292	.	3	+	1.64805472279434e-12	1.23799755860384
KQ759483.1	474277	475465	.	3	+	1.69942592393804e-12	2.21771898555755
KQ759404.1	122360	123599	.	4	+	1.70684836628783e-12	2.36915166408101
1	46033129	46034146	.	3	+	1.77934546438612e-12	1.55371398480289
33	916176	916497	.	2	+	1.83635721111213e-12	-1.73587337197589
AADN04000659.1	84123	84852	.	2	+	2.06044652362332e-12	-2.02507963586966
AADN04001487.1	10239	12112	.	3	+	2.08539516871442e-12	2.38617108873367
1	22482701	22483469	.	1	+	2.21903692250342e-12	2.45631968203292
4	43595622	43596582	.	3	+	2.22368991046861e-12	1.27322005510442
1	48093394	48093823	.	2	+	2.26275652323282e-12	-2.1270319427324
4	28928870	28929442	.	1	+	2.2875195850425e-12	2.42185420913645
4	53218063	53219135	.	3	+	2.59726791198445e-12	1.94685375963837
3	76619186	76621280	.	3	+	2.60233508176722e-12	-1.31633162536589
AADN04000541.1	266081	268388	.	3	+	2.60233508176722e-12	2.62453100556534
14	3982094	3983056	.	2	+	2.62777311612159e-12	-2.08007433934365
KQ759483.1	861263	862594	.	4	+	2.85041849959371e-12	2.21149498532358
8	18674422	18675200	.	1	+	2.86928684095193e-12	2.32866321436625
2	84765321	84765919	.	1	+	2.9478943512213e-12	2.75996325931287
2	73421354	73422471	.	1	+	2.9777944782985e-12	2.42123489325193
AADN04009387.1	1410	2093	.	4	+	3.04048058696091e-12	-2.0256388598578
18	7863004	7864637	.	2	+	3.19923683292765e-12	-1.75475231157999
1	115460781	115460969	.	1	+	3.26530244080635e-12	3.62079045230713
5	43534177	43535812	.	2	+	3.3907503232843e-12	-1.87726768116839
9	14830044	14830642	.	3	+	3.42934928221315e-12	-1.55979991680002
3	101517632	101518208	.	1	+	3.45960735720955e-12	3.33511885913521
5	10410082	10410995	.	2	+	3.45960735720955e-12	-2.27602157842337
2	144531211	144531830	.	2	+	3.51693618931674e-12	2.52159496705828
28	2866893	2867758	.	2	+	3.61541003700515e-12	-2.03054700746591
Z	77879602	77880308	.	3	+	3.61609068317433e-12	2.41023320813799
1	48194463	48195137	.	2	+	3.87185350833287e-12	-2.60751108504114
19	5326979	5328213	.	3	+	3.87185350833287e-12	-1.58073047950589
5	43302022	43302990	.	3	+	3.95750784492867e-12	1.96243831414893
3	61983098	61984154	.	3	+	4.02676276325324e-12	2.05715005352288
2	122082897	122083656	.	3	+	4.59161313261023e-12	1.62752889475488
AADN04005529.1	3693	5229	.	5	+	4.68348192047939e-12	2.28610829802899
18	7837343	7838415	.	2	+	4.78881692513772e-12	-2.52988364870106
9	9933386	9934603	.	1	+	4.88975451588505e-12	2.47429396654785
9	20022920	20023529	.	1	+	4.92462890962057e-12	-3.26192259916178
6	15478992	15479379	.	1	+	4.93508657222629e-12	-3.35261112198218
2	109784461	109785368	.	3	+	4.93776630547229e-12	2.1122762527457
3	54780399	54781116	.	2	+	5.14250439741236e-12	-2.22123945325094
1	27730507	27731816	.	1	+	5.16504852204464e-12	2.52086622703892
15	5112614	5113242	.	2	+	5.16504852204464e-12	-2.79703304504429
2	22162044	22162851	.	3	+	5.37452124332453e-12	1.90839870476207
1	32040588	32041878	.	2	+	5.71325516810902e-12	1.91017487720166
AADN04005065.1	5502	5985	.	2	+	5.86933324117318e-12	2.36337898957004
4	48061	48313	.	1	+	6.66200148270209e-12	-3.90051791178717
7	7982179	7983770	.	3	+	6.81412914261807e-12	-1.60561583999821
AADN04000785.1	33393	35870	.	6	+	6.85553329850556e-12	2.03197093040008
4	79992974	79993432	.	2	+	6.92539482919354e-12	-2.6963143179822
6	24596828	24597783	.	1	+	7.11652186379811e-12	2.52639139216443
5	3433697	3433836	.	1	+	7.81389733528178e-12	4.15986939605686
5	40979073	40980122	.	4	+	7.90707036605283e-12	1.61590162132532
KQ759483.1	980116	982058	.	6	+	7.94421182698467e-12	2.38435844353727
2	44577674	44578573	.	2	+	8.13615557138146e-12	-2.28156547325605
8	3623836	3624630	.	2	+	8.30768898169978e-12	-2.33176101294119
Z	75999937	76000706	.	1	+	8.62231095863739e-12	2.76611489570706
2	27774861	27775912	.	3	+	9.14144427114066e-12	1.84477564521401
4	82641976	82643204	.	3	+	9.14582390383848e-12	1.46833524396631
3	80832757	80833367	.	1	+	9.64940114343758e-12	2.21882276711614
7	20583676	20584660	.	1	+	9.77306169797752e-12	2.24974998524188
1	124004167	124004508	.	1	+	1.01265674399988e-11	2.49707916304195
AADN04008991.1	7162	7609	.	1	+	1.01406103070127e-11	2.4572891661587
10	13997718	13998101	.	1	+	1.03614175577022e-11	-2.79467592894096
3	74170944	74172247	.	3	+	1.03691707271554e-11	1.61141717360787
1	86775895	86776695	.	2	+	1.05132771781639e-11	-2.14324193274027
3	23382763	23383050	.	1	+	1.05740424664109e-11	2.60066024115936
AADN04002311.1	15088	16671	.	3	+	1.08144272815117e-11	1.95709480063084
4	41177839	41178026	.	1	+	1.11125221969753e-11	3.06546994880261
15	6050544	6051045	.	2	+	1.15448308722496e-11	-2.87170392973939
5	29651369	29652534	.	3	+	1.16517405391515e-11	1.61313979973627
8	5815285	5816192	.	2	+	1.19520799944778e-11	-1.39296012678018
12	10729676	10730305	.	1	+	1.20716067245549e-11	-3.014938656228
8	16253371	16254399	.	2	+	1.21256909492236e-11	-2.16480196385648
4	61204383	61204896	.	2	+	1.2703263732254e-11	-2.91561006079133
13	8819736	8820975	.	3	+	1.27215129258893e-11	-1.96561637240157
1	29444769	29445488	.	1	+	1.29463033251863e-11	2.47038271184245
Z	82168469	82169251	.	3	+	1.30661036136584e-11	2.05186465913547
AADN04006518.1	10881	11174	.	3	+	1.31945902234558e-11	-2.47409445081192
1	76453040	76454799	.	3	+	1.31957705054734e-11	1.67128458553466
32	53404	53674	.	2	+	1.31957705054734e-11	-2.11175237857905
3	18309364	18310207	.	2	+	1.36098024207064e-11	-2.05608456631623
KQ759483.1	678497	679509	.	3	+	1.37663166715351e-11	1.86037676665745
2	29108427	29109900	.	3	+	1.37991655122204e-11	1.33589175809171
5	28355243	28357681	.	4	+	1.38325969862801e-11	-1.2182813765368
Z	78130914	78132942	.	5	+	1.38556266616577e-11	2.09298061563733
6	24069451	24070370	.	3	+	1.38883885967262e-11	-1.83849795707605
10	14003655	14004517	.	3	+	1.38984363898672e-11	-2.05210027093859
KQ759587.1	949	2040	.	4	+	1.39446310401891e-11	-1.32601741763351
AADN04008951.1	9053	9556	.	2	+	1.43469894227928e-11	3.59590146528343
3	32985714	32986264	.	1	+	1.46963035187769e-11	2.44132016134964
Z	66403886	66404820	.	2	+	1.47872824673958e-11	1.70621885319651
5	24698181	24699197	.	3	+	1.55938612311093e-11	-1.90346454500624
2	49552112	49552845	.	3	+	1.57695263962084e-11	1.91437348775438
2	115868843	115870275	.	4	+	1.57785308432021e-11	1.49841882333953
6	984885	985848	.	1	+	1.58023979694173e-11	2.66986993660637
10	9882923	9883741	.	1	+	1.60906557331958e-11	2.31555519261924
1	50348131	50348478	.	1	+	1.61458788741377e-11	-2.74949716199179
2	11825709	11827030	.	3	+	1.67659399692131e-11	-1.79698622218384
AADN04000541.1	89925	91098	.	4	+	1.67659399692131e-11	2.10662737570707
19	6624677	6624970	.	1	+	1.69253396557105e-11	-4.17066913229564
3	42152029	42153257	.	3	+	1.74500374953059e-11	1.53634104013512
AADN04000682.1	22805	23805	.	1	+	1.7498473029415e-11	2.42843368203627
9	16919553	16919889	.	1	+	1.78422851799874e-11	2.21783288711141
10	19601666	19602902	.	2	+	1.78899497569219e-11	-1.59914395943507
7	19463505	19464135	.	3	+	1.87409115947514e-11	1.72323848339551
5	18974388	18974940	.	2	+	1.92033949591039e-11	-2.48726473771104
AADN04001110.1	12496	12771	.	2	+	2.00990479407201e-11	-3.44906312910987
1	43032623	43033752	.	3	+	2.03035236457293e-11	1.82440423632199
1	69904353	69905801	.	3	+	2.03035236457293e-11	1.78146095540984
5	17067993	17069296	.	2	+	2.0430978448406e-11	-1.75863507092509
8	6016912	6017464	.	2	+	2.13074254753485e-11	-1.98246681792368
6	33068860	33069382	.	1	+	2.14343898636146e-11	2.46834621445542
3	61385399	61386119	.	1	+	2.32270556656214e-11	2.45880736488145
Z	843415	844945	.	2	+	2.362686904047e-11	-1.74635113950374
13	3460674	3461743	.	1	+	2.37384053336293e-11	2.09583281425117
AADN04000593.1	35153	36496	.	3	+	2.38816478175276e-11	2.23371552465423
KQ759483.1	593339	594256	.	2	+	2.46134176589519e-11	2.60057345532682
5	28588900	28589522	.	2	+	2.51949727618941e-11	-2.12315118916559
5	54177385	54178629	.	2	+	2.57954973333075e-11	-2.01103050873548
19	5296713	5297241	.	2	+	2.60282234827994e-11	-2.90566016270042
28	3419660	3420500	.	1	+	2.60282234827994e-11	-2.38911042766979
8	2238442	2239778	.	3	+	2.82355065837965e-11	1.59605758206796
1	91603077	91604599	.	4	+	2.95005745501325e-11	-1.51139817252879
Z	37294776	37295798	.	2	+	2.95005745501325e-11	-3.08300768117254
1	48095848	48096145	.	2	+	3.26381672905587e-11	-2.00989632243046
AADN04001528.1	19606	20009	.	2	+	3.275689621557e-11	2.69398536119066
3	110479930	110480553	.	2	+	3.29434669106578e-11	-2.26000683920132
AADN04002848.1	637	1929	.	2	+	3.35282642350854e-11	2.46507004769114
30	10387	10683	.	2	+	3.36389769295423e-11	-1.93274287352437
5	16157302	16157772	.	1	+	3.68029560061346e-11	-2.56621312152135
13	16967426	16967895	.	1	+	3.87126620262395e-11	-2.29070621953198
11	4285096	4285837	.	3	+	3.98308942069655e-11	1.57415404439328
Z	2858123	2858673	.	2	+	3.99448936771426e-11	-3.52956773408987
5	19016163	19017982	.	3	+	4.0250436430844e-11	-1.24488971462191
9	17171297	17172748	.	3	+	4.04502158640054e-11	1.20580795116539
7	14547468	14548511	.	2	+	4.0671193181744e-11	-1.80225746241847
3	100069450	100069799	.	1	+	4.16201400650782e-11	-3.59813857685545
AADN04002521.1	426	1072	.	3	+	4.18913339913592e-11	2.99680319986626
2	131136281	131136816	.	1	+	4.23304615528953e-11	2.64624173951235
8	22882490	22883003	.	1	+	4.29495379529772e-11	2.28936378482606
KQ759552.1	7173	7941	.	3	+	4.29495379529772e-11	-1.77686492968999
2	16838765	16839269	.	1	+	4.32656630721357e-11	2.45900455867627
2	19700616	19701741	.	4	+	4.36516129578963e-11	1.69771812297529
1	48198456	48201687	.	6	+	4.42975040048231e-11	-1.26177549773765
AADN04000953.1	10728	12368	.	3	+	4.50458685183741e-11	2.01859265056308
KQ759483.1	588792	590413	.	2	+	4.59020107359443e-11	2.29910665539833
Z	25598754	25599827	.	4	+	4.67881934924059e-11	1.77577685378741
8	5699857	5701226	.	4	+	4.71079394433401e-11	1.57998956380581
3	67297754	67298084	.	2	+	4.90332386110576e-11	-2.64026540042828
6	10809099	10809916	.	2	+	4.90332386110576e-11	-2.32128662192379
7	19148473	19150091	.	3	+	4.90332386110576e-11	1.71295554523002
5	48198103	48198494	.	1	+	4.91598464298456e-11	1.7812447127353
1	96298328	96299827	.	2	+	4.93065462199455e-11	1.83340605781377
2	129979303	129980251	.	3	+	4.95017563345932e-11	1.84569265906608
3	104969715	104970636	.	3	+	5.28468107315349e-11	-1.22544260551505
3	12540839	12541451	.	2	+	5.33503048622321e-11	-2.3139978597642
AADN04006715.1	10127	10722	.	3	+	5.43213613533781e-11	-1.91500252681209
3	54786088	54786569	.	3	+	5.52406131204356e-11	-1.96135010605252
2	16824730	16826056	.	3	+	5.58602164243515e-11	1.59937581180451
7	32805703	32806803	.	1	+	5.70982047402205e-11	2.04244496139306
3	13098729	13099856	.	2	+	6.16088644591176e-11	1.92547268901016
1	50151758	50152898	.	4	+	6.30590824856397e-11	-2.76481937642008
1	181151185	181152432	.	3	+	6.30676500426266e-11	1.25509518092263
4	25423727	25424527	.	3	+	6.33884149493805e-11	1.92443399355127
3	75274197	75274361	.	1	+	6.40718255128399e-11	4.68581816131443
AADN04005748.1	326	1975	.	4	+	6.45634953450442e-11	2.33259324358223
3	66075143	66076270	.	2	+	6.59497961416841e-11	-1.9204311854259
2	143766867	143767170	.	1	+	6.62728593626675e-11	2.87154158492272
23	2469674	2470623	.	2	+	6.6364609184662e-11	-1.88863368988006
2	37565803	37567120	.	2	+	6.67425368182686e-11	1.72967164581313
1	125344822	125345881	.	2	+	6.73652629619854e-11	-2.72095345004206
3	55749758	55750376	.	2	+	6.88321284880307e-11	-2.4366409315716
Z	67705359	67706949	.	4	+	6.91910960933037e-11	2.31766944669087
5	43165865	43167133	.	3	+	7.02412267073796e-11	1.56973524538513
KQ759404.1	283295	284661	.	4	+	7.04384813330083e-11	1.93378279655043
1	171446753	171447744	.	3	+	7.21685698146676e-11	1.52906885330664
15	6655453	6655800	.	2	+	7.78045988602703e-11	-2.49363754818465
23	5375062	5375996	.	2	+	7.92357186752313e-11	-2.15030850738711
AADN04000849.1	22197	22721	.	2	+	7.92357186752313e-11	-2.50276735827275
3	63394893	63395961	.	4	+	8.01729397347901e-11	1.28825862543712
Z	17430999	17431473	.	2	+	8.14543763065238e-11	-2.7074338055794
2	86679713	86680384	.	1	+	8.15392459463164e-11	2.34969463926823
14	7347076	7347378	.	2	+	9.21601633237636e-11	-2.3937903714807
4	78516203	78516666	.	2	+	9.45991130001731e-11	3.4743692949028
21	6721837	6722353	.	2	+	9.58699886811961e-11	-2.58648565188828
2	99619413	99620163	.	3	+	9.69575232049283e-11	2.06192095196167
18	9281442	9282884	.	2	+	9.7923034360776e-11	-1.20102363626705
4	82199561	82200165	.	1	+	9.96704269415993e-11	2.5541705696465
AADN04000628.1	68834	69646	.	3	+	1.02557689567803e-10	2.20269796294718
AADN04007475.1	8725	10327	.	5	+	1.04595623053214e-10	-1.48530764706533
1	489694	490561	.	2	+	1.08139160538103e-10	-1.61347922479606
17	10894414	10895730	.	4	+	1.08139160538103e-10	-1.36702145430037
15	4538573	4539896	.	3	+	1.08592359050676e-10	-1.19549672531945
KQ759404.1	359506	360213	.	1	+	1.0943485282372e-10	2.29886124445998
AADN04000541.1	102944	104049	.	3	+	1.09898273945507e-10	2.07062136158366
2	58146353	58147341	.	3	+	1.12426367750848e-10	1.82865455051043
2	89318119	89318757	.	2	+	1.14300941158172e-10	-2.4821863527466
10	14628416	14629012	.	2	+	1.15057764262428e-10	-1.85296235874313
2	8526754	8528145	.	4	+	1.1626220713621e-10	1.27504828116007
23	279972	280394	.	1	+	1.18967818669046e-10	-2.76559123261235
AADN04000708.1	47153	47733	.	3	+	1.20021818056265e-10	2.36662368068221
1	66531637	66531910	.	1	+	1.20877526904043e-10	-3.42195810391451
1	4400819	4401104	.	2	+	1.28220717915203e-10	-2.14913967595558
KQ759404.1	83109	84715	.	4	+	1.31341420256271e-10	2.08142679178086
3	12271545	12272452	.	3	+	1.36692280958939e-10	1.74072648540361
2	149127636	149128864	.	3	+	1.38269516851431e-10	1.61871500484424
1	121644899	121646392	.	3	+	1.40852365486089e-10	1.5619577699878
19	3250863	3252093	.	2	+	1.41030629485394e-10	-1.69081483444486
6	24066021	24066438	.	2	+	1.41587039731008e-10	-2.24146369334682
33	187061	187645	.	1	+	1.44054148995284e-10	-3.03673935064088
AADN04001795.1	17221	17694	.	2	+	1.44490762597856e-10	-3.82761238183156
8	2070811	2071771	.	2	+	1.46022687852165e-10	-1.95103159271583
3	104941249	104941870	.	2	+	1.46349044014937e-10	-1.71995922541216
AADN04009303.1	8969	9319	.	3	+	1.49863306673447e-10	2.47156319943265
1	22988690	22989512	.	1	+	1.55043302581129e-10	2.55316990859149
AADN04000953.1	25206	25841	.	3	+	1.58772285005477e-10	2.41202949508869
3	67300846	67301179	.	1	+	1.62437825978845e-10	-2.98982186072653
19	7087208	7089624	.	4	+	1.64340361485734e-10	-1.16195983074545
10	3104214	3105045	.	2	+	1.66026622466027e-10	-2.52964172325939
1	123355768	123357611	.	1	+	1.68310329934378e-10	-1.43712140278925
1	51452281	51452609	.	2	+	1.74317205492904e-10	-2.69623567010284
2	128376200	128377504	.	3	+	1.78474321351931e-10	1.1127949446315
15	4536353	4537123	.	3	+	1.7904023239134e-10	-1.39073183960292
27	3925357	3925822	.	1	+	1.82117318224144e-10	-2.53017186860025
1	50073575	50074209	.	1	+	1.89277041640067e-10	-2.75811848717062
10	12115045	12115654	.	1	+	1.92201158271178e-10	-2.5789233837
Z	23458581	23458996	.	2	+	1.96935321388372e-10	-3.07157482979701
1	98606048	98607433	.	4	+	1.98788228494465e-10	1.28228978270812
2	143191418	143192740	.	3	+	2.01643711374483e-10	1.46966976650973
1	23241816	23242296	.	1	+	2.05218917833794e-10	2.21821045304779
10	4065766	4066839	.	4	+	2.1060284661592e-10	-1.90411438000029
4	29163859	29165115	.	1	+	2.21557939590404e-10	2.37935144715062
1	45581276	45582097	.	2	+	2.22535499363963e-10	-2.35236341002041
AADN04000710.1	76555	76786	.	2	+	2.22706249128927e-10	-2.42581730139533
1	186711806	186712921	.	3	+	2.33227468815607e-10	1.57673305184514
33	644313	644867	.	2	+	2.50070277159346e-10	-2.00630640634157
1	78074606	78075677	.	3	+	2.58668702430801e-10	-1.45515914840714
5	17525875	17526520	.	1	+	2.62844788805462e-10	-1.62548813554159
5	32517438	32518665	.	4	+	2.65137269876535e-10	1.75071422569722
AADN04006936.1	2	249	.	1	+	2.65137269876535e-10	4.40655942174892
7	13413141	13414369	.	2	+	2.74982573185344e-10	-2.58083851801156
1	4559905	4561282	.	3	+	2.75593180210217e-10	-1.9249463848456
2	69433645	69434871	.	3	+	2.76514419104466e-10	1.43311417234983
1	124963877	124964653	.	1	+	2.76704427824935e-10	2.35676451933073
7	9814081	9814502	.	1	+	2.77401612209516e-10	-2.91976783715548
KQ759404.1	85825	86676	.	3	+	2.93426081773051e-10	1.91171388598235
6	2497117	2497835	.	3	+	2.94024155388216e-10	1.60084643469683
KQ759392.1	2919	3169	.	1	+	2.94024155388216e-10	4.26810322899261
1	14054298	14056036	.	3	+	2.94514716081092e-10	-1.22042836162896
1	12796313	12797684	.	3	+	2.99008406957548e-10	1.10100443278673
AADN04000593.1	131926	133814	.	1	+	2.99008406957548e-10	2.13098364873164
5	47954507	47955008	.	3	+	3.0243489332629e-10	-1.7847877253932
27	4809978	4810982	.	2	+	3.05832443925355e-10	-1.29599971654164
1	28207561	28208116	.	1	+	3.09978270029616e-10	2.31359910193949
18	3508285	3509117	.	4	+	3.15481356978473e-10	-1.4318533220578
1	50345581	50346143	.	2	+	3.1551419347279e-10	-2.52941852776476
2	34399305	34399877	.	2	+	3.16548687063585e-10	-2.29221499556678
2	66572270	66572571	.	1	+	3.16548687063585e-10	-2.82455789200159
2	76793557	76795703	.	4	+	3.16548687063585e-10	1.32641568865247
33	1527085	1527688	.	2	+	3.22696010647869e-10	-1.93539086813003
4	38284774	38286177	.	3	+	3.28597614749936e-10	1.52409339666615
12	18060353	18060969	.	1	+	3.35583255321213e-10	2.41074264478899
AADN04001416.1	18175	18862	.	2	+	3.36435033266924e-10	-2.02961039770649
4	74923774	74924916	.	3	+	3.40141262333651e-10	1.14764507635383
1	88781385	88782709	.	3	+	3.5178932992562e-10	1.22664844641599
KQ759392.1	80	402	.	1	+	3.53501929247682e-10	4.06934619598261
3	49356283	49356627	.	1	+	3.82896287259332e-10	-2.72219338928073
1	48102258	48102957	.	2	+	3.84446326994502e-10	-2.70688318148064
5	46691451	46692890	.	3	+	3.90939674191131e-10	1.44827189076388
1	190483328	190484499	.	3	+	3.91527978777812e-10	1.50475401780553
Z	76743506	76744787	.	3	+	3.9833134748876e-10	2.43358838101624
AADN04004764.1	255	2910	.	5	+	4.04354492404811e-10	1.66453717550579
23	4186065	4186663	.	1	+	4.08837422675903e-10	-2.62890502095997
AADN04001024.1	11908	12396	.	3	+	4.08860611465637e-10	2.12550663000016
1	39683859	39684144	.	1	+	4.25573029495485e-10	-2.68900539929826
3	47034832	47035461	.	3	+	4.32871267939325e-10	1.99850832883988
7	36415952	36416893	.	2	+	4.33394701295346e-10	-1.62000193105889
1	53978459	53979284	.	2	+	4.54009354667217e-10	-1.84477327082038
3	104926085	104926451	.	3	+	4.60956296103553e-10	-1.62308856374006
8	5818636	5819276	.	1	+	4.60956296103553e-10	-1.80259865892054
18	7203443	7203971	.	1	+	4.64599055666119e-10	-1.78651190847182
Z	20742703	20743246	.	2	+	4.66986038749942e-10	-2.7287937812245
3	92051874	92052986	.	3	+	4.68162026212434e-10	1.46172562648884
AADN04001032.1	12869	13424	.	2	+	4.68162026212434e-10	-1.62382105416435
AADN04008290.1	5380	7772	.	7	+	4.68162026212434e-10	1.61360975916024
KQ759624.1	9376	9738	.	2	+	4.73170063145398e-10	-2.29644375335158
AADN04001029.1	24395	24771	.	3	+	4.81234160080979e-10	2.31609183052373
KQ759404.1	263707	265049	.	3	+	4.8134741675473e-10	1.97168545238738
3	61507974	61509276	.	3	+	4.83553982685763e-10	1.04280883871244
8	3999112	3999556	.	3	+	4.83553982685763e-10	-2.47486956835664
2	121703008	121703522	.	1	+	5.1242715216964e-10	-2.20907471996206
23	2256197	2257553	.	2	+	5.13606024086365e-10	-1.27598433042905
AADN04000682.1	35551	36630	.	3	+	5.22570214115894e-10	2.02675066057569
2	125589710	125590139	.	2	+	5.38561373323054e-10	3.11560290988497
1	172613311	172614196	.	3	+	5.44612882362062e-10	1.5124839198585
18	9083628	9083916	.	1	+	5.44612882362062e-10	-3.24240648968315
AADN04004023.1	2174	2427	.	1	+	5.44612882362062e-10	2.18440173207882
Z	78501507	78503163	.	3	+	5.44612882362062e-10	1.82172406733252
19	9052239	9054026	.	2	+	5.47956652491634e-10	-1.9327599207802
AADN04000593.1	40328	40741	.	1	+	5.71777331389094e-10	2.39003173377731
1	182643595	182645173	.	4	+	5.76070693591655e-10	-1.18401531913072
4	72306428	72307615	.	1	+	5.81681024281362e-10	2.07146211174265
8	18916216	18917063	.	3	+	5.82882944563226e-10	1.83293212802596
20	6491349	6491768	.	1	+	5.87534907762577e-10	-2.66135896465055
6	7985638	7986266	.	1	+	5.89951831457991e-10	-2.45249981553348
1	16421280	16421547	.	1	+	5.95105938811496e-10	2.73869510743898
2	3722759	3723502	.	3	+	6.00926410846513e-10	-1.99729223022044
9	24072584	24073931	.	5	+	6.33178237087821e-10	-1.39967285766803
1	86502740	86504226	.	4	+	6.37201621054203e-10	1.51046093109293
9	23476312	23476874	.	1	+	6.45749712240522e-10	1.9317335995775
3	38281463	38282206	.	2	+	6.48452852392351e-10	-2.57676265081558
9	15005063	15005733	.	2	+	6.48452852392351e-10	-1.77003175350676
13	9041347	9041714	.	2	+	6.59587204970669e-10	-2.65758921357378
1	48162041	48163311	.	4	+	6.87224878882592e-10	-1.45532533896655
19	5302637	5303115	.	2	+	7.04859173640137e-10	-2.13101784522815
2	17839041	17840231	.	3	+	7.14413283744411e-10	1.3003697091533
3	54355816	54357319	.	3	+	7.16415769216675e-10	1.07142959020121
5	50976143	50976670	.	1	+	7.16415769216675e-10	2.26200114252823
4	60879003	60880821	.	5	+	7.16556321510076e-10	1.25699120937897
5	7884792	7885015	.	1	+	7.20336326682046e-10	2.32790557200365
21	2346020	2346948	.	2	+	7.37619734842298e-10	-2.79144906614737
7	35840526	35841678	.	2	+	7.48502249586149e-10	1.90294153671939
5	39527699	39528476	.	1	+	7.74355655723443e-10	2.08248728056325
KQ759404.1	197718	198811	.	3	+	7.77476562202469e-10	2.36739319454516
4	38652360	38652629	.	1	+	7.8471913279976e-10	2.48556279994731
21	3013483	3014438	.	2	+	7.85373082761728e-10	-1.92494022190041
1	170765835	170766822	.	2	+	8.07406537218845e-10	-2.29074957511421
1	75874277	75874585	.	1	+	8.11850386016313e-10	-2.94847362773254
1	102481660	102482556	.	3	+	8.11850386016313e-10	-2.06986650771733
KQ759404.1	463814	465113	.	3	+	8.50043565180067e-10	1.83383327708802
3	13905331	13906581	.	1	+	8.50905671856489e-10	1.93632746812165
KQ759474.1	27028	27900	.	2	+	8.72188308388821e-10	-1.32082614276891
2	39990887	39991209	.	1	+	8.72440553575207e-10	-2.91238985151509
1	48192127	48193078	.	3	+	8.83818855589238e-10	-1.81734739203379
1	22527922	22528828	.	2	+	8.88300201793851e-10	1.76641634467128
3	46663470	46664115	.	3	+	8.9509119882449e-10	1.89827131712068
KQ759483.1	859679	860466	.	3	+	8.96183180383117e-10	2.75127001149954
23	1795550	1795997	.	1	+	9.27650506566829e-10	-2.32337818502094
8	14206901	14207948	.	2	+	9.36041987998817e-10	-2.08145508369712
3	1173964	1174611	.	1	+	9.3995157899112e-10	2.32791017114194
19	9427815	9428227	.	2	+	9.48003932530578e-10	-1.93644296760627
10	11468477	11469450	.	3	+	9.5495946185678e-10	1.72314072689943
12	19928567	19929082	.	1	+	9.64471435401319e-10	-2.87088233472686
9	17988467	17988731	.	1	+	9.73326667879018e-10	-2.72567759680468
1	40074015	40075074	.	3	+	9.76067816173047e-10	1.7221245424942
22	2716823	2717461	.	2	+	9.83887900452456e-10	-3.18956895149433
10	2396070	2396888	.	2	+	1.00161452942489e-09	-2.02838839460389
3	13488323	13488860	.	1	+	1.00161452942489e-09	1.92360914782834
1	87653409	87655627	.	3	+	1.02502094286903e-09	-1.55463271995352
7	14549095	14550367	.	2	+	1.02502094286903e-09	-1.52616239892585
13	4114744	4115268	.	2	+	1.02976079103769e-09	-2.2988803541626
AADN04006407.1	11061	11354	.	1	+	1.02976079103769e-09	3.01863870219386
1	126513323	126514893	.	3	+	1.05401296685852e-09	1.37841460184047
14	4084831	4085512	.	1	+	1.09620542530584e-09	-2.53096721564281
Z	21711348	21711845	.	1	+	1.11508580297144e-09	-3.03960629539411
AADN04000732.1	13379	14134	.	2	+	1.11586493431148e-09	-1.55493938122806
AADN04000541.1	312958	313814	.	3	+	1.11815973348148e-09	2.2128282502814
1	37778102	37779544	.	3	+	1.12687818238017e-09	1.46266030826723
1	140028021	140028764	.	2	+	1.14026365270034e-09	2.01913641835718
KQ759405.1	167348	168242	.	3	+	1.14406734389639e-09	-1.19531672412911
4	1841105	1841659	.	2	+	1.14534986085762e-09	-2.04145993136181
KQ759483.1	634926	636352	.	3	+	1.15606300960621e-09	1.83699652804268
3	72911061	72912223	.	3	+	1.15680506514722e-09	1.18176464236704
15	6594259	6594714	.	1	+	1.16903078046986e-09	-2.42630467303234
1	121849350	121850533	.	3	+	1.18734735643893e-09	1.1727406981167
AADN04000834.1	18131	20019	.	5	+	1.18734735643893e-09	1.96300682173099
24	5449787	5450974	.	2	+	1.21298606226525e-09	-1.60265983167638
5	28586841	28587554	.	3	+	1.22016411552167e-09	-2.23263147185819
2	102167522	102168108	.	3	+	1.23459235910926e-09	2.11906752876922
5	21983467	21985396	.	2	+	1.25682898239926e-09	-1.17602640736928
2	149114463	149116246	.	3	+	1.29078174677805e-09	1.6632465704097
AADN04008044.1	7173	7740	.	3	+	1.29078174677805e-09	-1.82770305646456
1	86769660	86770651	.	3	+	1.32289584306915e-09	1.15157115375245
11	6062141	6063071	.	2	+	1.39756462342885e-09	1.70687956033631
AADN04000732.1	26500	27022	.	2	+	1.41203669179809e-09	-1.53143896250377
1	106163226	106165004	.	3	+	1.45037121971255e-09	-1.4275827334438
1	61753948	61754795	.	3	+	1.47386889932918e-09	1.0902058258944
1	170620039	170621261	.	2	+	1.49467742398784e-09	-1.94317267524364
2	56750742	56751141	.	2	+	1.49876120026713e-09	-2.51481294589666
AADN04007726.1	390	645	.	1	+	1.52371856157662e-09	-4.67571727835859
4	82546059	82546927	.	1	+	1.53460312894074e-09	2.0568624557261
11	9909601	9910850	.	3	+	1.53986928894376e-09	1.54984144213223
Z	18217754	18218099	.	2	+	1.53986928894376e-09	-2.93653437281486
2	86757966	86758142	.	1	+	1.5724500049951e-09	3.27057724075443
3	35982228	35983474	.	3	+	1.58226594763432e-09	1.51160690804583
20	6629840	6630331	.	1	+	1.65409875633684e-09	-2.71257708473255
1	153013203	153013555	.	1	+	1.76547606303468e-09	2.62001497374459
10	17039173	17039818	.	2	+	1.81491271557968e-09	-2.46021408839207
KQ759483.1	592683	593086	.	1	+	1.82814057913245e-09	2.48199466708164
4	3426781	3427032	.	1	+	1.85756284912787e-09	-2.7868041601412
AADN04001477.1	9556	10138	.	2	+	1.87611049117683e-09	-3.05447810294049
1	30069071	30070418	.	3	+	1.94504045084298e-09	1.00146636222097
17	5944773	5945286	.	2	+	1.97841025855724e-09	-2.11967281610743
AADN04002105.1	20242	21326	.	3	+	1.97841025855724e-09	2.13742928408732
12	19929901	19931921	.	5	+	2.02019537219764e-09	-1.44788880560272
8	7427857	7428458	.	1	+	2.03278219672344e-09	-3.18652056485523
4	35211847	35212901	.	2	+	2.04540837718098e-09	-1.52215679841584
11	10037991	10039350	.	3	+	2.05854316505109e-09	1.51284634944116
15	8009679	8010326	.	2	+	2.12140297511574e-09	-1.82367158843607
7	28569217	28569535	.	1	+	2.13931860599163e-09	2.17545079986004
3	78771776	78772429	.	2	+	2.15904897586643e-09	-1.96759886054042
KQ759483.1	998154	998642	.	1	+	2.20782761033214e-09	2.15568662757168
23	2476025	2477188	.	2	+	2.21554330357454e-09	-1.82250223307004
AADN04006388.1	6624	7025	.	3	+	2.21588933033633e-09	2.22265484355102
3	59363548	59364527	.	3	+	2.23194893587037e-09	1.54549937836953
23	2613914	2614400	.	1	+	2.26013119688838e-09	-2.83014915031488
17	10893749	10894071	.	1	+	2.28642566511172e-09	-2.66958515631544
2	61302149	61302970	.	2	+	2.29412757307782e-09	-2.06604880906852
4	39305229	39306067	.	1	+	2.33274074103717e-09	2.09933867250613
6	9784367	9785245	.	2	+	2.34634353465385e-09	-2.16887055441871
4	40327789	40328640	.	3	+	2.34868395195136e-09	1.55434401920415
AADN04005746.1	4701	5062	.	2	+	2.42873917270175e-09	3.7950718043457
3	57046679	57047580	.	3	+	2.45837704283758e-09	1.88817661406038
7	29857459	29857843	.	1	+	2.4904790973359e-09	2.46246213001722
4	1817810	1819225	.	2	+	2.54220962139883e-09	-1.26555642703595
5	5061310	5062256	.	3	+	2.56587034219176e-09	1.44402938377586
KQ759404.1	53361	54310	.	1	+	2.57050450840538e-09	2.19257864174561
2	39915791	39916332	.	1	+	2.59502992630323e-09	2.83845455939415
1	52726645	52727705	.	3	+	2.6042577156264e-09	1.31569328538591
6	23281518	23282217	.	1	+	2.6042577156264e-09	-1.82806200058151
22	398590	399843	.	3	+	2.71889787660247e-09	-2.3512575217947
5	28554386	28555107	.	2	+	2.75679421776825e-09	-2.24441761454622
24	318164	318934	.	2	+	2.75695739708634e-09	-1.60276028053955
26	3244987	3245770	.	2	+	2.75704216649611e-09	-2.11268308634745
3	109006706	109007639	.	1	+	2.79902024902852e-09	2.37719533818956
10	10673042	10674150	.	3	+	2.80124195323951e-09	-1.67314224632443
KQ759404.1	114797	115770	.	3	+	2.80265061278552e-09	2.368422601616
1	128720890	128721506	.	3	+	2.80657767033299e-09	1.57950291594176
2	13135436	13136118	.	1	+	2.80657767033299e-09	1.74995579138178
2	32976690	32977729	.	3	+	2.80720216681643e-09	1.21379223005732
AADN04001827.1	12931	14221	.	4	+	2.83197402940872e-09	1.90687096229121
3	32006481	32007642	.	3	+	2.92849762170198e-09	1.58081310493267
3	38427903	38429223	.	2	+	2.97356248825481e-09	-2.13580815752949
4	45175724	45176529	.	2	+	2.97611541398569e-09	-2.65773313697609
5	46839057	46839697	.	1	+	2.98211267493037e-09	2.55068424212938
4	39141150	39142158	.	1	+	2.99078055770743e-09	2.16049820814659
1	87466977	87467857	.	3	+	2.99250158529642e-09	-2.20144360504686
1	129137331	129137921	.	1	+	3.00107093982814e-09	-3.06297463768601
12	7233183	7234612	.	3	+	3.00998382178808e-09	1.80059220520719
5	56364997	56365807	.	2	+	3.02008732556896e-09	-1.79873995837066
26	2309989	2311004	.	2	+	3.0358994750945e-09	-1.86687359997397
AADN04006983.1	125	1355	.	3	+	3.03616206129985e-09	1.56186541782694
Z	54706931	54707528	.	2	+	3.05335373585355e-09	-2.80821273865258
5	40804469	40805814	.	3	+	3.05542584124885e-09	1.52285979921724
7	36227666	36228661	.	3	+	3.10211183311711e-09	-1.17273365386745
KQ759404.1	126778	127406	.	1	+	3.14304408707539e-09	2.45596605850382
2	34183400	34183848	.	1	+	3.17697864539027e-09	-2.38879080340587
Z	59479563	59481026	.	3	+	3.1770291091096e-09	-1.9612133706061
1	125211336	125212988	.	3	+	3.20648438848253e-09	-1.40016332715882
13	9054117	9055271	.	3	+	3.20648438848253e-09	-1.69311942477322
3	12545761	12546692	.	2	+	3.23770987512482e-09	-1.68439996512298
27	1575009	1575625	.	1	+	3.28342275882852e-09	-2.05465458950243
2	93880239	93881523	.	3	+	3.29130204335769e-09	1.3986699084172
12	3764139	3764787	.	1	+	3.29828202319111e-09	2.62873369958224
3	98631649	98631961	.	1	+	3.34083220317292e-09	2.49942427950721
3	63844873	63845631	.	2	+	3.38220379837721e-09	1.83575278989495
Z	78103580	78105038	.	3	+	3.47466437675923e-09	1.88741288648748
KQ759483.1	1205661	1206525	.	2	+	3.55594601129084e-09	2.17533343044115
17	6268285	6268770	.	2	+	3.55651041394264e-09	-2.21090191832981
2	96872844	96873406	.	1	+	3.58630544361506e-09	-2.21838937363346
28	2093610	2093885	.	2	+	3.58630544361506e-09	-1.86029190861387
Z	41302936	41304443	.	2	+	3.59556877049489e-09	-1.74791655714971
5	57845023	57846065	.	2	+	3.60317206897915e-09	-1.63449255057149
13	16970382	16971012	.	1	+	3.61627079025752e-09	-2.20994714325957
22	2619122	2619529	.	2	+	3.69270695942332e-09	-1.91842328156282
2	2612171	2612487	.	1	+	3.70145824892435e-09	1.97120352774481
12	19388224	19389164	.	2	+	3.71901856770742e-09	-1.92607296465797
23	3791641	3792009	.	1	+	3.81607242678495e-09	-2.45180995133223
3	23651892	23653351	.	3	+	3.82818338528897e-09	1.22160572603192
KQ759532.1	58021	59211	.	3	+	3.83199707164072e-09	2.03423185388092
1	167752351	167752652	.	1	+	3.85195646147043e-09	-2.339334511376
4	53666930	53667876	.	1	+	3.86785142026095e-09	-2.92563178352763
5	14440306	14440633	.	1	+	3.86785142026095e-09	2.76076647980818
10	10675443	10676442	.	2	+	3.88455986431127e-09	-1.78030104446371
AADN04004114.1	7051	8241	.	3	+	3.90629864720114e-09	2.10465161377812
2	67853773	67854691	.	3	+	3.90898755645282e-09	1.98281212620622
4	9103951	9104633	.	3	+	3.90898755645282e-09	1.23424575026796
KQ759483.1	63016	64314	.	3	+	3.92982037285802e-09	1.97625305661487
3	162298	163556	.	3	+	3.94701219927562e-09	1.70517052041411
KQ759483.1	568890	569480	.	3	+	4.00514457243445e-09	1.92634219491097
19	9969557	9971050	.	5	+	4.09610451562112e-09	-1.1881051071139
2	81107852	81109357	.	3	+	4.1729008605133e-09	1.48471181218367
2	29159512	29160894	.	3	+	4.27438026521998e-09	1.28930622882819
6	23365452	23367308	.	2	+	4.35751335965662e-09	-1.39515180914532
18	9308277	9309597	.	2	+	4.36201858279033e-09	-1.27612983545012
3	21088000	21089522	.	4	+	4.36201858279033e-09	1.45890952005677
27	3689416	3690278	.	2	+	4.36290997608883e-09	-1.46376636286568
9	10608942	10610344	.	1	+	4.3717077634845e-09	1.76509533583361
25	1042225	1043428	.	4	+	4.38829076911877e-09	1.80630199813979
1	175782160	175783241	.	3	+	4.41990986616595e-09	1.57235143077999
10	6672545	6672833	.	1	+	4.45386006491202e-09	1.95094812819164
7	17820606	17821716	.	4	+	4.45386006491202e-09	-1.72323236087699
KQ759483.1	1247193	1248279	.	3	+	4.45386006491202e-09	1.70743493505873
10	3989814	3990732	.	2	+	4.48117707728826e-09	-1.92420272796403
2	81479195	81480305	.	3	+	4.48117707728826e-09	1.85036109195486
3	82085047	82085791	.	3	+	4.49605633448924e-09	-1.83789573089387
1	36640658	36641774	.	3	+	4.50587581623171e-09	1.56167728448554
3	109811060	109812515	.	3	+	4.51719155050266e-09	1.07341077790452
5	16154038	16154641	.	1	+	4.6089906170007e-09	-1.87092429884437
AADN04008708.1	7258	7558	.	2	+	4.80995335699173e-09	-2.16984730848872
KQ759483.1	588075	588601	.	1	+	4.83871145685563e-09	2.12024334540688
10	20383776	20384717	.	3	+	4.84432420475799e-09	-1.62888748857081
AADN04000593.1	191372	192553	.	3	+	4.91396537317297e-09	1.69692109230249
2	29845968	29846605	.	3	+	5.0096609294802e-09	-2.31943359308283
21	4277008	4277616	.	1	+	5.03534107896068e-09	-2.59717956485531
12	8478809	8479497	.	2	+	5.08734057967289e-09	-2.69976952937137
1	39464541	39465018	.	1	+	5.09170093640716e-09	2.24930347968633
10	6381020	6382452	.	2	+	5.11210525624866e-09	1.90367751012844
8	17636151	17637346	.	2	+	5.17372017163192e-09	1.88327110105488
7	18339018	18339513	.	1	+	5.24767877001407e-09	1.8622740124312
15	5119523	5120297	.	2	+	5.26622585467796e-09	-2.89349063930823
1	45841047	45841905	.	3	+	5.34438633665158e-09	-1.57172884109022
23	2394971	2395378	.	2	+	5.34619514423642e-09	-3.01958835156321
1	95817732	95818754	.	3	+	5.50831357531637e-09	2.0532162642719
1	132147364	132148156	.	2	+	5.64810452389986e-09	-1.95587480439455
19	5275898	5276381	.	2	+	5.64810452389986e-09	-4.38841180946641
7	19174212	19174712	.	1	+	5.74506644267921e-09	2.55787992338363
2	17551328	17552493	.	2	+	5.80333898095058e-09	-1.76302629108645
AADN04000541.1	100577	101720	.	3	+	5.8533805066909e-09	1.79529382950308
1	166168107	166169205	.	3	+	5.86306565267096e-09	1.61694409126216
1	22208501	22209856	.	3	+	5.8659099423173e-09	1.45456535655256
2	141954747	141955127	.	1	+	5.88549570867899e-09	-2.64006649725599
2	28074964	28075407	.	2	+	6.00472019505138e-09	2.37002085805138
27	277893	278656	.	2	+	6.21900924236265e-09	2.91414249857588
3	34926586	34927171	.	1	+	6.31308938160412e-09	2.04239761180776
25	2879338	2880027	.	2	+	6.38266877483284e-09	-1.47458369269194
1	190310910	190312144	.	3	+	6.40500809202721e-09	1.46413090115702
2	21813717	21814536	.	2	+	6.40670391363304e-09	-2.25983615855805
23	2219895	2220240	.	2	+	6.44062758002993e-09	-2.98349653237649
KQ759483.1	519320	520331	.	3	+	6.45498351199636e-09	1.83193238607343
4	1809009	1810003	.	2	+	6.51479025236074e-09	-1.33066510184264
3	37759358	37760171	.	1	+	6.53236402195253e-09	2.14542314949904
1	155331051	155331321	.	1	+	6.58743012830899e-09	3.64983845687933
5	24404	26109	.	2	+	6.61883060377735e-09	-1.40858515781385
AADN04000628.1	75392	75850	.	2	+	6.6625121388903e-09	2.15786989145783
3	12556116	12557822	.	3	+	6.66889724560929e-09	-1.17351973557968
1	164822290	164822466	.	1	+	6.71608130198383e-09	3.22709397725135
5	24689319	24689651	.	1	+	6.87817751517433e-09	-2.50656374582091
12	11743602	11745585	.	2	+	6.88487834358301e-09	-2.36764857655443
27	4459107	4459914	.	2	+	6.88487834358301e-09	-1.76486745707521
KQ759483.1	555509	556572	.	3	+	6.88487834358301e-09	2.04156933113535
AADN04001942.1	10941	11805	.	3	+	6.94036203043886e-09	1.88523253094657
Z	8990287	8990677	.	1	+	6.94036203043886e-09	-3.02904118763486
4	8579209	8581504	.	5	+	7.26830956010227e-09	1.19510124332766
4	23933644	23935025	.	3	+	7.5647726577701e-09	1.35273157006584
1	44390960	44391241	.	1	+	7.67319402309699e-09	-3.08996400574755
28	1253438	1253795	.	1	+	7.6878310596295e-09	-2.05212055366281
5	12603224	12603716	.	1	+	7.6878310596295e-09	-2.64736169814148
1	114100292	114100435	.	1	+	7.86257479915321e-09	3.4957719788372
3	47239956	47241514	.	3	+	7.86257479915321e-09	1.09492264309775
1	99397408	99398619	.	5	+	7.86985367532167e-09	-1.69775658146848
2	108370037	108370422	.	2	+	7.933721800771e-09	-2.30844893066018
KQ759483.1	277008	278527	.	5	+	7.933721800771e-09	1.87568396217052
AADN04008154.1	711	2847	.	3	+	8.03409739840836e-09	2.29088146928208
2	990761	991545	.	2	+	8.11544384631463e-09	-2.34040246722962
27	1547268	1547565	.	1	+	8.11544384631463e-09	-2.26585397405363
9	14691689	14692257	.	1	+	8.32005910265335e-09	-2.27462969427846
2	103622436	103623386	.	2	+	8.33368221106296e-09	-2.03395017871728
3	91214415	91215182	.	2	+	8.4237428110837e-09	1.76158715762394
4	17293788	17294682	.	2	+	8.4237428110837e-09	-1.7295940299571
8	1221506	1221989	.	2	+	8.4237428110837e-09	-2.54501027425937
11	1009014	1009742	.	2	+	8.42504565098422e-09	-1.50519977544585
17	8795671	8796513	.	2	+	8.44279784795083e-09	-2.11804896790008
1	12497318	12497899	.	2	+	8.52960770258571e-09	-2.39225887779808
1	12676024	12677410	.	3	+	8.57724162089841e-09	1.17989382807166
3	15302815	15304503	.	4	+	8.57724162089841e-09	1.66779015447997
7	33449996	33451487	.	3	+	8.59955105344985e-09	1.53986474232815
18	4155262	4155807	.	1	+	8.95625143667311e-09	-2.41939446892278
KQ759483.1	800082	801454	.	5	+	8.97511870017785e-09	1.90804093062433
5	10395223	10395755	.	1	+	9.01885623220118e-09	-3.20178638185799
KQ759483.1	1202659	1203251	.	2	+	9.01885623220118e-09	1.99646362252498
AADN04000541.1	351360	352738	.	4	+	9.12199395280549e-09	2.05834041506852
KQ759539.1	21035	21353	.	2	+	9.13239393488784e-09	-2.09455040742393
3	72950448	72952017	.	3	+	9.39145412445431e-09	1.25571000369097
14	9036312	9036770	.	2	+	9.44054397238709e-09	-2.98801479515474
11	5624322	5624772	.	1	+	9.52077433196478e-09	2.64877494958357
Z	7565219	7565882	.	2	+	9.52885129518718e-09	-2.47578431682526
12	8967272	8968565	.	2	+	9.57034542650205e-09	-1.72900197046601
28	3093003	3093444	.	1	+	9.57034542650205e-09	-1.90504463865407
4	1647771	1648219	.	1	+	9.57034542650205e-09	-2.33416575668549
5	5775385	5777453	.	4	+	9.57034542650205e-09	1.92325007817839
3	10000195	10001163	.	2	+	9.83624222411659e-09	-1.83769865338724
13	16102043	16103090	.	1	+	1.00234332560398e-08	-2.20294150499747
1	69827187	69828346	.	2	+	1.00313597466948e-08	-1.85070528444345
10	4070085	4070472	.	1	+	1.01151495939531e-08	-2.55172742414263
7	30974342	30975397	.	2	+	1.02068278441739e-08	-1.75810055320145
AADN04001082.1	19227	20935	.	3	+	1.02879510416385e-08	1.99922799256601
15	5867001	5867821	.	2	+	1.03643618156e-08	-2.45843538638749
AADN04000628.1	88241	88771	.	3	+	1.04170707551294e-08	2.0583138100496
KQ759549.1	23259	23577	.	2	+	1.0454428641534e-08	-1.85813514827676
1	117965031	117965354	.	1	+	1.06964978542017e-08	2.36485957109627
3	17271810	17272139	.	1	+	1.07779756310085e-08	-3.28122402834016
3	63310445	63311427	.	3	+	1.07985450008292e-08	1.49556556869631
1	181131617	181132918	.	3	+	1.10132353186448e-08	1.03967374804106
8	2115225	2116234	.	3	+	1.10132353186448e-08	-1.54331991164766
9	10927780	10929174	.	3	+	1.11868858541183e-08	1.17046890437858
AADN04002149.1	10001	10622	.	2	+	1.119805810902e-08	-2.84514123657616
2	61108261	61108647	.	2	+	1.12552918552568e-08	-2.35640027825044
Z	21648207	21648872	.	2	+	1.1299182982806e-08	-2.1327715181247
8	16296124	16297554	.	3	+	1.13893643548403e-08	1.56572188028526
5	58208999	58209711	.	2	+	1.1719437176987e-08	-1.74386196325175
12	6753965	6754923	.	2	+	1.17487193839625e-08	-1.83473689460245
1	192337570	192338166	.	1	+	1.17658501742294e-08	2.24927790476452
18	30738	33073	.	5	+	1.18709925113658e-08	1.7712442752087
4	15608463	15609954	.	2	+	1.18711966923366e-08	-1.36824529172174
26	2498671	2499614	.	2	+	1.19234993782531e-08	-1.73878317976902
1	129163173	129164345	.	3	+	1.19279344884532e-08	1.64001765821788
15	1602165	1602472	.	1	+	1.19279344884532e-08	-3.1152540298456
27	185419	185863	.	2	+	1.19279344884532e-08	-2.44426129925197
AADN04006590.1	7222	7648	.	3	+	1.21671421686606e-08	2.29087051206226
6	29217642	29218778	.	2	+	1.22198057509795e-08	-1.84591284914055
5	14038715	14038987	.	1	+	1.23119002194549e-08	-2.36267883798471
AADN04001181.1	13028	13314	.	3	+	1.26259539926274e-08	2.16173791078226
1	120638349	120639437	.	3	+	1.26345215431442e-08	1.22777215877442
2	59942991	59943522	.	3	+	1.28004461597266e-08	2.0930435160701
1	48153176	48153512	.	2	+	1.30105511254344e-08	-2.20169765617119
KQ759466.1	18452	18695	.	1	+	1.30105511254344e-08	2.31332785189958
4	81448258	81449654	.	5	+	1.31239496631947e-08	1.5279514604327
5	1813725	1814827	.	2	+	1.31239496631947e-08	1.661900042663
3	75578999	75579507	.	2	+	1.31392178438675e-08	-2.20170489823961
1	20289542	20290974	.	3	+	1.31788441617606e-08	1.28878133331456
6	35126491	35126695	.	1	+	1.32122348470676e-08	2.80544532855791
21	2006736	2007075	.	1	+	1.32424215705354e-08	-3.14225189909471
19	7286479	7287582	.	3	+	1.33056857679647e-08	-1.17874615002067
14	6812020	6812825	.	3	+	1.34052839468718e-08	-1.28821838204857
1	48184130	48184404	.	2	+	1.34438307048909e-08	-1.89079448214115
1	59433659	59434651	.	3	+	1.39466287350866e-08	-1.62079274593572
1	192352491	192353595	.	1	+	1.40874490290817e-08	2.17950022183634
1	154216419	154217713	.	4	+	1.42601445238043e-08	1.15233094305335
7	36231070	36231341	.	1	+	1.43577408787895e-08	-2.30238045017286
11	7540906	7541397	.	1	+	1.46054225302911e-08	2.18648933369322
2	147521343	147522837	.	4	+	1.46791173935836e-08	1.20501472782922
3	53847249	53848392	.	2	+	1.48677234556698e-08	2.04135053540314
Z	82117527	82117853	.	2	+	1.49301118920627e-08	2.12932244021888
27	4827356	4828293	.	2	+	1.49919747769514e-08	-1.5958429543323
AADN04003476.1	13508	14559	.	3	+	1.49919747769514e-08	-2.73528841478481
4	74159502	74161896	.	5	+	1.51149514026792e-08	1.6073668798779
5	47950293	47951930	.	3	+	1.5147914910655e-08	-1.40874329219982
1	186300126	186301019	.	3	+	1.51742300722294e-08	1.67468888792788
KQ759404.1	331623	332494	.	3	+	1.55218446137209e-08	1.82489102777176
14	4194313	4195651	.	2	+	1.5707121988351e-08	-1.05497933437915
3	103184202	103185188	.	1	+	1.60462360575727e-08	2.07860286159693
1	143576261	143577079	.	1	+	1.60623873315777e-08	2.52033664474429
5	3484369	3484987	.	3	+	1.60669439696307e-08	1.88355197776687
AADN04006518.1	9018	9581	.	3	+	1.62740415130889e-08	-1.54898368319792
4	38834620	38835069	.	1	+	1.63098408894943e-08	2.24585996218875
3	32325092	32325337	.	1	+	1.66951171132959e-08	2.4675089733467
1	88210367	88210891	.	1	+	1.67853798306617e-08	2.24611273524092
AADN04000541.1	335915	337111	.	3	+	1.67853798306617e-08	1.80498384105716
3	19168595	19170307	.	3	+	1.7028347529643e-08	1.92799654242532
KQ759483.1	190456	191050	.	1	+	1.7168006278654e-08	2.25738154601838
8	29939947	29940851	.	4	+	1.71815001946579e-08	-2.03657214488787
6	32172180	32172628	.	1	+	1.72109526329232e-08	-2.85089541778133
1	37770930	37771784	.	2	+	1.73080106236073e-08	1.77041431093162
AADN04000708.1	34152	34647	.	2	+	1.78002949234247e-08	2.1117502273455
1	120015452	120016131	.	2	+	1.78872027419406e-08	-2.5222884860298
AADN04003465.1	3264	3992	.	3	+	1.82198002863284e-08	2.55456924443547
3	5632053	5632285	.	1	+	1.83687460031125e-08	-2.96347565983979
1	31846218	31846899	.	1	+	1.84186961183733e-08	2.70242749133176
25	1279920	1280279	.	1	+	1.84186961183733e-08	-2.52894757729215
3	61392371	61393087	.	2	+	1.85830564661008e-08	1.931632660732
13	9066399	9067795	.	2	+	1.87570937927658e-08	-1.89071072183416
2	33454099	33454756	.	1	+	1.87910344915507e-08	2.20621074844279
3	9654060	9655948	.	4	+	1.88542783618741e-08	-1.44686586355751
5	18971007	18971896	.	1	+	1.89646279146303e-08	-2.56350050220894
5	14036366	14037388	.	2	+	1.90745114456026e-08	-1.64561682671583
4	1465516	1466460	.	3	+	1.91399848965768e-08	-1.70409529698268
4	78883786	78884967	.	3	+	1.94452995874326e-08	1.10174297136075
AADN04000593.1	101294	101734	.	1	+	1.95389053415717e-08	2.27184327179487
2	41434551	41435406	.	2	+	1.97126130526745e-08	-2.3217037143408
5	56670234	56670497	.	1	+	1.97468151305755e-08	2.36571741725576
AADN04001477.1	11151	11799	.	1	+	1.98602925775329e-08	-2.93831014055425
AADN04000732.1	30718	31444	.	3	+	2.01170626626533e-08	-1.43736215805715
5	35976817	35977234	.	1	+	2.03342674647512e-08	-2.95416590591669
5	14614486	14614906	.	2	+	2.03366111664189e-08	-2.24334032455813
4	59393943	59394905	.	1	+	2.04940128288516e-08	2.25039510789163
9	1370844	1371700	.	3	+	2.04940128288516e-08	-1.55121474244596
17	3775778	3776145	.	1	+	2.08404621674948e-08	2.28592416009016
7	20140218	20141383	.	2	+	2.09057015613445e-08	2.1073020410745
1	29534931	29536177	.	3	+	2.11189129674547e-08	1.26603347796526
7	10187805	10188540	.	2	+	2.11189129674547e-08	-1.6940239250466
27	4428251	4428721	.	2	+	2.11962172524525e-08	-2.1193551413704
5	54614684	54615393	.	2	+	2.11962172524525e-08	-2.21884060624528
AADN04002502.1	8843	9774	.	3	+	2.11962172524525e-08	1.62936968023147
13	15978716	15979934	.	2	+	2.12074675912584e-08	-1.82258108819617
3	104719485	104720128	.	2	+	2.14373467098566e-08	-2.61341541592959
23	93110	94304	.	2	+	2.1565862866405e-08	-1.58628537350477
5	4997367	4998539	.	3	+	2.1807547943361e-08	1.09817049923065
1	122826964	122827633	.	3	+	2.1857894337651e-08	1.67202667649407
3	75528388	75529695	.	2	+	2.2484912514753e-08	-2.36289326826762
AADN04000593.1	96077	97359	.	3	+	2.29028859648955e-08	1.61215076960259
AADN04000628.1	56978	57805	.	2	+	2.29667131143019e-08	1.88481305328141
5	56598498	56599264	.	3	+	2.29869783199517e-08	-1.46187596263858
3	79746082	79747354	.	4	+	2.31286703219172e-08	1.40766493710869
14	12384729	12385177	.	1	+	2.33832273354434e-08	-3.70736938631331
17	1081992	1083239	.	2	+	2.33832273354434e-08	-1.64772644355189
20	9519937	9520212	.	1	+	2.34649124452702e-08	-1.66556370239415
AADN04002865.1	16609	16967	.	1	+	2.35775029521454e-08	2.27358872020305
1	134515399	134516424	.	1	+	2.35974556851118e-08	2.09960605293823
15	6607925	6608239	.	1	+	2.37352356715769e-08	-2.36110460863207
28	3352136	3352967	.	3	+	2.37352356715769e-08	-1.35144411605899
5	51625836	51626869	.	3	+	2.37352356715769e-08	1.59922342852312
Z	4190806	4191643	.	1	+	2.37363655323441e-08	2.30358392787157
AADN04001028.1	27012	28166	.	2	+	2.39289012076916e-08	-1.20204245199928
4	1825781	1826376	.	2	+	2.40476048763971e-08	-1.61991976745664
2	145412300	145413170	.	1	+	2.44386498867011e-08	2.40331024047152
4	9748646	9749623	.	2	+	2.45394552772823e-08	1.55936718836427
13	13471403	13471770	.	1	+	2.52223429547456e-08	-1.92217429537806
2	107291663	107292156	.	1	+	2.52223429547456e-08	2.62883475799374
9	15097434	15099239	.	3	+	2.55724405536974e-08	-1.20242579619376
11	454388	455410	.	1	+	2.61582049556426e-08	-1.88690026930336
5	22803675	22805230	.	3	+	2.62296586411396e-08	1.0080629115158
9	7492478	7493389	.	1	+	2.70869650493776e-08	2.06929636746219
6	8312094	8313408	.	3	+	2.7327315292187e-08	-1.53806413254365
Z	77973672	77975404	.	3	+	2.7327315292187e-08	2.18531606605731
18	4280568	4282373	.	2	+	2.75199752533536e-08	-1.16061759780726
33	814228	814609	.	1	+	2.76826450645158e-08	-2.00729625320874
5	48490753	48491204	.	1	+	2.77360347239305e-08	-2.32074980396622
4	47165888	47166594	.	1	+	2.77903577225023e-08	1.77756391690814
5	8306928	8307765	.	3	+	2.78022490096985e-08	1.63188804032592
5	18956443	18957901	.	4	+	2.79801871859383e-08	-1.37616794751704
15	11056343	11056649	.	1	+	2.80524119963513e-08	-2.93919167197722
5	11110941	11111461	.	1	+	2.85101987890518e-08	2.10990418968793
2	51953107	51954921	.	3	+	2.8931679443211e-08	1.20443655863102
AADN04004023.1	2973	3111	.	1	+	2.8931679443211e-08	2.09018955616137
AADN04004023.1	12089	12988	.	4	+	2.8931679443211e-08	2.19251453188889
AADN04008201.1	671	1589	.	4	+	2.8931679443211e-08	-1.44517556444178
Z	78010125	78011491	.	3	+	2.92031733018006e-08	2.44873744706454
12	19136144	19137374	.	1	+	2.95814567048899e-08	1.84007424339489
7	15899376	15900020	.	3	+	2.97520955959968e-08	-1.31507503420558
27	3097514	3098785	.	1	+	2.9936511761853e-08	-1.6953904306789
19	6588710	6588975	.	1	+	3.09898664613559e-08	-2.34263973464071
KQ759483.1	335934	337074	.	3	+	3.12635841923461e-08	1.72796364131716
15	1793435	1793872	.	1	+	3.13223059682554e-08	-2.38070642454281
3	27471042	27472818	.	1	+	3.13236307112778e-08	-1.28336072886055
3	55730157	55731362	.	3	+	3.14534653931339e-08	-1.75453402037419
AADN04003737.1	3842	4132	.	2	+	3.14534653931339e-08	-3.20731349590241
5	28468376	28468851	.	1	+	3.16801367635781e-08	-2.58309115331995
1	27021493	27022778	.	3	+	3.17263022540269e-08	1.31254800482147
17	7272613	7273114	.	2	+	3.17263022540269e-08	-2.48297761265702
20	6488086	6489074	.	3	+	3.17263022540269e-08	-1.95471391449651
3	38836415	38837037	.	1	+	3.17263022540269e-08	-2.10924760186264
11	477529	477988	.	2	+	3.17572300413506e-08	-2.23613937891685
2	119055881	119056495	.	1	+	3.17572300413506e-08	2.53370099584725
1	162294506	162295424	.	3	+	3.18351792992023e-08	1.16345575911856
4	47576669	47577080	.	1	+	3.19362867850709e-08	2.54304468515552
11	15763796	15764586	.	2	+	3.20223041618539e-08	-1.86249769647997
7	25376611	25376916	.	1	+	3.20223041618539e-08	-2.94307492168322
2	131640919	131642019	.	1	+	3.2244278090734e-08	1.81161337648882
6	20253867	20254741	.	2	+	3.22716050899181e-08	1.39002496782188
6	12121471	12122899	.	2	+	3.24682866802635e-08	1.34463360850955
Z	24127356	24127998	.	2	+	3.28335166175956e-08	-2.36979879640822
2	9460584	9461198	.	1	+	3.40975271606734e-08	1.85883719153221
14	3968422	3969007	.	2	+	3.43717997214137e-08	-2.2574462335013
8	853789	854269	.	1	+	3.43717997214137e-08	2.04705197191841
4	22250514	22250784	.	1	+	3.44521981786122e-08	-2.67443409320894
3	11084844	11085449	.	1	+	3.45330335882509e-08	2.04695207281655
12	11776551	11777245	.	1	+	3.48357106257646e-08	-2.40839433422473
5	11923147	11924012	.	3	+	3.5081043782215e-08	1.73216668461488
32	51869	52142	.	1	+	3.5085699430051e-08	-1.6051315916714
4	55000033	55001341	.	4	+	3.57431543399165e-08	1.34238179890846
1	194758238	194758902	.	2	+	3.5880199906823e-08	-1.04996741914358
3	99003375	99004712	.	3	+	3.60628904523532e-08	1.78362635883129
3	96449108	96449847	.	3	+	3.6371282337447e-08	1.39204417509266
6	25999999	26000922	.	2	+	3.64586121809581e-08	-1.64549014272846
2	48313247	48313762	.	1	+	3.65844908731584e-08	2.0911283308095
20	9815393	9815871	.	2	+	3.67545106122128e-08	-1.61067188254008
21	4231822	4232491	.	2	+	3.70571225041647e-08	-1.65871921763279
12	3292532	3292910	.	3	+	3.70909440160426e-08	-1.46975771329571
2	141982731	141983445	.	2	+	3.78658123542093e-08	-2.07002826506381
1	68575473	68575964	.	2	+	3.8887130815599e-08	-1.65874691432387
2	90796698	90797614	.	2	+	3.8887130815599e-08	-2.06390662909801
25	2562742	2562937	.	1	+	3.8887130815599e-08	-2.21052904084294
1	98117937	98118630	.	1	+	3.95156983539394e-08	-2.32281779695336
3	79439128	79440267	.	3	+	4.0122531864277e-08	1.07254529962515
6	35030811	35031166	.	1	+	4.02516854860296e-08	-2.77507333252998
2	142805663	142805935	.	1	+	4.04418246669879e-08	2.22196267207161
5	23529405	23530447	.	2	+	4.04418246669879e-08	-1.9867726048111
KQ759483.1	439581	440275	.	3	+	4.05919695195949e-08	2.04470084297276
AADN04001245.1	24851	25369	.	3	+	4.15601732010516e-08	1.57489688805503
2	107883008	107883472	.	1	+	4.17385528556215e-08	2.11276931922004
KQ759534.1	51959	52368	.	2	+	4.18046337112984e-08	-1.84357407392183
4	78012799	78013906	.	3	+	4.18110368337457e-08	1.28224713357307
Z	54836646	54838205	.	2	+	4.25214579688484e-08	-1.11135711311779
1	896678	896886	.	1	+	4.27132625215881e-08	-2.14868031944178
Z	23456662	23457186	.	1	+	4.27132625215881e-08	-3.09682920222044
1	13876658	13877358	.	2	+	4.32802148087482e-08	-2.10809856356627
20	6078816	6079940	.	3	+	4.40355672867545e-08	-1.92521300335005
7	19751449	19752174	.	3	+	4.49896534298716e-08	1.80778766923736
AADN04001819.1	8278	9312	.	3	+	4.49896534298716e-08	1.62231110542436
Z	5818652	5818953	.	1	+	4.50538989391397e-08	2.85183517969884
26	3157493	3158339	.	2	+	4.55321532873642e-08	-2.03621315195513
2	19820536	19820855	.	2	+	4.72715659971541e-08	-2.7362869187058
1	78406274	78406549	.	1	+	4.79426472898638e-08	-2.7543264063284
2	141960653	141961346	.	1	+	4.79426472898638e-08	-2.59103452381074
21	232065	233280	.	3	+	4.79426472898638e-08	-1.17697790709621
1	3488191	3488710	.	2	+	4.80193290305563e-08	-2.32686861777985
KQ759628.1	2674	4804	.	3	+	4.81029063082336e-08	1.20857040043933
2	16678159	16678746	.	1	+	4.85829542300028e-08	1.81582802703431
4	11419245	11420158	.	2	+	4.86692917088364e-08	-1.84328704729856
3	100993023	100993989	.	3	+	4.86938316507474e-08	1.50663203604833
Z	59687510	59688822	.	3	+	4.94520518392068e-08	1.54876898730289
AADN04009391.1	719	1351	.	2	+	4.99868628697621e-08	3.02014605436152
LGE64	746356	746744	.	2	+	5.03144286195978e-08	-2.14128976866415
2	118620339	118621835	.	1	+	5.11718142752997e-08	1.50760883791396
10	2400237	2400733	.	2	+	5.22671996982841e-08	-2.11983494034755
1	111373692	111376667	.	6	+	5.25715041155423e-08	1.30641105904863
2	39985632	39986499	.	2	+	5.25715041155423e-08	-2.09010083927733
4	60221786	60222551	.	1	+	5.30913811217147e-08	-2.05043069753353
22	2879994	2880368	.	2	+	5.30933735324601e-08	-1.7737426811587
17	5972453	5973028	.	2	+	5.34596706314423e-08	-2.12312222355475
12	4523724	4524226	.	1	+	5.36374530057904e-08	-2.33840956930339
11	15797245	15798062	.	2	+	5.42425945683771e-08	-1.74798238413101
AADN04000659.1	83229	83446	.	1	+	5.54485139614998e-08	-2.45989907720637
1	170659496	170660382	.	2	+	5.57213854303204e-08	-2.07137636275961
AADN04005495.1	2553	2718	.	1	+	5.60286662381357e-08	2.32912901161882
2	16053208	16053470	.	1	+	5.6219326168145e-08	-3.04685568407579
KQ759474.1	24500	24716	.	1	+	5.63806933184766e-08	-1.64191440211718
1	42795330	42796611	.	3	+	5.91793268419051e-08	1.53336590859945
14	540823	541472	.	1	+	5.93211039805016e-08	2.01626743907882
3	10210636	10211390	.	1	+	5.95993290542665e-08	1.90538350042044
20	3431941	3432458	.	1	+	5.99631768599706e-08	2.02931616252404
1	4564257	4564916	.	2	+	6.08163386917952e-08	-2.12011033594103
6	29236091	29237302	.	3	+	6.08445855383445e-08	1.10793417539554
AADN04000541.1	151999	152147	.	1	+	6.10032695754983e-08	3.73296690561306
3	7726813	7727186	.	1	+	6.36596177593238e-08	2.16703464963601
1	28445348	28446806	.	3	+	6.36773225871268e-08	1.14582343729607
28	4129949	4130537	.	2	+	6.3902355266198e-08	-2.07320260998463
2	144548818	144549509	.	1	+	6.47189768970661e-08	2.02425216374841
18	6969687	6970415	.	3	+	6.51159869710964e-08	-1.2022836770818
3	24804740	24805452	.	2	+	6.51159869710964e-08	-2.18650417349565
7	28402179	28403054	.	1	+	6.57647585975512e-08	-2.1984800442886
KQ759404.1	183411	184057	.	1	+	6.57647585975512e-08	2.0076499295848
21	2554324	2555453	.	2	+	6.5779775857182e-08	-1.69246266820191
6	26724386	26725059	.	2	+	6.58078628765678e-08	-1.9582137861014
AADN04004320.1	10522	11059	.	3	+	6.61707543744551e-08	-1.43614203193415
3	60048894	60049392	.	1	+	6.67153391528524e-08	2.04194194090412
4	14346833	14347428	.	2	+	6.7794847523092e-08	-2.29447916314672
2	60565091	60565740	.	1	+	6.78196713717905e-08	-2.40080476216541
AADN04001350.1	21231	21825	.	2	+	6.79225775896271e-08	-3.04738146486707
Z	39253727	39255653	.	3	+	6.79341979469772e-08	1.20056235296158
AADN04000872.1	22044	22649	.	3	+	6.80226394015064e-08	-1.37920456336917
KQ759620.1	6301	7084	.	3	+	6.89989719377149e-08	-1.77707135334841
19	6521547	6522591	.	3	+	6.91670546610676e-08	-1.33098335233107
4	15605093	15605417	.	1	+	6.94519686404004e-08	-2.31862884465886
2	449332	450130	.	2	+	6.95644826934494e-08	-1.46327106280476
1	33641334	33641653	.	2	+	6.95741284910509e-08	-2.06561742738314
1	194694576	194697439	.	4	+	6.99168591244967e-08	-1.04321325821787
AADN04004587.1	9384	9702	.	1	+	6.99168591244967e-08	-2.90787820274753
AADN04002342.1	19237	19410	.	1	+	7.01702728899361e-08	2.82589701157876
5	18962325	18962889	.	1	+	7.05792132602969e-08	-2.52925863822148
8	7432072	7432403	.	1	+	7.06292004841111e-08	-3.05021547791596
2	94012051	94012391	.	2	+	7.14783807851711e-08	-2.34569699390106
AADN04001191.1	531	1135	.	3	+	7.14783807851711e-08	2.05933127457528
Z	45994111	45994509	.	1	+	7.23257659836159e-08	-2.58981729648222
26	4115788	4116005	.	1	+	7.33586466967866e-08	-2.43849115886284
2	141955431	141955697	.	1	+	7.3559046094462e-08	-2.48881247170616
1	33715256	33716435	.	3	+	7.36015250540175e-08	1.38734185786894
8	7319457	7319934	.	3	+	7.36015250540175e-08	-1.91682751172564
20	6547922	6548618	.	2	+	7.40610777304757e-08	-2.22326664743323
1	26402279	26403029	.	1	+	7.45263374811346e-08	2.35667446129923
11	13287251	13288210	.	1	+	7.45263374811346e-08	1.99408412889829
1	32736390	32737514	.	1	+	7.47588931248983e-08	1.98749306533333
22	310882	311188	.	1	+	7.53835179513918e-08	-2.27308658332606
AADN04009993.1	1212	1762	.	3	+	7.5699905980482e-08	-2.45817741935893
10	11762960	11763519	.	2	+	7.67671460547159e-08	1.69745234391457
2	24078945	24079981	.	1	+	7.67671460547159e-08	1.84529056817109
KQ759404.1	108431	109778	.	4	+	7.67671460547159e-08	1.9085780594633
1	148252	148777	.	1	+	7.70086179268375e-08	1.75206659439323
4	69639682	69641020	.	3	+	7.73055557048426e-08	1.40669632392995
2	125170404	125171895	.	4	+	7.743591805997e-08	1.21959390938176
KQ759404.1	90832	91810	.	2	+	7.75114651763466e-08	2.07586381484878
AADN04001144.1	26685	29370	.	4	+	7.79648738995057e-08	1.30294824788107
5	29451573	29451945	.	1	+	7.83188163397192e-08	2.20538047833302
1	7186241	7186482	.	1	+	7.86280256207168e-08	2.37325587444503
3	42347466	42347913	.	1	+	7.89040666689055e-08	1.79300597604905
2	105427887	105428066	.	1	+	7.92132469302132e-08	3.09025735951248
4	81231479	81232186	.	2	+	7.94329258809922e-08	1.68849778096869
2	68502597	68503224	.	1	+	8.06256013604672e-08	1.94010941854297
4	37588223	37589097	.	3	+	8.13524478787017e-08	1.28493911295534
12	2394010	2394231	.	1	+	8.14410560981324e-08	-2.67130973657171
8	10398063	10399572	.	3	+	8.20419305837277e-08	1.21195634831663
1	132214789	132215871	.	2	+	8.22204819373299e-08	-1.55747586488859
1	135371060	135371342	.	1	+	8.22204819373299e-08	-2.45632985985692
AADN04001371.1	14729	15494	.	2	+	8.29022472790772e-08	1.8609711615504
3	104967180	104967468	.	2	+	8.36640103138657e-08	-1.72790396278028
1	26655108	26655989	.	3	+	8.44676070693885e-08	1.97172219413973
2	119950356	119951651	.	3	+	8.5037708187119e-08	1.31232953935344
2	101834779	101835562	.	1	+	8.52007023816096e-08	2.1441422227316
7	6358431	6359053	.	1	+	8.6440598677825e-08	2.2820049969904
AADN04001497.1	13594	14267	.	3	+	8.66270030518609e-08	2.47815731781303
16	134107	134859	.	3	+	8.67657688722221e-08	-1.62896376423093
28	4106842	4107364	.	1	+	8.77991958309662e-08	-2.81638892417789
11	14259946	14261716	.	3	+	8.82488832439915e-08	1.12945700360848
5	16158145	16158840	.	2	+	8.88885276237356e-08	-1.42861405010315
7	13497386	13498126	.	1	+	8.88885276237356e-08	-2.33965732224573
18	3854933	3855674	.	1	+	8.93807305494816e-08	-1.70418168283332
3	32361283	32362528	.	3	+	9.08255539404109e-08	1.35506166412772
4	16566535	16567449	.	3	+	9.18144233078666e-08	-1.19048431117585
4	82986250	82987189	.	1	+	9.28020963564962e-08	-2.32938202186062
8	2087238	2087573	.	3	+	9.28020963564962e-08	-1.893750402299
4	61183019	61183570	.	1	+	9.28101838576131e-08	-2.94035307923351
13	16039160	16039980	.	2	+	9.37632201129876e-08	-2.0309364638665
10	14631342	14631699	.	1	+	9.4401247444416e-08	-2.14989797815197
1	36248241	36249315	.	3	+	9.44450000722826e-08	1.45642255186183
2	18056806	18058393	.	3	+	9.44647420011748e-08	1.40606973149203
2	130528760	130529318	.	1	+	9.44932380312216e-08	-3.001193549174
9	15344600	15344831	.	1	+	9.45580298579507e-08	-2.35168486805036
Z	80570277	80572058	.	5	+	9.45653163908511e-08	2.17661372893578
1	88411881	88412575	.	2	+	9.50315311159405e-08	1.66559944215934
2	18264928	18266231	.	1	+	9.51220609260331e-08	1.82194859550659
9	11899267	11899510	.	1	+	9.60802994599958e-08	2.238644875339
1	102477749	102478346	.	1	+	9.64522149012057e-08	-2.29395914265211
1	177788369	177789290	.	3	+	9.65218774578408e-08	2.02967297369836
7	13949701	13950735	.	3	+	9.65218774578408e-08	1.18231512184366
9	8592904	8594238	.	3	+	9.67888905553243e-08	-1.42104617824822
1	91631659	91632682	.	2	+	9.71837973599992e-08	-1.8799037885824
AADN04000593.1	32925	33416	.	3	+	9.98937900620703e-08	1.73263435981254
10	10939114	10940136	.	2	+	1.01499554225185e-07	-2.24492575079736
14	2340637	2341425	.	1	+	1.01499554225185e-07	-1.87730459874723
23	205284	205815	.	1	+	1.01499554225185e-07	-2.04833638300045
22	2412101	2412686	.	1	+	1.01586317480445e-07	-1.83480910540509
AADN04000639.1	90103	91017	.	2	+	1.0179850968158e-07	-1.48131078432678
3	50270702	50271895	.	1	+	1.02579946513911e-07	1.95304818228422
2	100539317	100539569	.	1	+	1.02788982196984e-07	1.8867785301188
28	3191344	3192618	.	3	+	1.02788982196984e-07	-1.17072850162418
1	48160148	48161492	.	3	+	1.03049362906552e-07	-1.49537490530278
4	29902863	29903887	.	2	+	1.03208979915288e-07	-2.25155296791208
7	29935128	29936153	.	4	+	1.03208979915288e-07	1.64245577560598
AADN04000628.1	49498	50533	.	4	+	1.03208979915288e-07	2.06197371750693
AADN04001075.1	30363	32428	.	3	+	1.03208979915288e-07	1.33831534919649
KQ759552.1	25636	26643	.	3	+	1.03211295160151e-07	-1.16277504070071
AADN04002855.1	4807	6412	.	3	+	1.03331315639948e-07	1.74839702402856
2	14005598	14005930	.	1	+	1.03629915878009e-07	-3.06881290268247
3	52815326	52816385	.	3	+	1.04371962149796e-07	-1.27283304538835
AADN04009113.1	6833	7400	.	3	+	1.05636756723495e-07	-1.82595965720455
8	13941713	13942389	.	1	+	1.08285924215987e-07	1.44449488013183
5	32153543	32154169	.	1	+	1.09573015250061e-07	1.8893364598812
1	139335134	139336039	.	2	+	1.09748632840903e-07	-1.70198809136081
AADN04000659.1	59801	60169	.	1	+	1.0980685839203e-07	-1.70252803215432
AADN04006312.1	4850	5486	.	2	+	1.10004339845545e-07	-2.01560181085249
AADN04001854.1	14883	16561	.	5	+	1.10333951428428e-07	1.67884313421942
14	7349462	7350373	.	2	+	1.10410885704259e-07	-1.51763116833113
5	43491685	43492570	.	1	+	1.11841365709412e-07	1.74890550565161
15	6597417	6598572	.	2	+	1.12201714391472e-07	-1.47163834600636
24	5455904	5457257	.	2	+	1.12800167044072e-07	-1.3945174155501
6	15893185	15893618	.	2	+	1.13805768157079e-07	-1.95175473819773
AADN04000776.1	57916	58602	.	4	+	1.14111300954829e-07	-1.4707332424112
10	14174359	14175198	.	1	+	1.14223517987542e-07	-2.30295801530409
18	4706392	4707746	.	2	+	1.14223517987542e-07	-1.25380243660874
11	7279991	7280263	.	1	+	1.14249556909451e-07	2.94330129336257
AADN04000541.1	184556	185748	.	4	+	1.14533919030984e-07	1.79621528465947
12	4567573	4569112	.	3	+	1.14606227393118e-07	1.11902780909709
16	303421	304058	.	3	+	1.14606227393118e-07	-1.91150123374423
AADN04002865.1	15783	15971	.	1	+	1.14685625659694e-07	2.16751233676354
2	119161303	119161954	.	1	+	1.14742478499951e-07	2.0119865725676
3	91204015	91204527	.	1	+	1.14803920497549e-07	2.17224236170991
Z	6665591	6666339	.	1	+	1.16157704662615e-07	2.31585319836978
AADN04006967.1	9768	10251	.	2	+	1.1733549336899e-07	-1.97129789246311
8	7434626	7435599	.	2	+	1.19366824126127e-07	-1.27497845442516
5	17066135	17066406	.	1	+	1.19660717907038e-07	-2.16852241453836
KQ759483.1	145473	146854	.	3	+	1.20311775851171e-07	1.71069375639046
20	5485676	5487680	.	2	+	1.20346916320571e-07	-1.10028090593824
4	11712751	11713478	.	2	+	1.21277099996727e-07	1.29823477256889
7	30857922	30858750	.	1	+	1.22089414539686e-07	-2.51782199704348
AADN04009472.1	6437	7183	.	1	+	1.22460334749038e-07	3.28450117479121
14	12211802	12212295	.	1	+	1.22689203889979e-07	1.29069022764658
AADN04002025.1	11632	14927	.	7	+	1.22922122691305e-07	1.42036363760773
4	76744873	76746271	.	2	+	1.23465347451051e-07	1.5470593719405
5	7056944	7058325	.	3	+	1.23465347451051e-07	1.37844080742008
Z	41285845	41287157	.	3	+	1.23465347451051e-07	-1.82806597139294
16	11697	13356	.	4	+	1.23559402434981e-07	-1.04879047193795
AADN04003679.1	9711	10488	.	2	+	1.23559402434981e-07	1.79554080789112
27	210331	213175	.	5	+	1.23659192893427e-07	1.54634009006843
1	101986779	101986914	.	1	+	1.24611257077511e-07	3.69901487765133
2	47083853	47084094	.	1	+	1.24624939562034e-07	-2.46372297051455
14	7715474	7716327	.	2	+	1.25070450827523e-07	-2.32218640234731
Z	46186986	46187818	.	2	+	1.25070450827523e-07	2.0167089609572
6	8403889	8404646	.	2	+	1.26144959338065e-07	-1.38440954004895
9	5676335	5677463	.	3	+	1.27807483344894e-07	1.239959652543
KQ759483.1	1094354	1095775	.	4	+	1.28420089461956e-07	1.8957121846534
2	66011995	66012163	.	1	+	1.29351404578828e-07	2.93597376565044
4	79740599	79741510	.	3	+	1.29351404578828e-07	1.85917387973738
1	81891166	81891897	.	1	+	1.3005227425117e-07	2.0949276516041
25	2336897	2337357	.	1	+	1.32161129233873e-07	-3.32029331456037
3	58068567	58068987	.	1	+	1.33557590175272e-07	2.20410365347236
28	2877284	2878025	.	1	+	1.34264066200642e-07	-1.59296152189824
Z	34827602	34828546	.	3	+	1.35972390580418e-07	1.47827994375641
20	12704716	12705676	.	2	+	1.36609461165048e-07	-2.35897408480541
AADN04003473.1	14837	16222	.	3	+	1.36609461165048e-07	2.28705933085987
4	3989998	3990324	.	1	+	1.36895809550559e-07	-2.32547682216527
AADN04001082.1	15928	17051	.	4	+	1.36895809550559e-07	1.56705879424659
4	45180878	45181748	.	2	+	1.37924315712663e-07	-2.05948899644706
AADN04000593.1	36785	37297	.	3	+	1.3838100009779e-07	1.75930157175281
3	38080790	38081328	.	2	+	1.38420638871267e-07	-2.19487939903418
11	7879769	7880288	.	1	+	1.38582342439943e-07	1.76370532514814
5	3058834	3059117	.	1	+	1.38582342439943e-07	-2.39988510997864
20	12670518	12671198	.	2	+	1.38719952603931e-07	-1.95304672436244
6	34352922	34353645	.	2	+	1.39432378337922e-07	1.27534068153865
13	16084020	16084792	.	1	+	1.39815434025773e-07	-2.39673550797653
4	45574595	45576541	.	4	+	1.39815434025773e-07	-1.75046620291408
Z	39967794	39968660	.	3	+	1.39959896518734e-07	1.43988655145347
5	54138193	54138533	.	1	+	1.40089911464828e-07	-3.41752243551179
13	13435926	13436919	.	1	+	1.4218828833763e-07	-1.54651901889916
15	6038402	6038842	.	2	+	1.4218828833763e-07	-2.48897548065844
KQ759483.1	677045	677988	.	4	+	1.42302557831821e-07	2.13799117085017
4	69084655	69085495	.	1	+	1.42788475035825e-07	1.64050225844357
11	18587815	18588178	.	1	+	1.4288685428362e-07	-1.95238684533116
AADN04007539.1	4731	4997	.	1	+	1.44421760335352e-07	-2.19673061286156
KQ759483.1	909034	909461	.	2	+	1.45431087183687e-07	2.01051537593879
1	182848380	182849177	.	3	+	1.45611688910588e-07	1.79903366985897
27	725583	726668	.	3	+	1.46001436401291e-07	2.11453172369732
9	17546688	17547403	.	1	+	1.46001436401291e-07	-2.19164278785904
9	14831516	14831943	.	2	+	1.46161800720548e-07	-1.75090589233881
AADN04007864.1	9144	9277	.	1	+	1.48520843253505e-07	3.74504225777175
8	2362553	2363117	.	2	+	1.48572144931073e-07	-1.90935416011208
AADN04000541.1	128675	130171	.	3	+	1.48572144931073e-07	1.90298766875114
1	48185025	48185489	.	3	+	1.50295024801484e-07	-1.59104351221594
15	9438190	9439898	.	3	+	1.50612725613929e-07	-1.02463396836086
8	14072293	14072758	.	1	+	1.51024077241403e-07	-2.44494365731403
27	4679865	4680901	.	2	+	1.52103142270269e-07	-1.50341511821679
10	20087708	20088230	.	1	+	1.53098724421718e-07	-2.03344638925811
11	8525564	8526417	.	3	+	1.53434428012743e-07	1.59062474343183
3	953068	955187	.	4	+	1.53609734760645e-07	1.64353398295289
1	91878635	91879187	.	1	+	1.55510931070499e-07	2.1121853363699
13	17180648	17181448	.	2	+	1.57275963622363e-07	-2.77954290304417
27	4886741	4888044	.	2	+	1.5813002298519e-07	-1.35421275638271
1	48094517	48095392	.	3	+	1.58902259431424e-07	-1.48221742881794
3	62922480	62923377	.	3	+	1.61796871794092e-07	1.44469238634744
5	13096155	13097122	.	2	+	1.61796871794092e-07	-2.2068678627238
Z	54695470	54696149	.	2	+	1.61828720749898e-07	-2.17812450323803
19	400818	401211	.	1	+	1.62722327694534e-07	-2.31513009742048
5	16136460	16137578	.	2	+	1.63160013411976e-07	-1.52600301548781
1	4406173	4406858	.	1	+	1.63429307036964e-07	-2.07871793435902
KQ759557.1	30414	30680	.	3	+	1.63429307036964e-07	-1.70526420870658
28	1612919	1613388	.	2	+	1.64324293980407e-07	-2.00868542077311
2	144639857	144640710	.	1	+	1.65367971234496e-07	2.05492570812731
1	65115055	65115393	.	1	+	1.66671977189727e-07	2.18598238958996
22	422809	423865	.	2	+	1.66671977189727e-07	-1.7178901709128
15	9106088	9106571	.	1	+	1.67957027325066e-07	-2.43458936969138
2	43285079	43285712	.	3	+	1.6970197153199e-07	-1.43608389271022
11	18616588	18617287	.	2	+	1.73035108154433e-07	-1.40779806120339
5	30090416	30091524	.	3	+	1.7529981796014e-07	1.17905422112288
Z	56455880	56457082	.	3	+	1.75623690021449e-07	1.26339637104586
5	28417949	28418579	.	1	+	1.7731500630052e-07	-2.52286539283639
15	7065352	7066197	.	2	+	1.77745132774448e-07	-1.65231975329585
4	29654117	29654527	.	1	+	1.78351688162205e-07	2.19468037450662
27	606071	607602	.	4	+	1.80587400932793e-07	1.49944425923552
1	124631210	124632697	.	1	+	1.81290199509263e-07	1.83470918353964
1	50635610	50637119	.	3	+	1.82345902192174e-07	-1.22945449102993
2	31464817	31465242	.	1	+	1.87175854431571e-07	2.46326129439308
21	3324804	3325476	.	1	+	1.88376262172138e-07	-2.28512681915713
12	8477411	8477727	.	1	+	1.88879856279501e-07	-2.36044350506994
1	195766800	195767925	.	1	+	1.8963352164107e-07	2.15159059013669
KQ759343.1	16544	19375	.	2	+	1.9218323633071e-07	2.91333631730597
4	9201108	9201503	.	1	+	1.9495737282194e-07	2.11922275008378
1	48121147	48121835	.	3	+	1.9513381690984e-07	-1.61712059775223
8	4213053	4213807	.	2	+	1.9543903039346e-07	-2.2369728186985
1	39557826	39559238	.	3	+	2.01967131308768e-07	1.19467963457837
3	61513259	61513695	.	1	+	2.03432010222581e-07	-2.73130133303264
4	74060380	74060702	.	1	+	2.11084541323743e-07	1.83341642510863
7	13426055	13426325	.	1	+	2.13254428337715e-07	-2.9437723898375
8	24059821	24061485	.	5	+	2.14696038477932e-07	1.07638893447689
4	29809196	29809795	.	1	+	2.14902344075881e-07	2.00112548864851
5	19008653	19009289	.	2	+	2.14902344075881e-07	-2.48205704656806
4	50936664	50937613	.	2	+	2.1737807608322e-07	1.52838005953475
15	9201278	9202149	.	2	+	2.20177114398971e-07	-1.78419677064656
Z	25741210	25741839	.	2	+	2.20895013090333e-07	-1.76966406680776
1	14414453	14415008	.	1	+	2.23137643926839e-07	-2.47788120095316
23	2037987	2038361	.	1	+	2.24752672764255e-07	-2.19060726678657
3	96107346	96107599	.	1	+	2.24752672764255e-07	2.45138404722072
9	22975145	22975417	.	1	+	2.24752672764255e-07	-2.43882586017028
1	49030821	49031170	.	1	+	2.2563825247107e-07	-2.25384712427839
13	6740537	6741752	.	3	+	2.31200619694185e-07	1.20076384172383
5	54136249	54136729	.	2	+	2.33061815697158e-07	-2.37076212306742
AADN04000834.1	14842	16228	.	5	+	2.33061815697158e-07	1.61467726373966
21	2204643	2205576	.	3	+	2.33115189181591e-07	-1.40189393592204
AADN04000612.1	113798	114315	.	2	+	2.33824313326413e-07	-2.20025345909857
5	10483507	10483977	.	2	+	2.34340777967829e-07	-2.08488370602969
6	7907789	7908357	.	2	+	2.36556682640387e-07	-1.86980472317193
14	7756153	7757257	.	3	+	2.42123107995599e-07	1.27834425622382
2	17564567	17564949	.	1	+	2.44456184718985e-07	-1.74261854876375
27	537204	538100	.	3	+	2.4696711901549e-07	2.29743779237994
27	269694	269918	.	1	+	2.47327699872746e-07	4.0287079182289
AADN04003444.1	4863	5266	.	2	+	2.48610947950083e-07	-1.80766133983444
Z	59333086	59333650	.	2	+	2.49939398919284e-07	-1.56273586682208
3	43443076	43444200	.	1	+	2.50333426592268e-07	1.80873510633313
14	4752749	4753265	.	2	+	2.50406430841125e-07	-1.7338394310874
Z	16985350	16985627	.	1	+	2.5273341568687e-07	-2.41663344542493
1	121640054	121640622	.	2	+	2.54078055061744e-07	1.52060130489429
Z	20778218	20779292	.	3	+	2.54673269956648e-07	-1.76411193271329
AADN04009711.1	5861	6212	.	1	+	2.5713781301478e-07	2.14611140490175
2	28511244	28511906	.	1	+	2.57468377961772e-07	-2.46636416627113
13	8836631	8837561	.	2	+	2.5757289349367e-07	-1.60916562564913
3	64213273	64214644	.	2	+	2.57901465787055e-07	1.9746673956508
7	4704286	4705623	.	2	+	2.59671938624294e-07	-1.87404515526113
1	137885662	137886594	.	3	+	2.60001556124902e-07	1.41794323744449
AADN04001636.1	435	3682	.	8	+	2.60001556124902e-07	1.51653426622536
27	4822763	4823163	.	2	+	2.61843146467428e-07	-1.47641576296172
9	16236875	16237300	.	1	+	2.64232775579586e-07	-2.39389332851494
1	91585475	91586107	.	1	+	2.64368306593763e-07	-2.05332207114292
1	4791470	4791956	.	1	+	2.65704772107933e-07	2.47017508392643
4	74104431	74105262	.	3	+	2.67140269346756e-07	1.45519007810856
2	28837733	28838137	.	1	+	2.67933494093085e-07	-2.95028139291805
2	144647755	144647978	.	1	+	2.67933494093085e-07	2.21329280012378
6	22027894	22029055	.	2	+	2.68495828389248e-07	1.74895000798176
28	3904164	3904825	.	2	+	2.70400789361126e-07	-1.24690601021246
3	10109855	10110185	.	1	+	2.70799347147057e-07	-2.15742025929874
4	66679513	66680224	.	2	+	2.72017262326617e-07	-2.25929037993241
1	69415887	69417255	.	3	+	2.72322486149597e-07	1.53125499469562
6	4714526	4715231	.	2	+	2.74830430875345e-07	-1.71961707491927
1	50730925	50731606	.	1	+	2.75865236753424e-07	-2.15946509694034
1	121737164	121737679	.	1	+	2.75865236753424e-07	2.10605147665181
4	20474967	20475239	.	1	+	2.75865236753424e-07	-6.84529221896793
AADN04007471.1	6079	7240	.	3	+	2.75865236753424e-07	1.9994766269434
Z	59419573	59421046	.	3	+	2.75865236753424e-07	-1.75670056804171
7	15679814	15680139	.	1	+	2.78770634408679e-07	2.19173069995518
21	4370258	4371275	.	3	+	2.81547319492417e-07	-1.05482991653685
8	11915338	11915883	.	1	+	2.82177231391185e-07	-2.53691312876289
1	185138798	185140083	.	2	+	2.83906706772009e-07	-1.33992571419927
18	6767542	6768172	.	1	+	2.83906706772009e-07	-2.20876725161364
Z	31056586	31057464	.	2	+	2.83906706772009e-07	1.58013874477173
3	35335057	35336106	.	3	+	2.89361455329312e-07	1.18950669731209
4	25088933	25089763	.	4	+	2.90196135110586e-07	1.71413719377536
2	46752248	46752972	.	1	+	2.90923453874571e-07	2.06486072208726
9	7728396	7728918	.	1	+	2.91368495690281e-07	2.12141197076932
1	122782655	122784143	.	3	+	2.93732799152361e-07	1.18742838709131
4	8803179	8804101	.	3	+	2.94872172373857e-07	-1.80882517987083
3	38975977	38977361	.	4	+	2.96914188450206e-07	1.11019975076761
1	91749308	91749846	.	1	+	2.97597827543829e-07	-2.25127876866418
5	34263562	34264703	.	3	+	2.97849790191871e-07	1.60469684392775
1	98114728	98115773	.	2	+	3.0201031771882e-07	-1.43276467333477
1	14027526	14028394	.	2	+	3.02888168908571e-07	-2.43075866057437
Z	42162513	42163821	.	3	+	3.06432290705878e-07	1.3170217334565
13	18368116	18369707	.	3	+	3.0761017835217e-07	-1.16500265163836
25	1323093	1323505	.	3	+	3.0761017835217e-07	-1.37034379672039
12	6810660	6811544	.	1	+	3.10860105165387e-07	1.6051998579629
5	10172383	10173054	.	3	+	3.13286438166556e-07	1.64463072046527
18	3821318	3821868	.	1	+	3.1618064156117e-07	-1.9011674212667
21	3368651	3368869	.	1	+	3.1618064156117e-07	-3.75773325970723
7	13441111	13441739	.	1	+	3.17436799606493e-07	-2.83761182654726
Z	63453582	63454955	.	3	+	3.17540741210034e-07	1.16478198438525
12	6765442	6766165	.	2	+	3.18920227550146e-07	-1.91337057190424
22	2249301	2249656	.	1	+	3.18920227550146e-07	-2.30830944805306
17	10943415	10943820	.	2	+	3.19137813549986e-07	-1.80506437575421
6	20321007	20322801	.	4	+	3.19234212476486e-07	1.16459911777944
2	30498860	30499371	.	1	+	3.20847821774028e-07	-2.30287433402769
4	45200470	45200806	.	1	+	3.30784846316785e-07	-2.89876643433485
6	14868852	14869447	.	2	+	3.32755253318333e-07	-2.23680880700607
2	38074699	38076005	.	3	+	3.33526148879644e-07	1.12794519417746
8	3632223	3632871	.	1	+	3.34409914836962e-07	-2.20233096913428
8	12864808	12865421	.	1	+	3.43071859410316e-07	2.49442320538533
2	13128769	13129102	.	1	+	3.4490744456191e-07	2.13344450208709
4	29506779	29507227	.	1	+	3.45964729866407e-07	-2.31491657853589
10	4072732	4073214	.	2	+	3.47150264360242e-07	-1.85282386771044
14	7698814	7699449	.	1	+	3.47906585086694e-07	-2.3001101117354
26	23002	24474	.	2	+	3.47906585086694e-07	-1.38559455112691
KQ759404.1	51675	52707	.	1	+	3.47906585086694e-07	1.73175194302691
22	2251338	2251623	.	1	+	3.54078112670051e-07	-2.22644508488267
1	139055634	139056334	.	1	+	3.55082638404498e-07	1.87747553663043
11	7976152	7976659	.	2	+	3.56440192224561e-07	1.75494099921431
1	79673799	79674760	.	3	+	3.58259568968689e-07	1.14988049524897
1	49641468	49641858	.	1	+	3.59719433953409e-07	-2.56276477576032
20	1029447	1029914	.	1	+	3.59719433953409e-07	-1.77600136558347
21	5153072	5153539	.	2	+	3.66562738786248e-07	-1.84221140252446
2	61186126	61186414	.	1	+	3.6701988615689e-07	-3.26038726586106
1	145855694	145857318	.	4	+	3.70665820452337e-07	1.04314957789553
3	76120222	76120646	.	1	+	3.71676513065309e-07	-2.1761248319634
4	46749499	46750278	.	1	+	3.75912612543751e-07	-2.07071370789969
4	20558681	20560175	.	2	+	3.77866151804927e-07	1.61034803166742
5	31568022	31569783	.	3	+	3.84976158595661e-07	1.49684859055132
7	30113477	30114563	.	2	+	3.84998782755929e-07	2.02560378010401
1	54658275	54659175	.	2	+	3.8518454591723e-07	-1.63579027060006
1	139551935	139552383	.	1	+	3.87140268835532e-07	2.14256580509814
1	72193886	72194288	.	2	+	3.90360891967786e-07	-1.55571280842032
1	91302816	91303687	.	1	+	3.95705703109088e-07	2.24450554675138
1	91538408	91538615	.	1	+	4.02238356504219e-07	-2.18239411802364
21	2569968	2570992	.	2	+	4.02243552855045e-07	-1.35114158988308
8	7341988	7343145	.	2	+	4.02243552855045e-07	-1.80880814054879
26	3222538	3223440	.	2	+	4.06073933519815e-07	-1.54332282279145
4	29623526	29624392	.	2	+	4.06073933519815e-07	1.65138381087825
Z	80801548	80802880	.	4	+	4.0801724275214e-07	1.73944174166319
2	35995841	35996137	.	1	+	4.08039104466148e-07	2.19626131595332
23	283820	284969	.	3	+	4.08041515631669e-07	-1.44949562205957
2	41438628	41439015	.	1	+	4.12203587015405e-07	-3.61038332888921
27	449537	450173	.	1	+	4.12203587015405e-07	2.96634380171053
1	113132965	113133569	.	3	+	4.14263631856213e-07	1.42862325088534
4	13545929	13546627	.	1	+	4.16667857534823e-07	1.51998183882072
5	26675281	26676105	.	2	+	4.1838926903156e-07	1.73255848709361
2	85922087	85923019	.	1	+	4.22915464554633e-07	-2.07862104533243
8	15801650	15802178	.	1	+	4.23771248256498e-07	2.19260976695056
9	23848007	23848405	.	2	+	4.25452284055861e-07	-1.84062788389549
KQ759532.1	73128	74526	.	3	+	4.29871638520607e-07	1.79921229325824
1	67697347	67698281	.	2	+	4.39073697780012e-07	-1.54560848595878
1	112379350	112379652	.	2	+	4.41484275460978e-07	-1.88661924599323
11	15876142	15876482	.	3	+	4.41484275460978e-07	-1.65240893704717
Z	79619771	79619985	.	1	+	4.41484275460978e-07	1.77614874507578
2	132686790	132687483	.	1	+	4.43099604758899e-07	1.61754453266995
1	154939588	154940069	.	1	+	4.44946410055231e-07	1.95567914939913
17	5731038	5732570	.	3	+	4.44946410055231e-07	-1.13825839591494
7	14557925	14558243	.	2	+	4.52609024735531e-07	-2.08976709730197
9	7712408	7713011	.	1	+	4.52609024735531e-07	1.94074666716273
15	4686727	4687058	.	1	+	4.57384567181531e-07	-2.22743242848886
27	3102630	3103871	.	2	+	4.60780432424016e-07	-1.45260483697407
28	4422242	4423082	.	2	+	4.60780432424016e-07	-1.64782202472125
25	1044698	1045913	.	4	+	4.62215455937265e-07	1.6610074716278
1	164338037	164339320	.	2	+	4.65241434012162e-07	2.27362463393571
5	5599636	5600964	.	3	+	4.65413554887452e-07	1.11233374674734
11	10048672	10050019	.	3	+	4.65777443993827e-07	1.22399764083928
1	96198594	96199243	.	1	+	4.6674517340862e-07	2.92888713008727
9	23631102	23632141	.	3	+	4.77594887154008e-07	-1.58650703896603
Z	70928744	70929301	.	1	+	4.79495093264516e-07	-2.46003446329418
3	12503825	12504779	.	3	+	4.81533116159942e-07	1.27866365531419
3	87986130	87986645	.	2	+	4.84196874072331e-07	2.05364700639431
AADN04000541.1	73954	74444	.	1	+	4.90046625861757e-07	2.07655252431035
Z	71601835	71602855	.	3	+	4.90139626658791e-07	1.30052212902025
9	17995672	17996554	.	1	+	4.92458278318504e-07	-2.04616732017454
1	137754413	137755036	.	2	+	4.99334310375743e-07	1.80994702592277
5	11706121	11706683	.	1	+	4.99334310375743e-07	1.88914687738703
23	2151907	2152557	.	2	+	5.05692905794947e-07	-1.55892001344137
LGE64	582229	583317	.	3	+	5.12037092767837e-07	1.42577676122892
AADN04001586.1	8120	8762	.	2	+	5.14032811847012e-07	-3.14216260016323
5	37700727	37701639	.	2	+	5.16931435311177e-07	-1.93520174529421
Z	54839899	54840620	.	2	+	5.19598828999968e-07	-1.63194921438965
4	24249564	24250331	.	1	+	5.21289760180847e-07	1.93951017587707
Z	21640026	21640412	.	1	+	5.21622361975007e-07	-2.04362864134771
28	3747376	3749321	.	2	+	5.29581586014548e-07	-1.40344906612706
2	39948750	39949302	.	2	+	5.3344625022278e-07	-2.05944274410305
5	18316015	18316230	.	1	+	5.43501996717979e-07	2.65114482752575
3	34876766	34877155	.	2	+	5.48038421395305e-07	-1.96888820716945
2	107899152	107899975	.	2	+	5.49075658718755e-07	1.41332861222028
AADN04004729.1	9773	10399	.	3	+	5.49075658718755e-07	-1.65762543111666
KQ759404.1	188426	190105	.	5	+	5.49075658718755e-07	1.52189815954095
2	51428650	51429357	.	3	+	5.51237301846789e-07	1.49633378807272
4	80076557	80077927	.	3	+	5.55914396264897e-07	1.31158372721497
3	27021196	27022058	.	2	+	5.58331978919823e-07	-2.0759387161758
9	9924041	9924212	.	1	+	5.58331978919823e-07	2.19684689597697
10	3114265	3115081	.	1	+	5.63558907764619e-07	-1.97433523123468
10	16003206	16003532	.	1	+	5.63558907764619e-07	2.54192460345299
1	125695247	125696634	.	3	+	5.642078813844e-07	1.47879368453769
4	4391828	4392910	.	2	+	5.66664664212581e-07	-1.50246941104357
2	21021727	21022128	.	1	+	5.6677866252256e-07	-2.33728465981306
8	28578819	28579211	.	2	+	5.67277883855796e-07	-1.63018440776548
AADN04000864.1	1448	2760	.	4	+	5.67277883855796e-07	1.6925970658983
7	30915472	30916702	.	3	+	5.6912349932777e-07	-1.10907656661997
11	15880214	15880646	.	1	+	5.71673919094384e-07	-1.8967941029205
1	71193149	71194142	.	3	+	5.71805441355476e-07	1.70368465384233
4	50369801	50370560	.	2	+	5.71805441355476e-07	-2.08135636345004
4	53505732	53506108	.	1	+	5.73405456608211e-07	1.92532717150748
4	46270076	46270405	.	1	+	5.74566836819195e-07	2.30015101917433
2	47086706	47087445	.	2	+	5.77038501459949e-07	-2.62906364574312
Z	51908888	51909511	.	1	+	5.7730199729432e-07	-2.26344321883071
7	16896297	16897408	.	2	+	5.86487390282096e-07	-1.7678256969595
1	176426155	176426599	.	1	+	5.86771191593713e-07	2.64088673638299
Z	33769446	33769729	.	1	+	5.90048413572944e-07	2.06857952525549
1	130546955	130548125	.	3	+	5.92368901386949e-07	1.01673276289745
19	6115837	6117073	.	2	+	5.93213820911699e-07	-1.38214510724493
4	566707	567034	.	1	+	5.94594135797733e-07	-2.61676880776514
8	9450549	9450958	.	1	+	5.98380804246977e-07	1.92327284329046
KQ759534.1	41148	41557	.	2	+	5.98380804246977e-07	-1.81627303456015
AADN04001082.1	13065	13978	.	3	+	6.00541113943477e-07	1.65679091331522
1	3305451	3306008	.	2	+	6.01925823169204e-07	-1.83898371475987
1	42731957	42732570	.	2	+	6.01925823169204e-07	2.04474653236961
19	5896374	5897589	.	2	+	6.02413853105894e-07	-1.98125935081292
AADN04000624.1	73551	73914	.	3	+	6.05150368149081e-07	1.86824429541864
24	3125164	3126079	.	2	+	6.06038102583563e-07	-1.88666073388524
AADN04002442.1	1922	2227	.	2	+	6.06767548260619e-07	-2.04766250532173
2	117849886	117850767	.	1	+	6.07253355455937e-07	1.67684549255727
1	125382940	125383356	.	2	+	6.09527480174734e-07	-2.41687768065204
27	980848	981229	.	1	+	6.11656483989338e-07	2.0186388253769
7	30923892	30924708	.	2	+	6.19660898586248e-07	-2.06967192771108
11	16790399	16791906	.	3	+	6.22338101436723e-07	1.1086134946774
27	418422	419054	.	1	+	6.22338101436723e-07	2.5605351406766
1	98455134	98455392	.	1	+	6.26779515603375e-07	2.15554060214739
3	88550082	88551554	.	2	+	6.2726427063509e-07	-1.71035537608027
5	45293449	45294107	.	1	+	6.31167407520016e-07	2.65594897331704
1	51828023	51828976	.	3	+	6.40989766604083e-07	-1.39012543245621
10	15902097	15903401	.	1	+	6.40989766604083e-07	1.83596822511458
6	18235198	18236796	.	3	+	6.40989766604083e-07	1.20608491364524
8	12101015	12101296	.	1	+	6.4468201667233e-07	-3.50080161969578
2	25052228	25053086	.	3	+	6.48051203004557e-07	1.63254383643445
1	140121338	140122543	.	3	+	6.51654306424973e-07	1.63368476582182
Z	39135648	39136177	.	1	+	6.51654306424973e-07	2.18639766000542
AADN04004468.1	2927	5157	.	4	+	6.54531618003067e-07	-1.03051318541066
1	120072046	120072777	.	2	+	6.56672672420072e-07	-2.23609635700551
AADN04001190.1	24896	25342	.	2	+	6.57641889959282e-07	-2.15927990079804
12	19360407	19361152	.	1	+	6.62837943584453e-07	-2.25855121968131
1	89746837	89748123	.	3	+	6.70729742817922e-07	1.41440977434391
KQ759483.1	551442	551668	.	1	+	6.71399495046181e-07	2.02642638382837
1	192906847	192907161	.	1	+	6.72166912551885e-07	-2.82206508915969
1	123444219	123445027	.	3	+	6.75690057296561e-07	1.6435877922608
1	155641262	155642085	.	2	+	6.77074429835743e-07	-1.69932996998104
AADN04002865.1	17332	17761	.	2	+	6.77074429835743e-07	2.59125872928249
4	82154373	82155047	.	1	+	6.78184125141825e-07	1.92010623582146
AADN04000541.1	258806	258991	.	1	+	6.78450444627899e-07	2.58579445421318
8	7366905	7367314	.	1	+	6.89089735024505e-07	-2.79245337748429
AADN04002498.1	10585	11571	.	4	+	6.9259134276339e-07	-2.49655037104395
2	64337902	64338823	.	3	+	6.99652603096434e-07	1.31125210002239
22	2408348	2408945	.	1	+	7.04066818460374e-07	-1.54778539314759
4	57600928	57602367	.	4	+	7.04458992488163e-07	1.14412574684762
AADN04003305.1	5813	6858	.	2	+	7.05605656521041e-07	1.87583126644292
10	14002180	14002780	.	2	+	7.10108757876433e-07	-1.60091271256869
Z	80707128	80707797	.	3	+	7.11741864970604e-07	1.94032006840892
1	86695178	86696116	.	2	+	7.14793526224424e-07	-1.97505719515181
1	175805711	175806608	.	3	+	7.14793526224424e-07	1.06446995729246
Z	1228378	1229927	.	2	+	7.16261251435897e-07	-1.69973713440068
15	4721146	4721932	.	1	+	7.16415948810749e-07	-2.06997915984647
26	2253212	2253485	.	1	+	7.22237650319382e-07	-3.04638996401834
AADN04001431.1	9955	11131	.	3	+	7.2515284768617e-07	-1.65069485697645
25	2862652	2862859	.	1	+	7.26556085859002e-07	-1.89689682631078
20	2006347	2006590	.	1	+	7.26947423631822e-07	2.130228704593
1	68142870	68143390	.	1	+	7.29397003495236e-07	-2.16599582814867
14	3461731	3462415	.	2	+	7.32993286640373e-07	-1.694021842677
3	33133674	33134593	.	1	+	7.3548366505713e-07	1.83577868037102
5	385002	385309	.	2	+	7.36071740711312e-07	-1.54602473674374
KQ759483.1	46804	47746	.	4	+	7.36631159946269e-07	1.76382317890449
AADN04004580.1	4274	4723	.	1	+	7.37625658387907e-07	2.0705617218695
KQ759483.1	699902	700408	.	3	+	7.38982561130153e-07	1.91616312215737
27	289563	289726	.	1	+	7.39694677798873e-07	3.94361607883669
Z	51272649	51274882	.	3	+	7.40738645305275e-07	1.21920706013452
22	1628810	1629968	.	3	+	7.40981291788059e-07	-1.02919440344264
8	6018183	6020025	.	3	+	7.50310954540468e-07	-1.134159781427
1	157567114	157567351	.	1	+	7.50702609649207e-07	2.68548390664052
18	11026264	11027764	.	1	+	7.5276731049382e-07	-1.2620764075948
5	52050896	52051444	.	1	+	7.5276731049382e-07	-2.33723727240866
5	57333464	57333773	.	1	+	7.54312647593641e-07	2.20016171313802
12	4828757	4829813	.	3	+	7.57602570863927e-07	1.32184227541795
7	13518684	13519111	.	1	+	7.61614684402666e-07	-2.75259789208386
3	58212860	58213562	.	2	+	7.6408417396395e-07	1.646820179982
20	1584403	1584674	.	1	+	7.70491826414841e-07	-3.36106860330106
26	3759490	3760335	.	2	+	7.72863097022929e-07	-1.65297951895285
12	4837395	4837631	.	1	+	7.73488868598202e-07	-3.15217086869059
1	188796834	188797590	.	1	+	7.7515628176947e-07	1.79820075736753
18	18399	19913	.	4	+	7.81504941419184e-07	1.39805989502273
11	7423807	7424157	.	2	+	7.84751309582035e-07	-2.34779839378297
3	57159510	57160385	.	2	+	7.88688535633654e-07	1.62613990026847
3	9000537	9001202	.	1	+	7.91628007449195e-07	-2.68607007226121
21	2528903	2530471	.	3	+	7.92932341330653e-07	-1.60622036680031
3	45571851	45573756	.	3	+	7.93242476537196e-07	-1.70911732645931
KQ759532.1	60119	61138	.	3	+	7.9852566985764e-07	1.61755922002187
28	3922309	3922945	.	2	+	7.99625123655638e-07	-1.59361660012047
AADN04005231.1	2342	2854	.	3	+	8.0012582644522e-07	-2.23809586553465
3	1827915	1828443	.	1	+	8.01730261269571e-07	2.07763553719391
24	4560917	4561543	.	3	+	8.06427747416647e-07	-1.3007542992467
33	590314	590770	.	2	+	8.06813649981933e-07	-1.77264642286692
AADN04009091.1	6531	6940	.	3	+	8.10927273039192e-07	2.33617058018325
1	167162555	167164102	.	4	+	8.31299551714604e-07	-1.56069466999828
1	48140034	48141956	.	3	+	8.37726098096407e-07	-1.5543170934025
Z	61108804	61109832	.	2	+	8.41336277976741e-07	-1.88727022802757
5	54168241	54168889	.	2	+	8.42432269847313e-07	-1.54767049785365
3	110259533	110260194	.	3	+	8.4647683854887e-07	1.28854306713527
1	1840953	1842060	.	3	+	8.50209876710711e-07	1.26666373073462
AADN04000704.1	1800	4102	.	3	+	8.50366271809491e-07	1.3322502529962
AADN04000593.1	78412	79708	.	3	+	8.51564567507525e-07	2.00977293405245
27	403162	403758	.	1	+	8.51635813284473e-07	3.22710037528205
2	15018703	15019031	.	1	+	8.5718205842197e-07	-2.11508577444392
28	4828239	4829533	.	2	+	8.65215631554629e-07	-1.79016853339555
2	43852858	43853713	.	1	+	8.65236594624643e-07	1.76935550213745
AADN04004686.1	1085	2033	.	3	+	8.69439898255059e-07	-1.49432709296788
7	20231415	20231865	.	1	+	8.71228765532624e-07	1.93901282621701
KQ759483.1	905630	906121	.	1	+	8.72485525352382e-07	2.40551242247214
KQ759483.1	1243516	1244300	.	3	+	8.72485525352382e-07	1.84887692156653
5	57272413	57273457	.	3	+	8.72851906694989e-07	1.87711539477715
KQ759483.1	302888	303451	.	3	+	8.76109880084335e-07	1.90330812777086
1	49035978	49036270	.	1	+	8.76207251318369e-07	-2.74648668785205
1	70818388	70819337	.	2	+	8.76207251318369e-07	2.10827244632883
7	33852930	33853425	.	1	+	8.88193282185623e-07	2.18709978400894
AADN04000785.1	7858	8367	.	2	+	8.91510869353318e-07	1.70972208986244
27	433647	434035	.	1	+	8.92046762124466e-07	3.25854281075142
20	11081544	11081863	.	2	+	8.95199442877131e-07	-2.87353016032992
2	58493450	58494052	.	2	+	8.9615197947999e-07	2.00595622660044
12	7145491	7146684	.	2	+	8.97495859000968e-07	1.89931954265263
26	7034	7903	.	2	+	8.98726875886706e-07	-1.80423760931566
18	268900	269526	.	3	+	9.01105727927325e-07	1.76285533445676
6	9540816	9541104	.	1	+	9.01105727927325e-07	-2.49074140603341
28	3901327	3901849	.	2	+	9.02896770944167e-07	-1.4595445669083
5	40154794	40155964	.	3	+	9.040310803095e-07	1.25074961948595
9	19983653	19984590	.	1	+	9.0525736845431e-07	-1.7912119710036
AADN04000732.1	55534	55782	.	1	+	9.07602591959898e-07	-1.96890820195503
4	21935788	21936920	.	3	+	9.12255966083769e-07	1.46741874418942
8	2307056	2307971	.	1	+	9.12878913443341e-07	1.43093330171209
AADN04008708.1	4317	5159	.	2	+	9.13299654114415e-07	-1.3796935159308
1	159096541	159096748	.	1	+	9.13750396567573e-07	2.66942410610954
6	21123748	21124403	.	2	+	9.16660896951245e-07	1.70969213927676
5	16998797	16999593	.	2	+	9.17285281861815e-07	-1.0958818706308
2	76223026	76223802	.	3	+	9.1746746422334e-07	1.76857885652596
8	2355821	2357390	.	2	+	9.23591486270949e-07	-1.35755560810077
22	2856583	2857924	.	2	+	9.29200151049078e-07	-1.26344079013226
16	497442	497877	.	3	+	9.34902751729908e-07	-2.05777943955322
KQ759483.1	1224073	1224728	.	3	+	9.3504547272365e-07	1.90036735267274
3	38431698	38432049	.	1	+	9.35056317888668e-07	-2.2663909077425
2	106843669	106845257	.	5	+	9.35667127536602e-07	1.21263540646613
AADN04000659.1	6782	7315	.	1	+	9.42200424567858e-07	-5.20794127117923
27	311104	311514	.	1	+	9.55719814580215e-07	3.11605120850222
11	365633	366344	.	2	+	9.58812868616879e-07	-2.1697955969227
3	52896206	52896723	.	1	+	9.756617086937e-07	-2.17527804950261
Z	78390163	78391500	.	3	+	9.756617086937e-07	1.76739475852278
2	31948701	31948870	.	1	+	9.78000339725813e-07	2.48040507132291
15	5663835	5664544	.	1	+	9.87132629183336e-07	-1.98691523925156
9	23525988	23527957	.	2	+	9.87132629183336e-07	-1.06533009016487
8	13325250	13326572	.	3	+	9.90244655138414e-07	1.07957432062434
4	39801105	39801356	.	2	+	1.00660100407863e-06	-1.72301826094622
4	16624242	16624589	.	1	+	1.01356300725073e-06	1.73815681978814
19	7831237	7831489	.	1	+	1.01436523191792e-06	-3.18370235576368
1	60920121	60920369	.	1	+	1.0153125641428e-06	1.83416657515434
5	19142485	19143679	.	3	+	1.0224965922995e-06	1.28344219594305
1	162381822	162382847	.	3	+	1.02273646312173e-06	1.28239003086728
1	123834412	123836115	.	4	+	1.02551322786401e-06	1.26497396827218
4	12957406	12957813	.	3	+	1.02561800610239e-06	-1.48981400671663
Z	50821725	50822493	.	3	+	1.02656559029769e-06	1.20786097941954
Z	2625089	2625959	.	2	+	1.02711191637951e-06	-1.97011605205713
1	44490666	44491444	.	3	+	1.02737397471355e-06	-1.39353269388369
4	8812518	8813194	.	2	+	1.02737397471355e-06	-1.97412479948834
5	16332945	16333677	.	2	+	1.03590080150301e-06	-1.70750568816022
6	10616981	10617706	.	1	+	1.03590080150301e-06	-2.84514710746484
1	107801753	107803054	.	3	+	1.04118440575745e-06	1.22818493724187
5	5521634	5522879	.	3	+	1.04118440575745e-06	1.12329594633544
1	93976500	93977425	.	2	+	1.04164331344752e-06	1.12052579547984
AADN04001528.1	999	1191	.	1	+	1.04516648153055e-06	2.31390352341336
1	49356355	49357054	.	2	+	1.04730120918468e-06	-1.51310586577017
10	16876868	16878153	.	3	+	1.05723417107782e-06	1.2680450075941
10	14019989	14021214	.	2	+	1.06550314482074e-06	-1.40497475369425
Z	45620048	45621551	.	3	+	1.06715692841668e-06	1.10164822025376
11	8625040	8626522	.	4	+	1.07068932159032e-06	1.16265342874036
20	5983842	5985183	.	2	+	1.080254341872e-06	-1.65010234774759
11	6045623	6046017	.	1	+	1.0811387065456e-06	2.15632447865255
7	6842883	6843949	.	4	+	1.08828539338046e-06	-1.03755863339051
1	84472246	84472619	.	2	+	1.09464425929017e-06	2.12293902212376
1	196201637	196202019	.	3	+	1.10003756577926e-06	-1.96728768148756
Z	36851873	36852333	.	2	+	1.10003756577926e-06	-2.13218281593281
1	125150313	125150734	.	1	+	1.10759327950344e-06	-2.72603241929358
23	5567700	5568370	.	2	+	1.11519616727161e-06	-1.97843062639538
6	21036843	21037958	.	3	+	1.11519616727161e-06	1.08869925530553
6	29154035	29154766	.	1	+	1.11586832799236e-06	1.64077748038309
2	22781230	22781835	.	1	+	1.12178662862933e-06	-2.08842845591759
27	4664563	4665213	.	2	+	1.12729402145604e-06	-1.38814998673935
3	83383148	83384164	.	3	+	1.14370686099757e-06	1.3056263255864
7	20723693	20724054	.	1	+	1.15181441755514e-06	2.22242489907116
3	81775666	81776428	.	2	+	1.15229062224945e-06	-1.84940316900925
5	14282219	14283310	.	3	+	1.15229062224945e-06	1.45300126357981
6	24036237	24036948	.	1	+	1.15229062224945e-06	1.4883434738659
23	2432985	2434023	.	3	+	1.157403792242e-06	-1.51460316673778
2	41557744	41559141	.	2	+	1.16637951919063e-06	-1.76754689414686
5	4470431	4470782	.	1	+	1.17007476888216e-06	1.90392956911797
Z	53428998	53429943	.	2	+	1.1753140152383e-06	-1.55991175067035
19	8047174	8047787	.	1	+	1.1765846404094e-06	-2.09065365015026
11	17894503	17895242	.	2	+	1.17809844880226e-06	-1.6910314817343
9	5270057	5270562	.	2	+	1.17809844880226e-06	-1.82439539960903
1	92403466	92404308	.	3	+	1.18072272133534e-06	1.07340390938024
AADN04000541.1	97167	97665	.	1	+	1.18398606523596e-06	1.85683221143004
AADN04000785.1	12097	13369	.	6	+	1.18398606523596e-06	1.72350411785952
13	9049313	9050350	.	1	+	1.19449527470016e-06	-1.91128856480946
18	6982434	6983605	.	1	+	1.19449527470016e-06	-2.01921988721602
26	1034328	1035586	.	2	+	1.20454314990001e-06	-1.62245121492931
2	41179535	41180550	.	2	+	1.22103045038804e-06	-1.87744027432568
AADN04008456.1	2420	2682	.	1	+	1.22103045038804e-06	3.53440335249345
20	12708011	12708293	.	1	+	1.22213286756383e-06	-2.32336968103618
1	39736825	39738699	.	4	+	1.23968393370683e-06	-1.60058959231127
KQ759483.1	34798	35233	.	1	+	1.24332265762535e-06	2.17173473747097
2	97237450	97240159	.	3	+	1.24371730351873e-06	-1.2099019587383
1	145109114	145109978	.	3	+	1.24847413755178e-06	1.59811196630549
8	18526781	18527598	.	2	+	1.2540910027253e-06	1.89905748810539
1	48091078	48091423	.	3	+	1.25530111962287e-06	-1.41342980650785
2	99124782	99125304	.	3	+	1.25718266869746e-06	1.21007970678197
Z	24084458	24084915	.	1	+	1.25799732588591e-06	-2.42419342909997
3	110145907	110146327	.	1	+	1.25984071012077e-06	1.88172748088459
12	1780153	1780736	.	3	+	1.26602352515194e-06	1.19638671301936
4	89130339	89130694	.	2	+	1.28259666516739e-06	-2.12068037514489
AADN04005415.1	2627	5642	.	5	+	1.31050850106752e-06	1.32172972649586
1	51258709	51259170	.	1	+	1.31721872348437e-06	1.68938719296728
1	172361919	172362699	.	3	+	1.32857102332945e-06	1.57649033402101
16	184876	185961	.	1	+	1.32895630860625e-06	-2.05348652115175
25	1726576	1727028	.	1	+	1.333783520912e-06	-2.31905486189696
27	294889	295359	.	1	+	1.34372045387326e-06	3.34747449123252
3	47783462	47784073	.	1	+	1.34433517876012e-06	1.82400618908825
AADN04000750.1	30203	30679	.	1	+	1.35118306246538e-06	2.39427870174791
1	104080460	104081123	.	2	+	1.35284570906797e-06	-1.67908913351947
4	80381794	80383728	.	3	+	1.36369537477881e-06	1.04063594903675
9	5450740	5451784	.	1	+	1.36421127722396e-06	-1.44816844650905
AADN04006590.1	11452	11670	.	1	+	1.36908752297242e-06	2.25292505764134
8	25327050	25327641	.	2	+	1.37156312190774e-06	-1.38646237182995
2	24881815	24882546	.	1	+	1.37190512440393e-06	-1.88834105692572
9	14720441	14721297	.	2	+	1.37750210769124e-06	-1.68231717364023
AADN04000541.1	122754	123606	.	3	+	1.38285645144832e-06	1.76224559928647
1	3661607	3663375	.	3	+	1.38803188472559e-06	-1.14120525015201
1	91626358	91627576	.	2	+	1.38803188472559e-06	-1.71237828667868
2	66725423	66725990	.	1	+	1.39891855816625e-06	-1.83997179197158
1	140024040	140025119	.	2	+	1.39927960237873e-06	1.56489580156905
8	4202038	4202843	.	1	+	1.40268868510343e-06	-2.33857547417954
2	59932820	59933811	.	2	+	1.40405957793961e-06	1.93393138365595
1	112011647	112011926	.	1	+	1.40702392654309e-06	1.82390885884429
2	60242701	60242903	.	1	+	1.40712728107738e-06	1.82678421014835
19	2092714	2092876	.	1	+	1.40732211275548e-06	2.76759941107042
1	122086970	122087859	.	3	+	1.40808362041763e-06	1.24549821539091
Z	80775234	80776230	.	2	+	1.40937743807235e-06	1.96862647972838
AADN04004000.1	14334	14685	.	1	+	1.41009115345816e-06	3.63517452916394
2	99153163	99153371	.	1	+	1.41034722526818e-06	2.05572103120213
2	97921668	97922646	.	1	+	1.41098673321137e-06	2.23680245037106
2	31202041	31203017	.	3	+	1.4325079780164e-06	1.040955880403
AADN04001188.1	19332	19869	.	2	+	1.43277493854445e-06	-1.69950978198496
27	2949442	2949799	.	2	+	1.44413000753967e-06	-2.15624235793334
5	16143027	16143808	.	2	+	1.44464670649964e-06	-1.47833345128952
19	8055371	8056082	.	2	+	1.4746364619034e-06	-1.90628732854888
AADN04001345.1	13384	14636	.	3	+	1.4746364619034e-06	1.57476901327356
25	916294	916693	.	1	+	1.48189570221312e-06	-2.56617442143218
AADN04000593.1	25726	26605	.	3	+	1.48806723029527e-06	1.73427586699472
AADN04000541.1	10254	11396	.	3	+	1.49075434962598e-06	1.98114673331213
5	49438662	49439426	.	2	+	1.49092748934866e-06	-1.69362735354116
1	115400355	115401247	.	2	+	1.49189980283293e-06	1.73755817833639
2	41880659	41881794	.	3	+	1.49234212176869e-06	1.10651304471412
13	3874752	3875228	.	1	+	1.50041427406871e-06	-2.37797718287242
4	38189924	38190254	.	1	+	1.50499174421226e-06	-2.46654834412351
1	112064906	112065849	.	3	+	1.51862314485363e-06	-1.03864195057546
4	56663211	56665133	.	6	+	1.51862314485363e-06	1.1802286289477
AADN04000628.1	48641	49317	.	1	+	1.5238839470883e-06	2.08479861290586
1	662652	662965	.	3	+	1.52884031641381e-06	-1.19055715618812
5	2903629	2904914	.	3	+	1.53822821241786e-06	1.35760193048334
AADN04001351.1	22488	23856	.	4	+	1.54332205904826e-06	1.72963784061949
10	5182945	5183586	.	1	+	1.54382908568666e-06	1.77158697445939
AADN04000682.1	62490	63418	.	3	+	1.54970913474194e-06	1.85172466246041
AADN04000541.1	158815	160288	.	5	+	1.5500789197916e-06	1.70390944457249
KQ759483.1	664278	665452	.	4	+	1.55809384295928e-06	1.71518152035036
AADN04002522.1	10	636	.	3	+	1.55810045174449e-06	-1.81085351871839
3	57797311	57797754	.	1	+	1.56108205334758e-06	2.12039246032975
9	6898871	6899857	.	3	+	1.56275615496151e-06	1.44560179872426
6	29536036	29537292	.	3	+	1.57600664892624e-06	1.49115090281726
Z	79696491	79697331	.	2	+	1.57816572420633e-06	-2.49495868766679
17	2548423	2548828	.	1	+	1.58208282034112e-06	-2.28424490069665
1	144549219	144549817	.	1	+	1.59596712522415e-06	-1.8795140775561
14	6645767	6646096	.	1	+	1.60132148684515e-06	-2.20792845166984
1	180655089	180656248	.	4	+	1.63014801770441e-06	1.07351651146853
2	119102315	119102461	.	1	+	1.63545922509828e-06	2.19364035815654
9	20020525	20021118	.	1	+	1.64730038625868e-06	-2.73008452388488
Z	68697195	68698442	.	3	+	1.65245538870021e-06	1.27318601449151
18	3763748	3764293	.	2	+	1.67351367342459e-06	-2.00155618462588
3	71619130	71619327	.	1	+	1.68522160116637e-06	3.67950696669005
1	78130674	78131549	.	2	+	1.68677370062888e-06	2.10090038162362
1	135072473	135072607	.	1	+	1.69168449204805e-06	3.66188847927633
10	14603689	14604839	.	3	+	1.69168449204805e-06	-1.22116774982829
2	3364928	3366046	.	4	+	1.69168449204805e-06	-1.30497515224165
2	139614341	139614686	.	1	+	1.69168449204805e-06	-2.54034439876598
1	38309055	38309627	.	3	+	1.69339638686789e-06	1.39142413031778
25	2904098	2904683	.	3	+	1.70899463272005e-06	-1.55974445571279
AADN04000682.1	74354	75447	.	3	+	1.70899463272005e-06	1.70927146379223
14	9000244	9000733	.	2	+	1.71383805040999e-06	-2.23144009288718
19	4459300	4459696	.	1	+	1.72455298886546e-06	-2.34180892673392
33	190270	190751	.	1	+	1.72455298886546e-06	-2.55856772268225
4	17939497	17940200	.	3	+	1.74116708003862e-06	-1.26454213332726
4	3464976	3465614	.	2	+	1.74219625685286e-06	-2.18384872521023
15	5029689	5030077	.	1	+	1.75380115659137e-06	-2.00635197892459
2	75602263	75602577	.	1	+	1.76134243058665e-06	2.28815552735284
2	12829748	12830981	.	3	+	1.77459283243787e-06	1.38966408379366
1	123337595	123338759	.	2	+	1.7781893087332e-06	-1.3050892584197
5	28241262	28241641	.	1	+	1.79028703878325e-06	-1.86256274558922
4	34655936	34656885	.	3	+	1.79851101188805e-06	1.26488520146185
2	21768646	21769137	.	1	+	1.80540058813055e-06	1.95653904348611
15	6233209	6233574	.	1	+	1.80601525647517e-06	-2.35037010265558
9	1135200	1135918	.	2	+	1.80601525647517e-06	-1.80201328014111
AADN04000541.1	300674	301876	.	3	+	1.81878523167549e-06	2.11202067250923
7	17164121	17164564	.	1	+	1.8237978038437e-06	-2.76701341105392
Z	59495405	59496655	.	1	+	1.83059308469072e-06	-2.80073289317088
8	19279811	19280593	.	1	+	1.84006404708458e-06	2.12654281196273
3	98618424	98619534	.	3	+	1.84029290230728e-06	1.66983472588771
21	6458411	6459227	.	3	+	1.84861468645115e-06	-1.29434355358491
28	2865666	2866595	.	2	+	1.85909693711794e-06	-1.56354312479146
Z	55763523	55763775	.	1	+	1.8607888798e-06	2.13917287108427
3	1728924	1729527	.	2	+	1.86342479869184e-06	1.90272138313071
6	33321109	33321901	.	3	+	1.88241384196706e-06	1.28389021273246
4	47124396	47124850	.	1	+	1.89420195830719e-06	1.765906763817
9	5261878	5262488	.	1	+	1.89420195830719e-06	-1.92641142883842
AADN04006559.1	5722	7632	.	5	+	1.89420195830719e-06	1.49473805654204
3	9835117	9835920	.	4	+	1.89812329381157e-06	-1.29501428340636
20	3929922	3931356	.	2	+	1.91036574541603e-06	-1.2586722817305
27	595183	595463	.	1	+	1.91059022375922e-06	2.79598249107282
5	10449490	10450290	.	3	+	1.91167133731488e-06	-1.36884875359438
13	15829477	15829909	.	1	+	1.92623955312858e-06	-1.97621178236591
5	411137	411802	.	2	+	1.9351743886442e-06	-1.8996428712242
2	53387714	53389603	.	4	+	1.93734826896392e-06	1.52008138155908
21	2168302	2169054	.	3	+	1.93734826896392e-06	-1.2265915934234
21	5741439	5741887	.	2	+	1.93734826896392e-06	-1.88579049911408
3	52231162	52231440	.	1	+	1.94873474928465e-06	-2.60519802445857
2	103934424	103935251	.	1	+	1.96891578380418e-06	1.84258458170326
2	103641191	103641544	.	1	+	1.98148291205974e-06	-2.25987677012943
AADN04009168.1	7638	8168	.	2	+	1.98603178681564e-06	2.08869514674388
6	9538119	9538478	.	1	+	2.00274786905597e-06	-2.36654992818135
2	14155619	14156512	.	2	+	2.00438987316107e-06	-1.66848276207757
1	134617549	134617968	.	1	+	2.01531192071216e-06	2.66485455438045
KQ759483.1	1212414	1213639	.	2	+	2.0257451897278e-06	1.86417778075371
1	170681620	170683382	.	3	+	2.02773322161541e-06	-1.72511968169086
KQ759404.1	161119	161395	.	1	+	2.0284758347358e-06	2.18944665121118
AADN04000541.1	24520	25154	.	3	+	2.03187718403922e-06	1.80264562267124
19	282613	283310	.	1	+	2.032557997387e-06	-1.838044025649
1	192612324	192612451	.	1	+	2.03464680554763e-06	2.38764470148184
2	13881487	13881906	.	1	+	2.05146612709746e-06	-2.81030259784729
Z	76747625	76748369	.	3	+	2.05484387109147e-06	2.01678025648219
11	125550	126109	.	2	+	2.06610560542409e-06	-2.03110660162516
5	48082730	48083773	.	3	+	2.06795835488324e-06	1.01945690167733
Z	16817559	16818567	.	2	+	2.0785087876174e-06	-1.75581783562753
9	10191034	10191497	.	2	+	2.09350679881583e-06	-2.64373870489471
13	4122134	4123102	.	2	+	2.11987739134487e-06	-1.34394364125461
26	1136715	1137700	.	2	+	2.11998683076309e-06	-1.10618368115432
1	98351358	98351679	.	1	+	2.12748348126342e-06	-2.09019953346549
3	26271980	26272901	.	3	+	2.12847832213497e-06	1.12448414846677
4	90177175	90178598	.	2	+	2.14649912756921e-06	-1.47006211758047
2	19829978	19831354	.	3	+	2.14653914580381e-06	-1.15324519603472
Z	9173545	9174494	.	1	+	2.15828840964294e-06	-1.35511455702335
1	193477403	193477656	.	1	+	2.17672143362304e-06	2.15667765131202
9	17836147	17836637	.	3	+	2.17672143362304e-06	-2.07386061822473
11	18178203	18178897	.	1	+	2.18700900958481e-06	-2.03777041533215
2	88875661	88876775	.	3	+	2.1884998517025e-06	1.24723785749622
3	53126245	53127455	.	3	+	2.21318187943354e-06	1.2836692902903
1	91649579	91650290	.	1	+	2.21331707084399e-06	-1.44081463734375
8	7350822	7351150	.	1	+	2.21753769265905e-06	-2.26642692056826
AADN04001911.1	9941	11119	.	3	+	2.22813054730669e-06	1.72521795414886
27	4692016	4692443	.	1	+	2.23917459975372e-06	-1.87148052891197
Z	82155988	82156258	.	2	+	2.24364361064068e-06	2.23413568728867
7	23809516	23811026	.	4	+	2.24694236918032e-06	1.22017158614676
KQ759585.1	10809	11585	.	3	+	2.25732670373984e-06	-1.18756025946652
6	25103966	25104609	.	1	+	2.25965439424757e-06	1.93402781294796
KQ759483.1	40928	42153	.	4	+	2.26256584103418e-06	1.74749883119752
10	10674448	10675141	.	1	+	2.2656602674599e-06	-1.89369852725513
KQ759573.1	1380	1606	.	1	+	2.26661289114672e-06	-2.02155737251218
3	87139971	87140899	.	3	+	2.27783908470311e-06	1.32338255868977
1	155081203	155082212	.	3	+	2.29697931768257e-06	1.22529979733082
5	16148941	16149311	.	1	+	2.29697931768257e-06	-2.2315177434119
1	30968887	30969937	.	3	+	2.30008065957758e-06	-1.3808323363149
4	25226843	25227041	.	1	+	2.30602499512371e-06	2.620718816062
Z	1209744	1210304	.	1	+	2.30602499512371e-06	-2.65238756255696
1	144848141	144848737	.	1	+	2.32125007037975e-06	-2.49468968497051
19	6584386	6585624	.	3	+	2.32586681675812e-06	-1.0200066917791
7	16305138	16306246	.	3	+	2.33100113447133e-06	1.09356894738924
1	64030119	64030665	.	1	+	2.34019706240535e-06	1.77603193304921
4	5247313	5247789	.	2	+	2.34071284067592e-06	1.30528748772506
AADN04003550.1	2111	4293	.	4	+	2.34380010359018e-06	1.25563748005271
3	62657692	62658169	.	1	+	2.34980088847954e-06	-2.04826909736377
7	17956488	17956810	.	1	+	2.35841457892708e-06	2.00596010152735
3	75411524	75412189	.	2	+	2.36142917403691e-06	-1.57695380144894
27	4693889	4694661	.	2	+	2.3671008946595e-06	-1.44714937720199
3	13402140	13402674	.	1	+	2.3671008946595e-06	1.80883669121392
20	5682617	5683222	.	3	+	2.36989245005534e-06	1.80293072884128
18	5910301	5911509	.	3	+	2.37368557956577e-06	1.09678648853646
8	13710262	13711557	.	2	+	2.37368557956577e-06	-1.42740967023218
11	9569436	9569976	.	1	+	2.39623352313117e-06	2.10066248178157
[truncated: 11,654 more rows]
