# Supplementary material for: Multi-species annotation of transcriptome and chromatin structure in domesticated animals
Source: BMC Biol. 2019 Dec 30;17:108. doi: 10.1186/s12915-019-0726-5 (PMC6936065; doi:10.1186/s12915-019-0726-5)
Supplement: Supplementary file 10 — Additional file 10 DA ATAC-seq peaks (all combinations). The archive has the same structure as de.refgn.tar.gz with names starting with mergedpeaks.peaknb.allexp.readnb instead of refgenes.counts.min2tpm0.1. [file 12915_2019_726_MOESM10_ESM.gz › da.atacpeaks/capra_hircus/diffcounts.nominsum/mergedpeaks.peaknb.allexp.readnb.normcounts.diff.cd4.liver.bed]

NW_017190417.1	1821	2329	.	3	+	8.33063681943468e-86	3.57874684677689
NW_017190145.1	2469	2911	.	1	+	3.07767750395698e-65	3.11930939690365
14	23783881	23784896	.	1	+	2.04808410064523e-59	3.40236839213388
14	94670923	94671609	.	3	+	3.92267550893386e-51	4.05202074551034
7	108431940	108433191	.	4	+	2.12740092188417e-49	3.94718332399572
17	38582587	38583686	.	3	+	1.98542505769286e-47	3.39923995816819
NW_017197443.1	4038	6077	.	3	+	1.98542505769286e-47	2.66453915606204
NW_017190145.1	3456	3978	.	3	+	1.21846834261449e-45	4.08064457330614
23	12228666	12229237	.	2	+	1.58342506261417e-45	3.47701341912555
19	2208	2904	.	3	+	1.98628757387394e-45	3.4302281980612
14	92217095	92217691	.	2	+	5.48956971600885e-45	3.70911020076557
NW_017190138.1	131993	133016	.	3	+	5.48956971600885e-45	3.16043740781672
21	41925200	41926786	.	3	+	4.94280868674736e-44	2.73873587648263
15	81902091	81903936	.	2	+	1.21611915919927e-42	3.25289765457836
NW_017196929.1	3904	6116	.	3	+	1.45189500345913e-42	2.76230681403777
15	66385001	66385869	.	3	+	2.28856009366564e-42	2.87187666841238
29	5414024	5415018	.	2	+	3.17840601919161e-42	3.202043961099
NW_017193233.1	8245	8510	.	1	+	1.05998519143946e-41	4.01015478942241
4	78496910	78499432	.	3	+	2.08825004996857e-41	2.53103989013317
NW_017195220.1	4670	7183	.	5	+	2.71194436972351e-41	2.63768202768488
19	3241	3902	.	2	+	8.45495933962865e-41	3.15736214009975
1	114572924	114574369	.	3	+	9.31032038493091e-41	3.00108160369825
26	51414636	51415826	.	2	+	1.75358446924419e-39	3.07412436293554
5	3384	4246	.	1	+	4.2846738825071e-39	3.04868689060169
4	98339748	98341154	.	3	+	1.16217221657138e-38	2.46281318715661
21	36332382	36333216	.	2	+	2.31259063538127e-38	3.25551530137633
14	92064543	92065316	.	1	+	2.9478021859832e-38	3.14765984047449
12	30721698	30722671	.	2	+	3.57951963957968e-38	2.80433210869912
1	51916990	51919590	.	4	+	1.62959851426424e-37	1.91513163661034
NW_017189998.1	2944	5589	.	4	+	5.50550557142768e-37	2.29666069873674
NW_017192380.1	5320	7496	.	3	+	5.50550557142768e-37	2.47260266524732
23	48860772	48861811	.	3	+	6.990589588268e-37	3.16825368947331
8	4183	4719	.	1	+	1.2530670186126e-36	3.00779863643027
9	8824302	8826853	.	3	+	2.379800638891e-36	1.95459359248777
NW_017189934.1	10145	12137	.	3	+	5.13098902842668e-36	2.61255604179362
17	56448186	56449635	.	2	+	6.60464262827579e-36	3.24709850919866
9	78509298	78510593	.	2	+	7.68309638023318e-36	2.65586148629875
20	60444812	60445475	.	1	+	1.64446533863494e-35	2.60315420702844
NW_017195629.1	2008	3676	.	4	+	3.46555980917912e-35	2.75196821841682
NW_017195936.1	5569	7597	.	3	+	3.49341834327147e-35	2.6974837608143
NW_017189898.1	8006	10026	.	3	+	2.24231481889818e-34	2.43181968442373
NW_017190895.1	2448	5616	.	4	+	2.79384402273598e-34	2.68237477099991
14	91135021	91136204	.	3	+	3.55016505574007e-34	2.06601686843006
NW_017191883.1	3457	6158	.	4	+	6.55324106631118e-34	2.21154585029161
8	18562925	18564353	.	3	+	8.4708643377663e-34	2.83278887313122
NW_017194487.1	5582	7522	.	3	+	1.1222404901654e-33	2.32715475683468
NW_017191430.1	9812	10657	.	3	+	2.72211395080499e-33	2.41057581179171
7	27250237	27252336	.	3	+	3.32954589315732e-33	2.30307340800053
NW_017196154.1	6442	9528	.	4	+	4.37316192601721e-32	2.1224645776736
NW_017197954.1	4223	6812	.	5	+	4.6288613492156e-32	2.3311579704364
NW_017196030.1	2017	4996	.	4	+	6.24360155205436e-32	2.57462585607209
NW_017194198.1	728	3691	.	6	+	1.37863662893466e-31	2.08999958886414
1	95038789	95040494	.	3	+	1.96202743336974e-31	1.95501784356215
NW_017194318.1	4509	7876	.	3	+	2.28916412863084e-31	2.44955118780415
1	130351392	130352437	.	2	+	3.27340797009835e-31	2.51376980438343
NW_017192115.1	1382	3590	.	3	+	4.27065864816596e-31	2.69112134214345
NW_017191781.1	3218	5967	.	3	+	2.03972003586442e-30	2.16740326805659
6	6219587	6221751	.	3	+	2.13950854652113e-30	2.55254333125927
NW_017193848.1	1010	4361	.	4	+	2.32064920598028e-30	2.26993990176742
NW_017193883.1	7949	9603	.	3	+	4.85503537756209e-30	2.4928911648819
12	46065463	46066764	.	3	+	5.93044987115544e-30	2.71030649066644
13	24963886	24966012	.	3	+	5.93044987115544e-30	2.14519429680922
NW_017191869.1	5543	8405	.	5	+	8.39012823092669e-29	2.3240142761618
8	47755970	47757579	.	3	+	1.38804176346056e-28	1.53575362138629
6	35023593	35025299	.	3	+	1.55496865248844e-28	2.91850640949586
18	64309521	64312304	.	3	+	3.11520485331609e-28	2.21844993092003
2	128363843	128365314	.	3	+	3.46575551799346e-28	2.72742291606138
26	17470325	17471422	.	2	+	3.6438753947311e-28	2.41157977671863
13	18967004	18968782	.	4	+	7.69854195803177e-28	2.54952829316095
NW_017194589.1	6815	7395	.	2	+	1.31779379540655e-27	2.65599808700399
9	15684658	15686574	.	3	+	1.99682659456292e-27	1.80360235969142
5	41678455	41680580	.	3	+	4.82713334485494e-27	2.05026257134108
NW_017196553.1	9272	11234	.	3	+	6.70966107751655e-27	2.39353737069136
21	69261891	69266559	.	5	+	6.93702281221194e-27	2.84025996597081
NW_017189683.1	24306	28561	.	3	+	6.93702281221194e-27	2.38779441942644
15	66418200	66419412	.	3	+	9.49532633708838e-27	2.18969466026764
21	47804525	47805572	.	2	+	1.32684721638356e-26	2.61425534310826
NW_017190138.1	133476	134034	.	2	+	3.70440848224055e-26	2.7588119141552
NW_017194168.1	3408	4466	.	3	+	8.70504809296012e-26	2.47108513266916
11	99810140	99810846	.	1	+	9.36269143461367e-26	-4.21861842891267
4	85639410	85639656	.	1	+	1.16430115152748e-25	3.57908250160056
29	12383912	12384864	.	1	+	1.21722056078974e-25	2.60899743552302
5	64161808	64163302	.	3	+	1.42363031265776e-25	2.04217975701192
28	39130310	39131776	.	3	+	3.23421114140829e-25	1.55870885362421
7	61281818	61283047	.	3	+	3.23421114140829e-25	4.69325106001756
NW_017194487.1	3245	5167	.	3	+	3.23421114140829e-25	2.14226948987411
2	26136397	26138749	.	5	+	3.31582857700056e-25	2.1198202216912
NW_017190967.1	2446	6428	.	3	+	4.0062137062733e-25	2.19444393478761
NW_017192115.1	4179	5990	.	3	+	4.95592969447262e-25	2.51452521446251
1	23867711	23868416	.	3	+	5.04092933492087e-25	4.81390793986795
13	2880718	2881023	.	1	+	6.85825019836202e-25	2.95271141232174
22	52532365	52533029	.	1	+	6.95594416827876e-25	-3.37177855719015
4	51071942	51073075	.	3	+	9.13110527160279e-25	2.7514907972022
NW_017191848.1	7788	9930	.	3	+	1.28913131928279e-24	2.39194803045818
NW_017193985.1	5041	7954	.	6	+	1.71441994450245e-24	2.01511946537154
3	81701505	81702307	.	3	+	1.71612414918706e-24	5.14600256270749
9	70916178	70917401	.	3	+	1.84455402385784e-24	2.02598011358286
2	126711164	126712834	.	3	+	1.8988287234068e-24	1.44137104859602
7	22128626	22129906	.	3	+	2.51135478456872e-24	2.31289644610752
21	22757499	22758932	.	4	+	2.67473987044366e-24	2.1258224198082
26	48838135	48839253	.	3	+	2.87024741546247e-24	3.11927593097582
6	6503364	6504485	.	3	+	2.89262069068792e-24	2.68951008576538
20	14969072	14970578	.	2	+	3.89812007467869e-24	2.17466287478654
6	100217293	100218926	.	3	+	4.20399845885566e-24	2.11940819136487
5	76917438	76918902	.	3	+	4.64836502845692e-24	2.27614332356817
21	22781153	22782996	.	2	+	7.07885277519131e-24	2.58856256803475
1	23877503	23879614	.	4	+	1.31137110332666e-23	5.13188276026647
29	21403716	21405076	.	3	+	1.37031773654751e-23	2.0708894195851
27	37426602	37427209	.	1	+	1.58998160949628e-23	2.71706793717641
2	121652548	121653917	.	3	+	1.81202281754898e-23	1.67809348758933
11	47726855	47728521	.	1	+	1.85574331686773e-23	2.24891418951312
17	37992327	37993653	.	3	+	2.45790479481396e-23	1.64922852950887
1	54186140	54188091	.	3	+	2.96202822239594e-23	5.25407004075261
8	106739094	106739965	.	2	+	4.15317922131567e-23	3.10915170405629
4	32887135	32888201	.	2	+	4.21700955676191e-23	2.6004947198143
16	13061544	13062634	.	2	+	6.73617223552085e-23	2.63344941100401
21	45010681	45011519	.	3	+	7.21643745496397e-23	2.23053482158614
4	111903972	111905568	.	3	+	7.35304684610123e-23	2.80341845818945
9	20541604	20543035	.	3	+	7.6429870594706e-23	2.11850485638103
4	68071074	68072454	.	3	+	7.87363364157006e-23	2.62748254243175
21	24611324	24614664	.	3	+	8.30681773349138e-23	2.2793954670214
4	92715978	92718061	.	3	+	1.00596653416752e-22	1.95913833599448
10	77606511	77608496	.	3	+	1.14003925467332e-22	2.0546682296557
13	26149703	26151119	.	3	+	1.23281714772153e-22	1.93139684981083
15	37209938	37211229	.	3	+	1.24956114617077e-22	2.23717394282632
3	81706533	81707882	.	3	+	1.24956114617077e-22	5.27514117319035
NW_017192764.1	4821	6442	.	3	+	1.47379119516307e-22	2.58601866119398
21	22845452	22849512	.	4	+	1.69194736307532e-22	2.59378239516843
21	4594825	4595825	.	3	+	2.2316965391547e-22	2.89692544312117
NW_017191212.1	3071	5834	.	4	+	2.2316965391547e-22	2.08403596795263
NW_017195455.1	683	2051	.	3	+	2.6436847587914e-22	2.50046893631955
11	43870442	43871617	.	3	+	3.14345526701555e-22	2.17609222102829
NW_017196158.1	1243	5018	.	4	+	3.2980852209584e-22	2.58397312123675
NW_017189879.1	8276	11638	.	3	+	5.11482337370213e-22	2.38154844188008
8	92663507	92665619	.	5	+	5.70095273991681e-22	5.28684636730978
15	67754881	67755798	.	1	+	6.68515020166919e-22	-3.9102005648329
NW_017192066.1	101	797	.	2	+	7.38915571134193e-22	2.79224351855061
5	12010746	12012649	.	3	+	7.57830315114639e-22	2.75009976831368
29	44602426	44602958	.	1	+	7.83667566234416e-22	-3.48189950879894
NW_017191258.1	8315	10412	.	4	+	7.86855434583949e-22	2.30651431923779
3	66360454	66362818	.	3	+	8.26688402306299e-22	1.84867903691349
10	78513763	78516451	.	5	+	1.15348706138073e-21	2.55775806928671
NW_017193761.1	13349	15738	.	3	+	1.28346813273184e-21	2.1269238338995
11	37734691	37735534	.	3	+	1.369780793605e-21	2.01173790832045
9	67387692	67388343	.	2	+	1.87063851391781e-21	-3.3568573129297
6	50388417	50389459	.	1	+	2.11446845158647e-21	2.26162154762265
NW_017190004.1	10581	11523	.	3	+	2.43013063917324e-21	2.07146222895248
12	68150382	68151169	.	1	+	2.63191350460278e-21	-3.27753551922168
3	120034625	120034884	.	1	+	2.91824463157407e-21	2.42932190843498
11	3888972	3889645	.	2	+	3.48301310226577e-21	-3.42305564443168
15	62000663	62001859	.	3	+	4.16272640071791e-21	1.87126409747575
7	61287680	61290177	.	3	+	4.16272640071791e-21	5.36325024827701
28	38871450	38873018	.	3	+	4.51313160368171e-21	2.1434610692815
NW_017189760.1	25774	29399	.	2	+	4.90174357041199e-21	2.46538917993093
2	38602651	38603535	.	3	+	4.91334627899139e-21	2.46129882418595
20	24254988	24255888	.	3	+	5.17125551949701e-21	1.9723572513624
1	143085289	143086688	.	3	+	6.08010785781081e-21	2.65874034788804
13	77939259	77940242	.	2	+	6.39086051756341e-21	-1.94403778189452
3	75862750	75863748	.	2	+	6.61640587028494e-21	2.69491838047228
26	17849641	17851433	.	3	+	7.04781963532586e-21	1.66503626766902
28	9968623	9970824	.	3	+	7.26465202674313e-21	1.83447897997216
8	92669091	92670235	.	3	+	7.38371115842263e-21	4.89830302676336
9	70096839	70097708	.	3	+	7.78767064115971e-21	2.04970360063821
15	74109667	74110493	.	1	+	8.74603492084442e-21	2.60402184660678
NW_017197616.1	12887	15650	.	4	+	1.0031304535658e-20	2.30641444239226
NW_017194893.1	4071	7428	.	3	+	1.12107535371638e-20	1.89011044531798
15	17342492	17343619	.	2	+	1.39199077016421e-20	-2.27240360555744
NW_017191364.1	3051	5449	.	4	+	1.43428872618036e-20	1.8763006628585
4	73542220	73542843	.	1	+	1.60405099572586e-20	-2.97151172245487
NW_017193406.1	10906	12518	.	3	+	1.63632393756634e-20	2.03529035582451
6	86764635	86765969	.	3	+	2.12214755810394e-20	1.89851504833444
23	26776348	26777826	.	3	+	2.16982778071586e-20	2.16806441355642
NW_017196268.1	3077	6333	.	2	+	2.22661916481154e-20	2.33621786923875
4	82200572	82201959	.	3	+	2.418509143885e-20	2.86398872664302
12	51103311	51104180	.	2	+	2.45886284988175e-20	-2.9181718039763
10	10362242	10363518	.	3	+	2.62766041219135e-20	2.20950832962032
4	34251158	34252043	.	3	+	2.62766041219135e-20	1.56252401054175
NW_017189549.1	37764	38802	.	3	+	2.95163736671767e-20	5.35387851163161
NW_017189517.1	33478841	33482247	.	4	+	3.3160905015031e-20	1.68762557964391
2	45352997	45355316	.	3	+	3.66318622258763e-20	1.77150520060045
19	13985418	13986379	.	2	+	3.80125827012458e-20	2.74781162878251
20	63662411	63664398	.	3	+	4.68677494713592e-20	2.6202241454602
29	49572251	49572751	.	1	+	4.68677494713592e-20	-3.2928125690814
7	61286804	61287139	.	1	+	4.81349353599652e-20	5.00652384829253
NW_017191727.1	3373	5308	.	3	+	5.13605786652854e-20	2.20458793636255
8	92666057	92666977	.	3	+	5.46489934480786e-20	5.12099954687635
NW_017191071.1	3292	6328	.	4	+	5.67553238068955e-20	2.13841619495065
5	78337127	78338741	.	3	+	5.71512348036525e-20	1.9422356066096
NW_017196003.1	1061	2258	.	3	+	6.42221899113176e-20	1.94625601455154
2	44001953	44002627	.	1	+	6.44641274227761e-20	-2.75475949141641
3	85785954	85786728	.	1	+	6.46864889437049e-20	-3.78429113970173
NW_017194113.1	3358	6262	.	1	+	6.46864889437049e-20	2.04027467006811
3	69888054	69889205	.	3	+	7.73475502681527e-20	2.06718409633395
17	39878194	39878748	.	1	+	9.50291162097376e-20	3.39038869638435
21	69267246	69270412	.	3	+	1.02618869821375e-19	2.64631794082471
NW_017189998.1	8577	11131	.	4	+	1.06399331719777e-19	2.30788715165372
27	8506943	8507805	.	1	+	1.14902224156712e-19	-2.87084414793285
3	81704318	81705216	.	3	+	1.38469139162551e-19	5.23658848220499
NW_017195849.1	4573	5314	.	2	+	1.4195487080805e-19	2.296236979244
2	89513714	89515271	.	3	+	1.44454944873439e-19	1.89970663164074
10	78387403	78388799	.	4	+	1.52783575452375e-19	1.99518709726315
5	72866707	72868292	.	3	+	1.62773152880608e-19	1.47209351313204
17	68209879	68211387	.	1	+	1.65091551576604e-19	2.17935895238075
10	78356615	78358851	.	4	+	1.75957183929126e-19	2.44341294026457
NW_017193070.1	263	1705	.	4	+	1.86586734479083e-19	1.95523761014388
23	7440558	7441298	.	2	+	1.9611187459836e-19	-2.47159323771257
17	40898691	40899928	.	3	+	2.02235864979449e-19	1.89500513327561
29	41241101	41241819	.	1	+	2.02235864979449e-19	-2.53275536035006
27	31532416	31533631	.	3	+	2.04412025178687e-19	1.79889996606643
5	73094623	73096244	.	3	+	2.05564311792803e-19	1.44886785917624
8	46397122	46398954	.	3	+	2.05564311792803e-19	1.41694959485008
NW_017191202.1	3197	5398	.	4	+	2.09428004417549e-19	2.11316718666493
27	38583647	38586081	.	2	+	3.45901195535929e-19	1.98128692668904
NW_017189760.1	18637	20598	.	5	+	4.03357057927599e-19	2.22132986614107
7	38717427	38718590	.	2	+	4.55335783361018e-19	2.16995336088442
25	24895298	24896090	.	1	+	4.75666417846023e-19	-3.11275894811076
1	55699193	55700982	.	5	+	4.79373972446557e-19	2.00162922449391
6	45529521	45530637	.	3	+	4.87922762155538e-19	4.92889168589697
NW_017189762.1	18094	20435	.	3	+	5.7858348563122e-19	1.95437711050428
6	42535866	42536879	.	1	+	5.96335639658286e-19	2.66296719605104
3	40378957	40379680	.	1	+	7.49305289775961e-19	2.55819000265375
8	30916717	30917996	.	3	+	7.49305289775961e-19	2.21554158871385
8	92671670	92672287	.	2	+	7.49305289775961e-19	4.38266535072887
2	135407847	135408826	.	3	+	7.97022655200817e-19	2.15700068447199
21	22786268	22788520	.	1	+	8.02153806774164e-19	2.29468481863549
NW_017191511.1	3136	4197	.	3	+	9.48889306689297e-19	1.96004761233128
NW_017189969.1	10078	13001	.	3	+	1.04763227774803e-18	2.17849543086445
9	10919323	10921165	.	3	+	1.14228741258148e-18	1.99251549370326
16	17346339	17347867	.	3	+	1.30483504061849e-18	1.7569344354674
27	8510887	8511448	.	1	+	1.31183327148886e-18	-3.02948881129951
NW_017193797.1	5188	6268	.	3	+	1.44650369607655e-18	1.96651287565712
4	107731313	107732222	.	2	+	1.85643808134102e-18	2.21496864830025
8	11506528	11507708	.	3	+	2.21520169609864e-18	1.50907748686199
NW_017193170.1	1735	4271	.	4	+	2.23362830767551e-18	2.28039626519859
NW_017194772.1	720	1874	.	3	+	2.33441675561394e-18	1.90733090677635
19	20859995	20860855	.	1	+	2.51683910834025e-18	-4.02551168379618
17	8711645	8713559	.	2	+	2.52391732916255e-18	-1.86023555478432
NW_017196154.1	1967	3402	.	3	+	3.27843935171018e-18	1.82347901015427
5	41270411	41271722	.	3	+	3.39994956882126e-18	2.71614532231623
5	23129593	23131559	.	4	+	3.5471206205092e-18	1.42793455707835
NW_017196156.1	920	3241	.	3	+	3.90266507232829e-18	1.78664076229707
27	25476554	25478283	.	4	+	4.09652992398741e-18	1.69834746262457
8	45620255	45622024	.	3	+	4.33181182362735e-18	1.65908608959203
8	79873023	79874983	.	3	+	4.356618524786e-18	2.06162216272452
NW_017189517.1	31738971	31742694	.	4	+	4.39852125312157e-18	1.86431022823849
20	6969476	6971020	.	3	+	4.50233530069933e-18	1.77107816061061
4	68576077	68577075	.	3	+	4.98341494422995e-18	2.27272176584902
5	49217883	49218953	.	3	+	6.1562726909696e-18	1.30057449785111
3	104021781	104022759	.	2	+	6.7964546803247e-18	-1.93685317991962
19	28112023	28113134	.	2	+	7.22837338016664e-18	-1.60667776358331
21	22851066	22854721	.	3	+	8.27895370279367e-18	2.72292669027613
17	24255554	24256003	.	1	+	8.66238020268835e-18	2.43556010927083
10	56938454	56939273	.	2	+	8.784641603565e-18	2.16518386674634
NW_017197001.1	814	2546	.	4	+	9.39376826200945e-18	2.1302751172041
NW_017189675.1	21764	24947	.	3	+	9.48949832949125e-18	2.13628031982074
1	85010226	85012728	.	3	+	9.70036627169255e-18	1.58564680799278
4	90324884	90326406	.	3	+	1.04860643750914e-17	1.17357394736967
8	70087723	70090458	.	3	+	1.04912967667293e-17	2.16052317986569
NW_017192428.1	1294	2677	.	3	+	1.069862206198e-17	2.02166799487203
17	27110526	27111262	.	2	+	1.17016613172314e-17	2.34677046491682
13	61915297	61917530	.	3	+	1.19181315066972e-17	2.4039485307006
7	64762645	64763680	.	2	+	1.22975924356497e-17	-2.65407958272051
15	75816261	75816500	.	1	+	1.27368967373947e-17	3.41982991615324
3	37996621	37997554	.	2	+	1.29520063340425e-17	1.96520457205067
NW_017197019.1	3233	5364	.	4	+	1.32517485315216e-17	1.758773622579
NW_017195049.1	3151	4488	.	3	+	1.38200125143801e-17	1.8893611252357
15	35546608	35547642	.	3	+	1.85167065860593e-17	1.38473468726114
26	12572207	12572993	.	2	+	1.86458439223269e-17	-2.01626539897079
11	105151153	105153171	.	2	+	2.05158045700061e-17	1.99887831548804
17	41091529	41093050	.	3	+	2.05158045700061e-17	1.185264377632
NW_017190004.1	12149	13157	.	3	+	2.26735716890054e-17	1.69713044558976
12	35857072	35858682	.	3	+	2.46771447256523e-17	1.5746830902206
13	41399461	41400190	.	2	+	2.71615658826071e-17	-3.51312576222421
29	25766337	25767677	.	1	+	2.71615658826071e-17	-3.25586217142309
NW_017197802.1	6400	7447	.	3	+	2.90711558149941e-17	2.20356204648565
5	40377203	40378670	.	3	+	2.97807580797668e-17	1.77391448585815
NW_017191601.1	9261	12306	.	3	+	3.11257064677112e-17	1.59956068405664
6	106835557	106836804	.	3	+	3.59355935623254e-17	1.82987792062478
13	12614070	12615320	.	2	+	4.76060533185303e-17	-2.29830390265599
16	41573124	41574147	.	2	+	5.46580305981843e-17	-1.63420903785339
4	34805758	34806262	.	1	+	5.52677090814828e-17	2.59180249363609
NW_017189517.1	34421112	34424161	.	2	+	5.66488607843087e-17	1.65776420770061
3	18729287	18730413	.	1	+	5.98380967350581e-17	2.25571883540994
2	43992826	43993388	.	1	+	6.23971670706968e-17	-3.09396019233362
NW_017195025.1	276	3859	.	3	+	6.3476543666463e-17	2.02781391144534
9	51256830	51257753	.	2	+	6.86580131236213e-17	2.62008927286807
18	22967607	22969155	.	3	+	7.32905172365742e-17	1.76229847198882
1	40771251	40772628	.	3	+	7.4887301891559e-17	1.4826024532124
1	154438615	154439281	.	1	+	7.90904780619064e-17	-3.60359713953214
3	107049755	107050186	.	1	+	7.96576325286745e-17	-3.75078732223405
8	70057223	70059538	.	4	+	9.51761240826091e-17	1.71176160800447
3	61390206	61392347	.	3	+	9.61113614212301e-17	1.55067006108896
7	14474832	14475633	.	2	+	1.09747064259668e-16	-2.87718727104899
9	43984167	43985712	.	3	+	1.14968768639357e-16	2.74335668498989
2	122863673	122865071	.	3	+	1.37213427131561e-16	1.45373065038621
22	15271846	15272426	.	1	+	1.39710379441633e-16	-2.7039251195727
6	104586746	104587626	.	1	+	1.39973621024105e-16	2.3902161512612
28	10797719	10798291	.	1	+	1.72837258028869e-16	2.36056820191274
1	87311258	87312392	.	3	+	1.97967135221446e-16	2.033791840627
NW_017189675.1	17819	18852	.	2	+	2.14716199902639e-16	2.09844043541329
15	6652039	6652591	.	1	+	2.15947273498048e-16	-2.43898488607476
10	1954613	1955241	.	2	+	2.2733254715266e-16	-3.18415117433272
14	44492511	44494118	.	3	+	2.2733254715266e-16	2.17129073129704
5	83367518	83368985	.	3	+	2.2733254715266e-16	1.09166375548839
5	64360675	64361997	.	3	+	2.30128355042717e-16	1.82113074720449
6	13424111	13426885	.	4	+	2.3094359587609e-16	1.50009843882878
NW_017189517.1	33381135	33383205	.	4	+	2.43884066324155e-16	2.22939441030886
21	22772592	22775508	.	3	+	2.49076158149957e-16	2.29784966452988
21	55600656	55601572	.	2	+	2.49784826097874e-16	-2.15430624291123
27	21725316	21726511	.	3	+	2.56806167652287e-16	2.23274555703688
1	114587834	114590593	.	5	+	2.56875131088623e-16	1.63580354422398
15	26681059	26682307	.	3	+	2.71908197748289e-16	1.84463948924509
6	57593168	57594540	.	3	+	2.71908197748289e-16	1.23548253851534
16	5944282	5946877	.	3	+	2.82306915071649e-16	1.62539506789364
27	12157076	12157603	.	1	+	2.82306915071649e-16	-2.83490470665568
NW_017189560.1	826	3144	.	2	+	2.99151378232904e-16	-1.77565496285306
4	8634040	8634781	.	2	+	3.25448049715302e-16	-3.5244806373994
2	10218287	10219068	.	2	+	3.36099144656414e-16	-1.6161004827093
NW_017196539.1	4284	6970	.	3	+	3.40218027866272e-16	2.02538816959593
NW_017189794.1	10446	12859	.	4	+	4.21226584556374e-16	1.95311792747002
12	7528596	7529522	.	3	+	4.56194384893372e-16	2.12453615892424
2	47885477	47887231	.	3	+	4.57849699129793e-16	1.68350620269229
21	42744681	42745361	.	1	+	5.42448824999984e-16	2.00769365289478
NW_017192979.1	3553	4411	.	2	+	5.42448824999984e-16	2.68566821805661
NW_017189818.1	149024	152187	.	3	+	5.64376146884531e-16	1.90023981629373
14	79143614	79144633	.	2	+	5.77607398071763e-16	-2.29224829306916
16	22751833	22752720	.	3	+	5.8534511871285e-16	2.1304309736056
21	22746514	22749879	.	4	+	6.13502832906738e-16	1.97709418566523
NW_017189517.1	33461065	33462081	.	2	+	6.306319314617e-16	2.18763497100619
11	47707475	47709327	.	3	+	6.635741747406e-16	1.74659567329222
9	21607887	21609071	.	3	+	6.635741747406e-16	1.91692389062369
NW_017195734.1	2488	4815	.	3	+	6.98760189522247e-16	1.78575235649388
14	62718586	62719513	.	2	+	7.90110389523575e-16	2.46494158955179
24	24930376	24931559	.	2	+	8.06130811680665e-16	-1.80550213557513
1	127294453	127295895	.	3	+	8.87867293033143e-16	1.35385754856275
NW_017198194.1	1722	2254	.	2	+	8.87867293033143e-16	1.95134279793565
2	44007047	44007659	.	2	+	8.92463111825407e-16	-2.33215324497693
14	22142019	22142904	.	3	+	8.94830811274084e-16	1.53960357024851
3	61098069	61099063	.	3	+	9.20479208744321e-16	2.08146253168253
15	44353012	44354029	.	2	+	9.78801651273039e-16	-2.05335393411492
8	91006285	91007354	.	2	+	1.03377141953111e-15	2.01263349327229
28	18869532	18870963	.	3	+	1.16031500908794e-15	1.89973936700366
NW_017189517.1	21267348	21267872	.	1	+	1.17883105416914e-15	2.6795976690662
NW_017190898.1	4044	6857	.	3	+	1.25735885031847e-15	1.84783882560111
NW_017191278.1	45235	48366	.	2	+	1.27740327113406e-15	1.89856490651113
10	78605823	78606457	.	1	+	1.28517845514795e-15	2.7719703327222
1	151341528	151342343	.	1	+	1.29951123729254e-15	2.49094468485085
8	10006548	10007183	.	2	+	1.29951123729254e-15	-3.06634115298868
25	33257730	33258467	.	2	+	1.36512451422555e-15	-2.32751423444436
15	20064019	20065031	.	3	+	1.41345336287966e-15	1.78253749618117
NW_017190155.1	94454	97054	.	3	+	1.45318599681727e-15	1.71127735652504
6	72803783	72805880	.	3	+	1.91579410262291e-15	1.74826722255026
23	1839345	1841265	.	1	+	2.07822904199446e-15	1.91665594599763
NW_017192999.1	939	2611	.	3	+	2.39226325377531e-15	1.85146180037312
NW_017197566.1	4751	6985	.	3	+	2.52005168884383e-15	1.84843867730697
23	15576336	15577071	.	2	+	2.74312053527703e-15	-2.07253385994608
NW_017195621.1	3884	5963	.	4	+	2.84300117574009e-15	1.75817179460554
10	36134618	36136613	.	3	+	2.862495463629e-15	1.51900838622632
17	593173	594279	.	1	+	2.94197597542385e-15	1.98323789342876
2	83968804	83970408	.	3	+	2.96177263445488e-15	1.26742066975306
13	65561658	65562483	.	1	+	2.99359064685627e-15	-3.09797541700948
1	76501448	76502953	.	3	+	3.15558102171846e-15	1.45365990319062
7	48051023	48051755	.	1	+	3.25330214470828e-15	2.4469951862226
2	98799452	98800902	.	3	+	3.48740726347298e-15	1.85274408953042
27	43189935	43190386	.	1	+	3.63380381378831e-15	2.3148655673223
11	77969710	77970405	.	2	+	3.67063997881446e-15	2.24472519350668
NW_017194580.1	16223	18308	.	4	+	3.72618217037294e-15	1.76319571327754
1	41903442	41904581	.	3	+	3.82600380401629e-15	1.8056418648423
NW_017191530.1	6401	7595	.	3	+	4.64097780296165e-15	2.02082397520603
29	40996312	40997288	.	1	+	5.12953444888888e-15	-2.80639420778863
15	53651644	53652082	.	1	+	5.29927386279819e-15	2.60268628171107
NW_017195478.1	3339	4791	.	4	+	5.68559110136487e-15	1.98201028478578
14	67095897	67097039	.	2	+	5.89399653938476e-15	-1.90523061723171
1	121826440	121827340	.	2	+	6.34937610168776e-15	2.17064967991142
10	77763896	77765738	.	3	+	6.43942262259755e-15	1.93860095852689
NW_017190368.1	8028	9953	.	3	+	6.77816346358578e-15	2.01088452349943
3	101752086	101753024	.	2	+	7.06065572971002e-15	-2.24112235933923
10	59263153	59265348	.	3	+	7.10685381476216e-15	1.34017580255012
11	98230927	98231555	.	2	+	7.11493537773989e-15	-2.08805277984661
8	27125727	27126664	.	3	+	7.5453769318034e-15	2.17335383582676
4	65818382	65820287	.	3	+	7.91668436985116e-15	1.62416704309941
23	37604504	37605192	.	2	+	8.25553267565807e-15	-3.00064788230366
10	41091185	41092855	.	3	+	8.33631548005863e-15	1.38167456722862
NW_017189658.1	17783	18943	.	3	+	8.72355747235247e-15	1.76017401325821
21	8004468	8005434	.	3	+	9.28486605084988e-15	2.29217303334173
5	18979810	18982023	.	4	+	9.31810937037365e-15	1.49500801881239
17	38769336	38769923	.	1	+	9.42120602774501e-15	2.16973285656153
3	71551066	71552443	.	3	+	9.52177624010373e-15	2.07057967879202
4	91019843	91021024	.	3	+	9.52177624010373e-15	2.07422091909877
3	111164685	111165729	.	2	+	1.00242949542778e-14	2.40879196001603
5	6083688	6084841	.	3	+	1.03416772136653e-14	1.37916284968566
1	40822922	40823542	.	1	+	1.08950528071114e-14	2.10123642354782
22	53461550	53462148	.	2	+	1.15297836794922e-14	-2.15968885245087
21	54554465	54555210	.	2	+	1.17222956678415e-14	-2.39117851470145
12	10119461	10120346	.	1	+	1.17726265153596e-14	-3.28594865769862
6	22727861	22729475	.	4	+	1.39697806956304e-14	1.49511438756766
3	66334795	66336175	.	1	+	1.4022019493932e-14	1.68584066185121
1	42967721	42968821	.	3	+	1.41737395179941e-14	1.54261955502771
7	33032559	33033078	.	1	+	1.41768122133384e-14	2.59534954164068
5	71091138	71092156	.	3	+	1.56861643884312e-14	1.62081947721633
15	80759348	80760528	.	3	+	1.61047566317028e-14	1.30419575331512
18	53637675	53638887	.	3	+	1.61840134613927e-14	1.56475845951879
8	40049388	40049956	.	1	+	1.88033784762117e-14	2.42591739427693
13	78833335	78834286	.	2	+	1.95095000522146e-14	-2.24744123658901
NW_017194628.1	5517	6336	.	3	+	2.08450571327092e-14	1.97302664426198
8	56826540	56827046	.	1	+	2.09420687997726e-14	1.89675480651811
2	50731698	50732793	.	2	+	2.30611369492124e-14	1.78878047553433
9	80957378	80958836	.	3	+	2.33651811829519e-14	1.25923362279305
8	111022072	111022863	.	2	+	2.45128896894391e-14	-2.39908641750355
9	12808274	12809836	.	3	+	2.50416812570162e-14	1.35093024300896
22	30511147	30512265	.	1	+	2.51316822368487e-14	-2.46407307402201
11	99244445	99245027	.	2	+	2.94403942667233e-14	2.07758041760143
15	75980763	75981590	.	2	+	3.40941122198487e-14	1.84377395622221
6	17801990	17803189	.	3	+	3.42871348598869e-14	1.06660510053109
NW_017195342.1	4079	6757	.	4	+	3.42902169552245e-14	1.78401068451762
4	69207238	69209033	.	2	+	3.44271054138133e-14	1.89391440262734
9	5765898	5766773	.	3	+	3.5420367056708e-14	1.97734949712882
12	60572467	60573060	.	1	+	3.57424847615818e-14	-3.0750219189121
2	43706930	43707766	.	1	+	3.69837418385244e-14	-2.77451897917178
17	600144	601819	.	2	+	4.02348303331134e-14	1.97403271191093
NW_017192607.1	1049	3014	.	3	+	4.23143306841155e-14	2.17347152401075
NW_017190480.1	2493	3857	.	4	+	4.27647798244828e-14	1.8626921403305
2	39884168	39885157	.	3	+	4.56781827513999e-14	1.31641092057533
16	67927407	67929140	.	3	+	4.80663455226069e-14	1.18250758599894
1	19047031	19047695	.	1	+	4.88207749332529e-14	2.53619282570388
23	18984202	18985223	.	2	+	4.89691714497897e-14	-1.56663572807323
2	83902188	83902831	.	2	+	5.17465810045162e-14	-3.17465776484621
14	94486358	94487856	.	2	+	5.22518211775846e-14	1.61132976446979
NW_017197463.1	5424	6887	.	3	+	5.41731747214257e-14	1.98513075462805
14	27463692	27464943	.	1	+	5.65884476259926e-14	1.78996989555134
9	82525784	82526990	.	2	+	5.65884476259926e-14	-1.95771010899655
NW_017189530.1	270681	272301	.	2	+	5.65884476259926e-14	-1.77858048131393
3	58566015	58566897	.	1	+	5.8481394507166e-14	2.24350923973454
8	50959123	50960422	.	3	+	5.95865161828704e-14	1.20899215752666
1	31601959	31603469	.	3	+	6.20825449992506e-14	2.24544007863128
29	31153074	31154238	.	2	+	6.20825449992506e-14	-2.18505470653072
4	107746328	107747111	.	1	+	6.24871212888528e-14	2.85948436798236
12	68061995	68062722	.	2	+	6.43403381275905e-14	-2.37268615523615
12	20554628	20555488	.	3	+	6.7751159437841e-14	1.58742874399038
12	30631017	30632237	.	2	+	6.95451550962385e-14	2.27789368326451
NW_017193497.1	2354	3504	.	3	+	7.44509940768156e-14	1.92613814819667
2	102098743	102099931	.	3	+	7.49468491211644e-14	1.83058786685904
1	65298861	65299937	.	3	+	8.46312381609501e-14	1.30393478951194
NW_017189853.1	22420	23725	.	3	+	8.59916061371895e-14	1.82505858900182
1	132917254	132918184	.	3	+	8.77354563210686e-14	1.69950582130019
5	73959784	73960550	.	1	+	9.14774664660376e-14	2.02219935631184
6	60865849	60866809	.	1	+	9.74648366377762e-14	2.26880146914659
6	62029137	62030728	.	3	+	1.00912934700033e-13	1.33693814479859
21	19214982	19217913	.	2	+	1.06125002145508e-13	1.56830031224768
7	38705201	38706248	.	2	+	1.13054651694762e-13	2.22342364046987
3	62713742	62714444	.	1	+	1.1769247538117e-13	2.32216559445237
5	110717715	110718947	.	1	+	1.18505097510888e-13	-2.27205689033981
1	95239832	95240634	.	3	+	1.20477373501942e-13	1.80860189831603
5	49274938	49275903	.	3	+	1.243788914366e-13	1.35998571744604
8	97094433	97095529	.	3	+	1.31132537647561e-13	1.63942568841658
9	15063966	15064392	.	1	+	1.35075013385919e-13	3.02842072201806
23	44638746	44639757	.	2	+	1.44397627742434e-13	2.03846777388559
11	99872368	99874181	.	2	+	1.4895324843076e-13	-1.93699045849801
13	61439758	61440717	.	1	+	1.5293580478127e-13	-2.44477683303817
29	30985843	30986430	.	2	+	1.5293580478127e-13	-2.4201170662151
13	43889806	43890849	.	1	+	1.75157346343338e-13	-2.19496840280725
15	28461346	28462416	.	2	+	1.84638287679929e-13	1.96274671104425
19	40553498	40554746	.	1	+	2.06909273306726e-13	-2.51941826106475
NW_017189530.1	94838	95826	.	2	+	2.07352607613812e-13	-1.63844906003581
NW_017189541.1	63571	64513	.	2	+	2.10913008885704e-13	-2.54147588899804
29	4690694	4691206	.	1	+	2.16243954867104e-13	3.2834290904402
13	68961049	68961441	.	1	+	2.17338203581265e-13	2.67291708903666
19	22469920	22470862	.	1	+	2.21078998752391e-13	-2.50553462991474
19	4696557	4698079	.	3	+	2.23444542210696e-13	1.60102108407082
17	46742239	46743064	.	1	+	2.37709271010649e-13	1.95749441788099
2	83522872	83524143	.	3	+	2.43721410990296e-13	1.8580155254195
NW_017197607.1	2876	4824	.	4	+	2.527914658122e-13	1.91912886014575
23	19002275	19002712	.	1	+	2.64392211686868e-13	-2.65109635198489
2	43966932	43967838	.	2	+	2.70563445783578e-13	-2.00272189663399
8	70017404	70019667	.	2	+	2.79954319349154e-13	1.4799888210339
1	5213617	5215360	.	3	+	2.84102496053942e-13	1.12555675770795
26	18940838	18941457	.	2	+	2.92400157382632e-13	-3.16352002991406
4	101517195	101518256	.	3	+	2.95571004237263e-13	1.16454879331327
6	95229178	95230831	.	3	+	3.38953124714039e-13	1.51761525043411
1	63609375	63609937	.	3	+	3.41012152905261e-13	1.90643699033103
3	66383169	66385348	.	2	+	3.42987098211834e-13	1.82445848500666
7	92732352	92733830	.	3	+	3.43186091087098e-13	1.3371788672938
2	55804221	55804605	.	1	+	3.43960140102734e-13	-3.01028875875672
26	41247661	41248750	.	3	+	3.50686915742608e-13	1.4473699499995
28	40913012	40913813	.	1	+	3.53859913240216e-13	2.143677480051
10	60084823	60085539	.	2	+	3.81590344916919e-13	-1.84142027825796
10	74436680	74437649	.	1	+	3.90555917340863e-13	-3.13266553136017
1	52535141	52535964	.	3	+	4.06937635592202e-13	1.82926152506548
20	24323822	24325454	.	3	+	4.4489622760612e-13	1.58278645291338
29	36452769	36453309	.	1	+	4.52794867387197e-13	-2.68811776625874
22	1778507	1778955	.	1	+	4.63666067308657e-13	-2.07627332458008
23	32388942	32389980	.	2	+	4.93394308765702e-13	-2.01770159538254
9	67315697	67316826	.	2	+	4.93394308765702e-13	-1.81420185431624
6	61787449	61788982	.	3	+	5.02337420248643e-13	1.87086257033869
21	63575089	63575751	.	2	+	5.101069229405e-13	-1.90931783303655
18	15829211	15829691	.	1	+	5.19645742058033e-13	-2.70846397893272
2	37897741	37899199	.	3	+	5.21915062856577e-13	1.33453640391071
6	116624714	116626179	.	2	+	5.21915062856577e-13	1.4293416590668
9	40078098	40079375	.	3	+	5.37540777606215e-13	1.48233560017281
19	47951421	47952350	.	2	+	5.59780386888019e-13	-2.47152417492823
2	103585069	103585955	.	2	+	5.86237122939895e-13	2.43116001573351
16	26037064	26038166	.	1	+	5.9120742715292e-13	-2.18959722869868
25	1956082	1957205	.	1	+	6.02775896778325e-13	-2.41622201974524
8	110401375	110401973	.	1	+	6.26425035903497e-13	2.30330539463805
6	19593582	19594937	.	3	+	6.35405081256325e-13	1.86142785193592
9	24236205	24236741	.	1	+	6.35405081256325e-13	3.03262100207641
23	30158528	30159550	.	1	+	6.67090183379431e-13	-2.3449201874564
8	45759490	45761150	.	2	+	6.73199280564002e-13	1.62691015889675
NW_017191202.1	6201	7245	.	2	+	6.74067917932275e-13	1.93832164800034
13	75412932	75413371	.	1	+	6.81833402920639e-13	-3.01268878125924
7	86319375	86321347	.	3	+	6.81833402920639e-13	1.45689406433442
NW_017189853.1	9943	11391	.	4	+	7.33782898757301e-13	1.65657307301281
7	92700187	92701796	.	2	+	7.62992896224263e-13	1.75593855301734
1	113160003	113161600	.	3	+	7.68816888109e-13	1.83383577740498
21	55674136	55674646	.	2	+	7.68816888109e-13	-2.16583579564916
7	20572613	20573964	.	3	+	7.75961843822063e-13	1.37487608794101
29	30975849	30976672	.	2	+	8.40779567018844e-13	-1.63723943462384
16	49192957	49193805	.	1	+	8.44456654617029e-13	-1.36334103294107
5	24465537	24465988	.	1	+	8.63780664489959e-13	-4.45608377604114
8	65375955	65378937	.	2	+	8.66744756588663e-13	1.71084851033496
NW_017195377.1	6159	8152	.	4	+	8.66744756588663e-13	2.00069861043236
8	53831617	53833172	.	3	+	8.82473732338693e-13	1.32258947614869
10	59620104	59621103	.	3	+	8.85971091383904e-13	1.67745111096362
18	27825165	27826344	.	1	+	9.12064302265101e-13	-2.32448772889007
22	15096426	15096973	.	1	+	9.93593961089853e-13	-2.95840823346045
10	83688753	83689278	.	2	+	9.99851825463335e-13	-2.66741825791681
5	56750306	56751862	.	3	+	1.05973747496213e-12	-1.38275839143327
1	41004952	41005931	.	2	+	1.06606521198998e-12	1.6937729765323
15	62189059	62190224	.	2	+	1.07435240146088e-12	2.24827940820499
NW_017190005.1	16492	18130	.	4	+	1.07831730675046e-12	1.34972746736397
5	27542873	27543199	.	1	+	1.10999031761446e-12	-1.82362993757443
4	64731758	64733146	.	3	+	1.12081688818579e-12	1.19284408574935
1	153866121	153868253	.	2	+	1.18273515432804e-12	1.46141839846369
15	66699457	66700623	.	3	+	1.24055163486487e-12	1.28977539480725
2	16414127	16414657	.	1	+	1.29046753965481e-12	-3.1219851839485
15	15908675	15909070	.	1	+	1.30616125161736e-12	2.6305099951508
4	31130631	31132724	.	4	+	1.30616125161736e-12	1.84467279172269
16	21967635	21969058	.	2	+	1.33485209729279e-12	1.76160239480327
17	61302368	61304384	.	3	+	1.35691922564109e-12	1.66024119175026
3	20220097	20221144	.	3	+	1.41768473676305e-12	-1.4915075716046
NW_017189516.1	35247390	35247874	.	1	+	1.41768473676305e-12	2.64124762949916
9	89530317	89531209	.	1	+	1.43900406007782e-12	-2.40200109811753
2	9373602	9374980	.	2	+	1.49478716810837e-12	1.47082822179286
NW_017189675.1	4282	7551	.	3	+	1.51759950579765e-12	2.00745161468855
NW_017196539.1	1090	2522	.	3	+	1.55225007289146e-12	1.79784682282636
3	3510815	3511557	.	2	+	1.58037367171686e-12	-2.18962169906566
1	20705103	20706822	.	3	+	1.60527976534364e-12	1.46709713038514
NW_017194871.1	779	3238	.	3	+	1.60527976534364e-12	1.96909790623878
9	73700671	73701759	.	1	+	1.62565519961626e-12	-2.78762132661717
11	804773	805447	.	1	+	1.72966648158481e-12	1.95128552443817
10	77736126	77738813	.	3	+	1.8118529805612e-12	2.01163508574823
4	99786688	99788471	.	3	+	1.81365099613548e-12	1.20752155223875
3	120037585	120038092	.	1	+	1.92258799094756e-12	2.22047243492658
3	43401466	43402450	.	3	+	1.99123155999438e-12	1.82011782904669
17	57830812	57831697	.	2	+	2.08426314511721e-12	-1.94410921184572
20	55796539	55797176	.	1	+	2.13946235651436e-12	2.50562962618028
21	56869900	56870335	.	1	+	2.23882116671887e-12	-2.81611676779776
1	142379979	142380560	.	1	+	2.28733084390675e-12	-2.20050895094407
7	55222637	55223279	.	2	+	2.30315307273117e-12	-1.99731085316448
13	77821061	77821380	.	1	+	2.35475769679259e-12	2.73272690621701
29	46471150	46471891	.	1	+	2.35475769679259e-12	-2.79377710714411
25	24719387	24719868	.	1	+	2.46297270931835e-12	2.26033164536754
9	25512960	25514047	.	3	+	2.4678525297775e-12	1.79294277729745
NW_017192054.1	22459	26248	.	5	+	2.52143083778373e-12	2.10180287306608
6	2393617	2394886	.	3	+	2.54070066470958e-12	1.31820973898689
17	4812068	4812906	.	2	+	2.60924279171578e-12	-2.29929574093495
9	57177696	57179255	.	3	+	2.63187891511448e-12	1.74470957457825
21	67353732	67354388	.	1	+	2.70496822196419e-12	-3.04494709213978
26	44554009	44555234	.	3	+	2.73204875125521e-12	1.90756226178589
5	42253029	42253983	.	2	+	2.75845094886404e-12	-2.04736780065171
14	57332231	57333055	.	2	+	2.78734004826666e-12	-2.02549210442262
26	35694585	35696256	.	3	+	2.88342281587913e-12	1.61588339517985
3	104019332	104020053	.	2	+	2.883791853998e-12	-1.81642202661458
6	90372967	90374110	.	3	+	3.03759343698684e-12	1.80381585403124
3	112691763	112692908	.	3	+	3.05518490231064e-12	1.47597308157565
2	50184553	50185902	.	1	+	3.06472058964128e-12	-2.29568818356887
3	64509662	64511029	.	3	+	3.06472058964128e-12	1.13427136789033
27	8565295	8566236	.	2	+	3.07167473478934e-12	-1.96494164112982
14	10912276	10913563	.	3	+	3.31724374199897e-12	1.62656333492872
15	29284589	29285197	.	1	+	3.31724374199897e-12	-3.45395097105195
1	130202726	130204582	.	3	+	3.4009925683192e-12	1.58434694432701
11	78003611	78004968	.	2	+	3.41602639385049e-12	2.48591343142475
8	23158825	23160380	.	3	+	3.41602639385049e-12	1.45840971392194
9	73689299	73690574	.	1	+	3.41602639385049e-12	-2.53724605644447
NW_017196211.1	4517	6320	.	4	+	3.50820777321852e-12	2.20514320856229
14	55683788	55684378	.	1	+	3.66999066565001e-12	-2.11931130279778
NW_017192950.1	2075	3040	.	3	+	3.7659960282375e-12	1.81268705003517
14	54918528	54919740	.	3	+	3.84531161951647e-12	1.40187779906626
2	13360903	13362735	.	1	+	4.14662182500137e-12	-2.52866368496026
25	2889971	2890455	.	1	+	4.17652093813603e-12	-4.20457054384321
21	9822668	9823033	.	1	+	4.21099342775501e-12	2.52585365154764
21	33123951	33125037	.	2	+	4.25326506650274e-12	2.06233695211333
23	19338595	19339688	.	3	+	4.49568241010047e-12	1.55945732201454
28	42775761	42776359	.	3	+	4.53514994714194e-12	1.72939811209688
25	39526868	39527418	.	1	+	4.84626883293758e-12	-2.90796768687919
21	33683479	33684211	.	2	+	4.89990429352878e-12	2.00357969307772
28	32552488	32556311	.	3	+	4.89990429352878e-12	2.03464742733366
4	26128299	26129062	.	1	+	4.98306803695874e-12	-2.62700677587401
20	30471281	30472221	.	1	+	5.55159397233252e-12	2.23767158617134
23	12264737	12265055	.	1	+	5.73982746765947e-12	2.24650008526064
16	4246934	4247601	.	1	+	5.82299995224689e-12	1.98429750041527
11	3853060	3853780	.	1	+	6.44334034994981e-12	-3.17430451677791
12	75292887	75293670	.	2	+	6.53876049863995e-12	-2.27910410710224
22	50802145	50802811	.	1	+	6.53876049863995e-12	-2.93794764757592
18	50097504	50098838	.	1	+	6.5763679318198e-12	-2.47644111567095
29	41167730	41168711	.	2	+	6.5763679318198e-12	-2.20686288816244
29	43872577	43873285	.	2	+	6.5763679318198e-12	-3.12369233447008
27	37618388	37619188	.	1	+	6.66460089121402e-12	1.90816734980802
NW_017189710.1	3094	6344	.	5	+	6.93968593724206e-12	1.61291184357673
5	36128774	36129883	.	3	+	7.31144363190391e-12	1.92335986396711
16	45445399	45446237	.	2	+	7.48536429837539e-12	-1.42468879764047
NW_017189517.1	33342238	33344264	.	2	+	7.69533982279875e-12	1.72072066540881
15	50328913	50329996	.	1	+	7.74678579588837e-12	-2.37781922238032
10	17255253	17256193	.	2	+	7.9242725089643e-12	-1.4785965986643
29	25771506	25772492	.	1	+	7.92926642272803e-12	-2.72435627700189
11	73372402	73373035	.	1	+	7.94837401391131e-12	-2.53104152759196
17	4848501	4850877	.	3	+	8.02401064132508e-12	1.48995024427753
2	104826348	104828153	.	3	+	8.38692578693055e-12	1.68310324656009
NW_017189735.1	30905	33455	.	3	+	8.41493881349978e-12	1.52422948871532
NW_017192589.1	4315	6121	.	3	+	8.48635993005585e-12	1.69620927240861
1	128647655	128649080	.	2	+	8.66678400837176e-12	1.69460145033085
16	78950264	78951938	.	2	+	8.66678400837176e-12	-1.51650626472765
25	28126013	28126940	.	1	+	8.66678400837176e-12	-2.63891947660932
2	96354855	96356184	.	3	+	8.92018875640505e-12	1.10134148953427
27	30625794	30626808	.	1	+	9.06787900510127e-12	-2.5773651986519
3	78106434	78107308	.	2	+	9.08262446385066e-12	-2.19470901645127
7	103271961	103273188	.	2	+	9.15268921208098e-12	-1.64828662983311
27	29341917	29344002	.	3	+	9.24573383422363e-12	1.63361450685862
25	1431916	1432862	.	3	+	9.26738792115319e-12	-1.26770533374237
1	49834190	49837639	.	4	+	9.49087594604028e-12	1.2635869355897
15	63717398	63718352	.	1	+	9.49517934386509e-12	-2.73922284315871
13	10839650	10840302	.	1	+	9.6949677962699e-12	-3.14686821940738
10	69198349	69200925	.	3	+	9.96985390832226e-12	1.37667943295
24	32948068	32949019	.	2	+	1.00705139265313e-11	-1.97342957832905
NW_017191913.1	1424	4083	.	2	+	1.00813430605188e-11	1.70654188220744
5	68751376	68752676	.	3	+	1.01040815991862e-11	1.25134345337205
NW_017189657.1	35587	37429	.	3	+	1.01398266482986e-11	1.81448208089866
3	15362445	15362968	.	1	+	1.01974597316193e-11	-3.43280703669183
18	3637963	3639984	.	1	+	1.02555461164525e-11	-1.87729043338291
19	39773483	39774358	.	1	+	1.04561984700716e-11	-2.13659593788849
13	43683455	43684306	.	1	+	1.04896908927788e-11	-2.44287228200155
3	46704220	46706189	.	3	+	1.06042514601918e-11	1.60724644968526
3	94148488	94149377	.	1	+	1.07306812541166e-11	-3.00353583704598
21	42107436	42108789	.	1	+	1.08198707740309e-11	2.19001195579127
12	30704044	30705092	.	2	+	1.08523886420324e-11	1.97678855920627
9	62219814	62220892	.	3	+	1.12862087462607e-11	1.09936905991984
29	43201426	43202477	.	3	+	1.1360278393784e-11	1.48783641921786
6	56228806	56229994	.	2	+	1.1775984404476e-11	2.11173229976782
24	30557278	30558534	.	3	+	1.18853817280804e-11	1.84561916834325
NW_017198233.1	2613	3836	.	2	+	1.19094199575415e-11	1.89346004747515
NW_017189675.1	8510	9309	.	1	+	1.22518539789702e-11	1.6193562478811
11	24435443	24436238	.	2	+	1.23297432799036e-11	-1.73944085376335
13	78091621	78092101	.	1	+	1.24144957205597e-11	-2.40481170108782
10	78376479	78377270	.	1	+	1.34301313410709e-11	1.7810827226451
5	18778965	18780000	.	2	+	1.4176573057573e-11	2.20845888630334
8	14789234	14790230	.	2	+	1.48941365120547e-11	1.87884716856798
7	94652319	94652801	.	1	+	1.55709255515184e-11	-3.17963443468877
16	49418457	49418809	.	1	+	1.57472255816437e-11	2.13039147802699
21	27327227	27328919	.	2	+	1.65657959987403e-11	-1.48616344644752
21	22792574	22794665	.	3	+	1.65879941647847e-11	2.07270624693492
21	32363317	32364682	.	3	+	1.65879941647847e-11	1.65767152736767
11	1492942	1493463	.	1	+	1.68269341472152e-11	-3.37346756846772
25	24743376	24743831	.	1	+	1.68367668255151e-11	-2.80908788750952
9	49507990	49508849	.	2	+	1.68367668255151e-11	1.96504360633102
13	34178741	34180630	.	4	+	1.73869938826511e-11	1.07000415072791
6	63684661	63686136	.	2	+	1.87146463192339e-11	1.89459169100115
4	45865345	45867238	.	3	+	1.87657160224069e-11	1.30785582839852
8	1204400	1205972	.	3	+	1.88436061410706e-11	1.13662231595023
5	94071208	94071816	.	1	+	1.90023058081812e-11	-5.0432511372635
7	41722378	41723181	.	1	+	1.9069603395916e-11	-2.21757276554637
7	59662032	59663262	.	2	+	1.94025774875099e-11	1.80093473595188
NW_017190092.1	12239	12779	.	1	+	1.94025774875099e-11	1.47687275655336
NW_017189653.1	19013	23081	.	3	+	1.95291773329448e-11	1.70836671487553
19	31803906	31804378	.	1	+	1.96418087661757e-11	-3.61316497143079
11	74091122	74092148	.	2	+	1.97554657588582e-11	-1.58879913409427
NW_017189516.1	19695874	19696879	.	2	+	1.97554657588582e-11	-1.49716310904235
7	8051076	8052396	.	3	+	1.98058672398408e-11	1.40082581917585
14	118707	120471	.	3	+	2.07766924314617e-11	1.5565049565346
7	9725906	9726183	.	1	+	2.0934579513065e-11	2.66532749035251
1	98849691	98851391	.	3	+	2.1013721294756e-11	1.27937602547904
17	27038742	27040083	.	3	+	2.11351748653075e-11	1.41322143665469
16	5913095	5916052	.	2	+	2.11668696606862e-11	1.96398431416707
11	21592282	21593281	.	3	+	2.14504783949502e-11	2.10074765501449
13	46191584	46193441	.	1	+	2.19596615180633e-11	1.65514445345395
7	79874124	79875043	.	1	+	2.3422290091671e-11	2.25047562886569
12	20345454	20346840	.	3	+	2.36340817946397e-11	1.75525899440224
17	70627383	70628496	.	3	+	2.36536679602608e-11	1.70216675420886
17	19046911	19047675	.	2	+	2.50383015162645e-11	-2.32733077717896
3	110961382	110961857	.	1	+	2.51289715609259e-11	-2.61339928978173
2	114079995	114080760	.	2	+	2.53540223440971e-11	-2.03454802826242
1	78087275	78088798	.	3	+	2.57852993258149e-11	1.83727134337409
2	129739776	129740635	.	2	+	2.58838712600853e-11	1.7792258876751
3	13976524	13977106	.	2	+	2.71432765998177e-11	-1.96731879158547
14	57775911	57776481	.	2	+	2.81165312766801e-11	1.99885881630488
1	23865847	23866604	.	1	+	2.82241209619488e-11	4.64897553403719
2	50137880	50138979	.	2	+	2.82637090373728e-11	-2.00433332613322
3	62314690	62315967	.	3	+	2.89636368348991e-11	1.76885923359741
4	52187555	52188642	.	2	+	2.98076724694253e-11	-2.08409828163397
7	28868044	28869274	.	3	+	2.98913565077465e-11	1.1762068868048
1	42644285	42645363	.	1	+	3.0533635552525e-11	-2.38770048224123
19	12477805	12478739	.	2	+	3.07872325729793e-11	-1.44591123590004
14	4144576	4145108	.	1	+	3.09693543980831e-11	2.26254520653033
22	43155933	43157212	.	2	+	3.13748320055835e-11	-1.80196001938606
25	40077926	40078833	.	3	+	3.13748320055835e-11	-1.51817773083684
28	17724695	17724962	.	1	+	3.22179693454132e-11	2.55033229974503
1	64281064	64282422	.	1	+	3.2474538217856e-11	-1.87771196587199
19	38625773	38626626	.	2	+	3.39326537938789e-11	-1.95072027955362
28	35710952	35712111	.	3	+	3.39326537938789e-11	2.03835701412848
9	82670136	82670976	.	3	+	3.54099366236594e-11	-1.36038113016876
5	6072350	6073910	.	2	+	3.5917990416608e-11	1.58629051520325
18	44783887	44785171	.	3	+	3.59456948798876e-11	1.29677543218897
1	119689571	119690060	.	1	+	3.59521921414608e-11	2.82560785139056
17	17163251	17163927	.	2	+	3.59521921414608e-11	-1.82474916889326
14	21871771	21873261	.	2	+	3.65978595486842e-11	1.75699015382273
13	47119611	47121125	.	1	+	3.7770354694177e-11	-2.73526521025451
6	38067496	38069339	.	3	+	3.82369227702761e-11	1.23941892454197
28	27996752	27997616	.	2	+	3.93884782190243e-11	2.34709443080985
19	31507084	31508053	.	1	+	3.97843265976895e-11	1.80768824559945
NW_017197600.1	3582	7821	.	3	+	4.08924997778912e-11	1.18767932974008
16	42544002	42544458	.	1	+	4.12896234534051e-11	-1.77251019461643
21	69275905	69277875	.	3	+	4.17562974074551e-11	1.75875601233977
19	40387172	40387814	.	1	+	4.19980690606468e-11	-2.53032231896178
25	3563514	3564625	.	3	+	4.22641702413751e-11	-1.57163566737717
21	58141927	58144456	.	2	+	4.25718265758541e-11	1.50567641623372
19	24884228	24884888	.	1	+	4.37311027946575e-11	-2.46208023381318
6	2687647	2688511	.	1	+	4.37311027946575e-11	1.86051856133487
12	67991634	67992968	.	1	+	4.50858797602899e-11	-2.36989960337503
8	85886252	85887454	.	2	+	4.57782431724682e-11	1.55089120020659
9	11217913	11219081	.	3	+	4.66293140490205e-11	1.37557085698551
23	18287833	18288373	.	1	+	4.75526118683785e-11	-1.59826810646073
17	60256918	60257841	.	1	+	4.83560162423534e-11	-2.91423528432716
3	105441210	105442095	.	2	+	5.1610429505146e-11	-1.23326137797518
NW_017189737.1	19376	20525	.	3	+	5.1610429505146e-11	1.71403738010236
12	11548894	11549476	.	1	+	5.19275894017658e-11	-2.20393177495982
11	104543788	104545700	.	1	+	5.2452791021908e-11	1.74984944610111
10	79228214	79228892	.	2	+	5.24589695890587e-11	-1.6417911228813
9	67427644	67428194	.	2	+	5.27179320331699e-11	-2.56998637151374
6	22464603	22465484	.	1	+	5.56833005283723e-11	-3.110813700967
12	10703026	10703768	.	2	+	5.63573190116893e-11	-1.64665606582241
NW_017192274.1	16583	18819	.	2	+	5.99224639952206e-11	2.0763632363923
3	118642722	118643635	.	1	+	6.02306894904859e-11	-2.54004772833337
7	59650680	59651831	.	3	+	6.03825689770721e-11	1.41137885929164
11	71565606	71567068	.	1	+	6.13726711828197e-11	-2.24648639719898
7	38722795	38723390	.	1	+	6.13726711828197e-11	2.1559428874824
15	81411226	81413628	.	2	+	6.16648777673286e-11	1.46040933526457
8	22128594	22129522	.	3	+	6.30675600335601e-11	1.79456676085121
13	23175193	23176014	.	2	+	6.34747390421971e-11	-2.04930378025796
1	66081717	66082982	.	3	+	6.59954992483616e-11	1.22031318619062
22	11497416	11498583	.	1	+	6.61485388430391e-11	-2.10393720016484
8	90017955	90019222	.	1	+	6.69015339420601e-11	1.59628224359312
1	18028488	18030419	.	4	+	6.71085519580525e-11	1.1250847643905
2	7439109	7439605	.	1	+	6.71394889703784e-11	-1.68700409289034
23	39383037	39384002	.	2	+	6.83018768266735e-11	1.78026631082871
8	51753310	51754496	.	3	+	6.83018768266735e-11	1.8110075060541
7	103463681	103464624	.	1	+	6.8545162628358e-11	-2.52750053899059
1	40998467	41000017	.	2	+	7.04906279554462e-11	1.59039653827991
1	75729912	75730756	.	1	+	7.12417741351542e-11	-2.76464238123681
16	30486664	30487388	.	1	+	7.14284280119419e-11	1.97924177507468
2	4916753	4917662	.	2	+	7.15048706080334e-11	-1.88158872245463
9	37874858	37875797	.	1	+	7.15048706080334e-11	-3.0720313987687
1	142301095	142301672	.	2	+	7.23847855480238e-11	-2.38822224902832
10	24606022	24607768	.	3	+	7.30669595248732e-11	1.71734922848116
26	21370569	21371390	.	2	+	7.34616436217462e-11	-1.9855115085385
15	2596561	2596804	.	1	+	7.39244904003946e-11	2.42085004600068
5	34447222	34448689	.	2	+	7.57583274606157e-11	1.66322069578621
15	17498157	17498996	.	2	+	7.62338368474479e-11	-2.48274566657096
18	25836109	25837431	.	2	+	7.70746638725272e-11	-1.78126208272235
27	25356812	25357270	.	1	+	7.81163752884028e-11	2.23000676272163
16	35220739	35221590	.	1	+	7.93662893574162e-11	2.1639173805278
3	100028043	100029382	.	2	+	8.11315596489006e-11	1.63863235212394
11	47735964	47737240	.	2	+	8.43233336770797e-11	1.80849377839992
17	35899751	35900371	.	1	+	8.46445302374131e-11	-2.36864342785542
NW_017189516.1	54521654	54522474	.	2	+	8.48260717036318e-11	-3.08216644786573
17	10125360	10126096	.	1	+	8.51396281855509e-11	2.03438107738123
4	17297140	17298013	.	2	+	8.55253443491065e-11	-1.75606273005546
3	36352568	36353208	.	1	+	8.76119362715627e-11	1.90386529464543
23	22600113	22603097	.	2	+	8.88842480468906e-11	1.73332969287594
25	24769027	24770129	.	1	+	9.13508845326671e-11	-2.48873058748551
19	36612334	36613340	.	1	+	9.24887008901443e-11	-2.74585128737303
2	135380669	135382153	.	3	+	9.30121103908395e-11	1.75079400782123
6	372966	376359	.	2	+	9.56691166547112e-11	1.30810788064823
11	85454932	85457074	.	2	+	9.73342767232073e-11	1.68623917957624
12	50829246	50830617	.	3	+	9.81907798088431e-11	1.09801189947867
8	85652840	85654033	.	2	+	9.8488285543043e-11	1.57544071854569
12	32784675	32785064	.	1	+	1.00865245647674e-10	2.48697794574215
21	15443929	15444375	.	1	+	1.01053993640849e-10	-2.30735232472438
13	67256481	67256910	.	1	+	1.09188542392218e-10	-2.60854708625782
23	5936581	5937044	.	1	+	1.09636462038548e-10	-1.60065519018353
3	92344228	92345528	.	3	+	1.09636462038548e-10	1.42997910755835
10	21748463	21749029	.	1	+	1.09682065684831e-10	-2.64291142417344
14	73629211	73629805	.	1	+	1.10034716251169e-10	-2.29743640153386
12	54228074	54228683	.	2	+	1.11337804731561e-10	-1.90490495645302
5	56386934	56387562	.	1	+	1.13561376803559e-10	-1.82463728958134
NW_017195067.1	5776	7113	.	3	+	1.14855498369817e-10	1.78190103870249
9	48105712	48107075	.	3	+	1.150401287135e-10	1.03279908256009
13	63428057	63429871	.	3	+	1.15701974980499e-10	-1.77414209035688
12	34209193	34209997	.	2	+	1.16225523879127e-10	2.21866700863733
17	8729479	8730665	.	3	+	1.18395638841753e-10	-1.06542633116711
NW_017189737.1	16850	18239	.	3	+	1.18395638841753e-10	1.16650253643541
13	50706249	50707642	.	3	+	1.20217201756262e-10	1.38216126777665
7	22180686	22181248	.	1	+	1.20492126690035e-10	2.34592663575969
NW_017190480.1	6801	9570	.	3	+	1.21672736739478e-10	2.04155877210353
NW_017190155.1	101502	102898	.	2	+	1.21772566988305e-10	1.74992859827824
15	77232491	77233419	.	2	+	1.21987731569845e-10	2.22355364890763
9	82640806	82641428	.	1	+	1.23549454437491e-10	-2.45990834421287
19	18591711	18592259	.	1	+	1.26380471567339e-10	1.86278357002862
5	48467375	48467761	.	1	+	1.26857225582561e-10	-2.09174386837542
8	70077879	70080044	.	3	+	1.28434242899154e-10	2.12251295038994
5	118725407	118726444	.	2	+	1.30653607079715e-10	-1.15346707048101
9	20227147	20227628	.	1	+	1.33067390655672e-10	2.21520119646353
NW_017189865.1	23512	24610	.	3	+	1.33851767250962e-10	1.69107663791879
28	42453936	42454461	.	3	+	1.35406520253174e-10	1.78415158464192
13	51039289	51039997	.	1	+	1.38103600281969e-10	-4.11332826757609
2	97224182	97225350	.	1	+	1.38103600281969e-10	1.75362870221387
1	116624421	116626471	.	2	+	1.39149577801021e-10	1.33166508471567
26	28479590	28480649	.	1	+	1.39176055484335e-10	-1.919568049311
28	9923904	9924978	.	3	+	1.43835360452714e-10	1.15906019055309
2	43836553	43837049	.	1	+	1.44457145804563e-10	-2.44787330734626
5	37664601	37666055	.	3	+	1.46077648973415e-10	1.49386210277163
15	1206820	1208348	.	3	+	1.47167352957726e-10	1.08727342430804
2	17349539	17350588	.	1	+	1.47515014423501e-10	-2.43470150838026
19	55640162	55641233	.	2	+	1.48069450332949e-10	-1.33120188408681
NW_017189517.1	18215080	18215718	.	1	+	1.55483678116269e-10	2.1119614003695
6	58666202	58667421	.	3	+	1.55876169632644e-10	1.22857127199516
21	13479714	13480450	.	2	+	1.56375741309126e-10	-1.6912925311135
10	93462547	93463313	.	1	+	1.56529899528256e-10	-2.06235931365096
11	20892631	20893022	.	1	+	1.56740376900035e-10	-3.07871798990805
15	16054276	16055279	.	2	+	1.56835255123087e-10	1.67927913241997
10	25123329	25124707	.	1	+	1.57191637561496e-10	1.66779577937639
27	43407487	43407964	.	2	+	1.57191637561496e-10	1.68689010609148
21	15759013	15759769	.	2	+	1.60275984184401e-10	-2.24962551639615
18	35446380	35447069	.	1	+	1.60985684875684e-10	-3.00313368729977
21	24541084	24542561	.	3	+	1.61568543081813e-10	1.68767020109712
5	4632735	4633964	.	3	+	1.61888285563536e-10	1.76834690254132
13	56692936	56694038	.	3	+	1.61902007954492e-10	1.50049246778331
12	11655742	11656193	.	1	+	1.62402698430465e-10	-2.96453163950348
9	62812550	62813381	.	2	+	1.65991614707574e-10	-1.67552727230897
18	62455727	62456368	.	1	+	1.67215683423611e-10	-2.01475101258045
4	58819939	58820674	.	2	+	1.67215683423611e-10	-2.07298017213703
18	35405616	35406094	.	1	+	1.74257793184302e-10	2.38578058135504
14	10476472	10476875	.	1	+	1.81168299438156e-10	2.39479856099246
1	118769488	118770721	.	3	+	1.84135834779407e-10	1.19639877907607
22	55641876	55642461	.	1	+	1.87053043906914e-10	-3.42340345353504
26	12706316	12707262	.	2	+	1.89622424688639e-10	-2.14193381138601
24	3921864	3922637	.	2	+	1.9513438668666e-10	-1.90762865838862
8	111008032	111008532	.	1	+	2.01593141067815e-10	-2.86300107894954
6	2923687	2925033	.	3	+	2.02634098644528e-10	1.34357684492502
13	17563295	17564049	.	1	+	2.07885857557876e-10	-2.15856964199404
15	5349280	5349982	.	2	+	2.07885857557876e-10	-1.93801741559506
23	32667030	32668720	.	1	+	2.09779823098059e-10	-1.91425818845607
4	25369202	25369853	.	1	+	2.1012190454127e-10	-3.22082859862071
2	8957607	8958261	.	1	+	2.17471102718977e-10	-2.71417450007759
16	76111828	76112258	.	1	+	2.19294961057618e-10	-2.99176903773498
1	2809162	2809712	.	1	+	2.21308969256734e-10	-2.26314678780639
11	69337313	69337750	.	1	+	2.26052912687484e-10	-3.33451209212626
NW_017193883.1	1109	2132	.	3	+	2.27218623438847e-10	1.83952866847198
9	16017899	16019005	.	3	+	2.32956770347461e-10	1.18252073743316
1	114214578	114216544	.	3	+	2.34574080153643e-10	1.12980320912859
20	11424250	11424893	.	2	+	2.35226434467016e-10	-2.73682158585514
1	37028930	37029937	.	3	+	2.39470034978408e-10	1.43336146878617
22	7286567	7287841	.	1	+	2.41064033263735e-10	-2.03901709893537
16	78841433	78842084	.	1	+	2.41551531085869e-10	-2.54028746906937
2	117879689	117881102	.	3	+	2.41707647239197e-10	1.18369408164753
26	12605627	12606636	.	2	+	2.48614410829209e-10	-1.50935046439562
4	17710104	17711143	.	3	+	2.52758457408813e-10	-1.38860798727868
7	102021637	102023707	.	2	+	2.53257704256258e-10	-1.24307932202339
NW_017190155.1	103037	104035	.	3	+	2.54876494360726e-10	1.78959626452441
10	44547304	44548752	.	3	+	2.59974838249512e-10	1.5132027668402
16	4054275	4055052	.	3	+	2.59974838249512e-10	-1.36961370346092
24	37571461	37571952	.	1	+	2.59974838249512e-10	1.98017065081323
NW_017189762.1	11443	12214	.	2	+	2.59974838249512e-10	1.75545672027162
NW_017189541.1	106726	107345	.	1	+	2.60524351568693e-10	-1.59246748556698
16	45408991	45409817	.	1	+	2.60884367517341e-10	-1.93656052406155
27	43061713	43063193	.	2	+	2.61913835843014e-10	1.74235968278393
18	67217295	67218501	.	3	+	2.65003531152968e-10	-1.05749990283036
21	421739	422948	.	1	+	2.65601825669078e-10	1.72439925894045
2	10484615	10486061	.	4	+	2.73766359245384e-10	1.3864253710882
3	112045791	112046644	.	3	+	2.73766359245384e-10	1.3945450642808
2	117617097	117618495	.	3	+	2.83806558995379e-10	1.5221806737738
24	32962287	32963300	.	1	+	2.84837370701505e-10	2.10583339942877
18	36091153	36092340	.	2	+	2.85515705032883e-10	-1.18489941577405
19	40434839	40436596	.	2	+	2.92832437000096e-10	-1.41168879245961
9	59883257	59883865	.	2	+	3.02605630147464e-10	2.00257786840545
19	19624550	19625183	.	1	+	3.03055457295656e-10	-2.4147565393244
24	30662668	30663994	.	3	+	3.03055457295656e-10	1.51625749501355
15	56276618	56278443	.	3	+	3.04980949797694e-10	1.23534144638574
7	35439457	35440519	.	3	+	3.09237312505081e-10	1.16380508948201
17	5605214	5606054	.	2	+	3.10745773665711e-10	-1.85265681189181
NW_017189517.1	33339305	33340529	.	3	+	3.10745773665711e-10	1.61114450826575
NW_017190201.1	3337	5235	.	3	+	3.13355523091812e-10	1.6755200351731
3	69678412	69680455	.	1	+	3.14904569708725e-10	-1.97943682623378
6	86607686	86609668	.	3	+	3.15945256285095e-10	1.09385023818943
2	39391533	39392881	.	3	+	3.18971486049798e-10	1.19091316516599
6	114280727	114283591	.	3	+	3.19011965085266e-10	1.56894332425569
18	64241484	64242317	.	1	+	3.37192576368943e-10	2.12304757995505
18	65582380	65584050	.	2	+	3.44922131341197e-10	1.9211295894088
22	2010685	2012106	.	2	+	3.53359844382242e-10	1.7096862625752
NW_017190727.1	7875	8976	.	2	+	3.5563370863311e-10	2.04553645106288
NW_017191511.1	4796	5391	.	2	+	3.57725614834753e-10	2.09570126152266
NW_017189541.1	69757	70647	.	2	+	3.60105745199049e-10	-1.49006779299196
13	65581323	65582758	.	1	+	3.61778254408368e-10	-1.96149853129844
10	97983856	97986180	.	3	+	3.62219528798045e-10	1.71660510414682
9	68700001	68701586	.	4	+	3.65957304495863e-10	1.46051545377541
21	22778570	22779720	.	3	+	3.66008142709428e-10	1.96523642934407
21	24548415	24550129	.	2	+	3.71887881839332e-10	1.50444391631297
9	29788665	29789199	.	1	+	3.71887881839332e-10	-3.50932289623676
10	96933475	96934560	.	3	+	3.73281227975794e-10	1.65699929328332
7	79671670	79672922	.	3	+	3.73774564754558e-10	1.35966146727667
18	18632596	18633966	.	2	+	3.8979938817651e-10	1.34618544849702
13	65568217	65569150	.	1	+	3.92281766516152e-10	-2.37013204786642
11	98885340	98885893	.	1	+	3.94837811750764e-10	-1.73783351315607
3	75067106	75068168	.	3	+	3.95199106800057e-10	1.76710413765753
9	13479027	13479759	.	1	+	3.95199106800057e-10	1.59712397120598
1	1983845	1984130	.	1	+	3.95687567193341e-10	3.01136971507433
8	86263077	86264272	.	3	+	4.02909225141515e-10	1.12999311884726
17	35375282	35376979	.	4	+	4.03273534305418e-10	1.18692020728465
NW_017189517.1	40185082	40188649	.	3	+	4.08587039754198e-10	1.46484621550776
20	22112063	22112865	.	1	+	4.14159789830376e-10	-3.51238215258465
4	75944059	75945276	.	3	+	4.3674936499759e-10	1.01366750289606
NW_017189965.1	11015	11962	.	3	+	4.40614225369806e-10	1.70457716288636
11	24351886	24352534	.	2	+	4.42521695755316e-10	1.94422374770103
13	35659831	35661377	.	2	+	4.44580002993532e-10	-1.66455383279211
23	5310964	5311872	.	1	+	4.50084425612548e-10	1.84295864343685
9	23403600	23405367	.	2	+	4.55569026043275e-10	1.85874620162834
2	40098042	40098693	.	2	+	4.56165681724026e-10	-2.1315239581961
13	28584052	28584485	.	1	+	4.60602453522801e-10	-2.31397849488361
2	93472822	93473585	.	2	+	4.60792472482746e-10	2.60154485907929
28	4025522	4026420	.	1	+	4.68474749448249e-10	-2.18258851244421
NW_017189633.1	35347	38551	.	2	+	4.70179149381479e-10	1.4056419883696
7	20508616	20510204	.	3	+	4.71935855766075e-10	1.16036207086291
20	38301026	38301963	.	2	+	4.75829168758202e-10	-1.75398943680205
14	41894038	41895091	.	3	+	4.81723835693678e-10	1.31637012111491
3	66352687	66354233	.	4	+	4.83304038173358e-10	1.31959684519207
NW_017189516.1	64745686	64746189	.	1	+	4.85167291691788e-10	-2.17379406360491
25	3015078	3016135	.	1	+	4.91056979500479e-10	-2.12562642248738
18	26922211	26924407	.	1	+	4.98305537718606e-10	1.63288633698068
11	36786507	36788118	.	3	+	5.00538095735692e-10	1.4410674437619
11	74128556	74129087	.	1	+	5.00538095735692e-10	-2.70328211635114
2	11154430	11155429	.	3	+	5.04668136228719e-10	-1.2324428136826
1	3074628	3074880	.	1	+	5.04884916335741e-10	2.51695962439699
21	30022078	30022833	.	1	+	5.09299256796424e-10	-2.60030771824324
26	47907025	47907508	.	1	+	5.09814724479674e-10	2.70963048826028
7	94757027	94757701	.	1	+	5.11560044221045e-10	-2.45541635748933
NW_017190226.1	7269	7783	.	2	+	5.12188793680693e-10	1.78740205744401
NW_017189624.1	18187	20718	.	3	+	5.15329104769101e-10	1.38009986372957
1	587366	587770	.	1	+	5.20736528132006e-10	2.41448251562689
7	92666176	92666612	.	1	+	5.33361356235225e-10	-2.02633018834178
NW_017193383.1	12768	13807	.	3	+	5.36259175342248e-10	1.74631539495649
3	55549790	55550214	.	1	+	5.37851649231754e-10	2.43125012275582
13	10820875	10821660	.	3	+	5.40930989913291e-10	-1.25547018026595
19	19975090	19976152	.	2	+	5.41005454259057e-10	-1.20824294206168
6	13623606	13625011	.	3	+	5.41005454259057e-10	1.07537668407728
8	86861382	86862095	.	2	+	5.41005454259057e-10	2.06856879144842
7	105676658	105678383	.	3	+	5.5342271799708e-10	1.05977052065769
24	9591083	9592200	.	3	+	5.55628931798123e-10	2.27712766883024
10	76297120	76298162	.	3	+	5.70281999928575e-10	1.51629036188089
19	36965910	36966558	.	1	+	5.70792780206453e-10	-2.1182412297442
20	22432791	22433475	.	2	+	5.80389926352642e-10	-2.84135562685417
16	44976630	44978989	.	3	+	5.96878776121865e-10	1.66004178758413
2	43754055	43754942	.	2	+	5.99014788173537e-10	-2.29994975506704
16	43282908	43283487	.	2	+	6.02160363345008e-10	-2.02247058471316
1	64002304	64002943	.	2	+	6.07897697665508e-10	-2.44195767966074
1	83536293	83537579	.	2	+	6.07897697665508e-10	-2.0779624742622
17	1999337	2000229	.	1	+	6.07897697665508e-10	-1.98985339216482
6	53436583	53437236	.	1	+	6.14262291699719e-10	2.48881187628889
19	8351911	8352726	.	2	+	6.23287423694379e-10	-1.43737614715397
NW_017196176.1	6935	8250	.	3	+	6.23287423694379e-10	1.63398643415265
NW_017190085.1	22757	24240	.	2	+	6.41158870955463e-10	1.72205563927728
NW_017189810.1	726	2320	.	3	+	6.41815032332394e-10	1.61621367219968
6	4588604	4590587	.	3	+	6.42328353169988e-10	1.35351834549763
NW_017190145.1	110944	112787	.	3	+	6.51546152160836e-10	1.66551749551809
2	122829023	122830158	.	3	+	6.566666164183e-10	1.49451794213474
21	15441000	15441571	.	1	+	6.74122862097256e-10	-2.81867588086087
22	12787464	12788237	.	3	+	6.80366037361073e-10	1.99178451873366
3	7959988	7962106	.	1	+	6.8429048180902e-10	1.50309678784955
19	14013811	14014670	.	1	+	6.8611868832091e-10	2.11032211378278
4	93920012	93921479	.	1	+	6.89887203119016e-10	1.49941700594364
13	11368472	11370294	.	1	+	6.9628132030196e-10	-1.70800061492446
21	22785151	22785693	.	1	+	6.96632517729864e-10	1.69576641842665
4	5488790	5490223	.	3	+	7.0647038617913e-10	1.4679932833803
21	65316156	65318026	.	2	+	7.08702046903076e-10	1.43889858350015
2	10521991	10522838	.	3	+	7.38859707021244e-10	-1.15351817098183
NW_017189626.1	20166	21995	.	3	+	7.69554574819067e-10	1.49231687007513
5	111674393	111675246	.	2	+	7.89814185466959e-10	-1.34550503649791
3	62580677	62582384	.	3	+	7.91170445605017e-10	1.49894896209483
11	62012933	62014433	.	3	+	7.95453844139682e-10	1.14437449174777
10	20558861	20559995	.	2	+	7.97651248646258e-10	-1.92255936465565
18	9350439	9351038	.	1	+	8.03523742429498e-10	-1.81422156610361
4	90439987	90442041	.	2	+	8.06055288987719e-10	1.57502857085063
7	51746650	51747548	.	2	+	8.20056728297538e-10	1.70793771033355
3	50289572	50290631	.	3	+	8.34394718967024e-10	1.34120998699025
5	53160483	53161722	.	2	+	8.40857336205411e-10	1.57149772161304
14	27348003	27349163	.	3	+	8.42512816959873e-10	1.04518534079352
16	76165921	76167470	.	1	+	8.42512816959873e-10	1.46168284871338
NW_017197634.1	2972	5046	.	5	+	8.49907593663411e-10	1.58227554745943
7	51792763	51794075	.	3	+	8.66240247052518e-10	1.14312491402626
NW_017189762.1	12931	13971	.	2	+	8.96854209470993e-10	1.69072040490661
24	43671460	43672155	.	1	+	9.08896493051315e-10	-2.33833833067207
19	43780073	43780887	.	1	+	9.18329605158325e-10	-2.93308906866963
15	28471819	28472914	.	1	+	9.20914599883083e-10	2.02409429865664
19	20625978	20626433	.	2	+	9.27902132380914e-10	-2.94570713023911
12	33153362	33155761	.	4	+	9.36699913950348e-10	1.57165629721232
3	84247570	84249110	.	3	+	9.37322186222048e-10	1.46510650250166
12	13490255	13492544	.	3	+	9.45745236593413e-10	1.50428560488807
1	21393892	21394993	.	3	+	9.49450764623096e-10	1.15818428316881
13	10811725	10812604	.	1	+	9.64826748070131e-10	-2.2370445260587
17	2315771	2316575	.	2	+	1.01636893255807e-09	-1.37813105836598
2	99706932	99707802	.	2	+	1.02699445015109e-09	-1.84324792207116
5	73637198	73638223	.	3	+	1.03737887742143e-09	-1.16045197892941
5	36409632	36411259	.	3	+	1.03783150314751e-09	1.60663902968349
12	62972710	62973978	.	3	+	1.04756249906301e-09	1.0951829266097
10	77941139	77942350	.	3	+	1.05625516343346e-09	1.81877895300542
13	28595964	28596778	.	2	+	1.07331873655233e-09	-2.22224264169423
19	36994972	36996934	.	3	+	1.07331873655233e-09	1.35580743803741
26	12662329	12663258	.	2	+	1.08410723007847e-09	-2.0112105647503
10	29729730	29730212	.	1	+	1.08445354982891e-09	-2.30070697725914
12	67918891	67919534	.	1	+	1.08445354982891e-09	-2.88928923968037
17	36138160	36139379	.	3	+	1.08952867190012e-09	1.23453627321242
NW_017189624.1	36722	38387	.	3	+	1.08960841653759e-09	1.28944269076721
15	48310139	48310954	.	2	+	1.09329385591075e-09	-1.79266766499557
1	105586429	105587826	.	3	+	1.12807739607039e-09	1.33967296295764
10	101045284	101046302	.	1	+	1.15040868824256e-09	1.63572424628361
21	57131784	57132961	.	2	+	1.16895422068623e-09	1.32155621235596
10	78363271	78364451	.	2	+	1.18196205525313e-09	1.78253510186456
20	71644478	71645324	.	2	+	1.18196205525313e-09	-1.91050418241003
13	21771803	21772704	.	1	+	1.19136063234099e-09	-2.25193689283564
23	39343883	39344475	.	1	+	1.19545159116235e-09	-2.38857262241168
14	71325830	71327895	.	2	+	1.21259245853299e-09	-1.30910116878827
17	30950318	30950763	.	1	+	1.24373632950489e-09	2.24065497886773
22	26100267	26101836	.	3	+	1.25214076742471e-09	1.67364693972094
23	18611043	18612661	.	3	+	1.25878490831601e-09	-1.02878926837542
5	95396997	95397907	.	2	+	1.2607673389149e-09	-1.48277264213899
NW_017196079.1	3033	4085	.	2	+	1.2654050412096e-09	1.63320009735604
12	49547358	49548041	.	1	+	1.26667963493192e-09	2.21098876891041
5	98717116	98717909	.	3	+	1.27741871373563e-09	-1.47772702099931
22	15093356	15094727	.	1	+	1.29335006903886e-09	-1.93015902657765
6	113540587	113541775	.	2	+	1.29394035186889e-09	-1.1703261597673
18	49451895	49452712	.	1	+	1.3135245273435e-09	-2.04504811531157
5	98722825	98723397	.	1	+	1.31733454070308e-09	-2.4932878720241
11	20841644	20842156	.	1	+	1.34073764704859e-09	-3.5632779982427
14	47996259	47997097	.	1	+	1.34171819761454e-09	-2.66865966414185
29	45058272	45059345	.	3	+	1.37752662691858e-09	-1.09025587760189
5	5261081	5261826	.	1	+	1.41733775478807e-09	1.97921431540085
29	41440618	41441631	.	3	+	1.42227578213226e-09	-1.1599020146309
2	97399483	97400068	.	1	+	1.4355449680331e-09	1.57715491567895
27	25769390	25769849	.	1	+	1.43570148321344e-09	1.96851340559043
12	35598949	35599596	.	1	+	1.48549700705655e-09	1.79522913058132
3	105631076	105631635	.	1	+	1.48904812623616e-09	-2.51114596552333
2	129606131	129607743	.	2	+	1.49985544523973e-09	1.88595294067105
8	10209277	10209985	.	1	+	1.50473271217467e-09	-2.06612378566053
19	50041130	50042033	.	2	+	1.51616911181323e-09	-1.33113691224165
2	84166966	84169149	.	3	+	1.523847282351e-09	1.18062318943934
NW_017189574.1	318183	319602	.	1	+	1.55139829621705e-09	1.3644595164992
23	39098825	39099864	.	2	+	1.56904284818293e-09	-2.17210772571723
NW_017189517.1	16365372	16365878	.	1	+	1.57016662873152e-09	-2.4600225674767
3	105452809	105453458	.	2	+	1.57556534936018e-09	-1.29513021166743
9	9145400	9147264	.	2	+	1.58738177455117e-09	1.75320908583767
NW_017189516.1	65621166	65622651	.	3	+	1.60426918637941e-09	-1.05228631656417
27	8492253	8493202	.	3	+	1.61319346844013e-09	-1.15450641087192
15	36700852	36701242	.	1	+	1.62150395770912e-09	2.34912410516271
5	58981029	58981487	.	1	+	1.65329426299003e-09	2.03595115323984
NW_017189517.1	10218745	10219368	.	1	+	1.65329426299003e-09	-2.79718866366903
18	15840871	15842066	.	2	+	1.655723200474e-09	-1.86800617575181
NW_017194682.1	3734	6114	.	5	+	1.66629988784072e-09	1.65676388112492
9	57730700	57731598	.	3	+	1.67110496504448e-09	1.13312110769346
21	26172682	26174318	.	3	+	1.6918213462628e-09	1.31382679879196
2	110577789	110579618	.	2	+	1.70450241267231e-09	1.472279708083
2	116688574	116690352	.	3	+	1.73361349459336e-09	1.00514990448141
1	153780911	153782606	.	2	+	1.73470778712532e-09	-1.5730180133387
7	56682921	56683717	.	2	+	1.76385503493126e-09	1.84619356486787
18	16032440	16033467	.	2	+	1.77329557087467e-09	-1.44032032705533
29	6803523	6805503	.	3	+	1.77329557087467e-09	1.35722014767553
4	70633912	70634747	.	1	+	1.77329557087467e-09	-2.27435993099186
3	65430822	65431153	.	1	+	1.82331776876943e-09	1.9802462042133
7	64736842	64737647	.	2	+	1.8242977725571e-09	-1.46425594625856
28	28868160	28869930	.	3	+	1.84391074670618e-09	1.34496735659679
17	18779262	18779523	.	1	+	1.87562682553307e-09	2.27247359356242
NW_017197702.1	2683	5393	.	5	+	1.89310191352509e-09	1.50653662479331
25	20046657	20047384	.	1	+	1.90109477760273e-09	-1.92440088729676
27	12429723	12431102	.	3	+	1.92725894893572e-09	1.30592091032601
6	77255183	77256021	.	2	+	1.95125632496874e-09	1.92664079965596
6	30678968	30680377	.	3	+	1.96325219675508e-09	1.2937461867715
11	98276927	98277734	.	2	+	1.96515725371257e-09	-1.5225279023837
10	16694015	16694972	.	2	+	1.99063863496952e-09	-1.88197589679395
20	29118216	29120155	.	4	+	2.01003009197966e-09	1.45965867880946
22	49127458	49128109	.	1	+	2.01003009197966e-09	-1.88841343292613
5	86336360	86337017	.	1	+	2.01003009197966e-09	-2.24031673027273
11	60410349	60412082	.	3	+	2.01972967519348e-09	1.08694805415843
NW_017192018.1	5123	7297	.	2	+	2.0287990367541e-09	1.59829156135323
15	5195202	5196204	.	1	+	2.05239609548758e-09	1.93062120308246
5	106768716	106769787	.	2	+	2.05239609548758e-09	-2.15909396326116
13	41299	43352	.	3	+	2.05314534137383e-09	1.55717052337637
6	89622029	89622931	.	3	+	2.07378871604817e-09	1.59054059268353
14	90254078	90254734	.	2	+	2.14432486457049e-09	-2.03936582287753
2	14253849	14254739	.	1	+	2.16204913129928e-09	-4.36546498398463
NW_017189517.1	33456896	33458595	.	2	+	2.23292525231512e-09	1.50026580746139
19	48986206	48987288	.	2	+	2.29094091910062e-09	-1.93611567425922
9	31035304	31035862	.	1	+	2.31609026128085e-09	-2.93881734978385
21	19912810	19913448	.	1	+	2.33097159943917e-09	-2.06009524899059
7	2893576	2894769	.	3	+	2.33770473701874e-09	1.13196425915432
12	61525298	61525936	.	2	+	2.34721857126194e-09	2.04128114831616
17	56518216	56519106	.	1	+	2.34721857126194e-09	-1.89975428804218
22	24137007	24138296	.	3	+	2.4099788400443e-09	1.70627779369878
18	9530028	9530933	.	2	+	2.48889896034431e-09	-1.85031122666336
15	53409939	53411172	.	2	+	2.4897748744396e-09	-1.6928147028327
3	4889947	4890492	.	1	+	2.49887144224043e-09	-2.13489342225523
1	76910888	76911890	.	3	+	2.50578681459611e-09	2.51652111902883
4	72374548	72375285	.	1	+	2.56410643297256e-09	-2.22531263687285
17	53972952	53974184	.	3	+	2.56552012642412e-09	1.35170367949571
NW_017189760.1	23669	24625	.	1	+	2.64496709328196e-09	1.86366664702663
10	78379468	78380684	.	2	+	2.66570935122989e-09	1.82036211394869
24	26327873	26328930	.	2	+	2.7044153252751e-09	2.00789701468351
18	45090757	45092050	.	1	+	2.77023309994298e-09	1.66413052894846
24	40689350	40690089	.	1	+	2.78490257749601e-09	2.00354044524571
11	4155625	4156423	.	1	+	2.88727615305028e-09	-2.34172415677292
2	39820965	39821192	.	1	+	2.93991841272302e-09	2.28093586064162
11	6438945	6440290	.	2	+	2.945081239516e-09	-1.51494826805287
13	65528211	65528849	.	1	+	2.945081239516e-09	-2.26770889769569
13	33876022	33877615	.	3	+	2.9455394871678e-09	1.32901322370591
1	17872224	17873327	.	2	+	2.98603737749948e-09	1.81789003693528
17	58375608	58376648	.	3	+	2.99246175413148e-09	1.04651987787361
8	31434272	31435815	.	3	+	3.01510157742339e-09	1.51788513966715
4	16665871	16667160	.	2	+	3.09859382465312e-09	-1.79956120527078
2	9607191	9608087	.	2	+	3.09912786296282e-09	-1.43559333808409
NW_017194214.1	6581	8287	.	4	+	3.14356089395392e-09	1.65193718267233
29	30690950	30691863	.	1	+	3.1737652715209e-09	-2.26979784811646
15	61554442	61555316	.	1	+	3.19117394220965e-09	1.54187427048118
25	342641	343904	.	3	+	3.20822280051519e-09	-1.11132114544796
2	87944264	87945993	.	3	+	3.22949259679686e-09	1.00090505285911
24	12562350	12562704	.	1	+	3.23353450216671e-09	2.21044522891244
17	35865175	35866004	.	1	+	3.24303216116679e-09	-2.00847738878543
10	101032306	101033165	.	2	+	3.25093727500035e-09	1.92621556933791
10	26087330	26087898	.	1	+	3.31939823288114e-09	-2.62506170300323
7	94829851	94830756	.	1	+	3.32213204358247e-09	-1.62731106130027
16	37785517	37786941	.	3	+	3.32736258541068e-09	1.285034628035
NW_017190292.1	4707	6021	.	2	+	3.36820868731556e-09	1.58577757822115
10	10385168	10385953	.	1	+	3.39522093407171e-09	2.21502869858894
NW_017196930.1	25287	26199	.	2	+	3.43029583289816e-09	-2.07889315846099
12	83181415	83182417	.	1	+	3.55660873170398e-09	-2.32647541861715
7	30231105	30231355	.	1	+	3.55660873170398e-09	2.05294034288341
6	66194079	66195150	.	3	+	3.5744395732964e-09	1.75003261870855
3	38681818	38682995	.	1	+	3.57732246783275e-09	1.49958263945944
2	121087488	121088046	.	2	+	3.60336826700554e-09	-3.18905236249737
5	110820205	110821399	.	1	+	3.60336826700554e-09	-1.98724880595381
11	40328252	40329902	.	3	+	3.61012494994702e-09	1.17155841985824
10	53488358	53489198	.	2	+	3.62054381715825e-09	-2.00605112254953
13	81001375	81001862	.	1	+	3.64689247414071e-09	-3.05514358343426
22	30062722	30063569	.	2	+	3.66797553801319e-09	-1.8785183867583
NW_017192883.1	6061	7028	.	3	+	3.74418320875561e-09	1.9809298339855
1	149058315	149059285	.	2	+	3.78913370366338e-09	-1.78377474002343
3	86653169	86654308	.	1	+	3.85814891622394e-09	-2.12337923179735
9	60224897	60225332	.	1	+	3.94249842305772e-09	-2.70842925596983
10	16661634	16662120	.	1	+	4.01165459548178e-09	-1.78578106812998
4	112872283	112873714	.	3	+	4.05336591924067e-09	1.89547489308181
19	18329635	18330219	.	1	+	4.07738293656894e-09	-2.31288781914911
7	87395488	87396192	.	2	+	4.12791085321872e-09	-2.10833949556463
28	6696567	6697979	.	2	+	4.17422982872916e-09	1.73144886256563
18	44063979	44065385	.	1	+	4.18010262703339e-09	-1.95015789541228
6	99847765	99848914	.	3	+	4.18010262703339e-09	1.44160320379264
10	101012264	101013478	.	2	+	4.19413208596421e-09	1.7066025938975
11	3993540	3994288	.	2	+	4.21822664091855e-09	-2.20823550359794
NW_017189516.1	9191048	9192365	.	1	+	4.24931163143352e-09	1.55486574676643
20	21882801	21883651	.	1	+	4.32846687165078e-09	-2.16800617031668
10	100250818	100252521	.	2	+	4.33429841057848e-09	-1.69407744197254
6	15520179	15522408	.	3	+	4.34204050031321e-09	1.1565480945419
21	63537780	63539054	.	1	+	4.35753353845741e-09	-1.57319111915624
16	50158009	50158542	.	1	+	4.35942413992502e-09	-2.65456806606098
6	73118434	73119603	.	3	+	4.35942413992502e-09	1.20707169097529
26	14598989	14600284	.	3	+	4.38783950290057e-09	1.61928788940137
17	591474	592533	.	2	+	4.42598960828404e-09	1.59982137191084
21	64464028	64465691	.	2	+	4.42598960828404e-09	-1.61448908049931
8	96965378	96966075	.	3	+	4.44829950800907e-09	1.58116491164141
29	44798517	44799006	.	2	+	4.48740233441187e-09	-1.37311924375692
23	47871870	47872832	.	2	+	4.51713012181672e-09	2.04758187010778
21	5566845	5567315	.	3	+	4.52614306709299e-09	1.7388656397648
7	57555743	57557128	.	2	+	4.57839495558752e-09	1.22811898215316
29	21585063	21586488	.	3	+	4.61242536056939e-09	1.17404338508711
7	64593231	64593864	.	1	+	4.61242536056939e-09	-2.76955310971387
17	3036409	3036968	.	1	+	4.7258486754918e-09	-2.4053058311364
2	104572809	104574122	.	1	+	4.7258486754918e-09	2.11464371771305
1	40938359	40939707	.	1	+	4.75460615959278e-09	1.49874741688306
2	55525221	55525688	.	1	+	4.78211353778461e-09	2.08628008563215
10	78374124	78375551	.	2	+	4.80920001325626e-09	1.85053320933199
14	65343127	65343725	.	1	+	4.85061808851254e-09	-2.82763741758489
5	110191618	110192354	.	1	+	4.85061808851254e-09	-1.94260000373268
17	18484429	18485655	.	1	+	4.85395027627688e-09	-2.45719881080989
4	27364757	27365651	.	3	+	4.86664048317881e-09	1.55087011175103
10	62227799	62229047	.	2	+	4.97708569820919e-09	1.58414198387789
2	47099169	47100726	.	3	+	5.03188134573272e-09	1.02533794155005
18	64779556	64780214	.	1	+	5.12553057644646e-09	1.87644099524649
16	58100622	58101754	.	3	+	5.25983312203737e-09	1.04359476963006
16	6167955	6168582	.	2	+	5.26563601109115e-09	1.87379109929028
5	80639620	80641067	.	4	+	5.26563601109115e-09	1.41061426081994
22	17414090	17414819	.	3	+	5.27485527424729e-09	-1.3004007686235
4	60132915	60134364	.	2	+	5.30460725823083e-09	-1.72089290521487
9	23873415	23874549	.	3	+	5.34662863861917e-09	1.69071044821475
7	97797208	97797571	.	1	+	5.35294693231977e-09	-1.67392466377211
27	30345516	30345793	.	1	+	5.4037859548986e-09	2.64628505005922
24	21686348	21686804	.	1	+	5.49296784797033e-09	-3.05981980806364
12	13013377	13014450	.	3	+	5.52509346240244e-09	1.85106433056056
2	13379143	13379735	.	1	+	5.52701823521727e-09	-3.32867157146081
17	58880278	58881545	.	3	+	5.53000617396794e-09	1.3303947477312
22	30599186	30600195	.	2	+	5.67219905322572e-09	2.18399190043847
28	14505973	14507194	.	3	+	5.6998044956698e-09	1.67818113384707
22	7762981	7763829	.	1	+	5.8162678246836e-09	-3.52084377022367
10	94743854	94744845	.	1	+	5.84605106591254e-09	-2.05547351479997
19	9233879	9234617	.	2	+	5.92632697663128e-09	-2.21872054565801
23	41811539	41812037	.	1	+	5.95102010402957e-09	-1.84921158566585
1	99228218	99229821	.	3	+	6.00062791086907e-09	1.26959498865946
16	59682931	59683437	.	1	+	6.0480014108391e-09	-2.6569044703582
NW_017189517.1	33091153	33093426	.	2	+	6.05697068688053e-09	1.32973349400942
7	349861	350370	.	2	+	6.12854215110291e-09	-1.95543908187818
18	46528215	46530230	.	3	+	6.13452725896884e-09	1.3194619662221
9	83525481	83527183	.	3	+	6.17657791032357e-09	1.79294034311933
1	125849475	125850704	.	3	+	6.22025635402321e-09	1.35512761494941
3	51814394	51815699	.	3	+	6.26309079469634e-09	1.04606612139826
21	4601192	4602369	.	3	+	6.35053630952831e-09	1.63497923388705
9	25842861	25843804	.	2	+	6.43784639837773e-09	-1.5782246281272
NW_017193404.1	1383	2307	.	3	+	6.45612605118652e-09	1.59942524522057
4	104289365	104290292	.	3	+	6.55324390738768e-09	1.42208647157985
14	15669381	15670298	.	2	+	6.59402634037807e-09	-1.92872133809918
24	43145145	43146208	.	3	+	6.60823076802056e-09	1.62311573450539
12	34103626	34104931	.	3	+	6.65654452122982e-09	1.44987222622786
9	60234105	60234836	.	1	+	6.72081990091447e-09	-2.15499501752445
4	69788642	69789733	.	3	+	6.77441741909735e-09	1.62130770056767
20	31641260	31643274	.	3	+	6.78215300783475e-09	1.65212221492862
26	12254514	12255360	.	1	+	6.78625532880507e-09	-1.98094931377491
17	603739	605339	.	3	+	6.86534347454868e-09	1.27858944291929
3	97889166	97892056	.	4	+	7.18664508839552e-09	1.6926869371247
19	20636593	20637557	.	2	+	7.20679224198869e-09	-1.67339731361204
NW_017190382.1	9634	9971	.	1	+	7.3352436224319e-09	2.12909969180337
5	8638	9140	.	1	+	7.39611205496063e-09	1.91935028721075
24	44576173	44576904	.	3	+	7.40600277474218e-09	1.58592515144624
NW_017194214.1	3952	5652	.	3	+	7.40996641479437e-09	1.91581861297446
6	7295463	7296911	.	3	+	7.4334527485778e-09	1.12416915086026
3	87797682	87798300	.	2	+	7.48159487704512e-09	-2.21235175592301
2	40457484	40458873	.	3	+	7.58163909614987e-09	1.15755915311532
29	44231430	44234267	.	3	+	7.67978511607496e-09	1.17375888834879
26	33575597	33576943	.	3	+	7.70740085241402e-09	1.63166998370402
5	104538200	104539391	.	2	+	7.817063358406e-09	-1.5376349993205
10	44440444	44441250	.	2	+	7.81764758998719e-09	1.64968331120134
6	117179842	117181245	.	2	+	7.85424763836448e-09	-1.52962193346713
14	5152340	5153054	.	1	+	7.86800463596614e-09	1.86469075467651
29	1208850	1210302	.	3	+	7.9403877305577e-09	1.08486854326229
21	15685585	15688432	.	2	+	8.01181805287066e-09	1.24059194917254
21	44701309	44702167	.	1	+	8.02465050766084e-09	-2.66514134941836
21	58721950	58724160	.	2	+	8.1009209534093e-09	1.66182960408809
5	111241436	111242067	.	1	+	8.1009209534093e-09	-2.64290228528427
2	83963184	83964169	.	2	+	8.18714886914044e-09	-2.27638158993542
4	5824505	5825253	.	2	+	8.25313543550268e-09	-2.65870661678701
25	42462230	42463139	.	2	+	8.29074710217702e-09	-2.18031838240738
4	68384021	68386146	.	3	+	8.29422343958138e-09	1.82654327323992
NW_017190085.1	24383	25835	.	2	+	8.41620797529903e-09	1.57986868853179
24	20093163	20094016	.	2	+	8.42451785902466e-09	1.41499616713965
5	80908371	80909140	.	1	+	8.49940809276277e-09	-1.96322930230877
2	6761367	6762446	.	2	+	8.61311546332444e-09	-1.59475079445122
11	67553142	67553688	.	1	+	8.70339021432002e-09	-2.46060230791262
15	63023544	63025357	.	1	+	8.70339021432002e-09	1.7235425138744
2	50176754	50177704	.	1	+	8.70339021432002e-09	-1.80881339352571
1	71174775	71175909	.	3	+	8.72781275074432e-09	1.31798298968035
20	22420833	22421973	.	2	+	8.90525387378264e-09	-1.95906312266412
7	23465847	23466994	.	1	+	8.92652280052505e-09	-2.61576154917679
2	44285025	44285584	.	1	+	8.94919718540026e-09	-2.74840195315704
26	36280098	36280987	.	2	+	9.02777392985676e-09	-1.71922431060409
19	43910628	43911066	.	1	+	9.27175185348557e-09	-4.32214154682189
18	60769441	60771495	.	2	+	9.41518008945731e-09	1.44050923717347
12	10081008	10081628	.	1	+	9.43182309675959e-09	-1.60394140460168
6	60136948	60138039	.	1	+	9.52456808802131e-09	1.73333986355485
27	30535078	30535614	.	1	+	9.81589854083337e-09	-3.04132508812608
14	37834677	37835688	.	2	+	9.8586339484498e-09	-1.72250262642322
12	30723197	30723782	.	1	+	9.86477871232834e-09	1.93575706672649
25	211455	212498	.	3	+	9.97994891010347e-09	-1.13389575627244
7	89115981	89116507	.	1	+	1.00710101431461e-08	-1.43587778854366
NW_017192381.1	7355	9077	.	3	+	1.00710101431461e-08	1.77419965992289
6	45164913	45165694	.	1	+	1.0086360322373e-08	-2.21912055618102
NW_017191382.1	4656	6127	.	3	+	1.0086360322373e-08	1.74989185652914
21	23456600	23457387	.	2	+	1.01204947056617e-08	-2.21806407276753
NW_017189536.1	31173	32220	.	3	+	1.0246696283762e-08	-1.11535753377654
17	7939190	7940222	.	1	+	1.02644258604585e-08	1.72377546274143
14	1431396	1432080	.	1	+	1.03770785683989e-08	-2.82438801540744
19	14549023	14550112	.	1	+	1.04267415211188e-08	-1.78860179450399
25	41110757	41111227	.	1	+	1.05683004516032e-08	-2.9876134058083
13	12641727	12643041	.	2	+	1.07257987307574e-08	-1.40224823334547
27	21158839	21160277	.	3	+	1.08357314033124e-08	1.3445633032011
22	58743389	58744793	.	3	+	1.08688698590492e-08	1.32407032749129
24	58075770	58076669	.	1	+	1.08688698590492e-08	-2.53753792338424
26	8200314	8200660	.	1	+	1.08688698590492e-08	2.10763558632737
6	86965010	86966720	.	3	+	1.08688698590492e-08	1.17425573164795
NW_017190136.1	101776	102740	.	2	+	1.09695075656664e-08	-1.31719460834926
NW_017192216.1	6539	8070	.	3	+	1.09898859393178e-08	1.47738276779394
22	50787228	50788252	.	2	+	1.10750446874799e-08	-1.80060248866748
NW_017191216.1	7960	9460	.	2	+	1.10750446874799e-08	1.55650701870501
11	60714934	60715353	.	1	+	1.10893438075908e-08	2.18374073042388
5	56497443	56498097	.	1	+	1.11430236186341e-08	-2.42401575138586
7	59890184	59890853	.	1	+	1.12103067533844e-08	-2.77413723957916
13	5186510	5187752	.	3	+	1.12800545229741e-08	1.5657396279218
8	100979387	100980540	.	1	+	1.14479210919302e-08	-2.13209200866069
NW_017189516.1	27145693	27146606	.	1	+	1.14503097191928e-08	-2.30516342197701
23	39926739	39927648	.	2	+	1.14862195529768e-08	-1.31329347407832
17	66857096	66858037	.	3	+	1.16755342049114e-08	1.65279625707608
16	76137022	76138020	.	2	+	1.17424367692229e-08	-1.87036048599296
4	26130319	26130851	.	2	+	1.17424367692229e-08	-1.90709073852563
10	100092384	100093157	.	2	+	1.19173615379102e-08	-2.08782651322698
17	56009759	56011459	.	3	+	1.22608758620152e-08	1.41091597862746
7	79662479	79663374	.	2	+	1.23135994947403e-08	-3.06853740270973
5	115847350	115848917	.	2	+	1.24065241794038e-08	1.25388480751218
12	86610553	86610955	.	2	+	1.26569139031854e-08	1.78140515471167
NW_017192074.1	2879	3957	.	3	+	1.26919824337523e-08	1.61896183000906
11	47688615	47689941	.	2	+	1.27797525141841e-08	1.53614648762043
3	70512781	70513994	.	3	+	1.29079570879019e-08	1.21459356935536
9	73298045	73299092	.	2	+	1.29079570879019e-08	-1.87847900709709
21	65903137	65905006	.	1	+	1.29819674406466e-08	-1.8239833645472
1	57997549	57998595	.	2	+	1.31060233919097e-08	-1.56135553984187
18	21845785	21846536	.	2	+	1.31060233919097e-08	-1.99063201377075
28	30119533	30120733	.	3	+	1.31220758059599e-08	1.57286446101947
17	8500587	8502326	.	3	+	1.3143363714908e-08	-1.14143453675002
15	2305384	2306609	.	3	+	1.33611076798842e-08	1.48036750196479
5	22545466	22546620	.	3	+	1.34556321464046e-08	1.12544961348659
NW_017193748.1	3499	4049	.	1	+	1.34583582655576e-08	2.12664701068659
14	27415773	27416344	.	1	+	1.35412051256666e-08	2.28887964886874
6	37192338	37193601	.	3	+	1.35909117106019e-08	1.37395674102974
12	68023776	68024544	.	1	+	1.36011760796106e-08	-1.98066597076403
NW_017196884.1	4210	5852	.	4	+	1.37181420054355e-08	1.74731853216323
10	31471647	31472792	.	3	+	1.37875689340753e-08	1.13586302550338
22	57717135	57718128	.	2	+	1.39035897315615e-08	-1.85413113036999
NW_017193748.1	7900	8166	.	1	+	1.39111900504109e-08	2.27404480467039
25	32680067	32680653	.	2	+	1.42043897974181e-08	-1.88483057196558
1	113688348	113690030	.	3	+	1.42370069322148e-08	1.69387803329311
29	30983600	30984256	.	2	+	1.42648855197156e-08	-2.17572629667447
10	84632052	84632922	.	2	+	1.43399042791475e-08	-1.64115934549715
28	3028852	3029521	.	1	+	1.44292965615871e-08	-2.14856811586305
18	11956930	11957386	.	1	+	1.4475149046227e-08	-2.08789687223921
NW_017194486.1	5897	7905	.	2	+	1.45766689128488e-08	1.45413133223813
12	74373265	74374832	.	3	+	1.46127941652363e-08	1.42884450345625
3	111242306	111244207	.	3	+	1.46127941652363e-08	1.70944750688467
14	25785812	25786987	.	2	+	1.48022783709415e-08	1.62891491813626
3	53828711	53829771	.	2	+	1.4892970304268e-08	1.60863039744622
10	76997225	76998481	.	1	+	1.50013073025797e-08	-1.85834377649114
10	78359096	78360061	.	1	+	1.53539628901864e-08	1.47617416516036
18	11821820	11822437	.	1	+	1.56572127496711e-08	-3.19566950446438
5	99246605	99247129	.	2	+	1.58667681511103e-08	-2.29723123876467
19	19987680	19988312	.	1	+	1.5901570965997e-08	-1.83747851124717
15	32844858	32846123	.	3	+	1.59625901976483e-08	1.07328689655284
10	22520543	22521372	.	3	+	1.70137657095158e-08	-1.18280905808484
16	11021545	11022838	.	3	+	1.7024480298471e-08	1.29776109223085
3	46109550	46110744	.	3	+	1.71392213772972e-08	1.39212168978339
11	62365831	62367076	.	2	+	1.72654411536242e-08	2.03841549097981
2	93834716	93836099	.	2	+	1.76594809872861e-08	2.19334886187506
15	60520019	60521898	.	4	+	1.79100341657464e-08	1.31663658354063
8	94616741	94618169	.	3	+	1.79279089191872e-08	1.0199277320522
17	26709557	26710457	.	2	+	1.80780849463137e-08	1.57488687833545
4	28602785	28603904	.	2	+	1.8196356880227e-08	1.397299627972
1	9262241	9263584	.	2	+	1.83497694204323e-08	-1.85495463846831
10	35390313	35391884	.	3	+	1.83672367238635e-08	1.59920895640624
8	18639806	18640357	.	1	+	1.84456498587597e-08	2.48337772013085
17	68695592	68696609	.	1	+	1.86986608166011e-08	1.6993159306288
22	3080311	3081135	.	1	+	1.86986608166011e-08	-2.24157757681914
3	107592150	107592669	.	1	+	1.86986608166011e-08	1.99549938344575
5	94270966	94271984	.	1	+	1.87154411344401e-08	-1.66407644608914
5	110557017	110557851	.	1	+	1.87206152887891e-08	-2.03607142797462
27	10956792	10958368	.	2	+	1.87370427222588e-08	1.46799885995106
NW_017189658.1	21310	22773	.	3	+	1.87903612896715e-08	1.33683444397236
14	58941823	58942925	.	3	+	1.92537611010765e-08	1.55342407907909
7	16847608	16848150	.	1	+	1.92888815211583e-08	2.01433916212905
14	8691979	8693518	.	3	+	1.93988472486801e-08	1.10345661922461
6	60303890	60305619	.	3	+	1.99251761546682e-08	1.23945271915192
3	85165419	85165735	.	1	+	1.99396572489639e-08	2.71723240988429
17	459379	460303	.	1	+	2.00121048249905e-08	1.60035036112723
27	16386014	16388157	.	3	+	2.00121048249905e-08	1.08584463263503
27	40773762	40774015	.	1	+	2.00121048249905e-08	2.29027585673068
24	35993529	35995012	.	3	+	2.01967120847668e-08	1.43075991607007
13	60575992	60576518	.	1	+	2.01983683055215e-08	-2.11694822414702
1	121922388	121923504	.	3	+	2.02478239371429e-08	1.44713365776018
20	55891486	55892635	.	3	+	2.03906057534135e-08	1.25036210747334
14	69874890	69875646	.	1	+	2.10703845673402e-08	-2.23868641285972
9	81155321	81156624	.	3	+	2.10740805552156e-08	1.1007251116122
11	103669459	103670460	.	2	+	2.11543667867171e-08	-1.21663238244745
9	91529794	91530616	.	2	+	2.12229126786639e-08	-1.65730303042037
11	93503209	93504072	.	2	+	2.15719479176239e-08	-1.66534533981644
26	17113064	17114213	.	1	+	2.1584175576846e-08	1.48215428077906
1	74752013	74753237	.	3	+	2.16363760733315e-08	1.63687420057612
29	17936083	17936960	.	1	+	2.16751630984901e-08	1.81883234760826
24	57364263	57365847	.	3	+	2.17523529175578e-08	1.26010399506037
29	49543530	49544729	.	2	+	2.17896280877603e-08	-1.79433216253267
5	110577231	110578644	.	2	+	2.1806986475113e-08	-2.00064696625271
5	118278030	118278601	.	1	+	2.1806986475113e-08	-2.46238875936215
3	118026789	118027932	.	3	+	2.19430451902169e-08	1.05222804783786
17	1066103	1066572	.	1	+	2.21601312639372e-08	-2.61321075684835
5	109549869	109551119	.	1	+	2.23169768739969e-08	-1.55987015318395
6	102194375	102196148	.	3	+	2.23169768739969e-08	1.38833947997341
7	15344225	15344741	.	1	+	2.23169768739969e-08	1.88860456841481
22	47808303	47809317	.	2	+	2.26298691235228e-08	-1.841049924366
17	58158870	58159710	.	3	+	2.27790406594261e-08	1.43856943509877
1	97216421	97216782	.	1	+	2.29713782137837e-08	1.98977173508316
26	2049010	2049677	.	2	+	2.3031161812836e-08	1.89935982927053
5	66777859	66778674	.	1	+	2.32453159331468e-08	-2.2454734581579
11	38443406	38444610	.	3	+	2.34017736419096e-08	1.52311165701501
14	18143536	18144225	.	2	+	2.3427385224769e-08	-1.97504184476768
14	93387965	93388596	.	1	+	2.36613268927845e-08	-2.07234558160802
19	26456053	26456729	.	2	+	2.37128282481864e-08	-1.37718232292252
5	42289684	42290520	.	2	+	2.42416068143332e-08	-2.29603735765401
NW_017191546.1	18587	21020	.	2	+	2.45100732367127e-08	1.39707546522573
23	41775133	41775876	.	1	+	2.46232365925995e-08	-2.02185382057658
NW_017189517.1	35363393	35364679	.	1	+	2.46232365925995e-08	1.59098921743346
3	93057014	93058631	.	3	+	2.52008372396476e-08	1.48047101526927
14	40320576	40321456	.	3	+	2.52292598258094e-08	1.95341854535749
NW_017189516.1	12420736	12421049	.	1	+	2.52637466192677e-08	2.19389464013431
23	40335339	40335962	.	1	+	2.54448171192553e-08	1.74293652318698
5	30108466	30109727	.	3	+	2.55129416376939e-08	1.22965016836634
5	108453906	108454791	.	2	+	2.55129416376939e-08	-1.30393017122757
1	42638638	42639814	.	2	+	2.55401617601671e-08	-1.83668441216282
1	127252940	127253916	.	2	+	2.57494574672011e-08	1.6505920076485
20	1706317	1707182	.	1	+	2.58245095486737e-08	-1.61464022228117
20	38298276	38298855	.	2	+	2.60680718201362e-08	-2.2168495661886
26	40361326	40362415	.	3	+	2.60777314150922e-08	1.05048585891427
9	73587904	73589106	.	2	+	2.61375954049737e-08	-1.80979280005674
11	92163267	92164084	.	2	+	2.63167470554203e-08	-1.7214030149686
NW_017196135.1	5168	6937	.	3	+	2.67368691589736e-08	1.77473604197494
10	84656717	84657735	.	1	+	2.68170581197181e-08	-1.42782184037734
14	431423	432711	.	3	+	2.70930888963514e-08	-1.12662663263189
21	33640773	33641455	.	1	+	2.71908765638296e-08	-2.89480798950264
10	57997422	57998156	.	1	+	2.7200665468827e-08	-2.31055499735849
10	74470432	74470899	.	1	+	2.7200665468827e-08	-2.09503632875226
5	109238934	109240080	.	2	+	2.7200665468827e-08	-1.33821660362203
NW_017196976.1	1003	1557	.	3	+	2.72844056904487e-08	1.69736203151986
5	110563948	110564953	.	1	+	2.74566205200347e-08	-2.2539428778362
5	98705298	98706629	.	1	+	2.76198627095562e-08	-2.10727624428379
16	42546532	42547354	.	2	+	2.76262296733471e-08	-1.65651134685925
3	18459355	18460333	.	2	+	2.78833434345483e-08	-1.95759583071926
26	16990765	16991818	.	3	+	2.78852860158506e-08	-1.34438388568395
21	6287014	6288399	.	3	+	2.82176908117906e-08	1.01377131283764
10	87355931	87357927	.	1	+	2.83439892690252e-08	-1.44462390005949
23	24204963	24205895	.	3	+	2.85491867062739e-08	1.16932216860034
11	6421562	6422756	.	2	+	2.85746841274199e-08	-1.22971000050738
4	110585974	110586589	.	1	+	2.86766228921969e-08	-2.92514800898341
15	16087255	16088862	.	3	+	2.89061941326455e-08	1.40829940181015
5	56581480	56582030	.	2	+	2.95943846802827e-08	-1.26572100401764
11	84933500	84934134	.	1	+	2.98020665600965e-08	-2.2360125941284
2	111290733	111291826	.	1	+	2.9901147147664e-08	-2.21306957835443
21	68324005	68325314	.	2	+	3.00795708599826e-08	-1.1648007580253
8	45276890	45277781	.	2	+	3.0271953583972e-08	1.78926755576257
10	101007563	101009323	.	3	+	3.04497747352791e-08	1.52103962052969
9	89515864	89516670	.	1	+	3.04809238461238e-08	-1.72250469556831
9	61298582	61299409	.	1	+	3.08049988048373e-08	-2.26648582776692
28	4078565	4079122	.	1	+	3.08414837373454e-08	-2.49722073115905
23	1503618	1504060	.	1	+	3.08836488273804e-08	-2.1904233087293
2	98291840	98293844	.	3	+	3.1655552306287e-08	1.04469461110622
3	97330880	97331767	.	1	+	3.21066881790468e-08	1.83022908101392
18	49241302	49242293	.	1	+	3.21777799266409e-08	-2.04067860892155
NW_017189517.1	33271749	33273343	.	1	+	3.2332945626073e-08	1.77695310083253
28	43959550	43961122	.	3	+	3.26099770728492e-08	1.08385742332201
13	54950463	54951417	.	1	+	3.26219010837165e-08	1.70965592752615
29	44501850	44502900	.	3	+	3.28707849651634e-08	-1.30666621513519
2	43700974	43701829	.	1	+	3.36749007399705e-08	-2.11579865621102
4	25878282	25880849	.	2	+	3.37125561247751e-08	1.31016948080787
18	58471025	58471866	.	2	+	3.40513677078316e-08	1.5504730671613
3	21326966	21327900	.	1	+	3.40785041962454e-08	-2.77606998736812
2	99621835	99623013	.	3	+	3.48197928401841e-08	1.20950085774257
23	18265279	18267256	.	3	+	3.48197928401841e-08	-1.09606102529745
4	72128730	72130004	.	3	+	3.48197928401841e-08	1.27366068551205
7	8898050	8899301	.	2	+	3.48197928401841e-08	1.23829013279908
13	17542143	17543039	.	1	+	3.52785674466011e-08	-2.02054095643333
14	92631493	92632405	.	2	+	3.70430617347331e-08	2.29353414479177
13	602553	602830	.	1	+	3.72063993797012e-08	2.25173731477367
3	66675516	66678039	.	3	+	3.79671933266111e-08	1.14429799006567
1	94482584	94483444	.	1	+	3.81145329859579e-08	1.71387722139122
22	53319407	53320255	.	2	+	3.82581375525306e-08	-1.89245181398607
23	21154909	21155840	.	3	+	3.83191984039715e-08	-1.18616695765179
28	2784374	2784831	.	1	+	3.84584520018688e-08	1.98333761520402
10	17131032	17132027	.	3	+	3.87577124997635e-08	-1.20441001703601
18	26401188	26402437	.	3	+	3.88631987576702e-08	1.25907750353712
NW_017189643.1	5819	6648	.	2	+	3.89694785009877e-08	-1.9618301054205
1	39784937	39786071	.	3	+	3.94454589517994e-08	1.79834862876136
16	42528110	42528811	.	1	+	3.98496510843866e-08	-1.9058496096002
21	5919440	5921399	.	2	+	4.00623329510071e-08	1.42730624836954
6	13580949	13582594	.	3	+	4.04819912345898e-08	1.43334914471749
3	50907749	50909704	.	3	+	4.04988502683744e-08	1.11651026748176
16	48709444	48712177	.	3	+	4.06482206224383e-08	1.65158987676556
1	99106513	99107381	.	2	+	4.06679285322076e-08	1.74302825986184
7	67741094	67741996	.	3	+	4.06997809997024e-08	1.13710902392735
12	10772473	10772983	.	1	+	4.07452813320902e-08	-2.60291901175658
14	48230368	48231388	.	1	+	4.10600684893062e-08	-1.85429325668365
10	48761834	48762909	.	3	+	4.21328063138956e-08	1.07121450590872
25	9883173	9884053	.	2	+	4.22193384946614e-08	-1.78032507804358
19	10434005	10434919	.	2	+	4.24513859689947e-08	-2.1222786742587
2	56194460	56195185	.	3	+	4.25175844899209e-08	1.50480590801617
11	20790306	20791169	.	1	+	4.25516973410628e-08	-2.54638247925348
7	107362000	107362603	.	2	+	4.25689583230276e-08	-1.63924292995881
5	82593549	82593895	.	1	+	4.33553169397398e-08	1.89194565155779
15	38104512	38105115	.	2	+	4.34810135444835e-08	2.11408396692643
24	53917828	53918658	.	2	+	4.34810135444835e-08	-2.36662121677322
NW_017196176.1	4479	5413	.	3	+	4.38751509696869e-08	1.47188590882079
26	7846771	7847697	.	2	+	4.4000464467799e-08	-1.84068770622395
16	69414345	69415551	.	2	+	4.46207083658978e-08	-1.20110994505837
5	56307431	56308598	.	3	+	4.48107954140342e-08	-1.05006923310482
1	126923406	126924316	.	1	+	4.50919232502496e-08	-2.22365072619442
3	105144981	105145546	.	1	+	4.54642368125804e-08	-4.25059682085025
6	95354369	95356099	.	4	+	4.56284222872541e-08	1.01577035420997
14	21743989	21744642	.	1	+	4.56911670416137e-08	-2.39905753685807
10	16576525	16577499	.	1	+	4.57898153609464e-08	1.8694513838419
18	26269878	26270459	.	1	+	4.67393411839262e-08	-2.50467552090844
11	86983324	86984445	.	1	+	4.79649869885868e-08	1.63832090071896
14	73772660	73773320	.	1	+	4.80447102029322e-08	-2.00303648461911
21	54927176	54927741	.	1	+	4.80447102029322e-08	-1.79742846416719
16	69742753	69743137	.	1	+	4.83461880357527e-08	1.85835446240986
24	46045238	46045681	.	2	+	4.85041728713198e-08	1.73170953781155
10	57530297	57531290	.	1	+	4.85681815710261e-08	-2.1860003244442
11	22642200	22643349	.	1	+	4.86861025956e-08	1.68243379875865
11	25007649	25009473	.	3	+	4.86861025956e-08	1.48588521588641
5	99801776	99802298	.	2	+	4.90433189375312e-08	-2.03797965255555
1	140945993	140946485	.	1	+	4.91250852071144e-08	1.91530493166729
11	103454169	103454712	.	1	+	4.91746181563945e-08	1.95757628001922
10	52190605	52191015	.	1	+	4.91769313910894e-08	1.7816678610091
21	30711457	30712097	.	2	+	4.92386770459841e-08	-2.12727612674562
19	10350982	10351876	.	1	+	4.92958326446398e-08	-2.43738343584096
28	2739481	2741136	.	2	+	4.94166129581453e-08	1.43558740840982
3	96978053	96978629	.	1	+	4.96060972019524e-08	-1.8234915568748
15	67689365	67690315	.	2	+	4.96550124569659e-08	-2.54709257196875
18	2934411	2934673	.	1	+	5.0039406339683e-08	2.11638715068543
2	11048572	11049563	.	3	+	5.00679952528749e-08	-1.18137487645136
29	41425490	41426549	.	2	+	5.04903844510065e-08	-1.19568827836688
21	56764722	56765892	.	1	+	5.0804472370254e-08	1.52553604396352
4	26132375	26133079	.	1	+	5.20982614630561e-08	-2.01079601445416
2	9178687	9179429	.	2	+	5.21119000685373e-08	-1.67791055376611
3	117455104	117455583	.	1	+	5.21748656698077e-08	2.22482225067878
6	17451214	17452222	.	2	+	5.22597795309787e-08	-1.58734856522252
21	63588131	63588914	.	1	+	5.2497966160561e-08	1.92090095277052
11	2705222	2706025	.	2	+	5.27343159761474e-08	-1.7485587355984
6	5865499	5868038	.	2	+	5.27799143665691e-08	1.2139086146188
10	78961636	78962038	.	1	+	5.3476134063726e-08	2.74524140510492
11	29533751	29535388	.	2	+	5.35025370179572e-08	1.50623465395427
3	111806297	111807047	.	1	+	5.3592252088276e-08	-1.82110360766484
4	56380100	56380855	.	2	+	5.37501868647008e-08	1.7621348270324
3	89948428	89949368	.	2	+	5.38149406928463e-08	-1.72413258311189
7	97809002	97809690	.	2	+	5.40626027304554e-08	-1.13372352907173
8	70492428	70493173	.	2	+	5.43075230011354e-08	1.67300999850465
9	67307965	67309885	.	1	+	5.43131799315807e-08	-1.5541865852261
2	121400390	121401305	.	2	+	5.46689446966204e-08	1.95572797064724
20	62925259	62926398	.	2	+	5.48754837672589e-08	-1.17237563041251
5	5805826	5806472	.	1	+	5.5384041911447e-08	-3.39243237102287
4	33592414	33593731	.	3	+	5.53875800179481e-08	1.11143138158503
11	66498104	66499561	.	2	+	5.58006942511288e-08	1.47627518591723
2	526186	528691	.	2	+	5.67076845786168e-08	1.33639499595875
8	70181237	70181688	.	1	+	5.79067350481331e-08	-2.24493444353116
7	15969221	15970682	.	2	+	5.79507114430688e-08	1.67115995469051
NW_017189517.1	20898370	20898791	.	1	+	5.86157286290042e-08	2.04591244831823
13	10856640	10857441	.	2	+	5.97030322261312e-08	-1.84748484209866
19	22866843	22868009	.	2	+	5.99460113691398e-08	-1.09191218196684
27	12170455	12171067	.	2	+	5.99532791011357e-08	-1.92136064979708
23	17162496	17163646	.	2	+	6.02053783053606e-08	-1.44768862458225
9	64140656	64141482	.	1	+	6.07726187698154e-08	-2.03871971598056
22	53175949	53176508	.	1	+	6.14108343750207e-08	-2.14714365972126
6	114674226	114674941	.	2	+	6.14108343750207e-08	1.31239869792058
19	3821803	3822395	.	1	+	6.15812943046338e-08	1.9352779054685
10	23035266	23035798	.	1	+	6.19137468089885e-08	-2.69451382954312
29	44578089	44579521	.	2	+	6.20635889112537e-08	-1.95735724616
1	89453692	89454505	.	1	+	6.22598113965792e-08	-1.96483070304192
25	37260124	37260858	.	1	+	6.38873511526836e-08	-2.37840031798126
5	56911575	56912234	.	1	+	6.43057376650941e-08	-1.75144132542622
14	1150578	1151199	.	1	+	6.46678543078211e-08	-2.12951009935367
17	8381644	8382389	.	3	+	6.48636670837467e-08	-1.41634166628868
19	10473133	10473569	.	1	+	6.53746543331159e-08	-2.04258925328508
6	110258168	110259108	.	3	+	6.57875906514155e-08	1.47736198395046
2	14377079	14377617	.	1	+	6.62207233433779e-08	-1.73415976246165
1	148475251	148476006	.	2	+	6.64299075906148e-08	-1.68281686448964
5	26369536	26370061	.	1	+	6.70322679228658e-08	-3.7327737185919
7	102078675	102079032	.	1	+	6.72251002654371e-08	-1.88596911177426
23	22084078	22085202	.	1	+	6.815793598248e-08	-1.66395950207755
4	54422700	54424027	.	3	+	6.85365842724947e-08	1.50078915346664
7	81703915	81705202	.	1	+	6.85365842724947e-08	-1.66424050898617
1	106272361	106273876	.	3	+	6.86613663665829e-08	1.15705461672215
NW_017189516.1	20864210	20867174	.	2	+	6.89325543068587e-08	1.4674714272183
7	77276237	77277850	.	3	+	6.98595167150619e-08	1.81207067882989
22	7227451	7228170	.	2	+	7.03102882210144e-08	-1.65909493513423
23	22564770	22565905	.	2	+	7.03602985097747e-08	-1.06853474863008
11	89141800	89142837	.	2	+	7.07464796777391e-08	-1.80368905264273
NW_017196514.1	3628	4285	.	3	+	7.08676346499381e-08	1.58982156819556
NW_017195909.1	17645	18093	.	1	+	7.14136918594719e-08	-3.23661724812013
23	18209083	18209620	.	2	+	7.28309318172247e-08	-1.50774493058843
3	69665862	69666295	.	1	+	7.28970878098537e-08	-3.39322286035667
18	26435407	26436368	.	3	+	7.39908104170144e-08	-1.09624182641637
NW_017197967.1	2637	3088	.	1	+	7.41254120473791e-08	1.53440916580844
17	66288681	66289344	.	1	+	7.44398270854307e-08	-2.05277311687809
26	36575899	36576877	.	2	+	7.48453296719136e-08	-1.53527352370933
16	39624974	39626559	.	3	+	7.5340092772735e-08	1.34021583724451
9	13754787	13755501	.	1	+	7.5340092772735e-08	-1.89587707042598
14	48632111	48633222	.	3	+	7.64613917024331e-08	1.57590141004935
26	1019013	1020685	.	3	+	7.64613917024331e-08	1.39666390474825
18	36395634	36396666	.	2	+	7.65102739328959e-08	-1.22237726460766
2	6914610	6915554	.	1	+	7.69377332533275e-08	-2.14743967421164
20	35232314	35233674	.	2	+	7.69377332533275e-08	-1.29851075443442
5	95827207	95828028	.	1	+	7.72707098541281e-08	-2.38514421246002
11	47076727	47077525	.	2	+	7.78635494922678e-08	-1.71417153656407
NW_017190073.1	101088	102231	.	1	+	7.85940451159121e-08	-2.0030586187051
1	45873968	45874669	.	1	+	7.93386986916361e-08	1.76713475838825
8	81343566	81344205	.	1	+	7.99077280191164e-08	-2.75946844612783
18	45340562	45341719	.	3	+	8.10482316079252e-08	1.43854331896117
6	6205032	6205437	.	1	+	8.12210326530069e-08	2.44428174003065
18	55058733	55059790	.	2	+	8.16083394354798e-08	-1.60799705596329
24	22378198	22380453	.	4	+	8.4249012876309e-08	1.19812855151097
10	76865722	76866187	.	1	+	8.42925440619428e-08	2.2074125552458
29	44588010	44588817	.	1	+	8.46698071007023e-08	-1.96784585721663
4	5122496	5122947	.	1	+	8.50837088375789e-08	-2.39836011036589
8	95282755	95283977	.	3	+	8.55017812235249e-08	1.01609046182831
29	7972722	7974283	.	1	+	8.62965124489049e-08	-1.73314116111317
22	15021237	15021914	.	2	+	8.64983407679495e-08	-1.92761863835256
17	474371	476674	.	2	+	8.68596833411847e-08	1.66363822556271
19	61656782	61657491	.	1	+	8.81305493829622e-08	-1.74691300018317
2	15292723	15293188	.	1	+	8.83094089176274e-08	-1.85381771188101
15	53397833	53398836	.	3	+	8.88276034833421e-08	-1.3791431399185
19	47688977	47690002	.	3	+	8.93577842775637e-08	-1.1259228811025
2	38746889	38748458	.	3	+	8.96461501437491e-08	1.28294552700781
12	10097567	10098102	.	1	+	8.9951157680859e-08	-2.05701735182492
13	12718495	12719405	.	2	+	9.03997946547553e-08	-1.79990734520993
20	24152136	24152801	.	2	+	9.09620658487031e-08	-1.85889931925527
5	101027449	101028165	.	1	+	9.28058649417531e-08	-1.83961917215083
26	21063567	21065449	.	3	+	9.33683799320306e-08	1.24926845680902
9	4296044	4297654	.	1	+	9.37841642421937e-08	1.53613666460352
3	11947557	11948767	.	1	+	9.49565789950512e-08	1.52382958932952
11	85091476	85091855	.	1	+	9.5105023973462e-08	2.46591232347629
19	14540396	14540973	.	2	+	9.54428605272394e-08	-1.78325769237713
12	64873031	64873727	.	1	+	9.55148515460272e-08	1.91262040613278
25	34046276	34047718	.	2	+	9.55943097209443e-08	1.46822888752251
25	37211228	37212302	.	3	+	9.55943097209443e-08	-1.09327216096571
12	36028760	36030282	.	2	+	9.55973403913231e-08	-1.27827335654152
27	27130611	27131284	.	2	+	9.64966174268098e-08	1.91468712318025
11	25705863	25706967	.	2	+	9.66838223621444e-08	-2.07416721814818
10	37584908	37585684	.	2	+	9.82523950125068e-08	1.64689040982414
24	6601449	6601793	.	1	+	9.94321550336367e-08	2.37353931378141
NW_017196683.1	4266	5430	.	3	+	9.94321550336367e-08	1.34782758022179
23	31860329	31861166	.	1	+	9.95538162492385e-08	-2.88890444281412
7	104057460	104058446	.	3	+	9.97175356873354e-08	1.59172859811717
5	55541046	55541487	.	1	+	1.00939018191681e-07	-1.75105849770385
NW_017190925.1	7549	9012	.	3	+	1.01498338246086e-07	1.96322455870666
14	25679582	25680550	.	1	+	1.01976450746573e-07	-1.98214380688766
3	17283038	17284407	.	2	+	1.0312383298759e-07	1.18256953401453
17	66835552	66835976	.	2	+	1.04680958312678e-07	2.32297608149619
NW_017190355.1	3272	4614	.	3	+	1.0530776761191e-07	1.67762579137042
3	3578247	3579140	.	2	+	1.05872670345455e-07	-1.31101477439339
7	19099347	19100100	.	1	+	1.05872670345455e-07	1.83760651553872
12	1104552	1105616	.	3	+	1.07872752202046e-07	1.3094218752802
8	90551618	90552773	.	3	+	1.08115905575306e-07	1.45991650407678
3	38067429	38068571	.	3	+	1.0967748047058e-07	1.33752829792374
NW_017189852.1	117228	118030	.	3	+	1.10126445087929e-07	-1.23587559879907
13	76510291	76511086	.	1	+	1.10922543346782e-07	-2.13387487846425
25	37269178	37270123	.	3	+	1.11233482522669e-07	-1.03992956609018
18	49289882	49290612	.	2	+	1.1128748345883e-07	-2.08620167594437
21	67105925	67106165	.	1	+	1.11855914332167e-07	1.79886768423356
4	64314784	64316276	.	3	+	1.12604637906073e-07	1.04205591343236
9	82397310	82397985	.	1	+	1.14378929775736e-07	-1.82925809823104
NW_017191956.1	13288	14140	.	3	+	1.1438256866025e-07	1.5606711746728
5	56463214	56463734	.	1	+	1.14653505590339e-07	-1.88114479124128
7	95784768	95785595	.	1	+	1.16339198254765e-07	-2.20017978644826
9	82667977	82668556	.	3	+	1.16528575521079e-07	-1.32666960256632
5	95765030	95765474	.	1	+	1.16826470714749e-07	-2.02953119594283
3	11413890	11414496	.	1	+	1.18414782469282e-07	2.41617337593638
23	21501686	21502541	.	1	+	1.18536869704099e-07	-1.75293606761396
28	27523524	27524125	.	1	+	1.18614953636801e-07	-2.05360174602269
NW_017191424.1	7447	8265	.	2	+	1.19255850352789e-07	1.49677951696161
12	53387691	53389202	.	2	+	1.19486136321067e-07	1.31276550265715
24	34528762	34530463	.	1	+	1.20604201897845e-07	1.5259243086738
2	131674213	131675561	.	1	+	1.22381282139173e-07	1.6721622952311
3	110962658	110963581	.	2	+	1.22381282139173e-07	-1.4453293226561
12	67626580	67627663	.	1	+	1.24717137650208e-07	-2.09756994275759
19	38316796	38318072	.	1	+	1.25137090746955e-07	-1.64055930374432
13	11444332	11445382	.	2	+	1.25925307644525e-07	-1.37931268387084
11	84861519	84862298	.	1	+	1.27851966328124e-07	-1.80439074304687
NW_017189939.1	12979	14242	.	2	+	1.27872126305153e-07	1.58198292765824
19	1145166	1146307	.	2	+	1.2879707178291e-07	1.67602347448273
22	53452364	53453538	.	2	+	1.28800286744249e-07	-1.99921905049161
15	39262616	39263224	.	1	+	1.29161965306487e-07	-2.61748652828045
13	46661596	46662152	.	1	+	1.29256051615117e-07	-2.52118650558837
19	28975645	28976881	.	3	+	1.30988493546154e-07	1.22755086187374
23	21689738	21690352	.	3	+	1.31849250784058e-07	-1.21380151781137
5	48500423	48501102	.	1	+	1.31859279336002e-07	-2.97159485023703
5	59248201	59248678	.	1	+	1.32523301896738e-07	-2.81440891529604
13	17513534	17514549	.	2	+	1.32969358020119e-07	-1.90458015769478
24	3867627	3868318	.	1	+	1.3456669668858e-07	-2.62727038000112
14	26154497	26155743	.	3	+	1.34976088703194e-07	1.24581888143414
11	25943448	25943886	.	1	+	1.35031987463874e-07	2.1070984270567
12	54028502	54029309	.	2	+	1.35031987463874e-07	-1.86782055381579
18	9538058	9538914	.	2	+	1.35476530134846e-07	-1.24158653294576
1	80087680	80088632	.	2	+	1.36108256244379e-07	-2.01512971535579
2	90545661	90546718	.	3	+	1.3678692860561e-07	1.62293275291128
23	41524179	41524630	.	1	+	1.3678692860561e-07	-2.4427223759542
NW_017196020.1	7412	8433	.	2	+	1.3678692860561e-07	1.76455614605594
NW_017189530.1	26793	27810	.	1	+	1.37014204546558e-07	-1.72095164130606
3	19908707	19909707	.	3	+	1.38708732822249e-07	1.58643763241908
10	18777504	18778380	.	2	+	1.39140341262998e-07	1.57939487593342
17	11068850	11069106	.	1	+	1.41489784693082e-07	2.50911372467426
NW_017189748.1	209	1658	.	2	+	1.42831500264042e-07	1.63739878795997
3	66304761	66306420	.	2	+	1.43831203650214e-07	1.01180533686729
8	83346657	83347755	.	3	+	1.43936116774123e-07	1.57093986326166
NW_017194575.1	1065	2530	.	3	+	1.43936116774123e-07	1.22656662875156
17	64401339	64402569	.	3	+	1.4400324490121e-07	1.31177275218468
7	71812369	71813534	.	2	+	1.4400324490121e-07	-1.55960892216226
26	28794295	28794773	.	2	+	1.45495852395355e-07	-1.2835070452666
12	13550332	13551518	.	2	+	1.45977349917207e-07	1.36482158920259
28	2776864	2778104	.	3	+	1.46777835500444e-07	1.56116338077547
15	46524120	46525938	.	3	+	1.46928089354539e-07	1.17428611174754
NW_017190432.1	7319	9636	.	4	+	1.469406628056e-07	1.33095164871039
6	68221363	68221824	.	1	+	1.47827634301082e-07	-2.67495922635357
16	3912930	3913430	.	1	+	1.4890501557516e-07	-1.8555155490308
13	50339999	50341148	.	2	+	1.4939634840399e-07	1.32465814956081
15	6701208	6702011	.	2	+	1.50176928873597e-07	-1.5768758682374
23	18601315	18602897	.	3	+	1.51829600089174e-07	-1.00554625481378
21	56874572	56875786	.	2	+	1.55038057838449e-07	-1.55411953847127
21	24569435	24570376	.	1	+	1.5548743501265e-07	-5.41462670132678
11	69103024	69104600	.	1	+	1.56294472567086e-07	-1.43458418145305
21	7036460	7037762	.	3	+	1.56612260044491e-07	1.25368508563221
27	19917063	19917854	.	2	+	1.56612260044491e-07	-1.31993842428991
2	101722346	101723559	.	2	+	1.56861899762204e-07	-1.96584932542421
6	102296169	102297250	.	3	+	1.57105360680031e-07	1.11152241537871
8	86617424	86618481	.	2	+	1.57105360680031e-07	-1.50320723977045
5	102905364	102905775	.	1	+	1.57298923309621e-07	2.0296847587477
6	7212549	7213726	.	2	+	1.59133695703569e-07	1.60283096967307
26	14742615	14743650	.	3	+	1.61144444812845e-07	1.37260690117475
18	24611648	24612535	.	2	+	1.63307111300214e-07	1.44745709643241
9	68361610	68362684	.	1	+	1.63473767840708e-07	-2.10074275972824
29	31248888	31249599	.	1	+	1.63503305415118e-07	-1.99806308103617
13	19617456	19618075	.	1	+	1.64139064090992e-07	-2.80974157696204
15	21526093	21526867	.	2	+	1.64139064090992e-07	1.74016274431619
17	45718492	45718768	.	1	+	1.64139064090992e-07	2.08398984123213
2	43263728	43264655	.	2	+	1.64441538536794e-07	-2.44814559488696
7	107304701	107306023	.	1	+	1.64617118491395e-07	-1.88255355088329
22	21368693	21369526	.	3	+	1.66085435862188e-07	-1.50155030945057
22	30073276	30074544	.	1	+	1.66085435862188e-07	-2.07230353675904
10	87908933	87910198	.	3	+	1.67231383332695e-07	-1.06019326219535
7	80425542	80426238	.	2	+	1.67668029082233e-07	-1.822501119438
5	110757385	110758366	.	2	+	1.68058036047373e-07	-1.65410236379487
4	96061156	96062063	.	1	+	1.68109212966267e-07	2.31499481458085
NW_017190007.1	42375	43333	.	2	+	1.68109212966267e-07	-2.10437077692981
24	39755321	39756429	.	2	+	1.68163746631797e-07	1.65924594598919
17	64358767	64359032	.	1	+	1.68816291878412e-07	1.99920027609809
15	64170354	64171653	.	3	+	1.69140930290432e-07	1.42654063210008
9	60225892	60226713	.	1	+	1.70813566164195e-07	-1.90415411805106
2	55808866	55810082	.	2	+	1.72832975034347e-07	-1.56014638920117
1	66242030	66242797	.	1	+	1.73016313054962e-07	2.05627355076099
13	78018662	78019651	.	1	+	1.75122445883129e-07	-1.94735733262954
4	6604457	6606197	.	1	+	1.75122445883129e-07	1.23226214695476
5	18750256	18751096	.	3	+	1.75770363296004e-07	1.58782999500599
2	8991240	8992169	.	2	+	1.75976336249555e-07	-1.49024152853184
5	106523285	106524016	.	2	+	1.76014225259104e-07	-2.50129255729901
25	10430523	10431791	.	3	+	1.76784856157744e-07	-1.00157820817402
17	35905232	35905842	.	1	+	1.77811497635594e-07	-2.82105949201859
4	6628535	6629728	.	3	+	1.78199092774663e-07	-1.31531147989816
3	78331435	78332531	.	2	+	1.79269922784491e-07	-1.54642892793385
28	15711421	15712074	.	1	+	1.80258381931034e-07	-3.5286169277138
NW_017189992.1	555	904	.	2	+	1.82105682586101e-07	1.54896101587332
14	55780805	55781331	.	1	+	1.86315406836589e-07	-1.89572553140585
10	22241638	22242455	.	2	+	1.89257701421023e-07	-1.8395826117534
21	63188140	63189507	.	1	+	1.91413318496819e-07	1.63219270976437
18	55599618	55601010	.	2	+	1.91750470858073e-07	-1.28610240946715
5	98142119	98142593	.	1	+	1.92148690403671e-07	2.78491594238003
16	60833013	60834655	.	3	+	1.92205117272846e-07	1.25136488720275
7	90374976	90375692	.	1	+	1.92309587606357e-07	-1.73645625911595
5	28981265	28982293	.	2	+	1.92581842493711e-07	-1.84778294033847
18	36925768	36926353	.	2	+	1.93069772733046e-07	-2.36503155496754
10	83609131	83609949	.	3	+	1.96350453089401e-07	1.45053750323475
19	19998561	19998892	.	1	+	1.97605997748478e-07	-1.93395982243452
23	33135472	33136317	.	3	+	1.97687210789681e-07	-1.26867869937743
14	79037167	79038709	.	2	+	1.97962421985006e-07	-1.01879945720013
6	17437710	17438372	.	1	+	1.97962421985006e-07	-2.06486525678845
7	64484983	64486453	.	3	+	1.99299447497956e-07	1.21212635909492
NW_017189785.1	229584	230465	.	2	+	2.02619959521548e-07	-1.73238786057702
13	37237803	37239395	.	2	+	2.02746937051101e-07	1.21747972855228
10	56632428	56632873	.	1	+	2.04171000990195e-07	-3.50225495102147
11	27567495	27567996	.	1	+	2.04714072490091e-07	-2.36072346277457
16	2376146	2376634	.	2	+	2.05581136553346e-07	-2.10032016271014
18	22411278	22412298	.	1	+	2.05581136553346e-07	-1.64191797624526
19	206862	208463	.	2	+	2.08443063638823e-07	1.30582754244797
27	6842332	6842880	.	1	+	2.08443063638823e-07	1.93381723436395
3	44781715	44782103	.	1	+	2.08443063638823e-07	2.22579625168719
5	95907404	95907864	.	1	+	2.08443063638823e-07	2.10095272899728
9	29553809	29554568	.	3	+	2.08454221321773e-07	-1.10655255236995
1	113888815	113889641	.	2	+	2.08720888792603e-07	-1.69941698359777
5	92114559	92116071	.	3	+	2.09686273520458e-07	1.2063648372704
9	68050076	68051292	.	1	+	2.09686273520458e-07	-1.54008097547673
3	66328753	66330529	.	2	+	2.10328226535892e-07	1.2586233771179
19	27611773	27612285	.	2	+	2.10963605518517e-07	-1.48348239002553
10	25341211	25342163	.	2	+	2.12127123886474e-07	-1.76412359708404
3	102841886	102845706	.	4	+	2.12127123886474e-07	1.1916822287475
12	60986062	60987168	.	1	+	2.1236280536583e-07	1.30987051150247
16	4668492	4669849	.	3	+	2.12555952467379e-07	1.56586138766792
NW_017189541.1	80688	81730	.	2	+	2.12720298690065e-07	-1.13967287604404
11	86937723	86938187	.	1	+	2.14274854922571e-07	-2.63570704602542
19	32978463	32980071	.	3	+	2.14274854922571e-07	1.53190221079843
18	11722802	11723599	.	1	+	2.14731046435411e-07	-1.34899826528416
10	36332745	36332980	.	1	+	2.14757021761959e-07	2.71188031244498
6	56338908	56339256	.	1	+	2.15120139817253e-07	1.90796149325968
14	78778750	78779733	.	2	+	2.15772305209857e-07	-1.70520746212422
19	41990056	41990571	.	1	+	2.17181811403077e-07	-2.24771821534336
9	72733396	72734124	.	2	+	2.17308273579492e-07	1.7284146938971
24	2267041	2267975	.	2	+	2.17354539519752e-07	-1.27766518243644
13	17357854	17358786	.	1	+	2.21294755793658e-07	-1.76391294473107
22	981798	982326	.	1	+	2.21569831270441e-07	2.07342458373201
25	26408356	26408902	.	2	+	2.22271931420219e-07	-1.54380136305394
15	10267046	10268579	.	2	+	2.22399880886153e-07	1.26186002914292
9	57045293	57046290	.	3	+	2.23374297467526e-07	1.47043692673169
15	2527881	2528607	.	3	+	2.25085592073252e-07	1.44916184803422
22	6900115	6901303	.	2	+	2.25255134624571e-07	-1.82189314765543
1	155428127	155428898	.	1	+	2.27455193586728e-07	-1.61414715303995
3	70791891	70792498	.	1	+	2.27455193586728e-07	-2.22997173621062
24	19919345	19920471	.	1	+	2.28982078068805e-07	1.5029122823587
8	10206147	10206698	.	1	+	2.3156164723709e-07	-2.02907761396181
11	27758303	27759477	.	2	+	2.31681825302987e-07	-1.51832958383189
19	49762048	49762634	.	1	+	2.34861252323906e-07	-2.10993904736413
10	87267898	87268532	.	1	+	2.37794114944219e-07	-1.91783823404119
11	18670520	18670922	.	1	+	2.37794114944219e-07	1.52466115345873
5	99311587	99313649	.	1	+	2.38367386484647e-07	-1.63526585159275
5	112482451	112483264	.	2	+	2.39443077688821e-07	-1.54720856991745
21	55608193	55608741	.	1	+	2.41404948702189e-07	-2.24121135548585
7	70245838	70246505	.	2	+	2.42481346040332e-07	1.25986925785689
8	80748165	80748960	.	2	+	2.43987937742709e-07	1.41547908831154
16	63713869	63714932	.	3	+	2.46215048423964e-07	1.30005882341428
17	18864578	18865825	.	2	+	2.47159098602801e-07	-2.17134756611846
29	36659889	36660638	.	2	+	2.47696094927203e-07	-1.17951213273648
3	67304851	67305868	.	1	+	2.50995704951638e-07	-1.88258167647684
26	41008554	41011946	.	4	+	2.52533630891453e-07	1.48365728856217
2	99566766	99567649	.	2	+	2.54476028256038e-07	-2.62959925649236
29	41788525	41790524	.	1	+	2.54653404563113e-07	1.56600483875879
23	33787496	33788312	.	1	+	2.55112529125934e-07	-2.22909143929507
26	2015870	2016887	.	2	+	2.55112529125934e-07	1.41816766439347
28	14475168	14475887	.	2	+	2.57118177178515e-07	1.91852054742285
6	114787728	114788568	.	2	+	2.57655781502442e-07	-1.57929596675258
1	41263555	41264212	.	2	+	2.62226530214567e-07	1.97592369282913
8	84170393	84171914	.	2	+	2.62226530214567e-07	-1.10653281014166
1	129822437	129822739	.	1	+	2.62490237927888e-07	1.87156273895858
8	96153563	96154001	.	1	+	2.62772901763894e-07	1.7474857455704
29	17959609	17961046	.	3	+	2.62848999862557e-07	1.21862639444172
5	111301071	111301788	.	2	+	2.63090124107166e-07	-1.18151460951474
10	74499284	74500591	.	3	+	2.63481352259999e-07	1.16812656366749
4	6047927	6048896	.	2	+	2.64117753002889e-07	-1.29970033337454
28	29959050	29959793	.	1	+	2.6643042084274e-07	-1.77033964226674
8	84145348	84146060	.	1	+	2.67863539185097e-07	-2.57084709210614
1	151054637	151055717	.	3	+	2.68136640471022e-07	1.32202583599752
11	25686952	25688423	.	1	+	2.68844684884137e-07	-1.76674105776557
7	9018339	9018636	.	1	+	2.69383384032299e-07	1.88297215392982
4	27583489	27584671	.	2	+	2.69758527685372e-07	1.1110559652265
5	9360120	9360659	.	1	+	2.69758527685372e-07	-2.89101133219848
11	44342465	44343585	.	2	+	2.70960461125642e-07	-1.2526003290408
3	100817985	100818482	.	1	+	2.71786780227733e-07	-2.94765527380621
19	37345745	37346895	.	1	+	2.73784011894488e-07	-1.98821732344105
17	434031	435120	.	2	+	2.76437690871087e-07	1.61321408772681
23	18218209	18219218	.	2	+	2.77521685247815e-07	-1.25055592889895
5	58389014	58391015	.	3	+	2.79268171801933e-07	1.34328568551587
NW_017189851.1	39078	40073	.	2	+	2.79483053473909e-07	-1.02212817308977
1	119210599	119211187	.	1	+	2.86545729379811e-07	1.90596046768028
18	39749765	39750404	.	2	+	2.87238882331075e-07	1.62989172147657
10	59357948	59359783	.	3	+	2.88210651397663e-07	1.04137153710971
6	100635945	100636958	.	3	+	2.88210651397663e-07	1.36048043978298
2	129782694	129783216	.	1	+	2.88326432940168e-07	2.679811263019
20	56156753	56157931	.	3	+	2.94793105577406e-07	1.2583138741499
NW_017189516.1	48838879	48841410	.	2	+	2.94793105577406e-07	1.41968706841661
11	49553231	49553663	.	1	+	2.94849835766923e-07	-2.19200169307241
19	14449910	14451645	.	2	+	2.95809327708223e-07	-1.16563100335133
19	11877416	11878882	.	3	+	2.99162071220482e-07	-1.4945909492879
1	42769324	42770267	.	2	+	3.00067894546465e-07	-1.66185992041623
29	41487727	41488948	.	3	+	3.02745554695541e-07	-1.11446271931341
21	2036438	2037108	.	1	+	3.04500098687063e-07	1.68338049526626
14	48164732	48165752	.	1	+	3.04643913077746e-07	-1.94494787924033
8	89887757	89889323	.	2	+	3.06735732492634e-07	1.43225056985339
9	51237203	51238595	.	1	+	3.06735732492634e-07	1.59446291080673
13	75641598	75642534	.	2	+	3.07035100325137e-07	-1.79658191542454
3	39115086	39116335	.	2	+	3.08650438993047e-07	1.23173274735152
14	79541381	79541970	.	1	+	3.11200894439295e-07	-1.48641706456471
19	9212539	9213319	.	2	+	3.11598788211461e-07	-2.05621684478582
9	3668607	3669294	.	1	+	3.11891989246653e-07	1.72811734121757
17	2017345	2017945	.	1	+	3.14400977035191e-07	-1.64365318848439
5	22313948	22314396	.	1	+	3.14822895898253e-07	-2.68177826340326
19	10343051	10344768	.	2	+	3.15633938627393e-07	-1.37473655961982
10	51859744	51860357	.	1	+	3.16184512696055e-07	-2.54837110666759
12	63220609	63221431	.	1	+	3.20563356135608e-07	1.73579965564141
17	18588076	18589070	.	2	+	3.22558519410796e-07	-1.58520342015734
5	66384757	66385212	.	1	+	3.24555092020171e-07	-4.5011615738551
NW_017190155.1	99375	99940	.	1	+	3.26415795865136e-07	1.52761240003679
1	89570753	89571655	.	3	+	3.27455239709026e-07	-1.50138237335819
NW_017195478.1	14569	15396	.	3	+	3.31029104514069e-07	1.65261926274965
1	2813165	2813866	.	1	+	3.31359179664341e-07	-1.90897583436308
1	110386076	110386709	.	1	+	3.31359179664341e-07	-2.6139794689496
8	106715773	106716843	.	3	+	3.33653716166508e-07	1.49456177706321
6	17456977	17457870	.	2	+	3.34107761543235e-07	-1.52025157001809
1	41870944	41871500	.	2	+	3.3910029866312e-07	-1.97654415659043
20	38315277	38316208	.	1	+	3.3910029866312e-07	-1.89786754228794
2	113510512	113511026	.	1	+	3.39625370922024e-07	-2.36297968087141
NW_017189675.1	15597	16340	.	1	+	3.40603053174298e-07	1.79524854122678
2	44332027	44333511	.	2	+	3.41690831704063e-07	-1.93488230987438
27	37656266	37657126	.	2	+	3.41920837558765e-07	-2.55838613818173
6	3722610	3723785	.	3	+	3.41920837558765e-07	1.19165154950854
1	154001876	154002335	.	1	+	3.41930863477156e-07	-2.0471037304038
16	28820701	28821602	.	3	+	3.45416753164055e-07	1.69270651443448
3	88801858	88803048	.	3	+	3.47821435857824e-07	1.26888569715571
20	29565764	29566473	.	1	+	3.48607763379199e-07	2.08712105510926
1	92517365	92518344	.	3	+	3.4894661434122e-07	1.41906578363898
NW_017189673.1	4797	6461	.	2	+	3.505523489458e-07	1.46723453443703
11	2916847	2917379	.	1	+	3.50633120456513e-07	-1.77806646110649
13	81053966	81055346	.	2	+	3.51457472851968e-07	-1.65766416779898
2	50796461	50797717	.	2	+	3.53084878334002e-07	1.29197963713059
22	29167733	29168692	.	1	+	3.53118056093754e-07	-2.13792829527828
22	52583149	52584178	.	2	+	3.55859363028494e-07	-1.27893463064757
4	14034691	14035579	.	2	+	3.58629139942801e-07	-1.57249601881311
1	144014900	144017447	.	3	+	3.59526617707286e-07	1.46377297252524
1	56385696	56386956	.	3	+	3.60970044117042e-07	1.41934878160037
23	13838270	13840277	.	3	+	3.61651628566444e-07	1.18251250374486
29	31016408	31017191	.	1	+	3.61651628566444e-07	-2.14859636304048
10	50956800	50958204	.	2	+	3.61858075969316e-07	1.32827757988551
17	59607863	59608849	.	3	+	3.65067415670849e-07	1.87808923548841
22	53138649	53139607	.	1	+	3.65067415670849e-07	-1.83429389862499
19	23052390	23053780	.	1	+	3.65696506454038e-07	-1.68789780541991
10	53531481	53532160	.	2	+	3.67460417318559e-07	-1.75747311508917
11	28873362	28874152	.	2	+	3.70510166755094e-07	1.4781948983511
23	20988864	20990063	.	2	+	3.7068438161989e-07	-1.43246070935756
13	10832430	10833328	.	2	+	3.71736842748999e-07	-1.81868401195885
19	36627979	36629130	.	1	+	3.7674672508853e-07	-2.2801811639525
14	40172476	40173737	.	3	+	3.77376909127367e-07	1.29014564361358
8	75522511	75523253	.	3	+	3.77541121786305e-07	1.05888594713356
29	50244945	50245910	.	2	+	3.780265216443e-07	-1.23865736224375
15	8358719	8360054	.	3	+	3.78250054904922e-07	1.04906447131005
16	75316865	75317964	.	2	+	3.78250054904922e-07	-1.74308534314868
NW_017189900.1	20050	21933	.	1	+	3.7940598480901e-07	1.5737883589525
23	13175713	13176376	.	1	+	3.81332306416009e-07	-2.56889521712656
10	60419889	60421487	.	3	+	3.84253915825811e-07	1.37274708254459
3	92855337	92857648	.	3	+	3.8506262035243e-07	1.31549720291929
12	74477768	74479102	.	3	+	3.88989075492729e-07	1.12066158047227
NW_017192638.1	4656	6931	.	3	+	3.89985561887294e-07	1.48570324700196
29	41267291	41268388	.	3	+	3.912636397662e-07	-1.11833718370755
7	93176817	93177709	.	2	+	3.92636633269408e-07	-1.64249587448487
1	88793882	88794316	.	1	+	3.97066308594899e-07	-2.55752147137411
1	148469175	148469883	.	2	+	3.97066308594899e-07	-1.60856064282124
26	39101586	39101991	.	1	+	3.98020695967226e-07	1.88384544385043
17	512932	514617	.	1	+	3.99162237039932e-07	1.35806091528105
29	25208295	25209552	.	3	+	4.02382246779595e-07	1.17007219396259
28	27828050	27828757	.	1	+	4.02479230970386e-07	-2.23593545117174
29	9224406	9225592	.	2	+	4.06299331737014e-07	-1.20657711450072
9	50238836	50239784	.	3	+	4.07029534444548e-07	1.52929258073698
11	73315704	73317247	.	2	+	4.07324547438996e-07	-2.03573345453677
NW_017189516.1	16750651	16751414	.	2	+	4.07748396140995e-07	-1.3317516666463
25	2835437	2837084	.	2	+	4.09299667811418e-07	1.27138277231877
4	17714380	17714869	.	1	+	4.11466294968038e-07	-1.43284015909936
7	63165617	63166369	.	2	+	4.12411598883331e-07	1.46734084239478
6	98383760	98384975	.	1	+	4.12693365514953e-07	-1.61478707699276
21	58056814	58057283	.	1	+	4.13187090480504e-07	-2.47797347030252
25	24732945	24733860	.	1	+	4.14385072261103e-07	-1.7359704555638
NW_017190482.1	16372	17096	.	2	+	4.18257800568976e-07	1.47913178087809
9	24101845	24102765	.	3	+	4.19725156934183e-07	1.54708871185956
7	77371632	77371889	.	1	+	4.19957695846203e-07	2.83492714023093
10	53499055	53499569	.	1	+	4.20080105562903e-07	-2.37423279449532
NW_017189517.1	49672431	49673580	.	3	+	4.22309975298147e-07	1.39521776767847
17	16608749	16609115	.	1	+	4.22332341332231e-07	-2.016294446409
6	17709696	17710779	.	3	+	4.22518667627108e-07	1.01976676095582
20	15376357	15377428	.	2	+	4.24969715971926e-07	1.64695545298665
8	40051386	40051828	.	2	+	4.25280848539618e-07	2.03249376440009
25	26546256	26548140	.	3	+	4.25371870851532e-07	1.36921107089569
25	24884515	24885286	.	2	+	4.2538065915074e-07	-1.69052688124498
21	4860672	4861748	.	3	+	4.31268685096182e-07	1.49544066190859
11	20879889	20880648	.	1	+	4.3252311360045e-07	-2.22308386813637
21	66778297	66778857	.	1	+	4.34230653143426e-07	-2.14047822937055
5	104973026	104974234	.	2	+	4.34230653143426e-07	-2.16085889280078
22	17420935	17421658	.	2	+	4.37019823239157e-07	-2.33610488962804
12	37160203	37161288	.	2	+	4.37089256074824e-07	-1.19102727087676
29	43764017	43765394	.	3	+	4.41660079470399e-07	-1.00830249948199
1	75734896	75735992	.	1	+	4.4258687412412e-07	-1.65651499023919
10	18532827	18533887	.	1	+	4.4258687412412e-07	-2.74021718026202
2	1085542	1087270	.	2	+	4.46803456559158e-07	1.49079009465634
17	19053403	19054329	.	3	+	4.55376107787603e-07	-1.35605752419645
9	61433413	61434017	.	2	+	4.55540091738025e-07	-1.78650565925864
25	9881875	9882395	.	2	+	4.56838187885421e-07	-1.71573282617213
13	78881246	78881724	.	1	+	4.60726784891306e-07	-2.32696854737645
29	746132	747177	.	1	+	4.61621213679508e-07	1.61236152359047
1	130271392	130271825	.	2	+	4.63360491617537e-07	-2.14547291037069
3	78341400	78341844	.	1	+	4.65051475936214e-07	-2.64709438931128
2	16230678	16231518	.	2	+	4.66200768383957e-07	-1.26702621793861
8	81924218	81924857	.	1	+	4.66577879339521e-07	2.23805914803172
19	45775066	45776725	.	2	+	4.67060695065449e-07	-1.6432371704454
29	44943125	44943717	.	1	+	4.70923170385276e-07	-2.01542621365291
3	40459542	40460377	.	2	+	4.70923170385276e-07	-2.03845168693478
4	95600698	95601654	.	3	+	4.72897181234403e-07	1.08742908628107
7	10573967	10576476	.	3	+	4.72897181234403e-07	1.36101111440614
10	35610125	35611936	.	3	+	4.75516455181403e-07	1.04108090315654
5	21903111	21903632	.	1	+	4.82454295104299e-07	-2.04896129233326
5	42220642	42221467	.	2	+	4.83117405685757e-07	-2.06905073715017
11	30272527	30273308	.	2	+	4.83523196181795e-07	-2.31533730859582
20	28699871	28700922	.	3	+	4.89028281153268e-07	1.15675010573189
16	33938356	33939314	.	3	+	4.90336018817722e-07	1.62594038578574
NW_017189661.1	31914	33409	.	2	+	4.97635581585076e-07	1.52884418923992
2	108577302	108579040	.	3	+	4.99438027661061e-07	1.53468867640946
22	16510102	16511252	.	2	+	5.02191304241161e-07	-1.09662939224754
20	4809589	4810114	.	1	+	5.03182403946211e-07	-2.30370472937783
27	32092071	32092398	.	1	+	5.03182403946211e-07	2.08063639608459
NW_017189516.1	26360720	26361551	.	2	+	5.03182403946211e-07	-2.07203377887882
11	85705047	85706714	.	2	+	5.13562604555869e-07	1.17141806183045
19	47599966	47601242	.	1	+	5.17128632450528e-07	-1.75665852572841
NW_017190070.1	14810	15200	.	2	+	5.19422622774536e-07	1.89464518941455
3	19623390	19624702	.	1	+	5.19873570765851e-07	-1.80613960505379
26	21362563	21363897	.	2	+	5.26021984999745e-07	-1.39304975458794
NW_017189675.1	10946	11316	.	1	+	5.26126400337359e-07	1.31105385872231
2	50155329	50155938	.	1	+	5.27686767800928e-07	-2.47821663709294
29	27453494	27454027	.	1	+	5.27686767800928e-07	1.80234558809489
3	104034402	104035768	.	1	+	5.29582516050711e-07	-1.53007758063165
29	44571647	44572094	.	1	+	5.33792457589333e-07	-1.756402332654
[truncated: 8,192 more rows]
