# Supplementary material for: Multi-species annotation of transcriptome and chromatin structure in domesticated animals
Source: BMC Biol. 2019 Dec 30;17:108. doi: 10.1186/s12915-019-0726-5 (PMC6936065; doi:10.1186/s12915-019-0726-5)
Supplement: Supplementary file 10 — Additional file 10 DA ATAC-seq peaks (all combinations). The archive has the same structure as de.refgn.tar.gz with names starting with mergedpeaks.peaknb.allexp.readnb instead of refgenes.counts.min2tpm0.1. [file 12915_2019_726_MOESM10_ESM.gz › da.atacpeaks/capra_hircus/diffcounts.nominsum/mergedpeaks.peaknb.allexp.readnb.normcounts.diff.cd8.liver.bed]

NW_017190417.1	1821	2329	.	3	+	1.24112099503364e-65	2.67031784027558
NW_017190145.1	2469	2911	.	1	+	2.47806012983805e-54	2.45910589208335
14	23783881	23784896	.	1	+	4.63778071098298e-50	2.73635486392991
23	12228666	12229237	.	2	+	5.14535739616464e-44	2.95300732505291
14	94670923	94671609	.	3	+	2.94854371588769e-42	3.11686409177568
7	108431940	108433191	.	4	+	2.94854371588769e-42	3.09829877808159
21	36332382	36333216	.	2	+	2.27284417119502e-40	2.96010674362575
4	98339748	98341154	.	3	+	9.64104840663296e-38	2.18630771329115
19	2208	2904	.	3	+	1.27632257139748e-36	2.64288327040834
NW_017190138.1	131993	133016	.	3	+	1.27632257139748e-36	2.46453527944336
NW_017190145.1	3456	3978	.	3	+	7.51255690779348e-36	3.08927431104305
14	92064543	92065316	.	1	+	1.42108354281375e-35	2.62561776344037
5	3384	4246	.	1	+	1.83032708302623e-33	2.45579992106601
NW_017193233.1	8245	8510	.	1	+	3.46536355083209e-33	3.02983593618288
14	91135021	91136204	.	3	+	1.69754703319082e-32	1.84773087250414
19	3241	3902	.	2	+	4.92321187246285e-32	2.41637712736365
15	81902091	81903936	.	2	+	1.63153432700338e-30	2.3801773171732
20	60444812	60445475	.	1	+	2.64278793938197e-30	2.17407205064763
26	51414636	51415826	.	2	+	9.65796645191994e-30	2.31265613583233
13	24963886	24966012	.	3	+	6.14738304750217e-29	1.91436529572809
23	48860772	48861811	.	3	+	1.4928921138189e-28	2.46522524820168
1	114572924	114574369	.	3	+	1.13346757825117e-27	2.14534922095823
8	4183	4719	.	1	+	3.9096442259534e-27	2.29412945792516
8	18562925	18564353	.	3	+	2.09571094507998e-26	2.19010281170626
29	5414024	5415018	.	2	+	1.39801113877861e-25	2.13682446148265
15	66385001	66385869	.	3	+	1.57263211229054e-25	1.97284373663865
9	70096839	70097708	.	3	+	1.86638727032812e-25	2.09069257676319
4	78496910	78499432	.	3	+	5.51152682785271e-25	1.75184078213793
3	120034625	120034884	.	1	+	1.57959088808299e-24	2.35698185623898
3	75862750	75863748	.	2	+	3.62389126948677e-24	2.60745532466075
17	56448186	56449635	.	2	+	4.36319507043169e-24	2.2614838393166
29	21403716	21405076	.	3	+	4.54418094300535e-24	1.90347428058255
15	75816261	75816500	.	1	+	6.51999701023219e-24	3.52744105870801
9	78509298	78510593	.	2	+	8.83022101241722e-24	1.89646847889994
17	39878194	39878748	.	1	+	9.78806051259145e-24	3.03910885091777
4	107731313	107732222	.	2	+	2.11948457580125e-23	2.27516905542564
7	27250237	27252336	.	3	+	2.11948457580125e-23	1.74998560369284
12	46065463	46066764	.	3	+	5.1321321436911e-23	2.12082952037126
4	34805758	34806262	.	1	+	5.97482072801594e-23	2.65198468849884
NW_017194589.1	6815	7395	.	2	+	5.98319467249358e-23	2.1214914044357
NW_017189517.1	21267348	21267872	.	1	+	6.34143432094361e-23	2.8876573953674
5	72866707	72868292	.	3	+	6.66828551748458e-23	1.49859848612233
17	38582587	38583686	.	3	+	8.65267060332442e-23	2.00226460144139
15	74109667	74110493	.	1	+	9.23556276194907e-23	2.38214430679438
27	31532416	31533631	.	3	+	1.75872795572474e-22	1.79589328526216
11	37734691	37735534	.	3	+	3.94634422616481e-22	1.86541074007824
6	57593168	57594540	.	3	+	4.12102399531478e-22	1.33557226872516
6	50388417	50389459	.	1	+	9.58090974753951e-22	2.06322440113019
17	24255554	24256003	.	1	+	9.92399256446633e-22	2.33102897413978
20	14969072	14970578	.	2	+	1.28501310486566e-21	1.8514023245225
15	37209938	37211229	.	3	+	3.15520435747012e-21	1.92597739087848
6	6503364	6504485	.	3	+	4.70592687581395e-21	2.19525168833632
1	23867711	23868416	.	3	+	7.83933906725954e-21	3.69039043617617
NW_017190138.1	133476	134034	.	2	+	8.66587990562098e-21	2.17562229795154
7	9725906	9726183	.	1	+	1.45188368841787e-20	3.18433716971181
3	81701505	81702307	.	3	+	1.72416929200944e-20	3.91968220838139
7	61281818	61283047	.	3	+	1.80417821792875e-20	3.56453312909059
26	48838135	48839253	.	3	+	3.84071309551006e-20	2.45015403751601
7	33032559	33033078	.	1	+	6.47403472907453e-20	2.67668326283001
4	32887135	32888201	.	2	+	9.70385859796514e-20	2.11493108338335
10	78605823	78606457	.	1	+	1.0801129288693e-19	2.72194716683764
1	23877503	23879614	.	4	+	2.25278250273889e-19	3.87463356368491
14	22142019	22142904	.	3	+	4.19259654182067e-19	1.57868557616719
5	64161808	64163302	.	3	+	4.23153158424937e-19	1.59655974002652
21	45010681	45011519	.	3	+	6.30233651018484e-19	1.82087246178848
1	54186140	54188091	.	3	+	1.05759233371018e-18	3.91568607978097
3	81706533	81707882	.	3	+	1.06864179471146e-18	3.99238637502901
NW_017192066.1	101	797	.	2	+	1.31462124724824e-18	2.25355627759234
14	92217095	92217691	.	2	+	1.49931922146899e-18	2.02538957461959
13	2880718	2881023	.	1	+	4.12149092432538e-18	2.23594934677
1	95038789	95040494	.	3	+	5.56644042129606e-18	1.34850093995899
8	92669091	92670235	.	3	+	5.69780211090462e-18	3.85888486676994
4	51071942	51073075	.	3	+	6.46027654014412e-18	2.04631196280156
27	37426602	37427209	.	1	+	1.00314539503557e-17	2.05824063924223
3	18729287	18730413	.	1	+	1.37460234937296e-17	2.08513343273773
8	92663507	92665619	.	5	+	1.46024596241562e-17	3.92840990320341
21	8004468	8005434	.	3	+	1.71871179570451e-17	2.19535603557474
2	50731698	50732793	.	2	+	1.80994889226001e-17	1.8060086633406
2	128363843	128365314	.	3	+	2.1488073288883e-17	1.88665603217175
21	47804525	47805572	.	2	+	2.63759590526486e-17	1.81917801713453
5	6083688	6084841	.	3	+	3.14261325185584e-17	1.4180931481265
21	42744681	42745361	.	1	+	3.78256299402109e-17	1.90707529278135
26	41247661	41248750	.	3	+	4.4115851341454e-17	1.52776768685182
12	50829246	50830617	.	3	+	4.89763507219795e-17	1.31628515784868
1	19047031	19047695	.	1	+	6.56993042757276e-17	2.43280344067345
8	106739094	106739965	.	2	+	1.0800505222064e-16	2.2904367174501
13	11303552	11304628	.	2	+	1.13579541981793e-16	-1.8227119333978
7	61287680	61290177	.	3	+	1.13579541981793e-16	3.95612749306608
1	130351392	130352437	.	2	+	1.14701188146811e-16	1.57950840956421
9	80957378	80958836	.	3	+	1.5768600224481e-16	1.27329118793205
19	4696557	4698079	.	3	+	1.57977963327683e-16	1.63355922814
2	39884168	39885157	.	3	+	1.7342526120109e-16	1.34340568056343
12	84380407	84381307	.	3	+	1.82804939104e-16	2.61919192395146
23	12264737	12265055	.	1	+	1.85277010511386e-16	2.38756956215724
29	17936083	17936960	.	1	+	1.98088495072544e-16	2.37948152563116
7	79671670	79672922	.	3	+	2.49018336260102e-16	1.63139292651617
17	46742239	46743064	.	1	+	2.5470597497767e-16	1.92345002061826
3	107592150	107592669	.	1	+	2.99362778235524e-16	2.62078759937671
8	92666057	92666977	.	3	+	3.80250891995657e-16	3.86079408941371
6	22727861	22729475	.	4	+	3.8794056794592e-16	1.44919359540064
8	92671670	92672287	.	2	+	3.92473818591006e-16	3.49328803894512
6	100217293	100218926	.	3	+	4.06913738931183e-16	1.56964444628303
18	53637675	53638887	.	3	+	4.15265805012531e-16	1.52893992371558
NW_017195220.1	4670	7183	.	5	+	5.37918123418842e-16	1.39696700131681
NW_017189549.1	37764	38802	.	3	+	6.09750972616791e-16	3.94208817465208
18	51732919	51733370	.	1	+	6.22660180503003e-16	2.12385048053874
17	37992327	37993653	.	3	+	6.3769374771805e-16	1.22733579991515
3	40378957	40379680	.	1	+	6.47012498566078e-16	1.99696195795161
3	37996621	37997554	.	2	+	7.1437322713497e-16	1.67090085737592
15	36647138	36647778	.	3	+	7.66053210131669e-16	1.94423573734718
2	98799452	98800902	.	3	+	8.03281407027572e-16	1.7350951017942
3	81704318	81705216	.	3	+	8.64540596816459e-16	3.9356366040561
29	12383912	12384864	.	1	+	9.8816784711268e-16	1.77422683472421
1	51916990	51919590	.	4	+	1.05110144083121e-15	1.11661172224338
9	43984167	43985712	.	3	+	1.08618935913123e-15	2.37204074532064
13	18967004	18968782	.	4	+	1.2165337525613e-15	1.65199654765654
2	97399483	97400068	.	1	+	1.22830962548813e-15	1.87660012468351
7	61286804	61287139	.	1	+	1.27799234597361e-15	3.70433969753457
15	66418200	66419412	.	3	+	1.6781203972001e-15	1.50525940623232
2	38602651	38603535	.	3	+	2.057695485328e-15	1.86976080926801
13	77939259	77940242	.	2	+	2.09122065464422e-15	-1.62259786750185
1	565750	567397	.	3	+	2.21371701571024e-15	1.55055229452337
1	40822922	40823542	.	1	+	2.94512566110429e-15	1.95935281466515
3	69888054	69889205	.	3	+	3.00536562658116e-15	1.65299094357966
3	118026789	118027932	.	3	+	3.04365988805749e-15	1.35433701116428
17	38769336	38769923	.	1	+	3.1168373014641e-15	1.96490219771416
19	18591711	18592259	.	1	+	4.29058607915122e-15	2.10285778311278
14	38686188	38687208	.	3	+	4.73438115853558e-15	1.19943893970109
12	81266859	81267560	.	2	+	5.23927207315407e-15	1.78353558242648
28	39130310	39131776	.	3	+	6.24758973279226e-15	1.09979232090045
NW_017195629.1	2008	3676	.	4	+	7.59214331246759e-15	1.52317260957005
8	11506528	11507708	.	3	+	8.01088060182756e-15	1.25439633879201
15	75980763	75981590	.	2	+	1.03045154119316e-14	1.68677505078143
13	26149703	26151119	.	3	+	1.04205917031186e-14	1.40128792064316
14	4144576	4145108	.	1	+	1.15405438803779e-14	2.33761857263377
20	63662411	63664398	.	3	+	1.33798770144751e-14	2.02641181771912
5	12010746	12012649	.	3	+	1.63780799788174e-14	1.99247414463816
6	35023593	35025299	.	3	+	1.93811988759131e-14	1.81399330210062
3	120037585	120038092	.	1	+	2.0756417375902e-14	2.1409067694012
1	121826440	121827340	.	2	+	2.37238705487623e-14	1.89754119026847
26	12572207	12572993	.	2	+	2.43400255593163e-14	-1.80014880596517
4	85639410	85639656	.	1	+	2.64264377224512e-14	2.40248487135531
12	1104552	1105616	.	3	+	2.64396354702738e-14	1.72768965265496
6	45529521	45530637	.	3	+	2.94787948037881e-14	3.5774791482732
7	8898050	8899301	.	2	+	3.09514037971672e-14	1.55153177522021
16	13061544	13062634	.	2	+	3.12631175918223e-14	1.81160006887344
6	58666202	58667421	.	3	+	3.67264406108677e-14	1.34535643928376
11	85091476	85091855	.	1	+	3.70520061831119e-14	3.11942892995041
NW_017195936.1	5569	7597	.	3	+	4.16101607310905e-14	1.45588159190595
2	97224182	97225350	.	1	+	4.27478905346811e-14	1.90973707210728
11	99244445	99245027	.	2	+	4.33608591638713e-14	1.8429726007462
27	25356812	25357270	.	1	+	5.02137585211456e-14	2.22733096215629
15	15908675	15909070	.	1	+	5.17437875011936e-14	2.32791499955227
4	107746328	107747111	.	1	+	5.70042608102679e-14	2.37917033599886
24	27824491	27824749	.	1	+	6.14489291710914e-14	3.36816037495249
NW_017197954.1	4223	6812	.	5	+	6.14489291710914e-14	1.33917988160616
6	6219587	6221751	.	3	+	7.23103247909844e-14	1.50387560489682
NW_017197443.1	4038	6077	.	3	+	7.39156213691645e-14	1.2009198468624
6	99847765	99848914	.	3	+	7.72749634627685e-14	1.6591553344877
4	34251158	34252043	.	3	+	8.74888895892667e-14	1.17462961399655
3	65430822	65431153	.	1	+	8.96879358982484e-14	2.13668968613037
9	24236205	24236741	.	1	+	1.06910812188389e-13	2.82024606459744
23	26776348	26777826	.	3	+	1.15585361215388e-13	1.58135514615807
15	36700852	36701242	.	1	+	1.22266600241515e-13	2.60294211964301
15	53651644	53652082	.	1	+	1.38786351378971e-13	2.22072426090342
8	30916717	30917996	.	3	+	1.39140357381355e-13	1.69469060679458
2	26136397	26138749	.	5	+	1.82182106432927e-13	1.38343191168274
2	24767914	24769019	.	3	+	2.18439770085999e-13	1.25050839830573
4	111903972	111905568	.	3	+	2.26690449454813e-13	1.8720425091229
10	17255253	17256193	.	2	+	2.48615091146176e-13	-1.52463608883062
24	25006025	25007155	.	3	+	3.35839678218936e-13	1.70247731298194
1	52535141	52535964	.	3	+	4.04955721639801e-13	1.65554833942109
3	58566015	58566897	.	1	+	4.14865234532228e-13	1.93826749343913
16	49418457	49418809	.	1	+	4.17528033766995e-13	2.03567438083969
NW_017189516.1	65621166	65622651	.	3	+	4.9386539188574e-13	-1.19263608400081
9	20541604	20543035	.	3	+	5.08294598540551e-13	1.43597029385736
14	54918528	54919740	.	3	+	5.32925335845007e-13	1.33065999284806
12	32784675	32785064	.	1	+	5.75278495650411e-13	2.45611844098311
20	55796539	55797176	.	1	+	6.25739976866721e-13	2.25879300798414
6	42535866	42536879	.	1	+	6.39473156525325e-13	1.91243132809789
17	45718492	45718768	.	1	+	6.58971115664236e-13	2.52210769175776
2	121652548	121653917	.	3	+	7.06454021753979e-13	1.13446421533295
5	82593549	82593895	.	1	+	7.1875758490722e-13	2.23102625095338
11	77969710	77970405	.	2	+	8.23538423759973e-13	1.82340791173048
23	23681995	23682975	.	3	+	8.23538423759973e-13	1.10157028583581
7	92732352	92733830	.	3	+	8.43945958819057e-13	1.23291479547421
10	77606511	77608496	.	3	+	8.81424068451568e-13	1.39475137884394
7	38722795	38723390	.	1	+	8.84832354022092e-13	2.03221003322918
13	5186510	5187752	.	3	+	1.11500677951571e-12	1.76729888552872
14	10476472	10476875	.	1	+	1.21527526899785e-12	2.29945601187964
12	35598949	35599596	.	1	+	1.22338405431616e-12	1.8552521450975
8	22128594	22129522	.	3	+	1.23453331672364e-12	1.78145904442279
2	103585069	103585955	.	2	+	1.28295782681611e-12	2.14733443195878
8	27125727	27126664	.	3	+	1.4107553760597e-12	1.78470566568253
10	78961636	78962038	.	1	+	1.42080768909384e-12	3.16246691699496
NW_017190895.1	2448	5616	.	4	+	1.52811350407651e-12	1.40101635707805
5	73959784	73960550	.	1	+	1.65182500632589e-12	1.74599706220695
8	50959123	50960422	.	3	+	2.07189826338055e-12	1.06603625976304
9	15063966	15064392	.	1	+	2.09286374880653e-12	2.46470198858581
4	82200572	82201959	.	3	+	2.10429945120721e-12	1.96411677022472
7	51077142	51077379	.	1	+	2.19830131428229e-12	2.57694577979618
NW_017189516.1	35247390	35247874	.	1	+	2.24654768852377e-12	2.34398095831887
NW_017190004.1	10581	11523	.	3	+	2.28753246894089e-12	1.33803813197658
27	40773762	40774015	.	1	+	2.44457166413331e-12	2.43911785605145
29	4690694	4691206	.	1	+	2.67334651460681e-12	2.68158682543574
14	42558802	42559236	.	1	+	2.962559468479e-12	2.52296619939879
16	41573124	41574147	.	2	+	3.26048013335121e-12	-1.36487803072154
8	45759490	45761150	.	2	+	3.34716808910178e-12	1.45250804965266
24	40689350	40690089	.	1	+	3.64134611489891e-12	2.02742260163324
1	7021886	7022159	.	1	+	3.98029621480878e-12	2.81489618997435
17	27110526	27111262	.	2	+	4.00707409394962e-12	1.71338934240876
3	100028043	100029382	.	2	+	4.12135869055899e-12	1.63343349820052
21	21053791	21054096	.	1	+	4.77712864060217e-12	2.27795795416999
19	28112023	28113134	.	2	+	4.9480156653455e-12	-1.29889100977021
NW_017189517.1	18215080	18215718	.	1	+	4.9480156653455e-12	2.02724218240321
6	53436583	53437236	.	1	+	5.04730065129624e-12	2.41798043764977
24	9591083	9592200	.	3	+	5.29528359160738e-12	2.2539042907984
9	20227147	20227628	.	1	+	5.33122162370474e-12	2.13209420637097
11	24351886	24352534	.	2	+	5.60550290672651e-12	2.02862230762931
18	60895820	60896245	.	1	+	5.60550290672651e-12	2.05346695922022
27	32092071	32092398	.	1	+	5.60550290672651e-12	2.52410173707476
17	68209879	68211387	.	1	+	5.8124214975408e-12	1.49414693249604
16	6167955	6168582	.	2	+	6.32002004038031e-12	2.02967473697368
26	8200314	8200660	.	1	+	6.61557071772943e-12	2.2136916517878
3	55549790	55550214	.	1	+	6.67101187912214e-12	2.42022830535056
3	110347402	110348405	.	3	+	7.8072636583798e-12	1.25075869463374
15	5759733	5760218	.	1	+	9.27457733987731e-12	2.20807341503963
16	11021545	11022838	.	3	+	9.35726950173404e-12	1.41911481688632
NW_017191430.1	9812	10657	.	3	+	1.01325088894243e-11	1.27472994072905
1	3074628	3074880	.	1	+	1.01937732027653e-11	2.41063219065404
6	86764635	86765969	.	3	+	1.02102139479988e-11	1.30311182262732
17	56009759	56011459	.	3	+	1.08045546491003e-11	1.51754529026087
1	151341528	151342343	.	1	+	1.13284679119054e-11	1.87351568582709
2	10218287	10219068	.	2	+	1.22019439089225e-11	-1.35641559492214
9	5765898	5766773	.	3	+	1.30252217834109e-11	1.58341057429531
15	35546608	35547642	.	3	+	1.32687246166268e-11	1.02826403889661
3	44781715	44782103	.	1	+	1.38339732679384e-11	2.37429992901358
3	36352568	36353208	.	1	+	1.41795185654963e-11	1.77265662516112
NW_017192764.1	4821	6442	.	3	+	1.70750848078912e-11	1.6237645981895
15	44353012	44354029	.	2	+	1.71975093060591e-11	-1.73188678027917
21	7036460	7037762	.	3	+	1.73313842786173e-11	1.4704779190188
NW_017196929.1	3904	6116	.	3	+	1.83420674909561e-11	1.2606416600713
9	13479027	13479759	.	1	+	1.89433248755984e-11	1.56805058625929
8	91006285	91007354	.	2	+	1.92876475708734e-11	1.52724797622265
2	127626639	127627157	.	1	+	1.94677748757851e-11	2.30455338541052
24	46086183	46087965	.	3	+	1.95210488254649e-11	1.1378122145979
1	87311258	87312392	.	3	+	1.99093258674893e-11	1.54277148658918
9	48105712	48107075	.	3	+	2.08230909655164e-11	1.00224770819658
8	40049388	40049956	.	1	+	2.0929001895046e-11	1.83307342973991
17	58375608	58376648	.	3	+	2.13513005359045e-11	1.11475524176822
1	78900891	78902266	.	3	+	2.13651619380045e-11	1.0872885314004
18	22967607	22969155	.	3	+	2.49315551801467e-11	1.32374239768792
1	17872224	17873327	.	2	+	2.50806320181156e-11	1.85242616035105
1	119689571	119690060	.	1	+	2.70618035125049e-11	2.38011418840492
23	45876618	45877653	.	2	+	2.7406989520891e-11	-1.51212385718433
2	135407847	135408826	.	3	+	2.83945507578745e-11	1.45245774927033
7	19099347	19100100	.	1	+	3.04949101335215e-11	2.06659424097242
9	24101845	24102765	.	3	+	3.79052619309604e-11	1.84738017203459
21	28135709	28137043	.	3	+	4.01530083031428e-11	1.11468866546253
23	17411882	17413629	.	3	+	4.01530083031428e-11	1.50476329089577
27	19917063	19917854	.	2	+	4.52662445380108e-11	-1.55444937946346
8	110401375	110401973	.	1	+	5.20248863579164e-11	1.9219133663092
5	49274938	49275903	.	3	+	5.27325727038306e-11	1.13522801360487
8	56826540	56827046	.	1	+	5.59652034147544e-11	1.48305852064452
4	112626420	112626677	.	1	+	5.65444488762615e-11	2.29766460312626
1	55699193	55700982	.	5	+	5.70976861881314e-11	1.3572962172866
2	117617097	117618495	.	3	+	5.72238408182604e-11	1.43808079531228
5	41270411	41271722	.	3	+	6.04533668531536e-11	1.84448708707966
21	41925200	41926786	.	3	+	6.20309444405585e-11	1.18872011536965
7	9018339	9018636	.	1	+	6.3059319625748e-11	2.10934987772976
11	6421562	6422756	.	2	+	6.84171723634039e-11	-1.37300227969034
28	10797719	10798291	.	1	+	7.30161378293727e-11	1.63684181393154
3	62314690	62315967	.	3	+	7.44181195970312e-11	1.58873993721347
11	22642200	22643349	.	1	+	7.48902231852611e-11	1.79181844294711
21	9822668	9823033	.	1	+	7.48902231852611e-11	2.05882709518301
23	19338595	19339688	.	3	+	7.48902231852611e-11	1.35739067362051
7	35439457	35440519	.	3	+	7.48902231852611e-11	1.11013914470029
1	143085289	143086688	.	3	+	7.60947222436885e-11	1.67946220974059
14	10912276	10913563	.	3	+	7.66066776016195e-11	1.39397491247904
18	35405616	35406094	.	1	+	8.05604436998951e-11	2.17340407067316
27	43407487	43407964	.	2	+	8.18495463584839e-11	1.56453786018482
15	61554442	61555316	.	1	+	8.61348558766763e-11	1.53782985832257
24	20093163	20094016	.	2	+	9.07579008654276e-11	1.46414468978172
24	32962287	32963300	.	1	+	9.15001470323469e-11	1.92840890700821
7	48051023	48051755	.	1	+	9.15001470323469e-11	1.83942501707713
7	79874124	79875043	.	1	+	1.03633715389768e-10	1.96755236648431
7	15344225	15344741	.	1	+	1.26931259170808e-10	1.95491251623488
6	30678968	30680377	.	3	+	1.30293823237053e-10	1.28975462143393
1	132917254	132918184	.	3	+	1.31690361948098e-10	1.35058368398285
7	8051076	8052396	.	3	+	1.31690361948098e-10	1.24211058402025
19	49206429	49207998	.	3	+	1.33157483021087e-10	1.05893529286155
7	102021637	102023707	.	2	+	1.33157483021087e-10	-1.2256909525446
20	58449008	58449864	.	2	+	1.37453733175062e-10	-1.47789725281617
4	68576077	68577075	.	3	+	1.37453733175062e-10	1.52257597837265
2	122863673	122865071	.	3	+	1.37758967147634e-10	1.07799233681713
13	77969009	77970502	.	2	+	1.39465119252191e-10	1.76330993664205
24	221340	222436	.	3	+	1.45250254479322e-10	1.21661870155694
10	26613531	26614990	.	3	+	1.46044958052035e-10	1.01374896275744
1	113160003	113161600	.	3	+	1.46566362310684e-10	1.4966667387864
10	52190605	52191015	.	1	+	1.52059263683669e-10	1.86008067104074
2	102098743	102099931	.	3	+	1.65308553579507e-10	1.43117909054155
9	18836325	18836798	.	1	+	1.71392423677396e-10	2.15068045493465
18	26746873	26747711	.	1	+	1.76656569318076e-10	1.70051410101878
3	110011849	110012667	.	3	+	1.81804408954312e-10	1.19028815645945
6	12552583	12553160	.	1	+	1.83794958412474e-10	1.97474715476958
16	69742753	69743137	.	1	+	1.94242084552506e-10	1.95680002937128
22	981798	982326	.	1	+	1.94994006018037e-10	2.17926628587027
5	41678455	41680580	.	3	+	2.05134153669027e-10	1.17111904864914
17	70627383	70628496	.	3	+	2.16934109508338e-10	1.49753094721338
29	30993046	30994229	.	2	+	2.28606727442452e-10	-1.28458863304353
NW_017189934.1	10145	12137	.	3	+	2.29068183084681e-10	1.21197313199167
9	10919323	10921165	.	3	+	2.35000883790359e-10	1.33491058650947
14	27463692	27464943	.	1	+	2.4021951177673e-10	1.4017514423452
10	78387403	78388799	.	4	+	2.48102417961602e-10	1.29889041051725
6	106835557	106836804	.	3	+	2.63922133662424e-10	1.27540637034034
14	48491809	48492148	.	1	+	2.76053972447709e-10	2.09822510502058
10	1954613	1955241	.	2	+	2.84350303492681e-10	-2.53899235051281
8	106375139	106375490	.	1	+	2.88161939682304e-10	2.38587139575532
27	25769390	25769849	.	1	+	3.02053973451442e-10	1.8027504005279
4	6047927	6048896	.	2	+	3.1440233670048e-10	-1.49635739710528
5	4632735	4633964	.	3	+	3.1440233670048e-10	1.57476782956665
1	63609375	63609937	.	3	+	3.14838804192336e-10	1.50222831518204
2	39820965	39821192	.	1	+	3.14838804192336e-10	2.08188892078474
23	47871870	47872832	.	2	+	3.16980625554258e-10	1.9805849886088
2	120793263	120793647	.	1	+	3.43340637205755e-10	2.1864155687847
6	72803783	72805880	.	3	+	3.4836140949395e-10	1.2666381591256
8	83346657	83347755	.	3	+	3.5514164686576e-10	1.66336240630435
3	92344228	92345528	.	3	+	3.62091471128342e-10	1.30485185403054
18	26107110	26107767	.	3	+	3.70567157163539e-10	1.75323985182624
28	17724695	17724962	.	1	+	3.70567157163539e-10	2.14769171775421
5	58981029	58981487	.	1	+	3.71276637380423e-10	1.88692738968654
11	103389765	103390895	.	2	+	3.87405500163845e-10	1.30924890457454
17	57830812	57831697	.	2	+	3.89337432083645e-10	-1.7154617691876
5	8638	9140	.	1	+	3.9351083397743e-10	1.87044072581221
9	59883257	59883865	.	2	+	4.20073534054456e-10	1.75265978580969
12	7528596	7529522	.	3	+	4.60660687942098e-10	1.47103191198696
24	7041006	7042048	.	3	+	4.88533259695648e-10	1.45436419665301
18	67217295	67218501	.	3	+	5.02847496346475e-10	-1.00835733439425
6	2687647	2688511	.	1	+	5.03670927005725e-10	1.5800957971011
1	20705103	20706822	.	3	+	5.43540583961862e-10	1.20219745993887
1	95239832	95240634	.	3	+	5.52512734387632e-10	1.37053589357522
23	7440558	7441298	.	2	+	5.63259949329366e-10	-1.77033010945557
5	82322416	82322723	.	1	+	5.67605177845421e-10	2.29870318153056
23	40335339	40335962	.	1	+	5.67924537280702e-10	1.79285837936203
21	67105925	67106165	.	1	+	5.82170196855096e-10	1.91233904505773
24	37571461	37571952	.	1	+	6.06344694298291e-10	1.78136778040387
NW_017191212.1	3071	5834	.	4	+	6.06344694298291e-10	1.21997726974644
15	68368198	68369098	.	3	+	6.22757670144321e-10	1.39467247874467
14	1603858	1604605	.	2	+	6.24297251877297e-10	1.8447914262866
2	55525221	55525688	.	1	+	6.37172966290357e-10	1.9222702004328
2	77035860	77036245	.	1	+	6.6337241110883e-10	2.1954834226734
27	37618388	37619188	.	1	+	6.64229938524109e-10	1.56869977292422
3	101752086	101753024	.	2	+	7.27897476609647e-10	-1.76787303364388
14	43393506	43394488	.	2	+	7.42906752346981e-10	1.66710393125494
4	81501392	81502198	.	2	+	7.56194559202753e-10	1.68046793547445
16	58100622	58101754	.	3	+	7.76120126816558e-10	1.04132109089339
12	76913283	76913609	.	1	+	8.27535398878366e-10	2.47979386574357
13	38914184	38914805	.	1	+	8.76294507974609e-10	1.59681385585707
10	26437759	26439046	.	3	+	8.81938496922126e-10	1.15744159571318
5	53160483	53161722	.	2	+	8.82285934868871e-10	1.44598385944361
7	18157106	18157475	.	1	+	8.82285934868871e-10	2.33296093688933
6	67316605	67317817	.	1	+	8.82497900925769e-10	-2.10584427895051
1	39784937	39786071	.	3	+	8.94906432077454e-10	1.8377400055373
5	109394689	109395014	.	1	+	9.20137520700361e-10	1.86354548920093
12	19896498	19897063	.	1	+	9.21322421531964e-10	2.1221971807526
2	135380669	135382153	.	3	+	9.21322421531964e-10	1.54569560572314
8	18639806	18640357	.	1	+	9.21322421531964e-10	2.43659926577397
11	804773	805447	.	1	+	9.46313658630284e-10	1.55146758463017
6	56338908	56339256	.	1	+	9.69829116557916e-10	1.96288385367075
1	42967721	42968821	.	3	+	9.74138772527378e-10	1.15261218444444
5	21539334	21540296	.	3	+	9.77393326475296e-10	-1.30340058639097
NW_017189898.1	8006	10026	.	3	+	9.89639139613296e-10	1.11580337607656
3	42911407	42912037	.	2	+	1.04537213911162e-09	-1.97900516937942
20	55891486	55892635	.	3	+	1.04732498090529e-09	1.26182787410978
6	19577688	19578275	.	1	+	1.0656931005451e-09	2.09853742028708
NW_017194318.1	4509	7876	.	3	+	1.13571716890069e-09	1.17834866901174
24	50089337	50089784	.	2	+	1.14997930683968e-09	1.77702216841693
3	52769018	52770042	.	1	+	1.17786534862558e-09	1.99110590850848
3	62713742	62714444	.	1	+	1.18979268255019e-09	1.70869664070128
1	31601959	31603469	.	3	+	1.21540619974217e-09	1.67851991130182
20	19575333	19575958	.	2	+	1.2157794379713e-09	1.61264421431291
15	62000663	62001859	.	3	+	1.24065795717317e-09	1.14468353648684
2	129739776	129740635	.	2	+	1.24065795717317e-09	1.49472161619064
1	94482584	94483444	.	1	+	1.25544163980709e-09	1.68462391153165
1	21188662	21189116	.	1	+	1.31282621654947e-09	1.98555060504282
NW_017193848.1	1010	4361	.	4	+	1.35095365398543e-09	1.09959895122923
11	6438945	6440290	.	2	+	1.46417642347658e-09	-1.50203038778761
6	17709696	17710779	.	3	+	1.48222803820734e-09	1.13243899713659
26	29842788	29843076	.	1	+	1.51679325120229e-09	1.77179455425292
18	46528215	46530230	.	3	+	1.586459487858e-09	1.26839429957293
28	9923904	9924978	.	3	+	1.60765298316546e-09	1.0215987007358
12	58853399	58854049	.	1	+	1.62515909000168e-09	2.02651483030391
NW_017192115.1	1382	3590	.	3	+	1.66732166487534e-09	1.27973997446585
23	7263773	7264667	.	3	+	1.7123855544708e-09	-1.29598543867733
12	86610553	86610955	.	2	+	1.76196812380971e-09	1.62830375308793
3	117455104	117455583	.	1	+	1.780087948956e-09	2.1226367622979
14	1450364	1450712	.	1	+	1.85444185877489e-09	2.44496329099589
NW_017193883.1	7949	9603	.	3	+	1.88520737896369e-09	1.2047741950812
3	104816846	104818297	.	3	+	1.93646249114132e-09	1.07657964209578
10	76297120	76298162	.	3	+	2.01222740193271e-09	1.34928919099631
11	22964568	22965127	.	1	+	2.01700810639408e-09	1.90887195565416
7	4390155	4390449	.	1	+	2.01700810639408e-09	2.08558971560087
29	17081378	17082917	.	2	+	2.04200037396629e-09	1.2856200669395
23	32388942	32389980	.	2	+	2.06399020454116e-09	-1.6818498769034
20	32175379	32176185	.	2	+	2.12256757508585e-09	1.53650035579068
3	96894238	96894667	.	1	+	2.18444742359921e-09	2.12305751301473
16	35220739	35221590	.	1	+	2.21648913824777e-09	1.75270873883241
7	30231105	30231355	.	1	+	2.24317429845229e-09	1.85164548600211
6	113441692	113442857	.	4	+	2.28499516034978e-09	1.14806599427579
11	92163267	92164084	.	2	+	2.28845725256327e-09	-1.78259278276254
3	40476133	40476494	.	1	+	2.33101127199948e-09	-1.69339152827968
13	28595964	28596778	.	2	+	2.40130517935928e-09	-2.14112603800885
17	4380009	4380970	.	3	+	2.42972252303231e-09	1.38303812007267
7	70529536	70529799	.	1	+	2.43942112243719e-09	1.92000125773751
6	92252437	92253306	.	2	+	2.46636546055351e-09	-1.9414049920028
16	4246934	4247601	.	1	+	2.47483924499755e-09	1.52061722820539
21	39920160	39920422	.	1	+	2.59501021706402e-09	2.03908370067209
1	724140	724523	.	1	+	2.69828312814528e-09	2.17692222587486
14	34036227	34036482	.	1	+	2.70030394676625e-09	2.15354754636179
20	55690928	55691284	.	1	+	2.89436465182023e-09	2.45989129190216
27	43189935	43190386	.	1	+	2.96992461634354e-09	1.53038014045981
24	28422682	28422917	.	1	+	2.97409746737132e-09	2.48855162917171
2	117879689	117881102	.	3	+	2.98838976224877e-09	1.04915484669043
20	24152136	24152801	.	2	+	3.05596012851172e-09	-1.96232418327294
7	84244032	84244972	.	1	+	3.08623471487419e-09	1.51216559582355
11	24435443	24436238	.	2	+	3.43763413933565e-09	-1.51095253984529
20	29118216	29120155	.	4	+	3.45821705497398e-09	1.3171650452128
11	86069012	86069988	.	2	+	3.46477511602548e-09	-1.78058246958984
17	64358767	64359032	.	1	+	3.46477511602548e-09	1.91264731446318
5	36128774	36129883	.	3	+	3.46477511602548e-09	1.51795039789631
15	71966236	71966721	.	1	+	3.51882169432905e-09	2.03922742399151
13	77839533	77839790	.	1	+	3.55366593493163e-09	2.20371302505632
3	97330880	97331767	.	1	+	3.56569456469996e-09	1.74280699992491
23	28286336	28287496	.	3	+	3.57310374464088e-09	1.19382215553551
6	60865849	60866809	.	1	+	3.57310374464088e-09	1.5818289940224
24	6601449	6601793	.	1	+	3.65117410293066e-09	2.28577175472114
6	101928662	101930279	.	3	+	3.65117410293066e-09	1.44370062811282
17	24874626	24875783	.	3	+	4.15881054788098e-09	1.03362513416558
1	37028930	37029937	.	3	+	4.18235628684688e-09	1.24202763114718
1	715162	715734	.	2	+	4.45192260875693e-09	1.877149850591
11	18670520	18670922	.	1	+	5.18881332571453e-09	1.56875200491977
26	14742615	14743650	.	3	+	5.576410076695e-09	1.40213092815125
17	58158870	58159710	.	3	+	5.58305798219339e-09	1.38151604504712
13	55928978	55930172	.	3	+	5.58371773828487e-09	1.16687012437887
29	9224406	9225592	.	2	+	5.58676665281617e-09	-1.30302573883243
21	63575089	63575751	.	2	+	5.69499187869056e-09	-1.56037786913614
NW_017197967.1	2637	3088	.	1	+	5.83852014689407e-09	1.5104887529752
1	97216421	97216782	.	1	+	6.00713601622722e-09	1.81107375828127
5	73637198	73638223	.	3	+	6.00713601622722e-09	-1.07474712038999
8	86263077	86264272	.	3	+	6.00713601622722e-09	1.00514061987499
11	63416911	63418355	.	3	+	6.04208701006364e-09	-1.1787536664282
15	32098265	32098673	.	1	+	6.17833957962036e-09	1.72717095736323
1	41903442	41904581	.	3	+	6.2473638685167e-09	1.24315785836394
9	29553809	29554568	.	3	+	7.10452086445545e-09	-1.18795639540607
21	67434584	67435349	.	1	+	7.22910705467067e-09	1.38130077652212
6	6681229	6681531	.	1	+	7.57770602993293e-09	1.90141535406097
20	30471281	30472221	.	1	+	7.80918174911068e-09	1.67807306926719
20	57624269	57624592	.	1	+	8.00795571831357e-09	2.25575996906847
9	3668607	3669294	.	1	+	8.05062617528809e-09	1.74816554786336
2	83963184	83964169	.	2	+	8.27970724878931e-09	-2.2240923653545
3	115685564	115686499	.	3	+	8.27970724878931e-09	1.27022667012707
4	95600698	95601654	.	3	+	8.48409036231771e-09	1.14385805224678
21	21066357	21066831	.	1	+	8.52204309638338e-09	1.81944357810377
19	3821803	3822395	.	1	+	9.46240693001051e-09	1.73959380375311
NW_017189683.1	24306	28561	.	3	+	9.90672596447777e-09	1.17204411829008
14	62718586	62719513	.	2	+	9.99089369955842e-09	1.5715246756161
2	121400390	121401305	.	2	+	1.01472724911274e-08	1.75880095434387
15	2596561	2596804	.	1	+	1.07240840214448e-08	1.87966055821994
3	46500113	46500409	.	1	+	1.07240840214448e-08	1.99248972738369
NW_017189517.1	36781234	36781623	.	1	+	1.07726495725718e-08	1.91767562838737
5	78337127	78338741	.	3	+	1.0918704969706e-08	1.12771070131223
4	17790392	17790991	.	2	+	1.10361187335865e-08	1.86701248374214
5	5261081	5261826	.	1	+	1.16493949364389e-08	1.64937063050984
7	64484983	64486453	.	3	+	1.16493949364389e-08	1.24578393673733
4	13539381	13540326	.	3	+	1.24173834040052e-08	1.40733030775167
5	30627184	30627468	.	1	+	1.29878083943382e-08	1.94348271587744
7	51746650	51747548	.	2	+	1.35163514101398e-08	1.43146254449402
16	35875889	35876934	.	2	+	1.35480149864016e-08	-1.602171641161
18	64779556	64780214	.	1	+	1.35636419289592e-08	1.6487448308963
3	3510815	3511557	.	2	+	1.35636419289592e-08	-1.78806186543018
6	116624714	116626179	.	2	+	1.35636419289592e-08	1.07062367650744
24	35993529	35995012	.	3	+	1.37250224544547e-08	1.32032022973862
NW_017193748.1	7900	8166	.	1	+	1.39922328199014e-08	1.99097603723072
8	66516060	66516565	.	1	+	1.42807950756772e-08	1.74189809530775
15	64085793	64086154	.	1	+	1.43096062464349e-08	1.86920734621264
13	602553	602830	.	1	+	1.45463557458669e-08	1.99494140796601
10	79228214	79228892	.	2	+	1.47097625226836e-08	-1.40488412712654
21	55674136	55674646	.	2	+	1.4829371002819e-08	-1.73074583071446
4	41425433	41425663	.	1	+	1.49861063942768e-08	2.90828937070928
17	66857096	66858037	.	3	+	1.5667130552628e-08	1.49450863580975
5	102723482	102723757	.	1	+	1.5667130552628e-08	1.77134025154564
14	5152340	5153054	.	1	+	1.59256157773803e-08	1.66277990545978
16	64868256	64869934	.	3	+	1.61890719233502e-08	-1.19524454751322
23	26863692	26865141	.	3	+	1.66610286529088e-08	1.447997164125
10	78513763	78516451	.	5	+	1.67658260865267e-08	1.41274981429946
5	44739262	44739588	.	1	+	1.71565338017176e-08	2.03620911028992
1	434498	436132	.	2	+	1.75692315606729e-08	-1.33042063286259
9	49507990	49508849	.	2	+	1.77942755202814e-08	1.52795057040272
5	52892266	52892587	.	1	+	1.78229003178487e-08	2.17943907261524
7	25099276	25099853	.	1	+	1.78229003178487e-08	2.23051136186576
5	30269662	30270328	.	1	+	1.97573641370424e-08	1.96954200740803
14	27415773	27416344	.	1	+	2.02090774979543e-08	1.97341402696588
NW_017189517.1	41389536	41390918	.	3	+	2.12038689177271e-08	1.24264162660978
16	28820701	28821602	.	3	+	2.14038820515075e-08	1.66964344711926
16	44222417	44223182	.	3	+	2.238647777181e-08	1.12779604846674
24	12562350	12562704	.	1	+	2.2733152410919e-08	1.88262713777447
NW_017189516.1	12433293	12433756	.	1	+	2.2787035684291e-08	1.86888635011566
10	10362242	10363518	.	3	+	2.35099202302042e-08	1.24752469101531
11	83276089	83277148	.	2	+	2.36406612570307e-08	1.55914762988811
26	48935109	48935413	.	1	+	2.39382121035935e-08	1.94589882876666
6	60136948	60138039	.	1	+	2.39382121035935e-08	1.53240339159855
16	10999407	10999815	.	1	+	2.45121898680396e-08	2.08928431279961
3	61098069	61099063	.	3	+	2.45368985458422e-08	1.34855393805036
2	83902188	83902831	.	2	+	2.61042320888771e-08	-2.46719178491221
7	22128626	22129906	.	3	+	2.61042320888771e-08	1.16143064571094
28	40913012	40913813	.	1	+	2.64823575866544e-08	1.46359749641548
5	80639620	80641067	.	4	+	2.64823575866544e-08	1.25064088454082
NW_017196553.1	9272	11234	.	3	+	2.68520332036454e-08	1.13649239008744
12	83334009	83334300	.	1	+	2.74877021376732e-08	2.47713396723469
15	2527881	2528607	.	3	+	2.88716919735902e-08	1.4108274966054
16	38632575	38633534	.	3	+	2.96117575210379e-08	-1.13912997875991
11	18946494	18947398	.	3	+	2.97359432798905e-08	1.36505094898673
14	37792107	37792701	.	2	+	2.97359432798905e-08	-2.0087841593772
4	112944385	112944844	.	1	+	3.01162580958885e-08	1.6885347416551
5	40377203	40378670	.	3	+	3.03607506569792e-08	1.10569864885042
18	2934411	2934673	.	1	+	3.03612306606207e-08	1.8618960436485
2	29618867	29619137	.	1	+	3.08009819148068e-08	2.06283355001682
8	85191145	85192098	.	1	+	3.10132560969971e-08	1.60732118024951
1	97375477	97376055	.	1	+	3.28548139136922e-08	1.70469564016391
1	23865847	23866604	.	1	+	3.31476177460345e-08	3.43317092051443
11	40710977	40711521	.	1	+	3.37503984587131e-08	1.69600337441981
6	113540587	113541775	.	2	+	3.42536404586925e-08	-1.0567676358925
NW_017189517.1	25173198	25173565	.	1	+	3.43103965564089e-08	1.79528323683822
23	18984202	18985223	.	2	+	3.49903235725881e-08	-1.17337200186283
10	3369962	3370437	.	1	+	3.5046058681324e-08	1.4980729551699
21	4165559	4165882	.	1	+	3.5046058681324e-08	2.16166269050185
6	96808469	96808809	.	1	+	3.5046058681324e-08	1.89083956291962
29	26311606	26313176	.	3	+	3.52971412878954e-08	1.53590481110062
3	33672837	33673867	.	3	+	3.52971412878954e-08	1.16820836924729
13	50706249	50707642	.	3	+	3.54905756152985e-08	1.10584077500488
12	70179630	70180296	.	1	+	3.55043104802024e-08	2.06974875610145
17	59607863	59608849	.	3	+	3.56593010240523e-08	1.86970588469002
7	19898267	19898865	.	1	+	3.60531886425766e-08	1.75631796656375
14	44492511	44494118	.	3	+	3.63239940889183e-08	1.34947508671579
1	121922388	121923504	.	3	+	3.76448619764595e-08	1.33914934918937
12	20554628	20555488	.	3	+	3.78436427564927e-08	1.11687276991544
5	49566077	49566794	.	1	+	3.78436427564927e-08	2.07662619486914
4	80102154	80102713	.	1	+	3.85509800467581e-08	1.7760144456906
20	62635525	62636771	.	3	+	3.88701221235436e-08	-1.04715506370418
7	69911851	69912305	.	1	+	3.89151684000469e-08	1.80151258458439
2	99566766	99567649	.	2	+	3.91848769959764e-08	-2.69431252710732
17	16949400	16950266	.	1	+	4.01148260688196e-08	-1.79077951923903
11	81510874	81513751	.	2	+	4.12258453197146e-08	1.3740449503381
19	41632432	41633076	.	3	+	4.35325001119555e-08	1.31091822233213
26	47907025	47907508	.	1	+	4.35325001119555e-08	2.09547719033292
22	39783087	39784196	.	2	+	4.45592422071034e-08	1.46401233168678
2	35347107	35347859	.	1	+	4.70690859305496e-08	1.59441119064416
25	24719387	24719868	.	1	+	4.72749192139653e-08	1.61902093051035
2	63092502	63092805	.	1	+	4.80879714601732e-08	1.6098116955895
14	11452048	11452372	.	1	+	4.95517801741851e-08	2.36161074123416
5	102943493	102944321	.	3	+	5.22286865363297e-08	1.19732341081818
6	44941609	44942741	.	3	+	5.29891356845501e-08	1.19478019376084
16	22870877	22871557	.	1	+	5.3639868690467e-08	1.39797200819267
2	85693469	85693825	.	1	+	5.41855512455516e-08	2.13283492111335
10	60084823	60085539	.	2	+	5.53714093941331e-08	-1.41617381670108
11	50035979	50037266	.	3	+	5.68463714892233e-08	1.13852343289914
14	67095897	67097039	.	2	+	5.68463714892233e-08	-1.35892706491536
6	77255183	77256021	.	2	+	5.68463714892233e-08	1.58786177241095
4	104289365	104290292	.	3	+	5.84323207529347e-08	1.22723027523666
9	80716395	80717140	.	3	+	5.86670937535442e-08	1.25037605091536
7	77371632	77371889	.	1	+	5.89491850318411e-08	2.55980693807391
15	16747375	16748383	.	2	+	5.93145315869224e-08	1.39653397029733
28	8967425	8967664	.	1	+	5.95319293280635e-08	2.21989720267418
15	60520019	60521898	.	4	+	5.98717209734008e-08	1.20665876328084
17	70134557	70135320	.	1	+	5.98717209734008e-08	1.72633763559433
4	47801892	47802266	.	1	+	5.98717209734008e-08	1.81233267127531
10	3446201	3447074	.	2	+	6.10271547849035e-08	-1.60654933540375
17	11068850	11069106	.	1	+	6.1511779860347e-08	2.24207624496193
2	122829023	122830158	.	3	+	6.1511779860347e-08	1.22401078226504
18	58273497	58273790	.	1	+	6.20383372394689e-08	1.93357246734108
1	135177593	135178149	.	1	+	6.5103426990783e-08	1.65803733988214
1	42763955	42764401	.	1	+	6.65391853322405e-08	1.9701294588939
11	43870442	43871617	.	3	+	7.21885270907066e-08	1.16157527259291
14	79143614	79144633	.	2	+	7.21885270907066e-08	-1.62173490393212
2	70057699	70058203	.	1	+	7.32392769498561e-08	2.00988991160873
6	73078799	73079902	.	3	+	7.49997349897707e-08	1.22256617525478
9	82362053	82362540	.	2	+	7.49997349897707e-08	-1.41167863050779
1	50404388	50404770	.	1	+	7.58998511004602e-08	2.04957495214689
5	18778965	18780000	.	2	+	7.63415158125774e-08	1.59944988238579
11	36896741	36897815	.	2	+	7.6983331888433e-08	-1.36083957932127
6	83536452	83536747	.	1	+	7.75937126813395e-08	2.27592316455376
20	28533747	28534418	.	1	+	7.77574950703867e-08	2.07665411571034
2	9393788	9394833	.	2	+	8.24703751959373e-08	-1.72582799872501
17	10125360	10126096	.	1	+	8.35626500417762e-08	1.53591478490287
7	73079123	73079484	.	1	+	8.36352024458752e-08	2.00326220603714
1	35902733	35903045	.	1	+	8.38406213133019e-08	2.11693366777595
21	23586500	23586958	.	1	+	8.52169861395269e-08	1.86960232508163
2	132809398	132810170	.	3	+	8.66271470510154e-08	1.4114421150974
19	41682166	41682737	.	1	+	8.88695170932574e-08	-4.16497859984149
2	116938235	116938802	.	2	+	9.03839237140611e-08	-2.40925323480354
12	49547358	49548041	.	1	+	9.21435702046531e-08	1.70443159103147
2	108577302	108579040	.	3	+	9.3602647985554e-08	1.567931865328
3	87063731	87065033	.	3	+	9.3602647985554e-08	1.07277794435491
4	110036320	110036998	.	1	+	9.46880935721399e-08	1.60866067843092
2	56194460	56195185	.	3	+	9.49952559362748e-08	1.35225339688412
1	60208125	60209247	.	3	+	9.55311299157371e-08	1.19273322573575
4	114966444	114966714	.	1	+	9.67661007801785e-08	1.83006023235746
29	30745496	30746063	.	1	+	9.72446057509787e-08	-2.13575462449299
2	52389512	52389962	.	1	+	9.83211854379456e-08	2.14105728530928
2	114079995	114080760	.	2	+	9.83211854379456e-08	-1.65606202358454
2	93472822	93473585	.	2	+	1.00169390337011e-07	1.96733633689366
4	8383334	8384621	.	1	+	1.0219955771804e-07	1.06505684175794
11	103454169	103454712	.	1	+	1.03230249953163e-07	1.76739061929179
18	57591886	57592452	.	1	+	1.03230249953163e-07	-1.477211163661
5	44779209	44779956	.	2	+	1.05940198542094e-07	-1.69817909557917
6	101120711	101121086	.	1	+	1.06429349602903e-07	1.97104723443686
7	27290712	27291084	.	1	+	1.08846578031837e-07	1.86086892493826
15	5303904	5304906	.	4	+	1.11120130355397e-07	1.16514195931708
15	21526093	21526867	.	2	+	1.14680363449594e-07	1.61812586911293
2	127234264	127234988	.	1	+	1.15622625490986e-07	2.12544612141083
6	4588604	4590587	.	3	+	1.15818646920462e-07	1.10842639904029
NW_017198194.1	1722	2254	.	2	+	1.17074888333867e-07	1.19905581739438
NW_017189516.1	54521654	54522474	.	2	+	1.19018059210716e-07	-2.64835482292629
9	53931170	53933346	.	3	+	1.19529731516029e-07	1.06399909248128
4	79670880	79671453	.	1	+	1.20836920975303e-07	2.17374843539482
4	68291426	68291669	.	1	+	1.210604897799e-07	1.94402828954987
22	15271846	15272426	.	1	+	1.22433578322741e-07	-1.87813485360367
NW_017189810.1	726	2320	.	3	+	1.23029994928557e-07	1.30134582434274
14	4169058	4169496	.	2	+	1.24288400740037e-07	1.95460861186128
8	101717600	101719072	.	3	+	1.24354461050367e-07	1.105877125762
10	74499284	74500591	.	3	+	1.25643425886257e-07	1.13078150627079
28	17611065	17611533	.	1	+	1.26896939905652e-07	1.6097041267831
8	57404316	57407399	.	5	+	1.27179790329435e-07	1.028421014632
13	10820875	10821660	.	3	+	1.27242279704257e-07	-1.07574456375119
12	51103311	51104180	.	2	+	1.33522684975868e-07	-1.75477787331994
1	119210599	119211187	.	1	+	1.34219592219907e-07	1.74025501646269
7	56342413	56343436	.	2	+	1.34423840925663e-07	-1.83238717292467
3	72509478	72509874	.	1	+	1.36410174446671e-07	1.95267971195771
7	57555743	57557128	.	2	+	1.4014762738596e-07	1.03542852484366
18	9508896	9509494	.	2	+	1.42984105846478e-07	-1.84393126654648
24	19553747	19554039	.	1	+	1.42984105846478e-07	1.81008607880672
11	18925321	18926470	.	3	+	1.44684098319717e-07	1.19165253110235
12	83686237	83686991	.	2	+	1.46343924497762e-07	1.5813654919052
13	41399461	41400190	.	2	+	1.4670681377493e-07	-2.40642194574946
7	93176817	93177709	.	2	+	1.4670681377493e-07	-1.63267479919251
NW_017191544.1	9373	9653	.	1	+	1.49107226912378e-07	1.38008522619285
3	71551066	71552443	.	3	+	1.49668059513351e-07	1.30708105288367
11	81552872	81553126	.	1	+	1.50230544961858e-07	1.83546794597472
NW_017191071.1	3292	6328	.	4	+	1.51650390611534e-07	1.11409139317227
7	89074652	89074888	.	1	+	1.51783913088608e-07	1.66856954920094
2	118700012	118700724	.	2	+	1.53322208473053e-07	1.38768490957388
7	73027053	73027607	.	1	+	1.53322208473053e-07	2.11171328866044
3	69935301	69935936	.	1	+	1.63534476434454e-07	-1.77384314898188
15	36643454	36643902	.	1	+	1.6591002344839e-07	1.55091528705881
20	23158153	23158513	.	1	+	1.67493163237566e-07	2.04607470312176
12	74373265	74374832	.	3	+	1.70452128023327e-07	1.21593995848087
2	83062314	83062817	.	1	+	1.70657077376845e-07	1.73154573461749
NW_017192979.1	3553	4411	.	2	+	1.71216412055602e-07	1.61153526572682
5	112295233	112295689	.	1	+	1.76635887834475e-07	1.72320362570524
4	115933825	115934139	.	1	+	1.79896428295341e-07	2.1549539511196
2	107362171	107362735	.	1	+	1.81141854665449e-07	1.95638684377727
1	1983845	1984130	.	1	+	1.85881443129963e-07	1.93368876569323
13	77821061	77821380	.	1	+	1.86602801924003e-07	1.85517958177133
7	22180686	22181248	.	1	+	1.90353304799073e-07	1.7418241855817
3	50289572	50290631	.	3	+	1.91652158373643e-07	1.07522951368982
4	54422700	54424027	.	3	+	1.94180028109356e-07	1.33313114022279
4	115208130	115208597	.	1	+	1.94832656703634e-07	1.64402520124898
5	95396997	95397907	.	2	+	1.94832656703634e-07	-1.25966889450811
16	75316865	75317964	.	2	+	2.02576392312854e-07	-1.74243676631003
29	30969140	30969712	.	2	+	2.02576392312854e-07	-1.85238679416947
9	73480784	73481270	.	1	+	2.02576392312854e-07	1.80262906430145
NW_017189516.1	19695874	19696879	.	2	+	2.02576392312854e-07	-1.18523404930283
15	17342492	17343619	.	2	+	2.04485857061917e-07	-1.34878976364103
20	60444008	60444256	.	1	+	2.04485857061917e-07	2.01196016620493
9	19469803	19470196	.	1	+	2.09680627327026e-07	1.97965254017094
6	37192338	37193601	.	3	+	2.1224018961126e-07	1.16199550063317
2	74845113	74846162	.	3	+	2.12983979949652e-07	1.28164321596724
9	68700001	68701586	.	4	+	2.14149473199214e-07	1.13139638323154
28	27996752	27997616	.	2	+	2.14554463728051e-07	1.68234739799212
6	36449296	36449982	.	3	+	2.14901453408037e-07	1.47904579292189
15	39361925	39362458	.	1	+	2.17860129194413e-07	1.50746903989341
24	10447275	10447703	.	1	+	2.18230776523877e-07	2.11711479825351
28	4476272	4477082	.	1	+	2.1943586989242e-07	1.65032216466741
6	66194079	66195150	.	3	+	2.21860454124024e-07	1.39935632835216
5	21727472	21728058	.	1	+	2.29614064990714e-07	1.81444933228595
26	28794295	28794773	.	2	+	2.32987896923897e-07	-1.24165983821822
8	84218213	84219189	.	2	+	2.33476357657525e-07	-1.47524266645989
16	11823682	11823938	.	1	+	2.34037727962766e-07	2.14112027682338
NW_017191848.1	7788	9930	.	3	+	2.35553325052379e-07	1.11331090232975
17	64450101	64451377	.	3	+	2.3791373522592e-07	1.4729513930434
24	53917828	53918658	.	2	+	2.3791373522592e-07	-2.15882221796958
28	29000675	29001593	.	3	+	2.3791373522592e-07	1.1915479122857
18	24611648	24612535	.	2	+	2.4941553191003e-07	1.31266073752191
14	57349397	57350476	.	3	+	2.53061705155433e-07	1.073798202096
NW_017195455.1	683	2051	.	3	+	2.53333409470363e-07	1.23339026974981
13	46909260	46909810	.	2	+	2.55567390327469e-07	1.75353979054214
27	31003726	31004035	.	1	+	2.56670669133757e-07	1.87594609258523
2	74999287	75000702	.	2	+	2.56682117025831e-07	-1.16383752446744
23	44638746	44639757	.	2	+	2.56840685622558e-07	1.29595665098651
9	82667977	82668556	.	3	+	2.59093042485672e-07	-1.25876459455727
27	43199085	43199354	.	1	+	2.60108335699881e-07	1.90604793733913
17	67232373	67232637	.	1	+	2.67831677411417e-07	2.10018952030331
2	55498660	55499034	.	1	+	2.67832944249756e-07	1.96922564698173
1	23050667	23051248	.	1	+	2.70313602692575e-07	2.45544764563426
16	22751833	22752720	.	3	+	2.70962462614756e-07	1.26755540038637
1	587366	587770	.	1	+	2.72578920600647e-07	1.84793557392805
20	11424250	11424893	.	2	+	2.85583745459647e-07	-2.28081701407622
NW_017191727.1	3373	5308	.	3	+	2.87251509512683e-07	1.16926966423724
13	67256481	67256910	.	1	+	2.93686392807535e-07	-2.13680340225899
23	15576336	15577071	.	2	+	2.99765780812071e-07	-1.43968913133483
18	26431870	26432989	.	2	+	3.01457996616631e-07	-1.10179875338259
NW_017189517.1	20898370	20898791	.	1	+	3.02889701333357e-07	1.81013723208912
4	112811089	112811503	.	1	+	3.05121180746687e-07	1.86928387885856
5	98414520	98414918	.	1	+	3.06839434843602e-07	1.42745843316004
19	50549833	50551017	.	2	+	3.1071168906793e-07	-1.75796950929988
22	31754967	31756155	.	3	+	3.11861147054251e-07	1.20168701853749
28	42453936	42454461	.	3	+	3.11861147054251e-07	1.33988977477331
14	18291383	18292291	.	2	+	3.18958123799733e-07	-1.68619634190778
2	2577119	2577994	.	1	+	3.21353215697407e-07	-1.75569221374577
10	16660034	16661043	.	3	+	3.25688303526365e-07	-1.36559534841987
12	64873031	64873727	.	1	+	3.38064159820668e-07	1.61156680532957
5	71091138	71092156	.	3	+	3.39553953143311e-07	1.03067774607011
15	2305384	2306609	.	3	+	3.41719514271389e-07	1.2211753288404
5	110241529	110241953	.	1	+	3.42576438635834e-07	-1.50958492514452
5	95907404	95907864	.	1	+	3.43549039159984e-07	1.78937307527264
15	8349179	8349506	.	1	+	3.43865859489719e-07	-2.00841530115688
15	75130521	75130795	.	1	+	3.46202865079664e-07	2.08379522202485
21	21201884	21202246	.	1	+	3.48978730991945e-07	-2.35188262030858
21	56817861	56818411	.	1	+	3.48978730991945e-07	2.03596894725041
3	70512781	70513994	.	3	+	3.48978730991945e-07	1.0250052840922
NW_017189754.1	18208	19586	.	2	+	3.55873073589026e-07	-1.03332799625581
1	17912727	17912956	.	1	+	3.60636857735709e-07	2.57468729334355
16	76137022	76138020	.	2	+	3.60636857735709e-07	-1.67331442263463
28	28286782	28287279	.	1	+	3.6220602047344e-07	2.0907488753319
28	36837972	36838260	.	1	+	3.6565963943122e-07	1.88060852158637
28	30119533	30120733	.	3	+	3.68431739777005e-07	1.29610930195164
1	85161363	85161956	.	1	+	3.86707138642588e-07	1.9676560767825
26	12605627	12606636	.	2	+	3.86707138642588e-07	-1.22491321856612
14	57775911	57776481	.	2	+	3.94081110153594e-07	1.41038566934756
15	26681059	26682307	.	3	+	3.95590971122991e-07	1.08888132345584
2	11154430	11155429	.	3	+	3.96742762101478e-07	-1.01069740617354
18	53576124	53577708	.	4	+	3.98433556389493e-07	1.02713732721642
9	2606660	2607389	.	1	+	4.03734124377642e-07	1.5037700600341
5	73177175	73177445	.	1	+	4.09335917229038e-07	2.08195424964262
NW_017195657.1	920	1356	.	1	+	4.20736012009438e-07	1.66563247037745
NW_017197001.1	4335	5042	.	2	+	4.22416729464307e-07	1.4713615490768
13	31429251	31430252	.	3	+	4.22861091836591e-07	1.1797553282705
2	46228710	46229535	.	2	+	4.34396351345045e-07	-1.15647146098842
1	23020025	23020317	.	1	+	4.35934572224923e-07	1.95825944889977
26	40339617	40339968	.	1	+	4.41081959743907e-07	2.09187538033976
20	26969799	26970208	.	1	+	4.61628383220727e-07	2.45606560939429
NW_017191424.1	7447	8265	.	2	+	4.66008013334443e-07	1.26542395777909
12	53333485	53334389	.	2	+	4.7551373788071e-07	-1.28270921271835
15	2513854	2514119	.	1	+	4.7551373788071e-07	2.22873839272298
3	112691763	112692908	.	3	+	4.78065514763542e-07	1.01316993710703
4	37514752	37515715	.	2	+	4.8357469752136e-07	-2.06296903139362
22	24137007	24138296	.	3	+	4.87210853024329e-07	1.32799167446512
17	53972952	53974184	.	3	+	5.04217078446771e-07	1.07674310005254
17	30950318	30950763	.	1	+	5.13286201151834e-07	1.59857444406972
1	74237462	74239011	.	3	+	5.14910335117048e-07	1.26170664458646
8	80748165	80748960	.	2	+	5.16043027464154e-07	1.26034373650185
6	63436380	63436809	.	1	+	5.19403483612335e-07	1.92560626519084
13	3768060	3768528	.	1	+	5.2274933442928e-07	-1.45731668326817
19	18334804	18335135	.	1	+	5.2274933442928e-07	1.78232751420645
12	70291491	70292466	.	2	+	5.25330167882563e-07	-1.11292600166679
16	11564047	11564524	.	1	+	5.27333557562444e-07	1.88972485254333
9	60065964	60066368	.	1	+	5.30525491713149e-07	1.77474017497522
25	33804653	33805162	.	1	+	5.44493167792665e-07	1.39109064350496
11	74091122	74092148	.	2	+	5.48047615749919e-07	-1.21377092406184
12	30055994	30056254	.	1	+	5.53982078099937e-07	1.97654610525214
11	38443406	38444610	.	3	+	5.54581027941651e-07	1.26819252517174
15	68338402	68338720	.	1	+	5.56865404228415e-07	1.89590587041904
3	110074647	110074985	.	1	+	5.56865404228415e-07	-2.61680173201121
NW_017189517.1	36492511	36493657	.	1	+	5.61249912359183e-07	1.37058258477305
21	60228367	60228954	.	1	+	5.92480648528296e-07	1.39531084195571
18	43651684	43651942	.	1	+	5.93202743064316e-07	2.07080325973725
21	6867918	6868382	.	1	+	5.93202743064316e-07	1.43802642856996
12	4178839	4179145	.	1	+	5.97210957632358e-07	1.6256455154377
2	84364656	84364896	.	1	+	6.04932141850589e-07	2.14659903234335
17	39431998	39432761	.	1	+	6.08136075709235e-07	1.87286500885661
7	16847608	16848150	.	1	+	6.11221210981194e-07	1.60029950969208
1	75717939	75718430	.	1	+	6.11791894326745e-07	2.00136403790423
1	106960966	106961259	.	1	+	6.21112218211522e-07	2.1269239699541
14	71605634	71606233	.	2	+	6.42103020059361e-07	-1.24348376900986
3	110089279	110090082	.	3	+	6.64147175462397e-07	1.16940088081471
24	32619000	32619844	.	3	+	6.75324706041749e-07	1.08200449302969
1	19436232	19436787	.	1	+	6.75787968156761e-07	1.81665319731803
18	52720363	52721399	.	3	+	6.78490580298981e-07	1.00791763354583
7	19894621	19895026	.	1	+	6.79320474115725e-07	1.87808199428433
9	24274445	24275576	.	1	+	6.80044104715332e-07	1.82822206555371
2	7949426	7950433	.	2	+	6.8956171853324e-07	-1.05135078633795
11	23695282	23695673	.	1	+	6.94947276856293e-07	1.63647439492861
18	16707604	16708088	.	1	+	6.97845550090192e-07	1.733075329642
26	1019013	1020685	.	3	+	7.08770059706386e-07	1.19886782434992
1	151054637	151055717	.	3	+	7.14373505847857e-07	1.20841313627218
7	10834239	10835253	.	1	+	7.15129855198363e-07	1.69797795751314
2	130376033	130376315	.	1	+	7.22787586365128e-07	1.58376188652051
7	20009782	20010067	.	1	+	7.26356462131058e-07	1.72409410456681
26	9636508	9636910	.	1	+	7.35745359923649e-07	1.78923407695316
3	109772241	109772666	.	1	+	7.42576076155691e-07	1.83113658678445
1	129822437	129822739	.	1	+	7.4485576453939e-07	1.6693785503555
5	18750256	18751096	.	3	+	7.50158839017659e-07	1.37311943195688
4	27439412	27439828	.	1	+	7.59393694725002e-07	1.9636364021524
4	87283236	87283557	.	1	+	7.65455389318032e-07	1.72022139880614
NW_017195849.1	4573	5314	.	2	+	7.67180231712757e-07	1.1799070809165
NW_017196987.1	7896	8184	.	1	+	7.7174340312706e-07	2.17703198788117
17	4355052	4355881	.	2	+	7.79108194549415e-07	-1.16875116470858
28	20209873	20210283	.	1	+	7.85009312106004e-07	1.72468171415198
14	39088138	39089228	.	3	+	7.8540795697341e-07	1.15831456826849
10	79223030	79224234	.	3	+	7.88628816137406e-07	-1.10517417391239
11	87424491	87425371	.	1	+	7.91849491981019e-07	-1.60179329444745
1	46345064	46345320	.	1	+	7.93457028538851e-07	1.95710217716146
15	62189059	62190224	.	2	+	8.21624251962902e-07	1.46401153077391
2	129782694	129783216	.	1	+	8.32563730333857e-07	2.19767766035268
28	18686626	18686966	.	1	+	8.39522741828329e-07	1.90961003873632
11	105996284	105997367	.	2	+	8.55744770305119e-07	1.04514052925012
24	26327873	26328930	.	2	+	8.76691746037164e-07	1.53048229122132
14	40172476	40173737	.	3	+	8.90624179909118e-07	1.19592891234584
23	4166281	4166703	.	1	+	8.97129157594386e-07	1.82864157874409
20	62925259	62926398	.	2	+	9.09725290328116e-07	-1.04409309382204
10	93516510	93516950	.	1	+	9.29973667137602e-07	2.0079494771115
1	75845182	75846179	.	3	+	9.43840795289582e-07	-1.39589694082956
24	2277702	2277998	.	1	+	9.63745832797984e-07	1.99494930060025
15	53443903	53444756	.	2	+	9.76919604235743e-07	-1.46637943352944
10	36332745	36332980	.	1	+	9.78143120807697e-07	2.1777292316038
8	7308581	7309197	.	1	+	9.78143120807697e-07	1.94366542716169
8	7558282	7558701	.	1	+	9.78167355011491e-07	2.24950923769365
16	40408600	40409611	.	2	+	9.79460230703413e-07	-1.13800256352454
24	22365372	22365710	.	1	+	9.80656967424658e-07	1.80944634839513
1	125849475	125850704	.	3	+	9.89250873391705e-07	1.07605762001435
28	2784374	2784831	.	1	+	9.97276583434606e-07	1.56093804851475
21	7922160	7922750	.	1	+	1.00234568043746e-06	1.56522458099165
11	85808693	85809049	.	1	+	1.004290809411e-06	1.50808959605364
29	38378980	38379427	.	1	+	1.00461881711141e-06	1.84433364174235
7	85907914	85908375	.	1	+	1.00616084308937e-06	1.6000239795841
1	152521506	152523154	.	2	+	1.01864190463901e-06	-1.60005802404929
2	50796461	50797717	.	2	+	1.05275688987368e-06	1.1714620302852
20	56156753	56157931	.	3	+	1.07227117434627e-06	1.14344597240054
3	108407344	108407725	.	1	+	1.10207646635367e-06	2.17937328991211
15	77619864	77620337	.	1	+	1.10275329175864e-06	1.70038309585112
29	29029391	29029737	.	1	+	1.13025427487501e-06	2.19320382883557
7	85416276	85416594	.	1	+	1.13782108474292e-06	1.83770516095714
NW_017192115.1	4179	5990	.	3	+	1.14888345861944e-06	1.10158865198074
16	21967635	21969058	.	2	+	1.16099042081011e-06	1.11797289619315
16	74021608	74022567	.	2	+	1.17067283520756e-06	1.24565939053674
19	21514585	21515154	.	1	+	1.17067283520756e-06	1.63793526663934
14	62513538	62514359	.	1	+	1.1733709388259e-06	-1.6380079217736
22	19443097	19443379	.	1	+	1.19263802230998e-06	1.91188238202372
1	119191317	119191605	.	1	+	1.19643543475948e-06	1.81373156258281
2	14177442	14178107	.	1	+	1.20281082716385e-06	1.5960493691443
17	2807455	2808157	.	1	+	1.22087767392925e-06	-1.96211502725504
20	15376357	15377428	.	2	+	1.24331782014225e-06	1.42255349793933
15	79043450	79043826	.	1	+	1.28402869945336e-06	2.00940158495554
11	8708709	8709127	.	1	+	1.28747568319643e-06	1.7784381759814
12	83635049	83635498	.	1	+	1.29388281634111e-06	1.768124795154
21	25968571	25969284	.	1	+	1.31546067822064e-06	1.42634466509908
5	36409632	36411259	.	3	+	1.32031956281527e-06	1.17481720113752
27	35161195	35161503	.	1	+	1.34231012136483e-06	2.02574248989583
16	78950264	78951938	.	2	+	1.3688076814172e-06	-1.08511708576582
4	16744657	16745771	.	2	+	1.3688076814172e-06	-1.25145976891741
19	31507084	31508053	.	1	+	1.3778980394681e-06	1.20618205210626
3	68721411	68721831	.	1	+	1.38481076027477e-06	1.90073906013217
15	60346092	60347017	.	2	+	1.40735029143159e-06	-1.57384839028342
8	97094433	97095529	.	3	+	1.41236704589759e-06	1.02609787592949
25	6843530	6843802	.	1	+	1.46750661705179e-06	1.80572175369236
10	53499055	53499569	.	1	+	1.47702046631492e-06	-2.23061802461705
11	91175348	91175835	.	1	+	1.48470738178684e-06	1.55705278525104
15	75571265	75571711	.	1	+	1.53659464592489e-06	1.48094407673797
5	64249167	64249437	.	1	+	1.53659464592489e-06	1.69467596724613
18	12932189	12932469	.	1	+	1.54617928717877e-06	1.92557324364426
5	76917438	76918902	.	3	+	1.54765977226903e-06	1.04172228644052
9	30593558	30594147	.	1	+	1.57219235270817e-06	1.64360800297124
NW_017194025.1	7737	8400	.	2	+	1.59222854837455e-06	1.3873215957755
NW_017189530.1	94838	95826	.	2	+	1.60871101662243e-06	-1.11698986337106
10	77718921	77719493	.	1	+	1.62365635333545e-06	1.92490822858482
9	51256830	51257753	.	2	+	1.63100818088303e-06	1.39109879422988
29	32312920	32313658	.	2	+	1.65255298601006e-06	1.42057776153621
6	98745751	98747101	.	3	+	1.65473327271731e-06	1.18910337445322
11	89603505	89604697	.	3	+	1.75256408963779e-06	-1.06476684634767
27	6842332	6842880	.	1	+	1.81115767228027e-06	1.64385825539282
NW_017189517.1	36702371	36703114	.	1	+	1.81115767228027e-06	1.94011396635043
12	61525298	61525936	.	2	+	1.81587730685098e-06	1.51962290375198
17	60479756	60480124	.	1	+	1.81587730685098e-06	1.64985807999048
27	12157076	12157603	.	1	+	1.81587730685098e-06	-1.82017817924325
23	15454369	15455566	.	1	+	1.82989028147974e-06	1.36165706598749
8	43630657	43631392	.	3	+	1.82989028147974e-06	1.01550228562289
NW_017197139.1	540	776	.	1	+	1.85806760162319e-06	1.71160966271291
1	25049464	25049752	.	1	+	1.86180774718819e-06	2.0967691675905
15	19412937	19414158	.	3	+	1.8760049381775e-06	1.17000494202665
NW_017198233.1	2613	3836	.	2	+	1.88181390914153e-06	1.23554651123928
3	105344282	105345298	.	3	+	1.90137384108197e-06	1.05506875954311
4	31130631	31132724	.	4	+	1.91638490956483e-06	1.16295682954624
7	57046262	57047765	.	2	+	1.96229002821591e-06	-1.31406900644731
13	65292690	65293830	.	2	+	1.96876203327686e-06	-1.22854852611583
29	47251231	47251514	.	1	+	1.98496700154143e-06	1.71541526824894
14	40320576	40321456	.	3	+	1.99261623906583e-06	1.52256480565821
12	20345454	20346840	.	3	+	1.99315545016673e-06	1.18110320844705
10	83609131	83609949	.	3	+	1.99482393738195e-06	1.22164486837571
15	64170354	64171653	.	3	+	1.99499742480918e-06	1.17783748356471
8	75330960	75331521	.	1	+	1.99569168204833e-06	1.6316875392857
9	86110752	86111121	.	1	+	1.99569168204833e-06	1.75445521527658
8	78594920	78596014	.	2	+	1.9994490960508e-06	-1.1942778200173
NW_017189516.1	12420736	12421049	.	1	+	2.03357635833355e-06	1.69527008295752
26	42902500	42903426	.	1	+	2.07206001240586e-06	1.58086177591121
5	52204209	52204537	.	1	+	2.09598463586763e-06	1.59683566585927
10	29724377	29725271	.	1	+	2.09736395475173e-06	-1.44834947035045
11	25943448	25943886	.	1	+	2.09736395475173e-06	1.65101207991281
5	9293187	9294086	.	1	+	2.14276250851508e-06	-1.58668498745563
9	72628990	72629803	.	1	+	2.19296929635704e-06	1.56621844624502
6	15155589	15156834	.	2	+	2.2122043989061e-06	1.17784736004904
3	73357507	73357860	.	1	+	2.23651235818322e-06	1.80924801556368
6	113469257	113469764	.	1	+	2.28414298659183e-06	1.52023594844332
6	115863074	115863837	.	2	+	2.28757874882603e-06	-1.35546492638161
2	117902664	117903707	.	3	+	2.29190243565295e-06	1.00991856219761
10	24606022	24607768	.	3	+	2.31893726770231e-06	1.20991783937992
11	60491467	60491936	.	1	+	2.3411372034109e-06	1.42056682214293
7	44925462	44925800	.	1	+	2.36758806553407e-06	1.82585490240157
6	110258168	110259108	.	3	+	2.36877120917121e-06	1.22122641830583
14	48811311	48811553	.	1	+	2.38949988741528e-06	1.9310746227119
22	6930464	6930710	.	1	+	2.39996070506278e-06	1.8155320073259
11	2705222	2706025	.	2	+	2.41700137680863e-06	-1.52408767075517
3	19908707	19909707	.	3	+	2.42000963580314e-06	1.30583047831489
10	96933475	96934560	.	3	+	2.42809601980929e-06	1.17479155592856
4	69788642	69789733	.	3	+	2.44257620120466e-06	1.22491458997961
3	71132226	71132614	.	1	+	2.45266990253923e-06	1.8201221516607
11	99872368	99874181	.	2	+	2.46461159026524e-06	-1.30397247701793
3	43401466	43402450	.	3	+	2.46480607225334e-06	1.13119477374706
11	60714934	60715353	.	1	+	2.48171610979337e-06	1.62886523092132
24	43954798	43955367	.	1	+	2.49820651342516e-06	1.07961118644991
15	38104512	38105115	.	2	+	2.50013682333948e-06	1.62995052649997
6	47332103	47332480	.	1	+	2.50711587498285e-06	1.76403942053366
23	15344519	15345428	.	1	+	2.53893704209024e-06	1.30265992410809
25	26625859	26626874	.	3	+	2.57814775917167e-06	1.03878828909047
2	53252927	53253428	.	1	+	2.64436878106572e-06	-4.53630117105448
7	54367203	54368045	.	3	+	2.64960287158915e-06	1.32294703393908
28	35710952	35712111	.	3	+	2.66987075014963e-06	1.3356539088298
9	25931819	25932835	.	2	+	2.68697756474965e-06	-1.31788190262059
14	22452268	22452687	.	1	+	2.71624388392936e-06	1.6601748370136
29	30975849	30976672	.	2	+	2.73927664505456e-06	-1.13825428221852
5	82408590	82410250	.	3	+	2.79014143117193e-06	1.02348884129807
15	39982401	39983224	.	3	+	2.79467934956484e-06	1.2650215967245
7	70245838	70246505	.	2	+	2.79467934956484e-06	1.09844535527748
16	30486664	30487388	.	1	+	2.81019465864351e-06	1.294110876695
22	52610599	52610936	.	1	+	2.83354436403663e-06	1.44739241390644
NW_017196030.1	2017	4996	.	4	+	2.85753140163244e-06	1.00813732197468
4	106854584	106855043	.	1	+	2.89828914651426e-06	1.64609964671833
NW_017189810.1	9563	10957	.	1	+	2.96653120883579e-06	1.21746932246035
1	20257323	20257846	.	1	+	3.00541990218041e-06	2.14252492717543
6	40246777	40247576	.	2	+	3.02520539124505e-06	1.71011622619863
18	3637963	3639984	.	1	+	3.11341168545202e-06	-1.35646059779032
5	96157555	96158871	.	3	+	3.11681485945843e-06	1.33411577050691
5	57682493	57682869	.	1	+	3.13360704832421e-06	2.3359145299463
1	66242030	66242797	.	1	+	3.15522347287072e-06	1.58091914692627
9	67694019	67694609	.	1	+	3.17619785033957e-06	-2.1535796777014
4	27396089	27396460	.	1	+	3.19011876250117e-06	-5.81741793933216
NW_017191258.1	8315	10412	.	4	+	3.21173212609871e-06	1.0675843863839
23	44646777	44647064	.	1	+	3.2273127000936e-06	1.82807272918818
10	77601400	77602380	.	2	+	3.255278000813e-06	1.2899448028657
10	78356615	78358851	.	4	+	3.255278000813e-06	1.21333276543532
18	25707770	25708475	.	2	+	3.26092045709178e-06	-1.74904872396207
11	72241820	72242579	.	2	+	3.32009142285989e-06	-1.07673423025584
1	69087284	69088436	.	2	+	3.32758217177529e-06	1.01239421027233
27	43807444	43808517	.	2	+	3.34084802660936e-06	-1.14402583995076
2	90669462	90669939	.	1	+	3.37512688760167e-06	1.82911343300329
12	60986062	60987168	.	1	+	3.40629976985986e-06	1.10745271065482
11	25757420	25758545	.	3	+	3.42811647633762e-06	1.32518808904702
1	61548100	61548378	.	1	+	3.47361186115296e-06	1.75248361814896
27	30345516	30345793	.	1	+	3.48043512972079e-06	1.83928019185966
NW_017197802.1	6400	7447	.	3	+	3.48043512972079e-06	1.14593331111327
17	18779262	18779523	.	1	+	3.54051582886341e-06	1.56037921023384
6	65214816	65215146	.	1	+	3.58045231426646e-06	1.97693422820166
17	41589842	41590268	.	1	+	3.58919050416076e-06	1.84255733949164
9	25512960	25514047	.	3	+	3.58919050416076e-06	1.10863496184942
29	50244945	50245910	.	2	+	3.62291509393131e-06	-1.1263841441824
13	17513534	17514549	.	2	+	3.6435595046622e-06	-1.70184403006709
14	38700646	38700892	.	1	+	3.77048982561912e-06	2.22492550103667
19	16189840	16190263	.	1	+	3.78513796283794e-06	1.46813733664708
20	34992186	34992493	.	1	+	3.79396226537192e-06	1.80136860921447
1	92517365	92518344	.	3	+	3.82587951600259e-06	1.21321729936605
6	87875093	87875460	.	1	+	3.87787389436956e-06	2.14835908403186
11	50097950	50098447	.	1	+	3.92071877766259e-06	1.78689878404738
3	107049755	107050186	.	1	+	3.98861012964546e-06	-2.44740287804104
21	69261891	69266559	.	5	+	4.01741655169206e-06	1.20347942172098
1	36127922	36128242	.	1	+	4.08690393671651e-06	2.2746401745166
1	37128515	37129273	.	3	+	4.09310447644639e-06	1.17887905929966
3	75067106	75068168	.	3	+	4.21469478467407e-06	1.24336983025255
21	43736829	43737842	.	1	+	4.26128916595241e-06	-1.56994952094357
1	155150161	155150432	.	1	+	4.27297624952444e-06	1.69401754863441
13	68635363	68635655	.	1	+	4.29342225371245e-06	1.64126063714532
17	61302368	61304384	.	3	+	4.37826147669502e-06	1.02680825802114
20	24333099	24333325	.	1	+	4.39746854820178e-06	2.13782241967474
8	96965378	96966075	.	3	+	4.41754300663843e-06	1.17642553064505
16	70400528	70401085	.	1	+	4.46620272233495e-06	1.79513187634028
2	127536266	127536688	.	1	+	4.47348542437152e-06	1.81129999853464
7	75978162	75978789	.	1	+	4.53353958289865e-06	-1.6383311933465
21	69377750	69378195	.	1	+	4.67590928129729e-06	-2.57839914332602
11	16638592	16639115	.	1	+	4.84130998566231e-06	1.53473433210754
1	133766728	133767045	.	1	+	4.85302554384044e-06	1.97492610944036
25	10681536	10682572	.	2	+	4.85302554384044e-06	-1.06325652667937
7	70113642	70114283	.	2	+	4.88666936461428e-06	-1.61304339324581
NW_017190480.1	2493	3857	.	4	+	4.88666936461428e-06	1.06393931814218
22	5067072	5068401	.	2	+	4.92878797693891e-06	-1.03424668935168
NW_017189707.1	236286	238109	.	2	+	4.92878797693891e-06	-1.25147447664882
3	102478532	102478848	.	1	+	4.93402549063385e-06	1.59543704247785
1	78087275	78088798	.	3	+	4.94801106037354e-06	1.17708669852557
5	102905364	102905775	.	1	+	5.04754874697051e-06	1.60494907195802
5	95285746	95286831	.	3	+	5.0484677087487e-06	-1.15727341175929
NW_017197001.1	814	2546	.	4	+	5.14044641354824e-06	1.04924233076264
6	94982509	94982749	.	1	+	5.24283509929e-06	2.05338683869337
8	35859551	35860571	.	3	+	5.24283509929e-06	1.12673584736263
11	82873096	82873494	.	1	+	5.29948659556387e-06	1.6703141145604
NW_017189516.1	26940376	26941334	.	3	+	5.29948659556387e-06	1.18314549499935
NW_017192999.1	939	2611	.	3	+	5.31157927422683e-06	1.00901568665459
17	69025565	69027073	.	2	+	5.38448330231043e-06	-1.15047030327965
9	23873415	23874549	.	3	+	5.52697036060745e-06	1.24119177050264
4	32018370	32018670	.	1	+	5.55021688267242e-06	2.0027574205896
5	4758630	4759295	.	1	+	5.56204825427994e-06	-1.49523128916277
1	126403779	126404675	.	1	+	5.62034652529348e-06	1.91230338468839
3	98433807	98434857	.	2	+	5.65146169862417e-06	1.36937597245277
4	70191724	70192527	.	1	+	5.65967938549457e-06	-1.54795960010819
9	86065037	86065649	.	1	+	5.75521142617643e-06	1.40404530971456
14	62704228	62704731	.	1	+	5.80841024730738e-06	1.84876302124782
7	4297181	4297570	.	1	+	5.81456066986418e-06	1.73153942178824
4	76455738	76456021	.	1	+	5.86990242202748e-06	1.90248069687827
4	110602429	110602697	.	1	+	5.89975510568906e-06	1.61895583964296
2	43224676	43225228	.	3	+	5.98241681250008e-06	1.22275898214082
8	86861382	86862095	.	2	+	6.02494671764863e-06	1.36192691510415
23	1155159	1155870	.	1	+	6.08443756255365e-06	-2.10303850150381
3	77601058	77601686	.	2	+	6.08443756255365e-06	-1.76758497484496
17	4824954	4825427	.	1	+	6.11761366263255e-06	-1.84621535703021
22	15092458	15093299	.	1	+	6.12726250034739e-06	-1.86027137569505
17	71114485	71114821	.	1	+	6.15508818959699e-06	1.83277140217783
NW_017196220.1	7119	7361	.	1	+	6.29620768098157e-06	1.7119784974209
22	26100267	26101836	.	3	+	6.30390139822389e-06	1.16440901769225
4	56380100	56380855	.	2	+	6.30390139822389e-06	1.34188802959934
8	82668331	82669066	.	3	+	6.33569639903998e-06	1.13883012059455
3	6717891	6718994	.	3	+	6.41571408880246e-06	1.06071110778656
10	1538362	1539639	.	2	+	6.44063455888927e-06	-1.36743442398261
5	28836297	28836525	.	1	+	6.44063455888927e-06	1.79313362188477
23	44173149	44173390	.	1	+	6.52204244517171e-06	1.78531179988374
11	88323539	88324235	.	1	+	6.52494536009654e-06	-1.76908951155027
20	55890185	55891278	.	2	+	6.54133471839125e-06	1.13522912227536
27	29007585	29008534	.	2	+	6.54133471839125e-06	1.67444109693576
1	2424613	2425411	.	2	+	6.60119160715835e-06	1.32749596600123
13	23175193	23176014	.	2	+	6.60119160715835e-06	-1.48650665946183
4	95238735	95239163	.	1	+	6.80484615995775e-06	1.90270708177758
26	12706316	12707262	.	2	+	6.82293450392488e-06	-1.56323444068613
20	20792297	20793828	.	3	+	6.83286725033161e-06	1.35418389328936
12	62808522	62809343	.	1	+	7.03312261709988e-06	1.57481435767896
9	34833953	34834262	.	1	+	7.05345917673283e-06	2.73625879163375
28	20418829	20420316	.	2	+	7.2563269575992e-06	-1.18793737767543
1	53427775	53428313	.	1	+	7.27663206702538e-06	-2.00646263183322
9	51366683	51367388	.	2	+	7.33468307710045e-06	1.28554540764957
20	8430255	8430596	.	1	+	7.50864009750257e-06	1.37624284207201
25	24816924	24817313	.	1	+	7.54056317923985e-06	-1.64171411035298
8	17823180	17823425	.	1	+	7.57638742601735e-06	1.98499512229365
23	9827986	9828506	.	1	+	7.6163570805285e-06	-1.35008755361448
13	35287905	35288220	.	1	+	7.64001581092586e-06	1.70758848091977
4	14034691	14035579	.	2	+	7.64001581092586e-06	-1.37692721656008
4	8634040	8634781	.	2	+	7.74930894262336e-06	-2.23161273746827
12	60150014	60150352	.	1	+	7.83399639571712e-06	1.84853228875028
4	87986463	87988224	.	3	+	8.01680124389787e-06	1.03406215028586
16	4668492	4669849	.	3	+	8.12755883980427e-06	1.26905003633324
2	55808866	55810082	.	2	+	8.29886781298194e-06	-1.34110969214765
NW_017197029.1	9381	9740	.	1	+	8.30451547705762e-06	1.80764964688081
7	79425295	79425618	.	1	+	8.37474119412405e-06	-5.30601393043271
10	2746154	2747020	.	2	+	8.37576263648383e-06	1.69287193729586
2	64124759	64125218	.	1	+	8.37576263648383e-06	1.70168008076136
8	873915	874486	.	1	+	8.4559597892656e-06	1.34526906856672
3	85785954	85786728	.	1	+	8.476537971619e-06	-2.19925178883597
6	63684661	63686136	.	2	+	8.476537971619e-06	1.17564075403903
NW_017191530.1	6401	7595	.	3	+	8.49718749315546e-06	1.05577645582757
6	5171844	5172149	.	1	+	8.58547085308146e-06	1.87992998950506
13	14882589	14882877	.	1	+	8.63941508548436e-06	1.77151582920556
14	12958529	12958951	.	1	+	8.64151297644353e-06	1.46960514838662
15	35770399	35771116	.	1	+	8.64151297644353e-06	1.0695398080332
27	36754046	36754484	.	1	+	8.64151297644353e-06	1.63532273137219
9	32360972	32361974	.	1	+	8.70429134532766e-06	1.38845913030809
11	40024585	40024875	.	1	+	8.74560327666155e-06	1.41401884554608
11	44626203	44626556	.	1	+	8.91262002910068e-06	1.71249429844033
10	29522902	29523412	.	1	+	9.0729047662035e-06	1.99582220803747
9	26008112	26009108	.	3	+	9.07480329311664e-06	-1.04810257431484
5	19103843	19104876	.	3	+	9.08667415832099e-06	1.17285484575377
14	52831299	52831620	.	1	+	9.19290055374261e-06	1.65094219868185
NW_017190368.1	8028	9953	.	3	+	9.20050119632892e-06	1.0705651376307
11	45612084	45612745	.	2	+	9.26157326145618e-06	1.48994503053541
12	1097392	1098038	.	1	+	9.26157326145618e-06	1.56144411343787
22	19163672	19164224	.	1	+	9.27853797502642e-06	1.73884447674812
18	14434028	14434647	.	2	+	9.3668922026629e-06	1.10582037887825
7	10561519	10561868	.	1	+	9.42657085498372e-06	1.8957958192948
9	82366287	82367038	.	1	+	9.4528009663337e-06	-1.3935429356881
27	30393805	30394153	.	1	+	9.72692561942716e-06	-1.44658242929177
4	76326682	76327965	.	3	+	9.75024209246779e-06	1.19307918604755
12	31512188	31513290	.	2	+	9.86712725697863e-06	-1.13114663333959
4	37595237	37596326	.	2	+	9.90323773115269e-06	-1.21912936514834
8	39719886	39720225	.	1	+	9.95090855946503e-06	1.61620826193039
11	20334354	20334727	.	1	+	9.97359448610111e-06	1.65276341665938
24	46045238	46045681	.	2	+	9.97359448610111e-06	1.28695948925476
21	24541084	24542561	.	3	+	1.01638946638622e-05	1.10298966871237
10	76865722	76866187	.	1	+	1.05111257529974e-05	1.63923017821239
8	85652840	85654033	.	2	+	1.05299848164823e-05	1.00897296995722
3	39115086	39116335	.	2	+	1.07277939101788e-05	1.01011401746525
3	34553238	34553467	.	1	+	1.0759831851126e-05	1.87925922103156
2	16343113	16343342	.	1	+	1.09582540551724e-05	1.10826320621465
12	81016764	81017324	.	1	+	1.10975577738402e-05	1.84911172058409
11	1492942	1493463	.	1	+	1.11224737705049e-05	-2.42650622720506
NW_017190226.1	7269	7783	.	2	+	1.11224737705049e-05	1.1591207473775
1	80828708	80829599	.	2	+	1.12926108672249e-05	-1.21919181612096
2	39627612	39628570	.	2	+	1.12926108672249e-05	-1.45529628486829
7	9264741	9265778	.	3	+	1.13369297177938e-05	1.55021002467278
NW_017196959.1	2690	3441	.	1	+	1.15668310130094e-05	1.38954030855133
7	50911880	50912255	.	1	+	1.16675464193134e-05	1.96447919662963
NW_017196020.1	7412	8433	.	2	+	1.17622293333634e-05	1.31031740737151
14	9949056	9949996	.	1	+	1.17623689801277e-05	1.33278122892916
21	33107422	33107705	.	1	+	1.18084383530876e-05	1.79844303572571
2	93834716	93836099	.	2	+	1.18186264460456e-05	1.5866090077716
NW_017189516.1	21510613	21511196	.	3	+	1.19285870966159e-05	1.21656139108822
28	14475168	14475887	.	2	+	1.19365042738539e-05	1.53538515470733
4	80403664	80404100	.	1	+	1.19370378537127e-05	1.64789557787331
7	91546767	91547495	.	2	+	1.19370378537127e-05	-1.44306490446989
28	39891411	39891929	.	1	+	1.19857472446265e-05	1.37582318906129
16	74241400	74241986	.	1	+	1.20206071492016e-05	1.52206625523811
11	92583548	92584212	.	2	+	1.21759367088755e-05	1.16148239550188
9	57045293	57046290	.	3	+	1.23224975336535e-05	1.16347911064122
1	2477382	2477638	.	1	+	1.23617775987717e-05	1.96147492411927
3	13976524	13977106	.	2	+	1.23617775987717e-05	-1.37560093132585
9	23877039	23878180	.	1	+	1.2406690797215e-05	1.07185195641893
6	19593582	19594937	.	3	+	1.24706404744183e-05	1.05093599487251
15	36940431	36941297	.	3	+	1.24873228042596e-05	1.29099254455
19	12477805	12478739	.	2	+	1.24873228042596e-05	-1.00588722885122
14	34804621	34804923	.	1	+	1.24907237262837e-05	1.91340984510094
3	27388907	27389198	.	1	+	1.25964493318625e-05	1.65622866225575
10	66043231	66044068	.	3	+	1.28067558684089e-05	1.13859940494194
10	77736126	77738813	.	3	+	1.28067558684089e-05	1.13866851469245
5	79712350	79712615	.	1	+	1.28148847761951e-05	1.79678135372774
11	62348625	62349000	.	1	+	1.28311870605102e-05	1.55809151017878
3	78006485	78007231	.	1	+	1.30316635262246e-05	1.4399599553403
8	40051386	40051828	.	2	+	1.32279157720122e-05	1.58295635960588
NW_017194628.1	5517	6336	.	3	+	1.32881164610687e-05	1.03331972120272
4	59661084	59661448	.	1	+	1.33506355947598e-05	2.06696728462075
6	26872263	26872562	.	1	+	1.33506355947598e-05	2.16466783030715
8	79369594	79369907	.	1	+	1.33506355947598e-05	1.87226651327167
15	60386539	60387497	.	2	+	1.34016457488389e-05	-1.55096941464026
6	20578879	20579212	.	1	+	1.34068451204538e-05	1.71983228419226
18	38061395	38062196	.	3	+	1.340884694638e-05	1.0171615383561
4	91504778	91506565	.	3	+	1.34501231013821e-05	1.26926800881684
15	64221645	64222539	.	3	+	1.35794579860054e-05	1.09686055287505
24	57773830	57774287	.	1	+	1.36192078644759e-05	1.58196310748341
1	39312104	39312420	.	1	+	1.3675086430923e-05	2.11906059217454
10	35838557	35839874	.	2	+	1.36894780716273e-05	-1.51124218944621
1	83637824	83638757	.	2	+	1.37569483334908e-05	-1.54941643175574
6	16875467	16875887	.	1	+	1.38780107283968e-05	1.37358492944919
23	37604504	37605192	.	2	+	1.39082734430827e-05	-1.90472666475075
8	7687406	7687848	.	1	+	1.4012130368801e-05	-1.644639183813
28	14505973	14507194	.	3	+	1.41165380525017e-05	1.17983541645122
20	29565764	29566473	.	1	+	1.41221274325431e-05	1.58433519903259
4	104333942	104334485	.	1	+	1.41557967936119e-05	1.29722406563424
1	72340822	72341127	.	1	+	1.42906917763842e-05	1.68148700563753
22	21204866	21205346	.	1	+	1.42906917763842e-05	-1.41716545746251
10	84656717	84657735	.	1	+	1.43518856999744e-05	-1.14996545389837
12	1635530	1636921	.	3	+	1.43518856999744e-05	1.0168155043733
13	77900934	77901557	.	1	+	1.43518856999744e-05	1.92310317690119
19	22900186	22900799	.	3	+	1.43518856999744e-05	1.11575904476301
7	3579601	3580624	.	3	+	1.4404870469695e-05	-1.00780975600022
12	68074805	68075574	.	2	+	1.44732782680679e-05	1.23307065762941
2	32045231	32045495	.	1	+	1.45016560238928e-05	1.76106939096155
28	30928104	30928365	.	1	+	1.46988357979594e-05	1.87728845964931
13	49204054	49204533	.	1	+	1.47748649981687e-05	1.97068825530549
21	32363317	32364682	.	3	+	1.48173672765007e-05	1.01068786913902
20	22432791	22433475	.	2	+	1.4865395685297e-05	-2.13758628177994
1	7976347	7976839	.	1	+	1.51466972212652e-05	1.31324806161081
25	26408356	26408902	.	2	+	1.51997049724444e-05	-1.3139315529194
1	50809890	50810250	.	1	+	1.5243817803389e-05	1.79307840789717
9	31294810	31295277	.	1	+	1.52878592857108e-05	1.54232266561078
NW_017189992.1	555	904	.	2	+	1.53834411746296e-05	1.21950102798561
3	76447965	76448508	.	2	+	1.54313738832672e-05	1.42167271462938
10	57135254	57135578	.	1	+	1.5598553503984e-05	-2.00512860144624
14	72224119	72224359	.	1	+	1.56741227786599e-05	1.7091894110584
27	34523841	34524087	.	1	+	1.56890586854442e-05	1.82327014101723
29	15693177	15693454	.	1	+	1.61031882020797e-05	1.73654569942903
27	3261037	3261542	.	1	+	1.61604966777323e-05	-1.64505920190934
21	3007072	3007317	.	1	+	1.64794139122112e-05	2.01632168251084
3	77591369	77593146	.	2	+	1.67976186413951e-05	-1.1993054243171
NW_017193170.1	1735	4271	.	4	+	1.68754943782207e-05	1.06373001907357
4	91019843	91021024	.	3	+	1.68999808951249e-05	1.13193622365183
1	143209188	143209708	.	1	+	1.70237422051623e-05	1.80440764467347
14	21216355	21217284	.	3	+	1.72230778978549e-05	1.05995537613304
11	2219046	2219596	.	1	+	1.73287856657722e-05	-1.06404379905027
8	39702538	39703436	.	3	+	1.73287856657722e-05	1.03983635680413
24	7315445	7316342	.	1	+	1.74045723277819e-05	-1.20452967332462
29	11185504	11185961	.	1	+	1.75129894548632e-05	1.75775560204081
9	47533608	47534031	.	1	+	1.77019733541835e-05	1.82161396257341
21	7843102	7843334	.	1	+	1.77561627215657e-05	1.61397688147495
14	57364293	57364925	.	1	+	1.79827171411701e-05	1.78210718917255
2	131914558	131914896	.	1	+	1.80032464767372e-05	1.43929423714083
2	132220862	132221268	.	1	+	1.80032464767372e-05	-5.12638202315649
21	26163289	26163556	.	1	+	1.80032464767372e-05	1.87883346679584
6	81852450	81852902	.	1	+	1.8206125346936e-05	1.59536460724657
1	121439988	121440487	.	1	+	1.83561710146427e-05	1.53251683385461
1	153780911	153782606	.	2	+	1.84448855844563e-05	-1.13348434712032
19	20625978	20626433	.	2	+	1.86454043995154e-05	-2.2358517435853
4	79730380	79730806	.	1	+	1.8677716427688e-05	1.83713287021218
22	2893220	2894386	.	1	+	1.87192137942142e-05	1.10799424043618
9	51125229	51125523	.	1	+	1.9156817827802e-05	1.91579560718871
4	72424278	72425198	.	2	+	1.92707696200896e-05	-1.52842565358168
5	23659740	23660405	.	1	+	1.96391145087376e-05	1.61714211398487
8	81919167	81919443	.	1	+	1.97102779304752e-05	1.4865038683568
28	6463800	6464633	.	2	+	1.97169023240995e-05	-1.43784523175316
17	51236320	51236731	.	1	+	2.02019888495067e-05	1.8260410144603
24	22100375	22101055	.	3	+	2.02513507621388e-05	1.21780837202334
27	3222264	3222567	.	1	+	2.04666286264033e-05	1.77649516829739
24	32948068	32949019	.	2	+	2.0531614171456e-05	-1.33486350645933
2	55804221	55804605	.	1	+	2.05755679444005e-05	-2.00235817277916
22	15096426	15096973	.	1	+	2.06296103803537e-05	-1.92574561842864
24	23561353	23561725	.	1	+	2.06387084558006e-05	1.72148045732832
3	15342843	15343368	.	1	+	2.06687747760761e-05	-3.61121405074919
3	88801858	88803048	.	3	+	2.06687747760761e-05	1.01876022541002
2	12508591	12508931	.	1	+	2.08015165950126e-05	1.59399863661849
22	32127698	32128264	.	2	+	2.08399496824123e-05	1.39658106103128
NW_017189629.1	263838	264101	.	1	+	2.11329576358784e-05	1.9364988486536
21	53359365	53359790	.	1	+	2.12304766926857e-05	1.78926894168901
5	99779535	99780255	.	2	+	2.12304766926857e-05	-1.36010007181804
NW_017189657.1	35587	37429	.	3	+	2.12304766926857e-05	1.07862251131182
2	100951448	100952214	.	1	+	2.17167509559778e-05	1.53719105787798
23	22527067	22528724	.	2	+	2.19141353169403e-05	-1.06610062158141
14	90817799	90818179	.	1	+	2.20645170023485e-05	1.67667748301714
21	54554465	54555210	.	2	+	2.23117129073807e-05	-1.48283785056709
15	5195202	5196204	.	1	+	2.23345627089045e-05	1.25460371689158
7	14087682	14087958	.	1	+	2.23362506619515e-05	1.7098076092054
4	79059416	79060053	.	2	+	2.23708425668833e-05	1.30373024810698
3	96443548	96443855	.	1	+	2.2458956145388e-05	1.55344334425979
NW_017189517.1	33461065	33462081	.	2	+	2.2458956145388e-05	1.06878643953004
NW_017189541.1	106726	107345	.	1	+	2.2458956145388e-05	-1.13571922778147
5	49940432	49941000	.	2	+	2.25081872215354e-05	1.11149237624085
9	13105428	13105897	.	1	+	2.25561642814097e-05	1.33533803390528
3	85165419	85165735	.	1	+	2.25619094748637e-05	1.85417558990654
1	121635790	121636283	.	1	+	2.25826338422996e-05	1.54953451846166
9	23397543	23397826	.	1	+	2.26755129842736e-05	1.93570832971607
17	42529596	42529922	.	1	+	2.28861804654589e-05	1.51450994423984
20	4681311	4681691	.	1	+	2.29966845704436e-05	1.48415651609904
15	11263111	11263448	.	1	+	2.31091873593167e-05	1.96720611324775
5	1724026	1724288	.	1	+	2.33912824967618e-05	1.95108241512847
28	16252617	16253490	.	2	+	2.34482238174411e-05	-1.27517960611618
4	52481688	52483119	.	3	+	2.35037705266991e-05	1.0042989022887
12	68246697	68247444	.	1	+	2.35323162497113e-05	1.53562576793373
18	49289882	49290612	.	2	+	2.36697763342651e-05	-1.70249575111297
1	82810520	82811546	.	3	+	2.39975805693278e-05	1.16694708710791
9	26942872	26943323	.	1	+	2.39975805693278e-05	1.44655389141226
9	90267081	90267856	.	1	+	2.39975805693278e-05	1.32139013255884
7	84327351	84327741	.	1	+	2.41464279680616e-05	-5.18590553726813
10	16576525	16577499	.	1	+	2.4417470818282e-05	1.32806552706796
14	8763639	8764671	.	1	+	2.4417470818282e-05	1.23283079515874
20	12342919	12343329	.	1	+	2.44543981275566e-05	1.51466508946254
13	54663309	54663665	.	1	+	2.46408384553431e-05	1.48982565606241
24	2753463	2753784	.	1	+	2.46408384553431e-05	1.42549699505844
5	83905328	83906535	.	3	+	2.48199908643456e-05	-1.17562471056215
1	24608901	24609418	.	2	+	2.49323160850927e-05	1.25992115109478
13	59916400	59917242	.	2	+	2.49323160850927e-05	-1.27534795072911
15	64835865	64836929	.	3	+	2.49323160850927e-05	1.05370206883972
11	99810140	99810846	.	1	+	2.51367421348128e-05	-2.12900727447279
1	603887	604867	.	2	+	2.52603636804657e-05	1.37769482686575
27	12948211	12948551	.	1	+	2.54000165010933e-05	2.34591034825079
2	131661373	131661639	.	1	+	2.54209371650716e-05	1.84221588207202
16	76111828	76112258	.	1	+	2.5428581417246e-05	-2.15839456692647
8	69509747	69510076	.	1	+	2.54501301752196e-05	-1.5552809295127
22	29644320	29644753	.	1	+	2.54942472406259e-05	1.59038958325273
16	10944873	10945706	.	2	+	2.55635560515942e-05	1.29739851190173
9	10409890	10411014	.	2	+	2.56382403387468e-05	-1.42380441891263
1	658908	659572	.	2	+	2.58213720057e-05	1.54617576990566
20	62550486	62551267	.	1	+	2.58213720057e-05	1.65536339198071
22	6477745	6478170	.	1	+	2.61374125634878e-05	1.57695321133562
10	10385168	10385953	.	1	+	2.62471907446107e-05	1.47619770600037
8	106715773	106716843	.	3	+	2.62471907446107e-05	1.14782363118441
NW_017196514.1	3628	4285	.	3	+	2.64260047164699e-05	1.16919524842828
21	22845452	22849512	.	4	+	2.64411164906345e-05	1.14558534252219
23	39383037	39384002	.	2	+	2.6479681571124e-05	1.08332499881926
7	41625612	41627046	.	2	+	2.65924840816973e-05	-1.20594088870656
3	11181640	11182455	.	3	+	2.66081051244493e-05	1.03126798169063
26	1057336	1057914	.	1	+	2.68744283279575e-05	1.34379603269087
18	39749765	39750404	.	2	+	2.70157134853491e-05	1.22217108180224
5	11867300	11867892	.	1	+	2.71485938298118e-05	2.03069683665334
15	5641236	5643292	.	2	+	2.71990968196059e-05	-1.05301110276091
1	51654147	51654876	.	2	+	2.75107776010425e-05	1.5416921810485
8	41334978	41335240	.	1	+	2.75577153130297e-05	1.73896391354
NW_017189516.1	12692450	12692797	.	1	+	2.80956835977055e-05	1.69989180664907
23	9801952	9802480	.	2	+	2.84317805814501e-05	-2.28014035078818
10	29729730	29730212	.	1	+	2.84422498829625e-05	-1.67255629228768
25	2388745	2389212	.	1	+	2.88061412748557e-05	1.48749864703469
26	30785413	30786280	.	1	+	2.88061412748557e-05	-2.14879753291245
12	61965649	61966621	.	3	+	2.88061993994116e-05	1.00223486340058
1	605969	607009	.	2	+	2.89407648715278e-05	1.35509491797349
11	55097070	55097348	.	1	+	2.93657059049986e-05	1.73065415372487
12	4404308	4405191	.	1	+	2.93993350051062e-05	1.58290769169233
2	99460976	99461791	.	3	+	2.93993350051062e-05	1.13456910821639
20	39141433	39141896	.	1	+	2.93993350051062e-05	1.3939213297185
24	54556148	54556981	.	3	+	2.97523426942144e-05	1.22451879463599
25	39741842	39742316	.	2	+	2.98851837400615e-05	1.21762662433422
9	71071621	71072494	.	2	+	2.98851837400615e-05	1.17879215790994
NW_017189527.1	47460	47928	.	1	+	2.99537819968837e-05	1.3903121982284
1	151323596	151324132	.	1	+	3.01501255265354e-05	1.42588407315625
11	44342465	44343585	.	2	+	3.0556254331646e-05	-1.03374435008772
9	53834501	53834810	.	1	+	3.15088631243027e-05	1.82516492114711
9	70979551	70980047	.	1	+	3.15106944745001e-05	1.64358247327799
13	48001911	48002253	.	1	+	3.2189843096851e-05	-3.40472308427313
16	8393603	8393963	.	1	+	3.21945408272404e-05	2.33798229711905
11	10017971	10018475	.	2	+	3.22011852911557e-05	-1.27202400379589
NW_017191216.1	6794	7069	.	1	+	3.22899765136046e-05	1.65649771731692
29	4746370	4747033	.	1	+	3.23753887419648e-05	1.47768838894962
19	24267606	24268422	.	2	+	3.24254210164811e-05	-1.30517827443654
10	18115506	18116165	.	1	+	3.24960526900984e-05	1.32638901738776
5	110660717	110661550	.	2	+	3.25128783602679e-05	-1.2629936081157
13	1706725	1707200	.	1	+	3.26268673015977e-05	1.25583906928089
26	41716153	41716922	.	1	+	3.27128658977348e-05	1.34246872605001
7	72036925	72037526	.	2	+	3.27208712708007e-05	1.2696222591457
14	44860301	44861368	.	2	+	3.38893883304044e-05	1.19131783668327
8	70087723	70090458	.	3	+	3.38893883304044e-05	1.03174106451109
23	33033911	33034517	.	1	+	3.40141956741522e-05	-2.21921110478288
8	30667934	30668173	.	1	+	3.42578787770033e-05	1.84061254025416
5	4737304	4739189	.	3	+	3.43754710952403e-05	1.18899535672468
14	31455511	31455767	.	1	+	3.44979212921299e-05	1.68573607860052
21	24569435	24570376	.	1	+	3.45380429038187e-05	-4.74900100336015
16	69539699	69540078	.	1	+	3.45553861984636e-05	-2.19841020918816
3	107007792	107008132	.	1	+	3.53468879082224e-05	1.97729081568077
6	23644964	23645777	.	2	+	3.53468879082224e-05	-1.34614669134945
7	98326740	98327099	.	1	+	3.55056629769945e-05	1.62222465752362
7	19833777	19834774	.	1	+	3.57091325146942e-05	1.19688196872842
11	21337107	21338320	.	1	+	3.58170903140116e-05	-1.19106250568888
10	42814670	42815087	.	1	+	3.58246288986034e-05	1.88738757211405
17	9683070	9683475	.	1	+	3.61941000051351e-05	-3.87704238922969
13	68998512	68998753	.	1	+	3.65655470733109e-05	1.77262007628761
14	48283201	48283450	.	1	+	3.73148227279131e-05	1.72660069018561
19	19641897	19642228	.	1	+	3.73148227279131e-05	-2.07482574323313
4	114990488	114991544	.	1	+	3.74141800320778e-05	1.14476103444433
23	12958795	12959153	.	1	+	3.75115236100514e-05	-4.22727451719279
4	59611088	59611426	.	1	+	3.75542874830778e-05	1.57619012014626
14	38116845	38117400	.	1	+	3.76201989133394e-05	1.53256975464787
17	1234429	1234918	.	1	+	3.76771048254784e-05	-2.10100220928325
8	57254927	57256343	.	2	+	3.78258598589443e-05	1.29977866411745
8	111692228	111692701	.	1	+	3.80077565670409e-05	1.36006906474415
NW_017195748.1	3310	3724	.	2	+	3.80890468500703e-05	1.49139160481438
1	19549752	19550852	.	3	+	3.87708127582428e-05	-1.28220248256647
4	71022926	71024110	.	2	+	3.88410297091867e-05	-1.60053433115183
3	60721097	60721509	.	1	+	3.8921878217777e-05	1.5900231359337
23	18319704	18320235	.	1	+	3.91521919163192e-05	1.6188711153546
20	36603379	36603966	.	2	+	3.92052551091968e-05	1.06100008761131
NW_017191511.1	4796	5391	.	2	+	3.92052551091968e-05	1.29304438274641
5	63564411	63565634	.	2	+	3.9225038833047e-05	1.16194697824937
4	100980440	100980710	.	1	+	3.9313992324972e-05	1.73660293864792
NW_017189516.1	8333249	8334947	.	3	+	3.93261836250571e-05	1.09228930181425
21	30711457	30712097	.	2	+	3.96162922279632e-05	-1.64249542204023
7	43908737	43909299	.	1	+	3.9984912281862e-05	-2.18098903613805
3	96893450	96893813	.	1	+	4.00155997659464e-05	1.40350597303427
5	101892134	101892788	.	1	+	4.02804081938587e-05	1.25799411156637
2	97244522	97245081	.	1	+	4.04103577054582e-05	1.12886083258976
4	49281968	49282515	.	1	+	4.04103577054582e-05	-1.90560876563285
24	43145145	43146208	.	3	+	4.08728708412224e-05	1.09648015865259
29	1219045	1220221	.	2	+	4.08728708412224e-05	-1.39735957638056
7	77315806	77316072	.	1	+	4.08728708412224e-05	2.3470275161079
8	40511033	40511436	.	1	+	4.08728708412224e-05	1.90222862014689
1	74752013	74753237	.	3	+	4.12416230637008e-05	1.12403245783814
23	15047766	15048504	.	2	+	4.14584878942239e-05	1.31488637127947
15	56608304	56608601	.	1	+	4.15563352994169e-05	1.73679213153391
14	35909855	35911200	.	2	+	4.16738345980769e-05	-1.17979260349162
1	127135421	127135658	.	1	+	4.17052562443122e-05	1.74327453725852
18	64127182	64127810	.	1	+	4.17052562443122e-05	1.86800231798396
20	19841576	19842483	.	2	+	4.17415913745586e-05	-1.18887747052791
9	67387692	67388343	.	2	+	4.1861046819904e-05	-1.7304829543263
12	16635655	16636483	.	2	+	4.30394276944581e-05	1.13882320554624
NW_017189517.1	41082839	41083537	.	3	+	4.30394276944581e-05	1.50431971389237
10	73463951	73464508	.	3	+	4.31260253874435e-05	1.09426372117948
9	32677884	32678583	.	1	+	4.39541981101966e-05	1.38018597896874
16	28226737	28227441	.	2	+	4.39551511935402e-05	-1.1048681650962
24	7464603	7465511	.	1	+	4.40988624928181e-05	-1.3289329698075
5	80445177	80446792	.	1	+	4.42612509546824e-05	1.09616791480966
3	53250789	53251152	.	1	+	4.45404122052538e-05	2.09882622587894
7	44880271	44880615	.	1	+	4.46811496927969e-05	-1.82297536109139
15	22173116	22173451	.	1	+	4.47011257863136e-05	1.67863011787026
18	28437555	28437921	.	1	+	4.47566075445011e-05	2.08449527554762
26	7336473	7336907	.	1	+	4.53237098828383e-05	1.40145253870671
3	25446314	25446708	.	1	+	4.5443164858723e-05	-3.28523555261398
27	24571367	24571712	.	1	+	4.54977232662408e-05	1.67159619231445
7	98117024	98117354	.	1	+	4.54977232662408e-05	-1.37280293122544
24	34771616	34772555	.	2	+	4.55224522178834e-05	-1.52908597745133
9	74387103	74387528	.	1	+	4.58401840228998e-05	2.0650727352841
2	23619280	23620178	.	2	+	4.60629538487108e-05	-1.01263223606989
3	54650368	54650766	.	1	+	4.6107037604169e-05	1.44216281176864
7	10130070	10130527	.	1	+	4.6107037604169e-05	1.65626433330444
14	70233890	70234859	.	1	+	4.6516968966888e-05	-1.32604341513819
8	40497983	40498222	.	1	+	4.74001963722582e-05	1.95000621344604
16	74112183	74114167	.	3	+	4.74712933758542e-05	1.00927956827595
25	18946468	18946707	.	1	+	4.79763123211296e-05	1.57366165226995
14	23452538	23452867	.	1	+	4.86114994157146e-05	1.73886895404376
2	43118649	43119683	.	3	+	4.86114994157146e-05	1.10233243245116
NW_017190147.1	576921	577562	.	3	+	4.86114994157146e-05	1.12753910052106
19	25839585	25839952	.	1	+	4.89064744227416e-05	1.66785745927123
4	84987033	84987502	.	2	+	4.89064744227416e-05	1.33909789071099
2	61751040	61751486	.	1	+	4.91399260259172e-05	1.56360383626085
9	56200580	56201342	.	1	+	4.96294248188449e-05	1.3754515761684
8	69146900	69147673	.	1	+	5.06381975432694e-05	1.08126145547481
22	52598659	52600020	.	3	+	5.07931823520269e-05	1.07409409981983
29	16213699	16214887	.	3	+	5.08270907926007e-05	1.18134113552115
5	21965025	21965710	.	2	+	5.08270907926007e-05	1.25394213743473
8	106701181	106701499	.	1	+	5.08270907926007e-05	1.80772836296236
NW_017189516.1	26360720	26361551	.	2	+	5.13185088338306e-05	-1.73706439799621
22	43155933	43157212	.	2	+	5.13247570311577e-05	-1.17047957965275
6	14296181	14296646	.	1	+	5.19930656553631e-05	1.67409128907851
12	66082263	66082539	.	1	+	5.22469447751119e-05	1.38457666321534
26	14598989	14600284	.	3	+	5.22469447751119e-05	1.05914764568103
6	6205032	6205437	.	1	+	5.22469447751119e-05	1.60633787145639
3	37295731	37296094	.	1	+	5.23620089809652e-05	1.65627355556522
14	62901649	62902062	.	1	+	5.29287840984822e-05	1.68975177568867
24	22681324	22681743	.	1	+	5.30253588790599e-05	1.60928047735401
20	30304842	30305682	.	2	+	5.31464922830621e-05	1.57555172882174
1	125148672	125149184	.	2	+	5.33048423299491e-05	1.53040639845359
1	116354511	116354947	.	1	+	5.34965633079876e-05	-3.17716859722655
15	24755305	24756375	.	3	+	5.36423698905568e-05	1.13960708459669
29	33704190	33704514	.	1	+	5.36423698905568e-05	1.49897533557341
5	53854350	53855185	.	3	+	5.36854028368034e-05	1.2422772166833
5	116795238	116796003	.	1	+	5.37035903054475e-05	1.20106264072347
2	116791694	116792816	.	2	+	5.59604240669131e-05	-1.29733513086138
23	18209083	18209620	.	2	+	5.62341829241615e-05	-1.17557707851753
1	2114113	2114374	.	1	+	5.63681543330215e-05	1.6317908834327
12	74907479	74907727	.	1	+	5.66153599748043e-05	1.89014918329895
17	66835552	66835976	.	2	+	5.70716529741333e-05	1.61247349057593
1	58777626	58777950	.	1	+	5.7486406535299e-05	-3.52789128961881
8	7398981	7399393	.	1	+	5.85862389921656e-05	1.63327476292197
5	100947391	100948255	.	3	+	5.91362391796118e-05	1.16994183589895
16	40007455	40008363	.	2	+	5.914663042794e-05	-1.05502696751798
24	12680441	12680838	.	1	+	5.92427480227658e-05	1.42493917470822
5	68757863	68758238	.	1	+	5.99619263390925e-05	-2.94759650764651
9	24165593	24165959	.	1	+	6.02033493301168e-05	1.71234572311416
6	56396500	56396871	.	1	+	6.0752702277995e-05	1.45878040726892
1	77760082	77760349	.	1	+	6.09055815219828e-05	1.85446195311493
6	4760969	4761332	.	1	+	6.09983250124531e-05	1.58424550741767
1	34832452	34834001	.	3	+	6.10067762718179e-05	1.12662715779453
15	51256461	51256894	.	1	+	6.1200662376309e-05	1.05531207650662
10	30886485	30886721	.	1	+	6.15364673796579e-05	1.86157984233198
8	74689176	74689970	.	1	+	6.1831289348346e-05	-1.32975673853398
17	13265226	13266680	.	2	+	6.33409787199745e-05	-1.11669849635429
4	32251083	32251515	.	1	+	6.33656708236769e-05	1.88956973959852
23	25046984	25047287	.	1	+	6.33881549596844e-05	1.77672791352873
4	22770627	22771022	.	1	+	6.3941394629979e-05	-3.45379711277925
24	1906167	1906626	.	1	+	6.40504534081462e-05	1.43076138887737
7	77783349	77784281	.	1	+	6.40801379838003e-05	1.4927670376579
22	17796663	17797207	.	2	+	6.45346161369048e-05	1.42522480249376
10	77941139	77942350	.	3	+	6.45865845597936e-05	1.15797431185404
1	110317562	110318374	.	2	+	6.47675915419633e-05	-1.0627818483252
24	13690419	13690741	.	1	+	6.5692236638293e-05	1.68170215199368
26	8243648	8244598	.	2	+	6.62720210882148e-05	1.16681308592198
9	13113357	13113778	.	1	+	6.6521998085041e-05	1.4952395735809
11	22676796	22677718	.	1	+	6.73845671744698e-05	1.70285652969982
29	4958444	4958768	.	1	+	6.88215651232267e-05	1.84331412284344
3	118811863	118812983	.	2	+	6.88520551761182e-05	-1.15895977958557
6	60664529	60665496	.	3	+	6.89123795375733e-05	1.16156902119249
10	44440444	44441250	.	2	+	6.90102649001944e-05	1.08502254568372
8	50768947	50769313	.	2	+	6.95325040717686e-05	1.27855914820878
5	58905115	58905505	.	1	+	6.96905468335404e-05	1.75368066840552
4	27364757	27365651	.	3	+	7.03066209274256e-05	1.02613813845917
10	39057773	39058401	.	1	+	7.05174940663852e-05	1.31494429862669
28	10088969	10089658	.	3	+	7.07616065776797e-05	1.15986208694096
2	105805380	105806340	.	1	+	7.14038412506317e-05	1.33830269522091
NW_017191202.1	6201	7245	.	2	+	7.14038412506317e-05	1.01903608438105
6	98530616	98531488	.	2	+	7.15088845616066e-05	-1.05499028513069
11	28959415	28959811	.	1	+	7.16109959077253e-05	1.66106495731106
11	62422778	62423337	.	1	+	7.17895330220877e-05	1.24708918137148
23	45340914	45341441	.	1	+	7.23261103201227e-05	1.93941937054544
25	16919750	16920286	.	1	+	7.23401243828813e-05	-2.66184545926541
8	2449978	2450842	.	1	+	7.31243113068728e-05	1.5642376779376
NW_017190118.1	7324	7781	.	1	+	7.34683549027028e-05	1.72541574852418
26	42036680	42037027	.	1	+	7.34978849818688e-05	-2.91492316470212
11	83277712	83278621	.	3	+	7.37370217066351e-05	1.3795000590124
24	10674287	10674585	.	1	+	7.37603967738436e-05	2.25706861123883
28	11962765	11963328	.	2	+	7.37603967738436e-05	-2.02909531033553
2	104572809	104574122	.	1	+	7.46286651302978e-05	1.34013919832609
25	3048172	3049221	.	2	+	7.53345309885545e-05	-1.2406055454231
17	57400093	57401038	.	2	+	7.57600525202963e-05	1.04543219066164
2	57030453	57030776	.	1	+	7.5892071502831e-05	1.59378950969055
16	60659626	60660262	.	1	+	7.65543544538191e-05	-1.57122078995183
7	19821583	19823011	.	3	+	7.65569528369739e-05	1.08187478540715
14	62788334	62789067	.	1	+	7.66323311964191e-05	1.70773693374885
13	60854251	60854681	.	1	+	7.70284333682675e-05	1.38138620531479
5	19155265	19156577	.	2	+	7.76059969412377e-05	-1.0897082302473
5	46913154	46913396	.	1	+	7.80332464626837e-05	1.73307482469332
2	9608816	9609322	.	1	+	7.8168102922871e-05	1.03385892085194
26	39101586	39101991	.	1	+	7.85610737080464e-05	1.34792799470582
8	74278705	74279538	.	3	+	7.86908378234577e-05	1.11433482146065
8	66893923	66894482	.	1	+	7.87326833245973e-05	1.44588656848187
4	14733154	14733713	.	1	+	7.93629057236659e-05	1.40120414994313
1	79628793	79630013	.	2	+	7.94112004012694e-05	-1.16251436211223
27	4332723	4333329	.	1	+	7.94112004012694e-05	1.36224153895464
1	9262241	9263584	.	2	+	8.03452796593576e-05	-1.34125979779937
10	34489265	34490120	.	1	+	8.03452796593576e-05	1.63134311720325
7	87395488	87396192	.	2	+	8.03452796593576e-05	-1.51504666447232
18	41605279	41605925	.	2	+	8.06012629841946e-05	-1.36836040886424
11	25381906	25382742	.	2	+	8.09746704075782e-05	-1.36608107285641
9	61433413	61434017	.	2	+	8.10290673387148e-05	-1.44000949161708
14	74944865	74945959	.	2	+	8.15457049367163e-05	-1.42794444554014
7	9402901	9403222	.	1	+	8.21368534440306e-05	1.78846509850078
NW_017192780.1	4701	4966	.	1	+	8.22107423874412e-05	1.28523347975807
12	22876280	22876909	.	1	+	8.23450241214014e-05	1.89728552468834
5	80622627	80623082	.	1	+	8.23450241214014e-05	1.37416083590053
6	37048571	37049008	.	1	+	8.23450241214014e-05	1.43641408215774
NW_017196321.1	5284	5839	.	2	+	8.23450241214014e-05	1.156738690039
10	93625434	93626894	.	1	+	8.26671664833207e-05	1.12604828937205
25	6426652	6426998	.	1	+	8.30866008471128e-05	1.77616427922927
5	1382845	1383255	.	1	+	8.30866008471128e-05	1.2384336295669
NW_017190214.1	4540	4886	.	1	+	8.30866008471128e-05	1.08699644559849
2	55279841	55280412	.	1	+	8.37175528939195e-05	1.49262544627529
29	27453494	27454027	.	1	+	8.38151410988484e-05	1.27737718137754
19	23045087	23046374	.	3	+	8.40480842121217e-05	-1.1014759855596
7	27279431	27279828	.	1	+	8.40480842121217e-05	-3.29718529734012
NW_017189752.1	77662	78294	.	2	+	8.43817467806554e-05	1.18058458853852
13	68961049	68961441	.	1	+	8.44518783048396e-05	1.31441097857837
22	2276544	2277541	.	1	+	8.48530304621532e-05	-1.3707230532757
9	66034413	66034803	.	1	+	8.49498686571774e-05	1.69731435346636
7	102003848	102004890	.	2	+	8.51039637804207e-05	-1.21300960160702
21	15792924	15793645	.	2	+	8.54429529811435e-05	-1.28841058017145
5	115976925	115977557	.	1	+	8.65431797762854e-05	-1.3822922666329
24	14486568	14487291	.	2	+	8.66335441687989e-05	1.41853072060709
5	94071208	94071816	.	1	+	8.70089018834263e-05	-3.35302434060509
8	69513670	69514058	.	1	+	8.71348732778471e-05	1.35421401273901
13	14132380	14133155	.	1	+	8.73666488304964e-05	1.33516804875186
18	21845785	21846536	.	2	+	8.83479121630427e-05	-1.45236185412831
9	25998407	25999799	.	2	+	8.90499828397621e-05	-1.09280864097951
5	1368586	1369287	.	1	+	8.95886400912424e-05	1.29416166204505
20	2013813	2014053	.	1	+	9.08064286725342e-05	1.68124108250681
9	82525784	82526990	.	2	+	9.11818809435921e-05	-1.12098710043296
11	85795492	85796414	.	3	+	9.16497877596718e-05	1.0497145324667
10	8931241	8931575	.	1	+	9.16940180440497e-05	2.11402489159801
5	65389007	65389350	.	1	+	9.24499927937696e-05	1.54549662796554
2	83514887	83515431	.	1	+	9.2508530023671e-05	1.60343640579098
2	4916753	4917662	.	2	+	9.26419691274429e-05	-1.22722183263253
5	108896021	108896922	.	2	+	9.26834313490085e-05	1.00489294363074
10	22833186	22833464	.	1	+	9.28592158507072e-05	1.33509152869211
4	108014231	108015010	.	2	+	9.29281490824925e-05	1.08652741300278
2	77944504	77945535	.	2	+	9.31166491697692e-05	1.01223588761098
6	105917657	105918144	.	1	+	9.32186692658823e-05	1.58865182865336
19	7144565	7144912	.	1	+	9.34096951559531e-05	1.42978030351697
21	3981570	3981864	.	1	+	9.35657812337146e-05	1.69595107163323
29	25700150	25701034	.	3	+	9.3767005990499e-05	1.0250385919585
29	803378	804020	.	2	+	9.38564280179496e-05	1.03225398501156
4	1315431	1316326	.	2	+	9.50397720849073e-05	-1.06122892038804
21	67340932	67341359	.	1	+	9.5408211820793e-05	-1.61482463543745
5	42253029	42253983	.	2	+	9.56774081392983e-05	-1.23906193754638
19	44570260	44570539	.	1	+	9.59790540465391e-05	1.5076671029949
17	51709745	51710044	.	1	+	9.7049816483107e-05	1.68463656844704
NW_017196976.1	1003	1557	.	3	+	9.74992266674292e-05	1.11808957910252
3	69714459	69715842	.	2	+	9.77887960695447e-05	-1.24789109641494
4	375325	376421	.	2	+	9.86067841217012e-05	-1.14700150733887
19	20859995	20860855	.	1	+	9.90250260029124e-05	-2.21128722333008
29	41275099	41275434	.	1	+	9.93131988245539e-05	-1.10962507080872
24	48792628	48793250	.	1	+	9.96999909082034e-05	1.53966410545519
5	55544992	55545625	.	1	+	0.000100407747343094	-1.2909297095059
4	13791778	13792106	.	1	+	0.00010098525933226	1.54490331643505
7	57813388	57814213	.	2	+	0.000101105854740967	-1.33845674191076
18	54363939	54365341	.	1	+	0.000101136428093876	1.04752820062612
29	33405317	33405593	.	1	+	0.000101147661394578	1.59060728799703
18	9530028	9530933	.	2	+	0.000101484943468169	-1.272962056843
16	28314940	28315349	.	1	+	0.000102738750020676	-3.62686832601233
1	95099597	95100121	.	1	+	0.000103449301774854	1.32255040734795
NW_017194479.1	5949	6806	.	2	+	0.000103586478941552	1.27838959054263
NW_017190365.1	7080	7706	.	2	+	0.000103692435417691	1.14897956104608
10	60775902	60776156	.	1	+	0.000103792017292655	1.88108011546589
26	34803919	34804511	.	2	+	0.000105161954608823	1.05459076345023
14	52641379	52641622	.	1	+	0.00010541473574409	1.45011528005287
5	106523285	106524016	.	2	+	0.000105531691989834	-1.9409415817632
7	14474832	14475633	.	2	+	0.000105719371004795	-1.61527957913378
3	43541104	43541401	.	1	+	0.000105820359623476	1.7191008331322
14	4856930	4857329	.	1	+	0.000106906093074868	1.37510401399892
23	37839175	37839432	.	1	+	0.000106906093074868	1.54075597012664
9	10790604	10791598	.	2	+	0.000106906093074868	1.11210981232908
3	22849343	22849692	.	1	+	0.000107081218274998	1.94749047806703
4	5979013	5979754	.	2	+	0.00010715642985315	-1.39045866345839
NW_017194011.1	5236	5913	.	1	+	0.000107737709720979	1.57825938377703
6	91605157	91605953	.	2	+	0.000108183324794281	-1.61106116155735
23	8806152	8806507	.	1	+	0.000108669181580245	-2.09507361145055
7	24419869	24420575	.	2	+	0.000108892752290876	1.33859760883839
29	32238784	32239294	.	1	+	0.000109265668523665	1.27565958115989
4	3490975	3491499	.	1	+	0.000109265668523665	1.26535889560407
5	19517103	19517512	.	1	+	0.000110090089038679	-1.60674454538304
NW_017196794.1	4312	4945	.	2	+	0.000110090089038679	1.09085642879513
13	3556939	3557193	.	1	+	0.00011098578334681	1.61594745919505
14	18307769	18308094	.	1	+	0.000111362897393676	1.83746651470733
29	31006199	31006452	.	1	+	0.000112555996392126	1.70029733078848
4	73542220	73542843	.	1	+	0.000113001945199575	-1.49620313869115
6	98386990	98387231	.	1	+	0.000113001945199575	2.11349026007553
NW_017190727.1	7875	8976	.	2	+	0.000113097981490943	1.156241742962
7	77276237	77277850	.	3	+	0.000113394239239855	1.21795431069709
22	53810432	53810684	.	1	+	0.000113452030173164	1.65718077403282
7	87468380	87469768	.	2	+	0.00011363067757701	-1.03839742837915
15	60759472	60759926	.	1	+	0.000114318745885308	1.71791766115586
23	18287833	18288373	.	1	+	0.000116326272923555	-1.02811774671648
17	27730787	27731295	.	1	+	0.000116381008318044	1.44621681272759
4	97438231	97438672	.	1	+	0.000116416675853493	-2.60500091982979
11	44449911	44450633	.	2	+	0.000116438356466694	1.36528934498912
13	69369252	69370020	.	2	+	0.000116582269327896	-1.03768541865585
21	47080512	47080785	.	1	+	0.000116717474288854	2.02989691574901
1	61608657	61608982	.	1	+	0.000118043152837501	2.52958887963025
6	66684735	66685592	.	1	+	0.000118099601834282	1.2512914266419
5	46582691	46583214	.	1	+	0.000120167561351352	1.53094597155422
12	15042699	15043482	.	3	+	0.000120582261628958	1.1911326627312
16	454298	454693	.	1	+	0.000121307384006588	1.09017514211737
22	33874563	33875117	.	1	+	0.00012177659023716	-1.63043246353293
19	31803906	31804378	.	1	+	0.000122933673056344	-2.44837562712943
4	104121068	104121421	.	1	+	0.000123616817873322	1.33691392068365
16	7361219	7361464	.	1	+	0.000125392644955517	1.54154202329513
5	98724849	98725634	.	2	+	0.000125902327157145	-1.62768539399772
7	17565899	17566208	.	1	+	0.000125937942849868	2.02369542999698
16	66532699	66533369	.	2	+	0.000126808969020351	1.09964945710416
24	41748566	41749159	.	1	+	0.000127191834507859	-1.62867202487344
13	19163891	19164822	.	2	+	0.000127567940941876	-1.55973040556752
1	116499761	116501043	.	2	+	0.000128520940326596	-1.22179596752621
23	25569505	25570001	.	1	+	0.000129519574647217	1.6056829966348
9	53886865	53887470	.	1	+	0.000129519574647217	1.44551640122411
5	5805826	5806472	.	1	+	0.000129577458812852	-2.71281378155577
4	113447359	113447821	.	1	+	0.000129688254803543	1.52420052845685
13	65380810	65381624	.	2	+	0.000129689103341662	-1.40989365268309
29	41241101	41241819	.	1	+	0.000130000670881047	-1.23924492799915
19	53061832	53062621	.	3	+	0.000130083012690952	1.08382517478965
4	8051629	8052159	.	1	+	0.000130225607304913	1.10591661054156
6	7499536	7500914	.	2	+	0.000130706313339368	1.14289616783005
14	31234667	31234968	.	1	+	0.000130896095043028	1.97111811244174
27	30499697	30500056	.	1	+	0.000131688281523978	2.55199353702321
22	52532365	52533029	.	1	+	0.000132972496928925	-1.54883850762107
13	28651803	28652859	.	1	+	0.000133968560891077	1.43018038318503
NW_017190168.1	39992	40839	.	2	+	0.0001345820773952	-1.1945981961272
1	73227614	73227859	.	1	+	0.000135770282240331	1.44233430096439
26	12466942	12467920	.	2	+	0.000135838646736989	-1.55232248559167
16	33938356	33939314	.	3	+	0.000135961957787988	1.17594007746373
9	71537789	71539040	.	2	+	0.000135961957787988	-1.39757395478489
13	59648189	59649292	.	2	+	0.000137000749603417	-1.4652650825901
7	14240066	14240909	.	1	+	0.000137990907781292	1.49535420054384
25	33937417	33937743	.	1	+	0.000139498233999891	1.723702450115
4	79954362	79954673	.	1	+	0.000139498233999891	1.58042556214589
14	68313107	68313340	.	1	+	0.000140072779138481	1.78802116546067
10	51311314	51311815	.	1	+	0.000140093984377789	1.52512903192772
NW_017196216.1	6901	7216	.	1	+	0.000140185570088008	1.53018793987706
NW_017196326.1	5897	6568	.	3	+	0.000140185570088008	1.05215023267321
24	11800373	11800722	.	1	+	0.000140514038163097	1.94192102394821
11	68105776	68106473	.	1	+	0.000141084807475533	1.68448111423485
3	118642722	118643635	.	1	+	0.000141919726816657	-1.66234856426803
13	12909889	12910267	.	1	+	0.000142762873421027	1.74428875201052
NW_017196930.1	25287	26199	.	2	+	0.000143157602255863	-1.46380854691477
14	66805154	66805645	.	1	+	0.000144270434122122	-2.26774856923557
14	20826483	20827510	.	2	+	0.000144481787291921	-1.39271847135652
17	50471407	50471718	.	1	+	0.000146308414654859	1.7460938643235
3	73136714	73137021	.	1	+	0.000146776054832978	1.52940867382177
29	25754327	25755958	.	2	+	0.000146923361204813	-1.12841370196128
14	57332231	57333055	.	2	+	0.000147548497553324	-1.21230530449633
7	49391589	49392307	.	2	+	0.000149086530433847	1.32735321615566
1	28082943	28083528	.	1	+	0.00014911486010776	2.27402962088016
1	70864952	70865996	.	2	+	0.000149293383060119	-1.03192829605487
28	18637564	18638210	.	1	+	0.000149293383060119	1.29908897196042
2	112953492	112954514	.	2	+	0.000149315835402219	-1.29782925764406
NW_017189516.1	16750651	16751414	.	2	+	0.000149913045313115	-1.03601622562399
1	61103041	61103668	.	2	+	0.000150076285010193	1.25311912982948
29	759556	760184	.	3	+	0.000150608787379461	1.07402484414609
17	26522314	26522788	.	1	+	0.000150663617796389	-1.24019805795016
9	37515108	37515335	.	1	+	0.00015258040380054	1.72843139917022
19	27920520	27921443	.	3	+	0.000153163945280817	1.0101164542084
7	60413426	60414715	.	3	+	0.0001541984172758	1.18624070088344
NW_017189939.1	12979	14242	.	2	+	0.000154722411022765	1.11118957129118
21	63534861	63535457	.	1	+	0.000154949096244874	-1.24252573799355
19	49347128	49347620	.	1	+	0.000155031032187832	-1.39040524126261
2	84256879	84257993	.	1	+	0.000155276271357035	-1.36802891364923
1	56385696	56386956	.	3	+	0.000155819320669982	1.02817416570427
NW_017190482.1	16372	17096	.	2	+	0.00015599403567594	1.00824073942158
26	21819041	21819812	.	3	+	0.000156603275274713	1.37914546684262
23	39343883	39344475	.	1	+	0.000156774531152886	-1.63600717851225
19	33432899	33433498	.	1	+	0.000157625776697274	-1.46731327643216
6	25096776	25097647	.	1	+	0.000158211521065469	-1.4335797798273
22	16696241	16696640	.	1	+	0.000158633533211539	1.48311805959001
23	45746806	45747772	.	2	+	0.000158826409217368	-1.50096948592283
NW_017196158.1	1243	5018	.	4	+	0.000159021099629666	1.01913618706045
28	37055635	37056501	.	2	+	0.000159119008641275	-1.22844758038514
23	19507470	19507747	.	1	+	0.000159524592284152	1.58417930746122
21	40155560	40155964	.	1	+	0.000159922597069609	1.63859270466587
8	23019884	23020547	.	2	+	0.000162039607709506	-1.54024941944061
15	35634132	35634863	.	3	+	0.000162119168852722	1.09265108067071
11	22686809	22687102	.	1	+	0.000162567606114149	1.8179457050049
15	76760123	76760620	.	1	+	0.00016295924219597	1.58769463434589
13	57326077	57326823	.	1	+	0.000164301575408571	-1.22159814735527
19	32978463	32980071	.	3	+	0.00016548099782433	1.12482684412494
1	157160009	157160889	.	2	+	0.000165944146460577	-1.65965320112084
16	54698843	54700142	.	1	+	0.000165944146460577	1.05960181953276
NW_017190365.1	6570	6822	.	1	+	0.000166102603739459	1.40799971705404
2	14478482	14478780	.	1	+	0.00016792908376564	1.59576949876685
8	55398435	55399123	.	2	+	0.000168316826332876	-1.362488747708
12	43019473	43020039	.	1	+	0.000170445218631712	1.49886582728593
1	52123200	52124534	.	2	+	0.000170660392006188	-1.11200787794062
7	25919467	25919860	.	1	+	0.000170994184271998	1.70889063677895
3	41976593	41977338	.	2	+	0.000171418211034347	-1.30066198057883
16	11349848	11350218	.	1	+	0.000171933294238659	1.73257960002441
5	42220642	42221467	.	2	+	0.000172106766421275	-1.58120887500228
15	28471819	28472914	.	1	+	0.000172169431026086	1.20237745426822
NW_017190382.1	9634	9971	.	1	+	0.000174756201572336	1.28651805155271
18	40783555	40784460	.	3	+	0.00017507442622289	1.01222022064232
7	83871098	83871657	.	2	+	0.000175370556033885	1.29797363772263
7	22342860	22343938	.	3	+	0.000175603595351404	1.2324894662566
22	12422632	12423187	.	1	+	0.000176520843913438	-1.67798795425638
23	32770645	32771388	.	2	+	0.000178316633832834	-1.1617312158376
12	71443296	71443635	.	1	+	0.000179634887515241	1.80826473101814
13	61915297	61917530	.	3	+	0.000180403808991691	1.00011608366775
20	69607421	69607918	.	1	+	0.000182410903970152	1.1870570408999
1	99106513	99107381	.	2	+	0.000183027907496138	1.12617317107907
26	42655236	42655595	.	1	+	0.000184489210611105	-2.18929616672865
NW_017196489.1	4409	4859	.	2	+	0.000184581192877771	1.07086248766929
3	63526621	63527066	.	1	+	0.000185188544280526	1.78325286884018
6	114787728	114788568	.	2	+	0.000187094818758527	-1.1696165112884
NW_017189516.1	32898478	32899075	.	1	+	0.000187094818758527	1.40034222172225
3	29065462	29066216	.	2	+	0.000187426721006531	1.02218135685161
9	47477903	47479704	.	3	+	0.000187733543039688	-1.00858338751617
10	26280454	26281326	.	3	+	0.000187982680775937	1.03693606081866
7	104770669	104771005	.	1	+	0.000187982680775937	1.54089347749707
6	37572100	37572700	.	2	+	0.000189760279076085	1.06407812713466
19	22826748	22828115	.	1	+	0.00018982486193886	1.00482700378335
6	48705559	48705809	.	1	+	0.000190063386164943	1.74654049850059
25	24660999	24661481	.	1	+	0.000190582360741805	-2.13826377414357
17	54825373	54827035	.	3	+	0.000190623752732867	1.06043944091491
18	66058794	66059257	.	2	+	0.000191395838615576	-2.34738096311238
16	63240540	63240871	.	1	+	0.000191535034946335	1.22372465786195
29	17216011	17217208	.	3	+	0.000192798232853254	1.01937143721919
15	26417506	26418233	.	1	+	0.000193711619349221	-1.22216141035726
7	22116102	22116447	.	1	+	0.000194423859235939	-2.87005458768673
10	29764614	29765349	.	1	+	0.000194660502185051	-1.35211488224479
5	6342537	6342960	.	1	+	0.000194660502185051	1.71144361826445
11	36649094	36649757	.	2	+	0.000196760411224039	1.2125266441918
15	74089587	74090201	.	1	+	0.000197226981504332	1.42850756203986
21	4601192	4602369	.	3	+	0.000197226981504332	1.01468456233978
24	55203607	55203973	.	1	+	0.000197948530055419	1.11808040308983
NW_017190258.1	7763	8075	.	1	+	0.000199528056420232	1.8101647458494
24	42147802	42148647	.	3	+	0.000200868650112264	1.02060458338991
8	5229493	5230374	.	2	+	0.000202620366236442	1.03796160583485
20	40189706	40190938	.	2	+	0.000202814949597663	-1.07775043943528
3	41851076	41851742	.	1	+	0.000202814949597663	1.48603096503711
14	48632111	48633222	.	3	+	0.00020384091843761	1.05733387926322
15	42623466	42623837	.	1	+	0.000204100949755513	-3.9474159374538
13	60870258	60871530	.	2	+	0.000204886921563323	1.00561279656343
15	66679303	66679785	.	1	+	0.000206759709383184	1.35435637568057
18	66182075	66182770	.	2	+	0.000207905759350708	-1.03816486068822
7	2820526	2821191	.	1	+	0.000207930539048986	-1.36331430690113
4	20489079	20489722	.	1	+	0.000209412604447216	-2.53842444294847
12	50336091	50336579	.	1	+	0.000210049912073634	-3.02075012905934
5	35585393	35585634	.	1	+	0.000210935263967322	1.69417661104325
2	48221592	48221882	.	1	+	0.000211109846022129	1.59498798273352
3	3379936	3380198	.	1	+	0.000211479364629904	1.21985590993263
14	55417525	55417804	.	1	+	0.000211971003723404	1.67263978681958
14	58524462	58524838	.	1	+	0.000211971003723404	1.38076117675513
12	68061995	68062722	.	2	+	0.000213025859215407	-1.32734892661502
9	68599160	68599650	.	1	+	0.000213370702082127	1.41368709816208
8	94995283	94996265	.	2	+	0.000213725535784578	-1.15996453560683
1	110112990	110114078	.	2	+	0.00021377009317776	-1.34293181889144
11	8343429	8344003	.	1	+	0.000214251782295304	1.47859942198296
15	8464760	8465169	.	1	+	0.000214251782295304	1.62577167156192
1	114013302	114013968	.	1	+	0.000214293800661063	2.07563368088331
8	6734986	6735435	.	1	+	0.000214574302599416	1.33983014587576
11	28873362	28874152	.	2	+	0.000218236418570441	1.03823337863511
25	3841657	3842511	.	2	+	0.000220077770715595	-1.128156564663
15	68335373	68336040	.	1	+	0.000220916290907041	1.44639994784673
2	22618430	22618978	.	1	+	0.000223792231251699	-2.12666068045439
26	9835755	9836310	.	2	+	0.000223949873457823	-1.07336454486391
6	56308389	56309277	.	2	+	0.000226494810182874	-1.57937210244539
9	78221204	78221865	.	1	+	0.000226598999226819	-1.71905673646468
16	76079466	76080489	.	2	+	0.000227401773475329	-1.14353365652448
NW_017193883.1	1109	2132	.	3	+	0.000227401773475329	1.02862235765067
11	20606116	20606917	.	3	+	0.000227807991110365	1.15134963288413
5	95526244	95526559	.	1	+	0.000228101428360347	1.41473453409758
11	85670013	85671114	.	3	+	0.000228663409613644	1.20125354941826
28	17710208	17710494	.	1	+	0.000228663409613644	1.35202042589554
7	91539021	91539499	.	1	+	0.00022990009428949	-1.65583849696676
24	21250391	21250954	.	2	+	0.000231240576935947	1.21564334821228
3	78331435	78332531	.	2	+	0.000232749228535402	-1.14734530568425
2	124500970	124501413	.	1	+	0.000233063255298029	1.3552407491964
6	51112154	51112505	.	1	+	0.000233733513556138	1.75208689958053
4	73432305	73433367	.	2	+	0.000234314315063444	-1.10397597510123
7	99875630	99876079	.	1	+	0.000234337853243666	1.29334678770458
20	71644478	71645324	.	2	+	0.000235420447236267	-1.23734420053326
14	91950484	91951090	.	1	+	0.000236056827504076	1.68696402465766
22	1694595	1695090	.	1	+	0.000236578985357363	-1.42158178013574
9	47593781	47594164	.	1	+	0.000236666963382771	1.86410047999974
15	29217079	29217993	.	1	+	0.000238813748963998	1.18811700163515
10	58607447	58607800	.	1	+	0.000241079748950625	1.78103285688329
20	18656336	18656883	.	1	+	0.000241079748950625	-3.40143349608727
16	10916778	10917561	.	1	+	0.000241170333535791	1.1425544130085
10	78363271	78364451	.	2	+	0.000242410243204555	1.06458223572686
16	31893253	31894230	.	2	+	0.000242726863486772	-1.44190808279955
11	73315704	73317247	.	2	+	0.000243352190198248	-1.53976363371167
27	8058729	8059514	.	2	+	0.000243517596524624	-1.23045972743887
1	108420978	108421881	.	3	+	0.000243753174740131	1.18000206866104
16	67675082	67676269	.	3	+	0.000244007563784141	1.04575960633654
28	28615031	28615544	.	1	+	0.000244871028576048	-3.62398653191048
29	14202419	14202836	.	1	+	0.000245075994529274	1.53283197717442
2	90545661	90546718	.	3	+	0.000245154851407008	1.0847898571355
1	46153502	46154442	.	2	+	0.000245887748707305	-1.408713860962
17	37168341	37169766	.	2	+	0.000245887748707305	1.26577475115085
11	105719729	105720737	.	2	+	0.000246259188271765	-1.17092180277129
26	42130113	42130602	.	1	+	0.000247261734829854	1.60635164046152
14	263097	263980	.	1	+	0.000250181724936462	-1.34349622665178
13	45851589	45851926	.	1	+	0.0002509685629194	-1.98659981233399
26	48651855	48652283	.	1	+	0.000251009264278685	1.39941398332197
27	10509456	10509934	.	1	+	0.000251009264278685	1.52668977177699
5	27542873	27543199	.	1	+	0.000251009264278685	-1.03466538497677
5	98138114	98138810	.	1	+	0.000251009264278685	-1.1584234254916
21	48843480	48844260	.	2	+	0.000251311673354441	-1.66626092949139
25	21588208	21589207	.	3	+	0.000252493000157679	-1.19361431709241
5	48471097	48472291	.	2	+	0.000252493000157679	-1.0394341906965
24	25958404	25958691	.	1	+	0.000253023499378155	1.35466266188415
16	59870965	59871790	.	2	+	0.00025372518264496	-1.45908348503449
20	1757974	1758360	.	1	+	0.00025372518264496	1.52679772818387
10	2080440	2081073	.	1	+	0.000254455813087735	-1.08770312685805
4	82913448	82914201	.	2	+	0.00025565063008689	1.08793622041175
26	28308018	28308364	.	1	+	0.000256571987919446	-1.86538381209019
1	78721846	78722369	.	1	+	0.000256897595876708	-1.56624985582619
NW_017196553.1	5890	6273	.	2	+	0.000256897595876708	1.05595739226082
7	11389618	11389926	.	1	+	0.000257033098102047	1.62359664734215
4	118370034	118370303	.	1	+	0.000257252334071744	1.52031426324817
5	110757385	110758366	.	2	+	0.000257252334071744	-1.21019498578864
13	294849	295731	.	3	+	0.000257740233624262	1.02803776197335
16	60625961	60626242	.	1	+	0.000259681293889136	1.06515705731713
2	73164964	73165349	.	1	+	0.000260660230034059	1.38747859331266
6	103424433	103424871	.	1	+	0.000261418605704589	1.46068530544124
9	6562172	6563043	.	3	+	0.000262490466616112	1.01334301554064
1	21904325	21905013	.	1	+	0.000262920523765941	1.30523237083923
4	50763327	50763661	.	1	+	0.000264562044397567	-3.71737888074844
2	55800056	55801184	.	2	+	0.000265111319443435	-1.32651648943953
12	2430074	2430485	.	1	+	0.000268940596326657	-2.22943122969344
NW_017189890.1	17877	18362	.	1	+	0.0002689415393658	1.17800682133076
11	21592282	21593281	.	3	+	0.00026935975654173	1.12050498098257
20	30329282	30330001	.	2	+	0.000269908381765687	1.33813126707683
10	69533324	69533777	.	1	+	0.000271035459725165	2.19166253793114
NW_017189517.1	2581415	2582153	.	1	+	0.000272828742045603	1.38232183031835
4	54682522	54682944	.	1	+	0.00027283777604858	1.47694585095623
12	76050940	76051767	.	2	+	0.000273096607026126	1.19125582790928
8	103495415	103496305	.	2	+	0.000274976834699339	-1.1802309928632
16	78841433	78842084	.	1	+	0.000275385799349026	-1.62592251197854
14	24867613	24867958	.	1	+	0.000276690952505415	1.88610814049735
15	36532340	36532800	.	1	+	0.000278894028216344	1.22384216990239
2	127985956	127986366	.	1	+	0.000280082960133332	1.58454089033335
8	87664650	87665228	.	1	+	0.000280209765133411	-2.47634056538394
1	64231328	64231933	.	1	+	0.000281706335963365	1.63369915961503
27	3442775	3443495	.	1	+	0.000281706335963365	1.075664765337
22	39912451	39912878	.	1	+	0.00028397986172748	-2.41915405833954
7	1518698	1519111	.	1	+	0.000284185804496393	1.48070766542752
19	11877416	11878882	.	3	+	0.000284378014905911	-1.08492917857524
9	63962608	63963375	.	2	+	0.000284378014905911	-1.23946744047913
1	60698991	60699329	.	1	+	0.000284387905788823	1.67901770662488
24	54434315	54434772	.	1	+	0.000284621649291092	1.57797418505163
4	7890959	7892202	.	1	+	0.000284621649291092	1.08662807027374
11	75269904	75271295	.	1	+	0.00028472307891293	1.13385737682642
11	47696122	47696771	.	1	+	0.000286475019811625	-1.47971016026544
10	3444278	3444990	.	2	+	0.000287730707354202	-1.29827611391743
27	37398701	37398997	.	1	+	0.000287730707354202	1.87370695293061
1	76910888	76911890	.	3	+	0.000288308094886079	1.34349984277013
NW_017189516.1	13932641	13933833	.	1	+	0.000288421448735389	1.00644067844637
8	70492428	70493173	.	2	+	0.00029163938967639	1.05238365824401
15	58691046	58691290	.	1	+	0.000291977341289655	1.49416639144862
23	21582783	21583452	.	3	+	0.000294373762128159	-1.0135777198308
1	151649638	151649905	.	1	+	0.000294769291811559	1.28661406187272
5	75942606	75943189	.	1	+	0.000294769291811559	1.25758521852858
1	142327580	142328345	.	2	+	0.000295013613981953	-1.23216723003491
3	94018052	94019001	.	2	+	0.000295070141131378	-1.12801122684582
5	29531627	29532061	.	1	+	0.000296480664517716	-2.3064663803217
14	18707082	18707441	.	1	+	0.000298000426322627	-2.50974510093163
15	48870580	48871323	.	2	+	0.000298000426322627	-1.05373189880796
10	30362382	30363078	.	2	+	0.000298126288101646	1.20887470836248
6	49098122	49098479	.	1	+	0.000298889040709743	1.46086946715578
14	516756	517564	.	2	+	0.000299077391079378	-1.49617059531927
24	13083570	13083838	.	1	+	0.000299342439393115	1.63290243922095
6	18314866	18315193	.	1	+	0.000299449649895892	1.37065939309016
8	90990159	90990435	.	1	+	0.000301219564057826	1.45565664115465
16	52351346	52351746	.	1	+	0.000303023943673381	-1.91713542603514
8	22436411	22436869	.	1	+	0.000303050518808111	1.55230696644207
NW_017194632.1	5584	5945	.	2	+	0.000303439505335443	1.05269945921712
10	34685249	34687042	.	3	+	0.000307124748674828	1.01740190973188
29	49572251	49572751	.	1	+	0.000308093188529521	-1.60171505218214
7	84270967	84271297	.	1	+	0.000308093188529521	1.58470755907279
29	36778226	36778563	.	1	+	0.000308357937417402	-3.63719237270111
2	119498065	119498374	.	1	+	0.000309588703179235	1.63918934203765
23	22520536	22521509	.	2	+	0.000309908334682861	-1.27215651622406
8	10006548	10007183	.	2	+	0.000309908334682861	-1.64560361350666
8	68893528	68893930	.	1	+	0.000312531162198983	1.19551836060189
11	96638326	96639017	.	2	+	0.000312806832183032	1.30480606358079
10	29482159	29482963	.	3	+	0.000313033161167711	1.00166735505657
14	92310863	92311101	.	1	+	0.000313259744899493	1.6901877287962
19	36436090	36436385	.	1	+	0.000313259744899493	1.28165141978635
2	6761367	6762446	.	2	+	0.000317517441832912	-1.06420381585416
2	108698908	108699311	.	1	+	0.000317517441832912	1.70077593226244
27	30682362	30683422	.	2	+	0.000319988549193683	-1.25042276712046
6	7205120	7205780	.	2	+	0.000319991433945694	1.1245406740893
12	25060768	25061044	.	1	+	0.000320622375386983	2.14647945231283
15	39990778	39991428	.	1	+	0.000322735217842503	1.16627159153802
25	5572743	5572991	.	1	+	0.000323062694896864	2.08016587450351
27	37656266	37657126	.	2	+	0.000323688461654778	-1.91253594561606
5	15411296	15411700	.	1	+	0.000324580319151444	1.68210702678544
5	110234544	110235078	.	1	+	0.000325003048479095	-1.97228094655378
2	83844127	83844796	.	2	+	0.000327285219444918	-2.18085664881934
7	84200626	84201052	.	1	+	0.000328076094310441	-2.96064275459031
11	103455024	103455313	.	1	+	0.000328279119474274	1.43275082049346
9	83525481	83527183	.	3	+	0.000328810189549023	1.02563176464389
2	100893622	100894646	.	2	+	0.000329336786826068	-1.13275506864887
NW_017198000.1	4054	4417	.	1	+	0.000330383757418264	-3.44415640387104
5	104538200	104539391	.	2	+	0.00033069943654835	-1.02378246023224
10	81537376	81538363	.	2	+	0.000330739199280369	1.19149114100234
12	14989011	14989410	.	1	+	0.000331163687594919	1.50980805197322
NW_017192655.1	1839	2111	.	1	+	0.000335329584928475	1.59744760207295
20	22112063	22112865	.	1	+	0.000338005177702856	-2.34421509902764
10	78519446	78520357	.	3	+	0.000338192758346647	1.05084665504917
22	28878825	28879832	.	2	+	0.00034037606802512	-1.18342029817236
10	101032306	101033165	.	2	+	0.000340789495299411	1.11436600644667
22	1778507	1778955	.	1	+	0.000341659792862156	-1.1613788363638
19	39810985	39812149	.	2	+	0.000342265836795013	-1.21388104594103
15	38727195	38727440	.	1	+	0.000342357170291319	1.63851913161068
2	70315738	70316002	.	1	+	0.000342835311499065	1.58535373875391
28	9955653	9955881	.	1	+	0.000343415158650621	2.102779449375
29	42593671	42594226	.	1	+	0.000345070886460781	-1.46360134478753
20	26078824	26079064	.	1	+	0.000348391487925594	1.83395758359101
11	36947873	36948598	.	2	+	0.000348473036144234	-1.98645115432898
18	51687717	51688798	.	2	+	0.000349772488682626	1.07100456333258
14	12314842	12315909	.	3	+	0.000349969206915219	1.11885040505302
22	2357576	2357916	.	1	+	0.000350386168611781	-1.5516424815355
20	55670721	55671028	.	1	+	0.000352690808686541	2.42740772156495
14	71536813	71537199	.	1	+	0.000353308125768489	1.57020628398614
22	23065042	23065383	.	1	+	0.000353308125768489	-3.95986696291197
6	37566959	37567373	.	1	+	0.000353339286791851	1.1702560854696
10	90200975	90201428	.	1	+	0.000358152019912795	-2.0572878840073
3	93766798	93767628	.	2	+	0.000358152019912795	-1.17314937054128
7	103996364	103996738	.	1	+	0.000360364308562353	1.24344278974018
28	43794940	43795409	.	1	+	0.000360578166425971	-2.03506567314253
14	80578906	80579498	.	1	+	0.000360739525840718	-3.32881166846154
4	112872283	112873714	.	3	+	0.000361357264191228	1.10261753305
10	71763587	71763842	.	1	+	0.00036150916242392	1.67183929900991
11	62427342	62427597	.	1	+	0.000363248955419299	1.32580022291671
19	27611773	27612285	.	2	+	0.000365077548705237	-1.05602336941256
10	57613610	57614900	.	2	+	0.000368567650393517	-1.1262280433634
7	55222637	55223279	.	2	+	0.000368567650393517	-1.147984618322
14	62768541	62768961	.	1	+	0.0003704330005668	1.41259730248936
23	43098415	43098714	.	1	+	0.000371416420659959	1.63595415758341
13	62004048	62004440	.	1	+	0.000374472059794114	1.74534689900653
9	25842861	25843804	.	2	+	0.000375602979941543	-1.03137744201564
7	23027131	23027434	.	1	+	0.000377042481905908	1.61500757049672
17	18588076	18589070	.	2	+	0.000380030634801926	-1.16131544142956
26	48307787	48308088	.	1	+	0.00038141454085161	1.59900738718798
13	68645065	68645474	.	1	+	0.000381598497686721	1.55955528923156
24	58332677	58332967	.	1	+	0.000384926631494923	1.50639016124363
26	2049010	2049677	.	2	+	0.000385837564808206	1.11370884120601
14	28499424	28499855	.	1	+	0.000385868546465814	2.01313689059846
10	24492125	24492679	.	1	+	0.00038593945246138	1.32171444993744
10	53079699	53080098	.	1	+	0.00038593945246138	-1.63886757413852
11	87550293	87550898	.	1	+	0.000386067010277314	-1.81372521525279
6	117125340	117125903	.	1	+	0.000387717322465208	-1.72521215207405
9	14791145	14791781	.	2	+	0.000389549464101961	1.38682007482495
6	95343020	95343292	.	1	+	0.00038994915709596	1.72843964349409
10	77595295	77595884	.	1	+	0.000391073269546458	1.30906169717619
27	44122587	44122874	.	1	+	0.0003913247093724	1.38882556777937
21	63569857	63570298	.	1	+	0.000392693990085886	-1.23698398260326
6	76425484	76425711	.	1	+	0.000392869683350437	1.59586973410418
22	57240443	57240803	.	1	+	0.000393776916130405	-1.6851436214582
4	79196726	79197713	.	2	+	0.000393776916130405	-1.34068172529352
11	89027724	89028197	.	1	+	0.000393790046507051	1.26398244880032
1	78999003	78999998	.	1	+	0.000394496554721854	1.20259986235865
7	1703756	1704726	.	1	+	0.000394496554721854	1.0448090986517
7	38998965	38999248	.	1	+	0.000394496554721854	1.28961063650868
9	34774732	34775227	.	1	+	0.000399436820726751	1.27637582831878
NW_017189516.1	45126870	45127673	.	1	+	0.000399634386664651	1.25754686403325
24	1092726	1093295	.	1	+	0.000400544491360979	1.16649834795181
9	84650568	84651280	.	2	+	0.000400857581752014	1.08061326970636
9	17642148	17642454	.	1	+	0.000404266484910459	1.43146803045716
10	11414265	11414511	.	1	+	0.000406311064467207	1.93889201130086
3	92757558	92757871	.	1	+	0.000406373305761623	1.45559920035612
6	93739690	93740431	.	1	+	0.000408417723545628	-1.47289604567843
18	59117451	59117711	.	1	+	0.000410350240136015	1.60584372593254
20	740335	740645	.	1	+	0.000411444590167186	1.439462857679
20	12769002	12769584	.	1	+	0.000411912291722058	1.39275614410648
21	46131081	46131334	.	1	+	0.000411912291722058	1.29289340833859
13	63428057	63429871	.	3	+	0.000412914377733656	-1.07438264000582
12	54228074	54228683	.	2	+	0.000412972829192824	-1.15528305760967
19	59878427	59879069	.	1	+	0.000414433140607016	1.35926306509039
10	59909894	59910860	.	2	+	0.000416376745545523	-1.24513108515588
23	15142183	15143180	.	2	+	0.000417164013481464	-1.1368278013669
10	93634946	93635638	.	2	+	0.000418051931726521	-1.55122870889378
7	29574912	29575316	.	1	+	0.000418051931726521	1.18430860133952
18	9443934	9444718	.	2	+	0.000418986316692565	-1.15068137101415
8	110724199	110725072	.	1	+	0.000420166737892181	1.21769146026482
12	71863537	71863936	.	1	+	0.000421133042158884	1.26852773688136
17	37778533	37779013	.	1	+	0.000421652687482173	1.7508811166405
11	44890838	44892391	.	1	+	0.000422320834300487	1.00018416582201
14	28649633	28649980	.	1	+	0.000422606435747078	1.54553929238146
10	45327677	45328265	.	1	+	0.000425113287402085	-1.9518207139666
14	58916370	58916636	.	1	+	0.000425113287402085	1.3608424826932
7	49956660	49957164	.	1	+	0.000425654936769075	1.12485170342688
3	49293072	49293483	.	1	+	0.000431030707291036	1.51826843741258
21	22851066	22854721	.	3	+	0.000432763025055934	1.12625985075622
15	5856770	5857341	.	2	+	0.000432905863204236	1.02064802615129
6	116842647	116842946	.	1	+	0.000433811104732854	1.53451801790507
11	105161770	105162102	.	1	+	0.00043766296258931	1.28819353254483
21	44900960	44901631	.	2	+	0.00043766296258931	-1.77476369033324
26	19105949	19106331	.	1	+	0.000439206844396558	-1.96830354659229
8	111745040	111745525	.	1	+	0.000443873884107232	1.26105098031468
13	7505385	7505665	.	1	+	0.000445235586288846	1.74843093961174
5	42345047	42345966	.	1	+	0.000446848330788212	-1.37730940580942
[truncated: 2,936 more rows]
