# Supplementary material for: Multi-species annotation of transcriptome and chromatin structure in domesticated animals
Source: BMC Biol. 2019 Dec 30;17:108. doi: 10.1186/s12915-019-0726-5 (PMC6936065; doi:10.1186/s12915-019-0726-5)
Supplement: Supplementary file 10 — Additional file 10 DA ATAC-seq peaks (all combinations). The archive has the same structure as de.refgn.tar.gz with names starting with mergedpeaks.peaknb.allexp.readnb instead of refgenes.counts.min2tpm0.1. [file 12915_2019_726_MOESM10_ESM.gz › da.atacpeaks/capra_hircus/diffcounts.nominsum/mergedpeaks.peaknb.allexp.readnb.normcounts.diff.cd4.cd8.bed]

28	18869532	18870963	.	3	+	2.34671912464847e-41	2.70167579748127
5	34447222	34448689	.	2	+	2.43487399900587e-37	2.41304067888153
19	13985418	13986379	.	2	+	2.65994514495252e-37	3.19037698289968
28	9968623	9970824	.	3	+	9.27012360838052e-37	2.01765022675161
23	1839345	1841265	.	1	+	2.8215176930092e-36	2.45162424405839
7	38717427	38718590	.	2	+	8.60535593091829e-36	2.41173693980567
12	30721698	30722671	.	2	+	7.12334464680341e-34	2.33175102437411
24	7315445	7316342	.	1	+	7.9880026999119e-34	2.74165484527448
2	44001953	44002627	.	1	+	1.06787039899368e-32	-2.47608484053562
26	12534784	12535932	.	2	+	2.03017517979633e-32	2.2908900195033
26	17470325	17471422	.	2	+	2.45895767703726e-32	2.15608759891054
11	47707475	47709327	.	3	+	8.21056678819034e-32	1.96303278252133
18	64241484	64242317	.	1	+	8.26116995482524e-32	3.01733863874801
15	77232491	77233419	.	2	+	3.95260146091283e-31	3.32841693629247
21	19912810	19913448	.	1	+	3.95260146091283e-31	-3.17275955731627
12	30631017	30632237	.	2	+	4.33808742759576e-31	2.87360492471067
29	43201426	43202477	.	3	+	1.8369282959247e-29	1.91112087676317
7	94652319	94652801	.	1	+	5.17931486264372e-29	-3.71489533230815
16	76165921	76167470	.	1	+	3.80566760462209e-28	1.89724476054656
27	8510887	8511448	.	1	+	1.64303075483732e-27	-2.49876371486848
11	47735964	47737240	.	2	+	5.72685809870417e-27	2.23464772071807
11	47726855	47728521	.	1	+	1.0979997809045e-26	1.99398222805027
17	7939190	7940222	.	1	+	1.79575675463294e-26	2.47533132174965
27	8506943	8507805	.	1	+	1.86306550112019e-26	-2.38898335931508
25	24895298	24896090	.	1	+	6.46753147156373e-26	-2.57728850284401
11	3888972	3889645	.	2	+	2.08515915978463e-25	-2.4831341348363
28	38871450	38873018	.	3	+	3.13804105215311e-25	1.9172412821692
2	73489448	73490275	.	1	+	4.39262887283399e-25	2.56124573036763
5	73094623	73096244	.	3	+	5.37095454225893e-25	1.30728728949201
11	47688615	47689941	.	2	+	1.14164294144028e-24	2.12850520585909
4	26128299	26129062	.	1	+	1.26141054744636e-24	-2.71043919884314
21	4594825	4595825	.	3	+	1.40342407769186e-24	2.76868280316586
6	56228806	56229994	.	2	+	5.48787132976129e-24	2.57290711238701
13	43889806	43890849	.	1	+	1.32399241657297e-23	-2.09292066990549
6	13424111	13426885	.	4	+	1.80092287748343e-23	1.53497058353209
11	24414521	24415564	.	1	+	3.07844310279307e-23	2.47260508911433
1	154438615	154439281	.	1	+	4.54227295385146e-23	-2.66363027136801
NW_017189516.1	64745686	64746189	.	1	+	9.27220759147877e-23	-2.4759618312798
19	14013811	14014670	.	1	+	1.37332710933028e-22	2.6923368450828
29	36452769	36453309	.	1	+	1.50901569693425e-22	-2.39840495926256
29	44602426	44602958	.	1	+	2.76610312893476e-22	-2.2074255576689
5	24465537	24465988	.	1	+	2.76610312893476e-22	-3.35261017716122
2	45352997	45355316	.	3	+	2.97264736727507e-22	1.60124656385543
25	24743376	24743831	.	1	+	3.51884490018267e-22	-2.62536582659054
22	30599186	30600195	.	2	+	3.65449859235384e-22	2.99613304540368
15	67754881	67755798	.	1	+	5.46632138394324e-22	-2.48841238058262
17	26709557	26710457	.	2	+	6.98874391541496e-22	1.9566221023016
20	10947703	10948473	.	1	+	7.33399592597401e-22	2.61907380554783
16	49192957	49193805	.	1	+	2.49989541404008e-21	-1.33955079921796
25	24769027	24770129	.	1	+	3.45267485824945e-21	-2.43939710952079
7	63165617	63166369	.	2	+	3.51018020682192e-21	2.0558635118272
7	94805661	94806346	.	1	+	4.06770882170441e-21	-2.04411091530515
22	2010685	2012106	.	2	+	1.29167360853091e-20	2.08856282012736
19	40553498	40554746	.	1	+	1.47948014001621e-20	-2.21315060687565
21	56764722	56765892	.	1	+	1.64273902270114e-20	2.01068875699055
18	58471025	58471866	.	2	+	2.39400096918318e-20	2.18284446182577
5	83905328	83906535	.	3	+	2.5790564046074e-20	2.11681965907128
23	30158528	30159550	.	1	+	4.09442264772602e-20	-2.18728242458772
9	73700671	73701759	.	1	+	4.85404682901375e-20	-2.26746927924649
22	53175949	53176508	.	1	+	5.11239072559016e-20	-2.58052385865685
21	56717919	56719009	.	1	+	6.33545711790127e-20	2.19978949916158
15	50328913	50329996	.	1	+	8.2925170979616e-20	-2.36471987776259
22	52532365	52533029	.	1	+	1.01900730042424e-19	-1.82294004956908
NW_017197443.1	4038	6077	.	3	+	1.07143702157565e-19	1.46361930919964
11	99810140	99810846	.	1	+	1.28674670549432e-19	-2.08961115443988
22	2671550	2671917	.	1	+	1.35965445529271e-19	2.69510928303793
21	56869900	56870335	.	1	+	1.69363923240226e-19	-2.56835625484963
20	24335607	24336574	.	2	+	2.2849917376079e-19	1.93816682745451
2	43706930	43707766	.	1	+	2.58319516458126e-19	-2.21178456503827
26	33619738	33621161	.	1	+	2.8147429479421e-19	1.84806380357465
15	6652039	6652591	.	1	+	3.19173796775144e-19	-1.82644419557326
NW_017194487.1	5582	7522	.	3	+	3.60737235240903e-19	1.54978359709618
27	25476554	25478283	.	4	+	4.41358146086772e-19	1.4881209071851
7	21504235	21505204	.	1	+	5.07559695548733e-19	2.04080439683117
12	64473643	64475145	.	3	+	6.20551118798659e-19	1.23719539914141
8	10209277	10209985	.	1	+	6.20551118798659e-19	-1.98200269690792
3	110961382	110961857	.	1	+	8.4443840835115e-19	-2.50310566343134
9	15684658	15686574	.	3	+	1.1549294456595e-18	1.23361327067682
17	35865175	35866004	.	1	+	1.27226718229803e-18	-2.06790112027633
18	64309521	64312304	.	3	+	1.5898479997081e-18	1.55847376746828
6	117144569	117145849	.	1	+	3.21073851924982e-18	1.59098383438059
13	65561658	65562483	.	1	+	4.45273427130479e-18	-2.30426435422633
12	60572467	60573060	.	1	+	5.35957264036343e-18	-2.1976700404243
NW_017189530.1	270681	272301	.	2	+	6.27350210493633e-18	-1.48149486212857
21	41925200	41926786	.	3	+	7.17876020515462e-18	1.55001576111297
11	95391012	95392489	.	1	+	7.76211910192695e-18	1.87429846559234
21	67557454	67558444	.	1	+	8.3003750354607e-18	2.20848672195466
7	90374976	90375692	.	1	+	1.00080452151826e-17	-2.09902112919992
5	6072350	6073910	.	2	+	1.40678349517053e-17	1.59783863906182
9	60234105	60234836	.	1	+	2.14962079305823e-17	-2.24793770438278
3	86339762	86340638	.	1	+	2.16099466315533e-17	2.14156675250025
14	62513538	62514359	.	1	+	2.23319711998124e-17	2.05546646298008
10	23032394	23033315	.	3	+	2.7813969954452e-17	1.43020788495031
19	42073289	42074370	.	1	+	3.04637093239352e-17	-2.47518792258432
2	7893131	7894166	.	1	+	3.04637093239352e-17	2.83904474517567
5	21903111	21903632	.	1	+	3.04637093239352e-17	-2.57941421784911
5	56386934	56387562	.	1	+	3.04637093239352e-17	-1.7553432830815
6	17456977	17457870	.	2	+	3.04637093239352e-17	-1.86308932943
2	129606131	129607743	.	2	+	3.0890469870956e-17	2.17053838210138
14	70233890	70234859	.	1	+	3.18724652114331e-17	2.06864523738359
13	65528211	65528849	.	1	+	3.37957088548572e-17	-2.15012504792464
12	68150382	68151169	.	1	+	3.7638085695399e-17	-1.88275433198044
18	11956930	11957386	.	1	+	3.77896443451387e-17	-2.16606532051065
12	10119461	10120346	.	1	+	4.88404638342916e-17	-2.52319102574909
1	127252940	127253916	.	2	+	6.35039687943733e-17	1.89877720152996
15	28461346	28462416	.	2	+	7.29701461507225e-17	1.86646397710423
18	58703209	58703639	.	1	+	7.45725620643288e-17	-1.82389840714712
8	25087522	25089791	.	2	+	7.45725620643288e-17	1.56631214305347
24	7312144	7313103	.	3	+	9.69933613601269e-17	1.49027972340808
3	104019332	104020053	.	2	+	1.03094995301212e-16	-1.50218348414865
11	69337313	69337750	.	1	+	1.08414663977482e-16	-3.06970466265692
4	73165760	73167221	.	2	+	1.44914232168949e-16	1.47511025410421
7	95396251	95397473	.	3	+	1.58506599807026e-16	-1.25236679593071
15	66699457	66700623	.	3	+	1.61339718973851e-16	1.18561539583797
17	8711645	8713559	.	2	+	1.62242551398225e-16	-1.26933012533165
12	68029405	68030278	.	1	+	1.68314515795912e-16	-2.1514865570455
11	21337107	21338320	.	1	+	1.70391527724392e-16	1.71828400487301
25	10775779	10776212	.	1	+	1.70391527724392e-16	-2.39864508216749
3	15362445	15362968	.	1	+	1.70391527724392e-16	-2.48756463143007
9	89530317	89531209	.	1	+	1.7544616773563e-16	-2.0886282277833
9	8824302	8826853	.	3	+	1.94694168023579e-16	1.18113600673552
5	98138114	98138810	.	1	+	2.58842053473275e-16	2.01347006590505
13	75412932	75413371	.	1	+	2.76999846546842e-16	-2.27300725848515
4	90439987	90442041	.	2	+	2.76999846546842e-16	1.66756576034349
22	54619343	54620313	.	1	+	2.88517923713449e-16	1.88748929352733
4	37581269	37583084	.	3	+	2.88517923713449e-16	1.39104554868383
28	27523524	27524125	.	1	+	2.97442860766698e-16	-2.15540071741717
29	25766337	25767677	.	1	+	3.03970791555713e-16	-2.057541831218
11	98230927	98231555	.	2	+	3.63950552932438e-16	-1.55114627874033
16	54698843	54700142	.	1	+	3.63950552932438e-16	-1.81367870187844
25	41716010	41717488	.	2	+	3.70968128102102e-16	1.95761712009722
NW_017189998.1	2944	5589	.	4	+	4.1234715204686e-16	1.34912752025596
19	19624550	19625183	.	1	+	4.33628403531317e-16	-2.21945855603113
9	82640806	82641428	.	1	+	4.38292628548919e-16	-2.24549299520509
3	61390206	61392347	.	3	+	4.50474787239111e-16	1.25976735350016
23	45900332	45901589	.	1	+	5.34566913413309e-16	2.20779388969042
5	114228447	114229228	.	1	+	5.60372199472679e-16	2.07571553843285
18	51869168	51870439	.	2	+	5.91183971950769e-16	-1.17407201468273
20	28699871	28700922	.	3	+	6.16761249624617e-16	1.40627686470305
2	43966932	43967838	.	2	+	6.23287994905937e-16	-1.64220912803423
9	67368967	67369684	.	1	+	7.00651326490887e-16	-2.00306885386096
13	57326077	57326823	.	1	+	7.9546736269123e-16	2.07351615859435
25	35262372	35263373	.	1	+	8.09193005421054e-16	1.80285395636571
23	41775133	41775876	.	1	+	9.47640704694994e-16	-2.00508473901875
22	21472465	21473614	.	1	+	1.00484945406708e-15	-1.63769529790141
2	100893622	100894646	.	2	+	1.14607847331187e-15	2.00483809545599
9	68361610	68362684	.	1	+	1.18538430762757e-15	-2.33357467624473
12	68023776	68024544	.	1	+	1.25970851908615e-15	-2.05193530575962
12	53333485	53334389	.	2	+	1.36448978268119e-15	1.64679037298415
1	64281064	64282422	.	1	+	1.39629621534428e-15	-1.55994074262589
10	74436680	74437649	.	1	+	1.73884286049303e-15	-2.27457906057194
17	35899751	35900371	.	1	+	2.02445935923382e-15	-2.03948905132755
13	78347799	78348802	.	1	+	2.08225136476435e-15	-1.77980763353361
5	101595276	101596043	.	1	+	2.12385693041375e-15	-2.17325754344745
5	110717715	110718947	.	1	+	2.62071581650635e-15	-1.69753088236321
NW_017192380.1	5320	7496	.	3	+	2.63846171243269e-15	1.47543944370081
4	68908860	68909439	.	1	+	2.72398735587588e-15	-2.76589486601553
15	44223662	44224129	.	1	+	2.75933615928405e-15	-2.3591942901646
4	76628186	76629609	.	1	+	3.05910228208129e-15	2.07709939423927
2	50176754	50177704	.	1	+	3.07099598467245e-15	-1.82252753207173
22	3080311	3081135	.	1	+	3.2066284306093e-15	-2.28159941394619
23	1503618	1504060	.	1	+	3.31280277441515e-15	-2.13917592036604
1	2809162	2809712	.	1	+	3.44028769652083e-15	-1.99437883656413
10	18863250	18864490	.	1	+	4.41276610080822e-15	1.64214377361449
8	10206147	10206698	.	1	+	4.51758222609818e-15	-2.05259529271576
10	94743854	94744845	.	1	+	4.62639922928697e-15	-1.92088605009781
27	8492253	8493202	.	3	+	5.23188557807475e-15	-1.07566537861508
2	96393485	96394793	.	3	+	5.33729555677273e-15	1.55780386537193
20	3958055	3958708	.	1	+	5.37754389675803e-15	2.55539475085843
16	26037064	26038166	.	1	+	5.61341358708905e-15	-1.76039776918923
13	43683455	43684306	.	1	+	5.91208490035269e-15	-1.95711224248491
NW_017191781.1	3218	5967	.	3	+	6.90960525703498e-15	1.34890437285708
20	24066735	24068361	.	2	+	6.95317766417433e-15	1.60535193836736
10	68739657	68740596	.	2	+	7.47279992062926e-15	1.97145632773046
26	30324760	30325259	.	1	+	8.14054521937943e-15	-2.16389120494342
11	47733644	47734352	.	1	+	8.15075530862278e-15	1.88271444100974
21	42107436	42108789	.	1	+	8.32641232019251e-15	2.16455044912247
13	78091621	78092101	.	1	+	8.63247616854772e-15	-1.99322377092431
13	11368472	11370294	.	1	+	8.75413965582142e-15	-1.63049093611672
12	59845970	59846848	.	1	+	8.87208772262592e-15	2.46459848785493
5	98142119	98142593	.	1	+	8.87923128000537e-15	3.5273612816169
14	48230368	48231388	.	1	+	9.58530746823335e-15	-1.94514063907504
10	2080440	2081073	.	1	+	1.02013570097927e-14	1.64675165540364
16	5944282	5946877	.	3	+	1.02580673471985e-14	1.2777499179597
NW_017191883.1	3457	6158	.	4	+	1.36805973113396e-14	1.2404358998815
20	38301026	38301963	.	2	+	1.57640346246577e-14	-1.60742822865954
17	53107647	53108919	.	2	+	1.63276663262332e-14	2.05509718944091
13	77906173	77906654	.	1	+	1.70433110988767e-14	-1.87901388808277
29	49572251	49572751	.	1	+	1.83313715701157e-14	-1.69109751689926
15	6098382	6098907	.	1	+	1.8766701742165e-14	-2.02738480759644
10	74470432	74470899	.	1	+	2.34296907556131e-14	-1.93934811422852
6	17468935	17470321	.	1	+	2.83944377328922e-14	-1.56009372716078
19	36612334	36613340	.	1	+	3.15432109502214e-14	-1.92393699356672
23	8850520	8851351	.	1	+	3.18128391479932e-14	2.39620475080112
7	78971442	78973251	.	1	+	3.28006734505763e-14	1.75544471885299
19	28975645	28976881	.	3	+	3.45611625291261e-14	1.39772564884367
17	16949400	16950266	.	1	+	3.77229678710646e-14	1.91003972152543
10	93462547	93463313	.	1	+	4.05358734584835e-14	-1.64524283127196
18	14434028	14434647	.	2	+	4.05358734584835e-14	-1.42985451906394
13	43818113	43819243	.	1	+	4.13225438668941e-14	-1.91758182815178
12	11255620	11256220	.	1	+	4.15708369293379e-14	-1.77389639410769
13	12614070	12615320	.	2	+	4.28026781527931e-14	-1.41289619927646
3	111242306	111244207	.	3	+	4.43569147296312e-14	1.92358733405452
29	31153074	31154238	.	2	+	5.41646494607469e-14	-1.50697951125318
5	86336360	86337017	.	1	+	5.42227920414083e-14	-1.96871591244218
10	11401724	11402296	.	1	+	6.02629900185517e-14	2.15682989832914
3	113070997	113072419	.	1	+	6.22278536386218e-14	1.69374649457314
8	23090223	23092938	.	3	+	7.06014730840037e-14	1.06285990700316
22	57519097	57520068	.	1	+	7.2933089574214e-14	1.94337546546911
4	68071074	68072454	.	3	+	7.6474869546394e-14	1.91214783190151
29	25771506	25772492	.	1	+	7.67434627718394e-14	-1.95480968598679
10	16680499	16681369	.	1	+	7.95043366634538e-14	-1.84993911112184
2	84256879	84257993	.	1	+	8.0965489016242e-14	2.13061511373072
5	80908371	80909140	.	1	+	8.18627445555036e-14	-1.74472824405596
5	101027449	101028165	.	1	+	8.83095958506579e-14	-2.00159124830798
22	30504357	30504866	.	1	+	8.96386859257828e-14	-1.98322789119065
9	73689299	73690574	.	1	+	9.0785779232522e-14	-1.84809278763573
17	2039841	2040518	.	1	+	1.05828075986488e-13	-1.91737143109389
2	8957607	8958261	.	1	+	1.0602688664264e-13	-2.14952161992539
20	2195742	2196411	.	1	+	1.0602688664264e-13	-1.67003579706787
7	92666176	92666612	.	1	+	1.0602688664264e-13	-1.69202778586301
14	55683788	55684378	.	1	+	1.06966317359458e-13	-1.59139205822824
19	14139598	14140613	.	1	+	1.06966317359458e-13	1.80771773868937
12	3745544	3746306	.	1	+	1.10038263672223e-13	1.84375209836333
24	43671460	43672155	.	1	+	1.14339014453819e-13	-1.90443881241791
NW_017196929.1	3904	6116	.	3	+	1.28541321408491e-13	1.50166515396648
1	153866121	153868253	.	2	+	1.28857884347709e-13	1.22881460472593
3	4889947	4890492	.	1	+	1.32105031296134e-13	-1.90219630859883
21	56882019	56883025	.	2	+	1.36792166768117e-13	-1.49983233926107
5	98040544	98041969	.	1	+	1.43121639938381e-13	1.56368490626706
21	22757499	22758932	.	4	+	1.44326639484344e-13	1.38784415983262
7	59650680	59651831	.	3	+	1.48684943204306e-13	1.27914851116132
19	61656782	61657491	.	1	+	2.1204377597148e-13	-1.72465891214193
6	25096776	25097647	.	1	+	2.1698324482217e-13	2.00706541518281
4	73542220	73542843	.	1	+	2.24444830103679e-13	-1.47530858376372
7	103463681	103464624	.	1	+	2.24757879957282e-13	-2.1323820977498
14	37802259	37802855	.	1	+	2.43287080569813e-13	-1.70490149604537
4	37485259	37486698	.	3	+	2.52500269074677e-13	1.50823727760875
1	64251435	64252164	.	1	+	2.71721279980523e-13	-2.36887322676457
11	73372402	73373035	.	1	+	2.71721279980523e-13	-1.66950749411283
2	66285122	66287224	.	1	+	2.77219014272291e-13	1.68075414064317
4	104425753	104426398	.	1	+	2.85272640598485e-13	-1.84489321072926
13	46191584	46193441	.	1	+	3.0528903308671e-13	1.47366008037908
11	44366208	44367314	.	1	+	3.10393093216373e-13	2.08111782508292
4	25459365	25459909	.	1	+	3.1259626410871e-13	-2.42971764166254
NW_017189574.1	318183	319602	.	1	+	3.1259626410871e-13	1.32176260758006
17	40898691	40899928	.	3	+	3.25957721650578e-13	1.36856998106744
26	1057336	1057914	.	1	+	3.53073392865782e-13	-1.82403641904123
9	67387692	67388343	.	2	+	3.64300811856462e-13	-1.62637435860339
22	49127458	49128109	.	1	+	3.71966020361173e-13	-1.55965870528176
NW_017189898.1	8006	10026	.	3	+	3.8023079137563e-13	1.31601630834717
2	89513714	89515271	.	3	+	4.10759725886765e-13	1.30654482511593
13	61439758	61440717	.	1	+	4.74395852055869e-13	-1.58016557351355
18	60387358	60388409	.	3	+	4.77379471349575e-13	-1.25544446409096
3	7937785	7938756	.	1	+	4.85619473489142e-13	2.0585598071687
16	34564180	34565035	.	1	+	4.99197118353159e-13	1.84899265048407
13	21771803	21772704	.	1	+	5.04550368556928e-13	-1.87824855442932
NW_017189580.1	57033	58103	.	2	+	5.15858869850896e-13	1.45171107555534
1	53427775	53428313	.	1	+	5.46600091807657e-13	2.79674408228462
1	145564249	145565374	.	1	+	5.46600091807657e-13	1.69316217421533
27	38583647	38586081	.	2	+	5.46600091807657e-13	1.48035120716476
3	110962658	110963581	.	2	+	5.54468753757849e-13	-1.38808825239412
11	94664933	94666379	.	3	+	5.61709768537002e-13	1.27605560197058
13	10839650	10840302	.	1	+	5.72267113234129e-13	-2.38300388095763
3	104034402	104035768	.	1	+	5.72267113234129e-13	-1.54203202763374
12	30646238	30648051	.	1	+	6.20323850714276e-13	1.66945540012208
2	43836553	43837049	.	1	+	6.28665630593757e-13	-1.79885330060293
NW_017196154.1	6442	9528	.	4	+	6.2964381697918e-13	1.15571406316768
6	13706708	13708149	.	1	+	6.32912719203103e-13	1.77679950722149
NW_017191869.1	5543	8405	.	5	+	7.21471462832062e-13	1.32902802006179
26	12254514	12255360	.	1	+	7.26987519759978e-13	-1.86368311912014
2	43754055	43754942	.	2	+	7.69749719519914e-13	-1.85441737386502
1	125146158	125147003	.	1	+	7.74103375340903e-13	2.1107158427598
12	11655742	11656193	.	1	+	9.01187444316575e-13	-2.09908939690841
4	65818382	65820287	.	3	+	9.89530649384296e-13	1.33668309603262
28	29959050	29959793	.	1	+	1.02416979661868e-12	-1.76917852534227
5	5753325	5754519	.	2	+	1.02416979661868e-12	1.43340537378122
11	69103024	69104600	.	1	+	1.32949265313472e-12	-1.36685175081363
13	28584052	28584485	.	1	+	1.32949265313472e-12	-1.94045494420751
10	26087330	26087898	.	1	+	1.33933163672207e-12	-2.18946467199885
5	4758630	4759295	.	1	+	1.3466204423065e-12	1.80299870344003
29	40996312	40997288	.	1	+	1.37249883861054e-12	-1.8807828594496
2	122537926	122538477	.	1	+	1.44661777543536e-12	-2.85610278190726
14	25679582	25680550	.	1	+	1.45457152877178e-12	-1.95250485702178
12	30704044	30705092	.	2	+	1.54724951264817e-12	1.70001107992603
12	37233036	37233812	.	3	+	1.54724951264817e-12	-1.48625993945353
10	29585033	29585535	.	1	+	1.56966987089814e-12	-2.05173014104086
25	39884707	39885831	.	1	+	1.57079262083831e-12	1.91819574593368
1	142379979	142380560	.	1	+	1.62352410360097e-12	-1.59463916791569
1	155428127	155428898	.	1	+	1.73328386244548e-12	-1.61465554829246
29	44588010	44588817	.	1	+	1.77206391204526e-12	-1.80638012689664
13	80957226	80957777	.	1	+	1.82274060537298e-12	-2.05607460257126
12	68268468	68269483	.	1	+	1.83320561039449e-12	-1.85048264761989
2	6651394	6652343	.	3	+	1.84841105842586e-12	-1.3380364668944
11	74128556	74129087	.	1	+	1.86251207259992e-12	-1.94673960034671
3	105588230	105589041	.	1	+	2.05269957389459e-12	1.95552388900975
22	21204866	21205346	.	1	+	2.07283517699438e-12	1.74015134232122
19	47951421	47952350	.	2	+	2.41967974685909e-12	-1.61782276119087
2	43992826	43993388	.	1	+	2.70895790482898e-12	-1.77823174437684
6	61787449	61788982	.	3	+	2.77863868849237e-12	1.61316059409461
NW_017191511.1	3136	4197	.	3	+	2.8101305053588e-12	1.38800259648804
13	78018662	78019651	.	1	+	2.84898890714933e-12	-2.15305946588116
15	8349179	8349506	.	1	+	2.88157575841754e-12	2.01376271848662
19	20753918	20754622	.	1	+	2.96734070944484e-12	-1.96245396769631
13	13250536	13251256	.	1	+	2.97695331303831e-12	-1.79615322467964
17	18484429	18485655	.	1	+	2.97695331303831e-12	-1.87103197962018
18	26922211	26924407	.	1	+	2.98304124379838e-12	1.54810330850291
24	30557278	30558534	.	3	+	2.98594646283673e-12	1.64660314611165
11	67553142	67553688	.	1	+	3.01799162396795e-12	-2.06998721786416
12	64413848	64414420	.	1	+	3.06767825782618e-12	-1.78338946361373
18	62455727	62456368	.	1	+	3.17433437772514e-12	-1.58452636554122
3	14587128	14587930	.	1	+	3.20808899788407e-12	-1.59805809336543
NW_017194168.1	3408	4466	.	3	+	3.22059899591722e-12	1.50333315210831
1	65298861	65299937	.	3	+	3.509746776537e-12	1.03967611074432
16	59682931	59683437	.	1	+	3.509746776537e-12	-2.45007326311015
23	45876618	45877653	.	2	+	3.509746776537e-12	1.1087662840124
25	28126013	28126940	.	1	+	3.59624751085998e-12	-1.7892344682337
NW_017196030.1	2017	4996	.	4	+	3.59624751085998e-12	1.5664885340974
NW_017189530.1	26793	27810	.	1	+	3.70601735621755e-12	-1.63108982722236
18	50097504	50098838	.	1	+	3.79768634119264e-12	-1.72515850606155
10	74395220	74395754	.	1	+	3.82071407834906e-12	-1.6281233230294
17	2017345	2017945	.	1	+	3.82999950361835e-12	-1.58635184949411
4	66752796	66753898	.	1	+	3.91373629626489e-12	-1.81928822102086
22	2276544	2277541	.	1	+	4.3274024681766e-12	1.78105533798642
19	22469920	22470862	.	1	+	4.33900645353291e-12	-1.68171093015877
9	13754787	13755501	.	1	+	4.34533458247299e-12	-1.80160982903529
NW_017194198.1	728	3691	.	6	+	4.42246340147171e-12	1.10262960423815
28	31864708	31866193	.	2	+	4.44847522378128e-12	1.12989913956109
7	95401424	95401895	.	1	+	4.48298167212375e-12	-1.695779430291
20	40189706	40190938	.	2	+	4.59972758120097e-12	1.52206409790201
3	34639202	34640493	.	4	+	4.60576429734501e-12	-1.46896758239979
16	4054275	4055052	.	3	+	4.62644992337864e-12	-1.08163197893434
18	15829211	15829691	.	1	+	4.85889557589895e-12	-1.64163335374792
11	11328478	11329277	.	1	+	4.92653844964354e-12	2.02675867226932
NW_017189934.1	10145	12137	.	3	+	4.92653844964354e-12	1.40058290980195
26	4751523	4752228	.	1	+	5.12680848632676e-12	2.19055162548857
NW_017189530.1	343506	344292	.	1	+	5.51501628308499e-12	-1.25563430646495
21	15759013	15759769	.	2	+	5.63438567332546e-12	-1.81193316702688
NW_017194113.1	3358	6262	.	1	+	5.71963702768496e-12	1.30838644636727
NW_017191364.1	3051	5449	.	4	+	5.75169351477848e-12	1.19743731567994
4	26132375	26133079	.	1	+	5.75417460434556e-12	-1.85363807531729
18	25836109	25837431	.	2	+	5.90825599644538e-12	-1.30540015224398
14	65343127	65343725	.	1	+	6.05467055068591e-12	-2.2756089908849
NW_017190967.1	2446	6428	.	3	+	6.19888705533289e-12	1.32196316517885
27	20357735	20358838	.	1	+	6.20454581727751e-12	1.77929732462874
7	64762645	64763680	.	2	+	6.43600804844734e-12	-1.60524044509581
13	17563295	17564049	.	1	+	6.71338003335004e-12	-1.62671243736354
25	39526868	39527418	.	1	+	6.71338003335004e-12	-2.07419504663408
11	93503209	93504072	.	2	+	6.81940166423187e-12	-1.51907059099288
17	6527715	6528609	.	1	+	6.81940166423187e-12	1.84771174605261
3	111164685	111165729	.	2	+	6.94864450041029e-12	1.94907700792196
9	26886996	26888306	.	1	+	6.94864450041029e-12	-2.17436654267622
4	104359981	104361695	.	3	+	7.55055623858722e-12	1.35001597169961
19	21446191	21446675	.	1	+	7.62957030496289e-12	-1.63256753568024
26	28479590	28480649	.	1	+	7.96053799265593e-12	-1.42463170350882
1	138891158	138891685	.	1	+	8.07630543095778e-12	1.79789015819464
19	20859995	20860855	.	1	+	8.4637073767549e-12	-1.81422446046611
11	62365831	62367076	.	2	+	8.55138751711647e-12	2.14036782842733
NW_017196003.1	1061	2258	.	3	+	8.77254078290207e-12	1.23532597426089
NW_017195220.1	4670	7183	.	5	+	1.03008187173762e-11	1.24071502636806
17	18805365	18806308	.	1	+	1.04015819059531e-11	1.95433089893393
26	17113064	17114213	.	1	+	1.08036702887449e-11	1.41460244749015
17	26096742	26098218	.	1	+	1.11806996032961e-11	1.40415400736667
22	2157300	2158393	.	3	+	1.1409728384735e-11	1.15128359716104
6	104639363	104640592	.	2	+	1.15233652316473e-11	1.35842764252227
19	4943314	4944705	.	1	+	1.16035408784229e-11	-1.62941016734493
5	98705298	98706629	.	1	+	1.16035408784229e-11	-1.76219600894612
14	73772660	73773320	.	1	+	1.16093111135976e-11	-1.62783034102758
6	98383760	98384975	.	1	+	1.20344682794011e-11	-1.51820257774582
8	44179531	44181391	.	2	+	1.20800765165645e-11	1.13042527105096
NW_017194893.1	4071	7428	.	3	+	1.22570630801685e-11	1.20071679670754
16	50158009	50158542	.	1	+	1.25386131187404e-11	-1.9720009791331
19	42062714	42063702	.	1	+	1.28986194312235e-11	-1.46487856622809
1	75729912	75730756	.	1	+	1.32714434787554e-11	-2.02152156785699
17	1999337	2000229	.	1	+	1.4283270182377e-11	-1.62443321255107
4	96061156	96062063	.	1	+	1.43879944721812e-11	2.57603897015604
13	64294345	64295395	.	1	+	1.46351816683566e-11	-1.77987278442216
24	19924502	19925126	.	1	+	1.46351816683566e-11	1.34901038556155
11	25561067	25561566	.	1	+	1.46522846422069e-11	-2.57785609207236
21	55600656	55601572	.	2	+	1.57230372304986e-11	-1.20216970766114
18	12961362	12962735	.	2	+	1.57373485875775e-11	1.14815447404071
24	24930376	24931559	.	2	+	1.5997059593861e-11	-1.01746524220343
17	3036409	3036968	.	1	+	1.800781318849e-11	-1.75486775717648
12	30723197	30723782	.	1	+	1.88285551574195e-11	1.94336506520869
13	43867164	43867980	.	1	+	1.9819659426352e-11	-1.53597886286343
21	62000948	62001434	.	1	+	2.04607048233807e-11	-1.71889680555051
12	59715119	59716236	.	1	+	2.07464577335276e-11	2.04415065848904
17	17586985	17587534	.	1	+	2.07982784379001e-11	-2.23534995220441
13	78833335	78834286	.	2	+	2.12454688464956e-11	-1.37669917527587
NW_017193761.1	13349	15738	.	3	+	2.16825927282912e-11	1.3545757086471
22	7286567	7287841	.	1	+	2.22598713336855e-11	-1.65437691719765
19	40475162	40475689	.	1	+	2.23491710277437e-11	-1.69601354525022
3	94148488	94149377	.	1	+	2.24474087688427e-11	-2.11602259100248
5	114567069	114567631	.	1	+	2.33746168918258e-11	1.74353814377132
22	7219664	7220362	.	1	+	2.46570098078172e-11	-1.86614300385436
23	5310964	5311872	.	1	+	2.46570098078172e-11	1.63877785470616
NW_017193406.1	10906	12518	.	3	+	2.46570098078172e-11	1.30301368847674
17	56518216	56519106	.	1	+	2.60125075508261e-11	-1.51972870617087
NW_017189541.1	80688	81730	.	2	+	2.64612358909643e-11	-1.08912151644952
2	6646663	6647282	.	2	+	2.65436041964907e-11	-1.0409154613945
9	60225892	60226713	.	1	+	2.86760007687412e-11	-1.85888490516414
7	81703915	81705202	.	1	+	3.05021922935932e-11	-1.45667041838654
15	36322082	36322686	.	1	+	3.09020647184424e-11	-1.85704565092317
11	71565606	71567068	.	1	+	3.1531808546861e-11	-1.6475894420887
19	39800237	39800973	.	1	+	3.23900769755667e-11	-1.72483712169629
25	41233449	41234198	.	2	+	3.41400947836455e-11	1.61782622625353
25	13956889	13957671	.	1	+	3.73165884182171e-11	-1.48522538196457
4	99786688	99788471	.	3	+	3.90019449084357e-11	1.09076526943863
3	105458939	105459966	.	2	+	3.90351083880787e-11	-1.01837451705273
29	29019095	29020528	.	2	+	3.96759757302318e-11	1.42174977547849
1	106646878	106648186	.	1	+	4.23694365509521e-11	-1.62526138008517
11	20879889	20880648	.	1	+	4.25576456541104e-11	-1.97407573047342
7	96769233	96769819	.	2	+	4.28092455703767e-11	1.15158611745347
15	17237086	17238003	.	1	+	4.3330685078165e-11	-1.78784118561849
22	15152587	15153640	.	2	+	4.38781526434023e-11	1.42531369970904
17	52338654	52339127	.	1	+	4.49815762992086e-11	-1.91225579718045
13	17542143	17543039	.	1	+	4.65147283813605e-11	-1.85626489663789
11	25554400	25555523	.	1	+	4.97906300218371e-11	-1.71957917922728
24	2246519	2248267	.	3	+	5.18358362542034e-11	1.08370303266908
4	60132915	60134364	.	2	+	5.18358362542034e-11	-1.44328789054368
19	10350982	10351876	.	1	+	5.29313537995534e-11	-1.85483041047799
2	43878610	43879207	.	1	+	5.52797027558484e-11	-2.17734264537321
22	16503732	16504231	.	1	+	5.61492650235845e-11	-1.94073587841315
2	120786938	120788030	.	1	+	5.92329942004007e-11	-2.13783429672416
16	34535702	34537261	.	2	+	5.92914894963719e-11	1.28293732160678
1	118761089	118763129	.	1	+	6.00912957560919e-11	1.78907716214741
13	28586583	28587156	.	1	+	6.09016690702765e-11	-1.74510938117485
21	67434584	67435349	.	1	+	6.16336324034056e-11	-1.29159177741934
23	7200662	7201739	.	3	+	6.26817437033662e-11	1.1653959077019
8	84170393	84171914	.	2	+	6.33791916503164e-11	-1.0265633827605
NW_017194487.1	3245	5167	.	3	+	6.48778866363234e-11	1.29432798202255
25	24775178	24775639	.	1	+	6.62801414499463e-11	-2.26256072873517
14	168665	169313	.	2	+	7.07301274850871e-11	1.63385862171642
9	73298045	73299092	.	2	+	7.19151633601209e-11	-1.58304120671381
9	89515864	89516670	.	1	+	7.25942436381305e-11	-1.55676175618155
14	80100850	80101361	.	1	+	7.53323368546667e-11	-1.37656470448081
22	56850641	56851519	.	1	+	7.80652029497628e-11	-1.43165373434427
22	53174881	53175513	.	1	+	7.97653302931668e-11	-1.64365225011548
NW_017189879.1	8276	11638	.	3	+	7.97653302931668e-11	1.54656142792113
2	14377079	14377617	.	1	+	8.19978903329925e-11	-1.40061556987467
NW_017196156.1	920	3241	.	3	+	8.51548201108457e-11	1.18107660517997
14	92217095	92217691	.	2	+	8.69391203648411e-11	1.68372062614598
21	56232061	56232611	.	1	+	8.86824426713536e-11	-1.95816737221422
29	8815252	8816332	.	1	+	8.99081317059644e-11	-1.56406516597673
17	4812068	4812906	.	2	+	9.07402127244103e-11	-1.48751978739582
18	27825165	27826344	.	1	+	9.20205425676564e-11	-1.58466901374048
13	65596969	65597906	.	1	+	9.26801217034306e-11	-2.24232102006571
21	67353732	67354388	.	1	+	9.55934554393586e-11	-1.81186184119227
29	44943125	44943717	.	1	+	9.7957643529928e-11	-1.84859054772833
1	145343784	145344729	.	2	+	1.01633048436261e-10	-1.02474634470946
9	73678140	73679151	.	1	+	1.01633048436261e-10	-1.14667149253155
17	66288681	66289344	.	1	+	1.03999443555292e-10	-1.70264426830846
12	30720717	30721331	.	2	+	1.05148684344132e-10	1.96201073959706
18	64014589	64015044	.	1	+	1.05148684344132e-10	-1.23705042817383
3	85785954	85786728	.	1	+	1.05229619958393e-10	-1.58503935086576
9	51237203	51238595	.	1	+	1.07206370962058e-10	1.71070164794244
4	72128730	72130004	.	3	+	1.07791363404128e-10	1.2429625505823
19	49023850	49024482	.	1	+	1.0891791202975e-10	-1.95738086938724
6	17220592	17221144	.	1	+	1.0891791202975e-10	-1.70987511941924
8	111022072	111022863	.	2	+	1.09435903587476e-10	-1.49289175355347
17	18574341	18575164	.	1	+	1.10312723732259e-10	-1.49057892681719
9	74610498	74611227	.	1	+	1.10856835679415e-10	1.98081175687636
6	22464603	22465484	.	1	+	1.12591323841077e-10	-1.73501574272727
16	38686457	38687089	.	1	+	1.13257685582707e-10	2.47986652512266
15	63717398	63718352	.	1	+	1.1346759418963e-10	-1.67859427280576
22	44184514	44186128	.	2	+	1.1346759418963e-10	1.03908765752244
1	89382770	89383297	.	1	+	1.1428891208695e-10	-1.76232550939355
2	7439109	7439605	.	1	+	1.15008612855984e-10	-1.12792670538077
22	53461550	53462148	.	2	+	1.16698833584594e-10	-1.21259091775817
6	17437710	17438372	.	1	+	1.17052266668317e-10	-1.65831924791161
11	2715605	2716789	.	1	+	1.18770838731929e-10	1.50450424548385
13	65568217	65569150	.	1	+	1.29400333212592e-10	-1.76455035074838
29	31248888	31249599	.	1	+	1.32296705520566e-10	-1.76793514824901
25	33257730	33258467	.	2	+	1.36080108454251e-10	-1.20175332638265
19	38685370	38687023	.	1	+	1.41251871880093e-10	-1.25758363035159
15	5349280	5349982	.	2	+	1.43404404402137e-10	-1.34412417204047
22	32179663	32180629	.	1	+	1.43404404402137e-10	-1.6360533092791
19	8351911	8352726	.	2	+	1.48268614724896e-10	-1.05435464283158
12	36028760	36030282	.	2	+	1.51705371368095e-10	-1.11191235259093
2	50184553	50185902	.	1	+	1.54933808252484e-10	-1.51514832456963
2	44285025	44285584	.	1	+	1.61000082457097e-10	-1.79813452474782
11	86983324	86984445	.	1	+	1.61325831026983e-10	1.63020480164507
18	2327626	2328592	.	1	+	1.67792500470945e-10	1.83631672520428
15	5207330	5207905	.	1	+	1.79106359997869e-10	-2.05892078479789
12	52252745	52253475	.	1	+	1.83308413975864e-10	-1.86072272290661
1	42631910	42632566	.	1	+	1.88176194112609e-10	-1.6232726714282
NW_017193848.1	1010	4361	.	4	+	1.88176194112609e-10	1.1703409505382
26	17184322	17185222	.	1	+	1.97228910683665e-10	1.59820571180859
18	18671865	18673082	.	1	+	1.99874996268478e-10	-1.53707083728956
25	35526856	35527734	.	1	+	1.99874996268478e-10	1.60419443542128
24	21686348	21686804	.	1	+	2.01276099365332e-10	-2.20117260521496
14	69896078	69897100	.	1	+	2.01924759105755e-10	-1.7022134789454
3	78406842	78407446	.	1	+	2.01924759105755e-10	-1.86738273937215
27	11585798	11586862	.	3	+	2.01936562146722e-10	1.15262941027339
20	4809589	4810114	.	1	+	2.08956419370531e-10	-2.06281909844735
5	94270966	94271984	.	1	+	2.11604108801604e-10	-1.33220651267008
20	24585215	24586371	.	1	+	2.22343671746147e-10	1.65809840781388
18	22374243	22374708	.	1	+	2.35019736467925e-10	-2.07096697453244
13	12636952	12637547	.	1	+	2.40886008386863e-10	-2.00374139877825
4	89066421	89067163	.	1	+	2.42074567257447e-10	-1.73722186123632
5	44779209	44779956	.	2	+	2.48496866791714e-10	1.53657043468275
16	3912930	3913430	.	1	+	2.56859758008386e-10	-1.51128636113573
NW_017192115.1	1382	3590	.	3	+	2.60062787641366e-10	1.4113813676776
21	56874572	56875786	.	2	+	2.69775786459352e-10	-1.36537812497622
9	78860777	78862092	.	1	+	2.69775786459352e-10	1.3394595487418
11	87424491	87425371	.	1	+	2.73567763183944e-10	1.64055088181124
22	11497416	11498583	.	1	+	2.76306744996334e-10	-1.44575828119672
NW_017189541.1	69757	70647	.	2	+	2.76306744996334e-10	-1.11826491655912
22	53319407	53320255	.	2	+	2.76971325619258e-10	-1.57773246192603
29	16355140	16357395	.	3	+	2.76971325619258e-10	1.32233319437991
NW_017190155.1	94454	97054	.	3	+	2.76971325619258e-10	1.25292784137403
3	110800511	110801449	.	1	+	2.85693545918891e-10	-1.64455715648229
14	67398704	67399257	.	1	+	2.87176586415898e-10	-1.43868517371071
1	56082335	56082977	.	1	+	2.97632022367566e-10	1.7589351327629
14	118707	120471	.	3	+	2.97865704706958e-10	1.25369256081151
21	15443929	15444375	.	1	+	3.07848688184726e-10	-1.53011347640441
16	42936983	42937607	.	1	+	3.15808343015825e-10	2.76757475660996
2	44007047	44007659	.	2	+	3.16620321358978e-10	-1.22654136382358
11	86937723	86938187	.	1	+	3.1965666883562e-10	-2.38409552734518
4	70633912	70634747	.	1	+	3.255557158398e-10	-1.73387152698417
21	58056814	58057283	.	1	+	3.2571992466286e-10	-2.23862401598637
26	9835755	9836310	.	2	+	3.2571992466286e-10	1.31837741133731
9	67694019	67694609	.	1	+	3.26772899829717e-10	2.18487041164041
11	21697701	21698618	.	1	+	3.28008125497359e-10	1.99549708259654
10	25341211	25342163	.	2	+	3.32623407548813e-10	-1.50614678494094
14	33345162	33346196	.	1	+	3.32623407548813e-10	-1.47973193909241
6	7587468	7587962	.	1	+	3.32623407548813e-10	-1.8314202840101
3	105631076	105631635	.	1	+	3.3393256568085e-10	-1.67609304417975
4	92715978	92718061	.	3	+	3.3393256568085e-10	1.13380948377886
17	1066103	1066572	.	1	+	3.38135028115571e-10	-2.01787501125462
NW_017192115.1	4179	5990	.	3	+	3.38135028115571e-10	1.41293656248177
NW_017194318.1	4509	7876	.	3	+	3.48592725989141e-10	1.2712025187924
5	98717116	98717909	.	3	+	3.54318349126037e-10	-1.08710897534272
27	2754084	2754663	.	1	+	3.54599188002391e-10	-1.94788952583066
NW_017194580.1	16223	18308	.	4	+	3.56176844226051e-10	1.19216402328691
22	58895871	58896668	.	1	+	3.66791078134653e-10	-1.49153837838559
3	42851676	42852559	.	1	+	3.66791078134653e-10	1.70460045611542
1	149058315	149059285	.	2	+	3.71451617882905e-10	-1.37981737138699
13	12558100	12558602	.	1	+	3.80534609067099e-10	-2.21471154655779
22	22175429	22176415	.	1	+	3.87336103140702e-10	1.6814969714774
7	41722378	41723181	.	1	+	3.89611796804417e-10	-1.54640508807716
19	61692208	61693032	.	1	+	3.94353406815481e-10	-1.39940128846913
3	89980702	89982012	.	3	+	4.01863315697264e-10	1.05632472483613
14	90254078	90254734	.	2	+	4.05856307548729e-10	-1.41213800418661
25	24843048	24844404	.	2	+	4.11854154413718e-10	-1.02281249661207
11	100940906	100941607	.	1	+	4.17153261635411e-10	-1.32647490372553
1	94519744	94520295	.	1	+	4.19423160653498e-10	1.90927186591816
18	52359095	52359585	.	1	+	4.19423160653498e-10	1.64547491868838
19	55237023	55237622	.	2	+	4.19423160653498e-10	1.31965543618749
5	110237755	110238694	.	2	+	4.24010541529895e-10	-1.09565528894298
27	30625794	30626808	.	1	+	4.24455342411294e-10	-1.67131504807124
NW_017189517.1	33478841	33482247	.	4	+	4.44381375813739e-10	1.00569415828527
5	114565349	114565969	.	1	+	4.69282020721877e-10	1.70885384628153
22	56116028	56116480	.	1	+	4.7912178042467e-10	-1.20781343000531
NW_017196154.1	1967	3402	.	3	+	4.79376158687142e-10	1.12412962423974
3	54068343	54068975	.	1	+	4.8217474263067e-10	1.56199482785318
2	47885477	47887231	.	3	+	4.9325052061137e-10	1.13574190108708
22	30073276	30074544	.	1	+	5.04949431727451e-10	-1.68328992206531
7	328543	329099	.	1	+	5.07058907981382e-10	-1.6085839743047
18	7744608	7746910	.	3	+	5.0791787761111e-10	-1.10247526247142
17	18737122	18738094	.	1	+	5.46298872693255e-10	1.73725935120156
NW_017193883.1	7949	9603	.	3	+	5.52930780333362e-10	1.2881169698007
10	51859744	51860357	.	1	+	5.6602492745591e-10	-1.83056632811618
8	101142127	101143385	.	2	+	5.67279973156024e-10	-1.25774547948549
20	4176287	4177033	.	1	+	5.7176906286684e-10	-1.19048953289605
7	38725563	38726656	.	1	+	5.78656819793789e-10	1.40829824879095
9	26104132	26104943	.	1	+	5.88773033207722e-10	-1.61182373769031
8	47555707	47558381	.	2	+	6.07790796395561e-10	1.51233249788975
22	52099799	52100280	.	1	+	6.08550712510722e-10	-2.106854032136
6	17427805	17428503	.	1	+	6.18484939083076e-10	-1.6673818291882
6	21953443	21954635	.	1	+	6.23059797128302e-10	1.70217317950705
8	57730165	57730710	.	1	+	6.27645287687664e-10	-2.23581824836896
29	41241101	41241819	.	1	+	6.29168412082384e-10	-1.29351043235091
11	87550293	87550898	.	1	+	6.32019012365655e-10	2.47016967091519
8	25120509	25122521	.	3	+	6.34244254532518e-10	1.08616379415414
10	53773351	53773868	.	1	+	6.35867111421304e-10	-1.72906258207891
6	372966	376359	.	2	+	6.55413695795374e-10	1.05247718450777
2	111290733	111291826	.	1	+	6.69858401340272e-10	-1.80557145603685
8	78586414	78588023	.	2	+	6.69858401340272e-10	1.1385925440644
7	64736842	64737647	.	2	+	6.78389719864564e-10	-1.0967569999543
15	38469602	38470748	.	1	+	6.78460977033451e-10	1.24909883164662
25	39999926	40000365	.	1	+	6.8066421420397e-10	-1.47900912007728
10	25123329	25124707	.	1	+	7.10632241290529e-10	1.3596795356834
22	7227451	7228170	.	2	+	7.18082192683337e-10	-1.29096761379418
NW_017191430.1	9812	10657	.	3	+	7.20364673601423e-10	1.13584587106266
11	105151153	105153171	.	2	+	7.36572228317338e-10	1.29952964027829
1	130202726	130204582	.	3	+	7.41253804766759e-10	1.20567807513437
19	38625773	38626626	.	2	+	7.46247541890134e-10	-1.2610673969337
10	41804338	41805461	.	3	+	7.48489997050402e-10	1.17837138066347
18	40424201	40424683	.	1	+	7.48489997050402e-10	-1.65358836864305
4	111001023	111001746	.	1	+	7.48489997050402e-10	2.18564211496151
20	4812182	4813116	.	2	+	7.8900951020481e-10	-1.45973295322219
19	49762048	49762634	.	1	+	7.92599636182284e-10	-1.75255801828529
NW_017196268.1	3077	6333	.	2	+	7.92599636182284e-10	1.38475929954562
21	22781153	22782996	.	2	+	8.18071136948969e-10	1.63869073033594
3	3389582	3390350	.	1	+	8.18265685438207e-10	-1.49053503909181
22	53454015	53454493	.	1	+	8.48947196058275e-10	-1.70397415470404
11	29245807	29246576	.	1	+	8.73400134171504e-10	-1.50171905212065
2	43770692	43771997	.	2	+	8.81175156696927e-10	-1.2255020219787
15	29284589	29285197	.	1	+	9.1509960248018e-10	-1.81940132810849
NW_017190898.1	4044	6857	.	3	+	9.23900670221309e-10	1.2851561878317
17	6877496	6878040	.	1	+	9.37794529140447e-10	-2.02078075900788
9	89702960	89703787	.	1	+	9.50521054274849e-10	-1.69090255209501
NW_017189574.1	385304	386572	.	2	+	9.79558900476951e-10	1.38424956172413
25	10260852	10261470	.	1	+	9.89059163207214e-10	-1.53958235474251
15	50314220	50315042	.	2	+	1.02042606750577e-09	-1.21889850275052
9	29788665	29789199	.	1	+	1.03447691930047e-09	-1.71767574153084
2	75062808	75063930	.	2	+	1.03759771194266e-09	1.57377809232279
24	7420925	7421842	.	3	+	1.03783478382457e-09	1.32165779114308
13	37237803	37239395	.	2	+	1.07638766982809e-09	1.13215805455853
10	93511249	93512214	.	1	+	1.08102203146677e-09	-1.65507387220425
28	4078565	4079122	.	1	+	1.08102203146677e-09	-1.81002417325901
10	16670575	16671144	.	1	+	1.12776986043309e-09	-1.73133867465701
15	15776819	15777758	.	1	+	1.15010010422789e-09	1.67683585461951
22	7243431	7244861	.	1	+	1.16651298960125e-09	-1.36452747038817
14	94486358	94487856	.	2	+	1.16994677403467e-09	1.08331484315955
15	67293699	67294326	.	1	+	1.22767443078493e-09	-1.63160998654015
9	74387103	74387528	.	1	+	1.22902701795167e-09	-3.10494982944509
NW_017190895.1	2448	5616	.	4	+	1.26851589171139e-09	1.28135841392186
20	24254988	24255888	.	3	+	1.30161455088346e-09	1.12296355320891
5	9360120	9360659	.	1	+	1.32611211749878e-09	-1.98394571695191
5	32438661	32439572	.	2	+	1.32931802033373e-09	-1.38078435619112
26	21063567	21065449	.	3	+	1.33593991743379e-09	1.14098128619231
1	114587834	114590593	.	5	+	1.34008348055556e-09	1.08039800049761
12	65356137	65356926	.	1	+	1.35910352560623e-09	1.59033532470246
10	84632052	84632922	.	2	+	1.36206709000391e-09	-1.18905307351049
5	99468960	99469879	.	2	+	1.39020509412353e-09	-1.24445213109693
2	51760592	51761502	.	2	+	1.40179933934265e-09	-1.40147284366866
6	114416922	114417836	.	1	+	1.4420971450567e-09	1.769801323329
NW_017196553.1	9272	11234	.	3	+	1.48322700138892e-09	1.25704498060392
12	83360356	83363179	.	1	+	1.48923152982943e-09	-1.29856413785787
13	80902085	80903284	.	2	+	1.53170008343163e-09	-1.0053730393747
25	20046657	20047384	.	1	+	1.53170008343163e-09	-1.30922104826481
5	56497443	56498097	.	1	+	1.54452842113073e-09	-1.83638084806586
13	55677603	55678549	.	1	+	1.55854478102374e-09	1.37897732839604
2	16414127	16414657	.	1	+	1.55854478102374e-09	-1.76084280723353
19	37345745	37346895	.	1	+	1.57500881631403e-09	-1.65789526772883
18	6187213	6187976	.	1	+	1.57914930919822e-09	-1.4549032267109
17	38582587	38583686	.	3	+	1.58739912401692e-09	1.39697535672681
14	36894814	36895820	.	1	+	1.66706630301586e-09	-1.61578154070161
21	63588131	63588914	.	1	+	1.68680924743068e-09	1.8298200488218
1	141012339	141013154	.	1	+	1.69712314821916e-09	1.9159626291038
15	67330770	67331584	.	1	+	1.70922254157859e-09	-1.69015192691025
9	82397310	82397985	.	1	+	1.70922254157859e-09	-1.52143431739224
23	32667030	32668720	.	1	+	1.7335102057033e-09	-1.24628199815149
NW_017193985.1	5041	7954	.	6	+	1.74448196816771e-09	1.0509693499119
9	64140656	64141482	.	1	+	1.75933727103006e-09	-1.72309166035497
3	19623390	19624702	.	1	+	1.76231179384512e-09	-1.49591459505063
18	49451895	49452712	.	1	+	1.76968453339414e-09	-1.4345561177362
13	65629870	65631034	.	1	+	1.77353784668108e-09	-1.58765047036313
NW_017195621.1	3884	5963	.	4	+	1.80940735271948e-09	1.17395962699495
13	81001375	81001862	.	1	+	1.82002941755717e-09	-1.78987144652103
27	8565295	8566236	.	2	+	1.84194949610991e-09	-1.16530872422703
13	65581323	65582758	.	1	+	1.86500563398841e-09	-1.33650052562864
25	39983193	39984054	.	1	+	1.86500563398841e-09	-1.10465229815494
8	65375955	65378937	.	2	+	1.86500563398841e-09	1.27809659637033
12	37236217	37237081	.	2	+	1.8908312198373e-09	-1.57218844300938
21	66857562	66859019	.	1	+	1.89818198020174e-09	1.19412353774439
2	91893277	91893686	.	1	+	1.96254502405307e-09	1.85664313844201
21	33640773	33641455	.	1	+	1.96574426171973e-09	-1.73852034122282
20	4190196	4191385	.	3	+	1.97816080725779e-09	1.05392421071718
8	10006548	10007183	.	2	+	2.00557360859915e-09	-1.42073753948202
NW_017189517.1	31738971	31742694	.	4	+	2.01335378359788e-09	1.21069224603909
4	5122496	5122947	.	1	+	2.10021237891435e-09	-1.97236848015127
4	105922336	105922908	.	1	+	2.19875051959185e-09	1.88778241148484
14	79417695	79418167	.	1	+	2.20602102890195e-09	-1.7044608359242
21	33710415	33711731	.	2	+	2.218862829722e-09	1.22999895699723
13	17357854	17358786	.	1	+	2.30142553413617e-09	-1.48634593788855
15	50194030	50194940	.	2	+	2.464610789208e-09	-1.15438551486193
12	53387691	53389202	.	2	+	2.47581879233288e-09	1.24647386582152
2	99741830	99742353	.	3	+	2.47581879233288e-09	-1.03363393995487
13	66698407	66699577	.	1	+	2.61853155351477e-09	-1.39848290705305
29	44404553	44405948	.	1	+	2.63365175968783e-09	1.41150012821143
7	14474832	14475633	.	2	+	2.65388644385439e-09	-1.26190769191521
11	101293438	101294249	.	1	+	2.69699165683561e-09	-1.38347185147404
14	81357195	81357860	.	2	+	2.75413382418113e-09	-1.05283184573037
5	112945702	112946140	.	1	+	2.81712053462487e-09	-1.74096730765915
1	5276422	5277142	.	1	+	2.92167050867558e-09	1.51096208979119
NW_017189517.1	10218745	10219368	.	1	+	2.92167050867558e-09	-1.89658577789947
29	30690950	30691863	.	1	+	2.9243934563939e-09	-1.46532584410036
3	66334795	66336175	.	1	+	2.95532766340393e-09	1.12482397660336
6	72573114	72574539	.	4	+	3.05109908505395e-09	1.11743430235968
5	50715424	50716011	.	1	+	3.07657841870891e-09	-1.48633938485797
5	103071020	103072091	.	1	+	3.13048037751526e-09	-1.25107447210351
NW_017195936.1	5569	7597	.	3	+	3.13567925690791e-09	1.24160216890835
16	79311317	79311928	.	1	+	3.17948433506274e-09	-1.17712974269195
11	25686952	25688423	.	1	+	3.2525622132895e-09	-1.50178149422984
25	41110757	41111227	.	1	+	3.26249587811316e-09	-1.8719262799878
22	49797101	49798221	.	1	+	3.28140750370653e-09	1.2950050881842
21	22786268	22788520	.	1	+	3.37304085774427e-09	1.49471337255638
29	50990460	50990903	.	1	+	3.37975760452995e-09	1.9135278019372
NW_017191848.1	7788	9930	.	3	+	3.41566452854279e-09	1.27863712812843
1	113688348	113690030	.	3	+	3.44864520402247e-09	1.55281864926732
21	58141927	58144456	.	2	+	3.52711076612592e-09	1.20200113266694
8	70057223	70059538	.	4	+	3.56341504894762e-09	1.09506286225622
17	6070132	6070715	.	1	+	3.71603663814413e-09	-1.36124537603696
27	3530210	3531359	.	3	+	3.71700834187637e-09	1.88889397478738
4	72374548	72375285	.	1	+	3.75232671223538e-09	-1.44165907670976
15	64609512	64610014	.	1	+	3.76146358829998e-09	-1.70617890574235
19	38375938	38376963	.	1	+	3.89575334835207e-09	1.48917469297666
NW_017189969.1	10078	13001	.	3	+	3.90678064064582e-09	1.33414852548608
19	53834806	53835497	.	1	+	3.91839826653658e-09	-1.82760698230592
19	19987680	19988312	.	1	+	3.95670940940197e-09	-1.44351581524501
14	1150578	1151199	.	1	+	4.12545131541317e-09	-1.71794272128521
3	116226477	116227416	.	1	+	4.16549234034815e-09	1.50159509007503
15	81411226	81413628	.	2	+	4.27842155564637e-09	1.1274739698827
1	143590649	143591116	.	1	+	4.39050641392406e-09	2.25492308636373
5	106444827	106445982	.	1	+	4.4153398632019e-09	-1.33613110328481
21	24611324	24614664	.	3	+	4.60349528836506e-09	1.35935733034105
11	6860150	6860838	.	1	+	4.64995913323511e-09	-1.64547666723905
9	62812550	62813381	.	2	+	4.88376549933175e-09	-1.11122549346703
12	10169736	10170409	.	1	+	5.03258911534486e-09	-1.96514247478244
4	25878282	25880849	.	2	+	5.03258911534486e-09	1.11625813161428
NW_017189683.1	24306	28561	.	3	+	5.05064562834164e-09	1.21575030113636
22	30511147	30512265	.	1	+	5.05275394310897e-09	-1.22568983608372
18	11722802	11723599	.	1	+	5.10981191353888e-09	-1.09488539440724
9	70916178	70917401	.	3	+	5.16644776640425e-09	1.07159285745245
NW_017189762.1	18094	20435	.	3	+	5.16644776640425e-09	1.24854624546176
NW_017192428.1	1294	2677	.	3	+	5.20855765346173e-09	1.22878946318884
4	75966629	75967848	.	1	+	5.23210181460122e-09	-1.45666469631041
24	43767618	43768716	.	2	+	5.25782916850863e-09	-1.43813836697955
19	14549023	14550112	.	1	+	5.25952674796833e-09	-1.30357851878391
8	74689176	74689970	.	1	+	5.31614300687529e-09	1.4098773734134
1	75734896	75735992	.	1	+	5.33508657977386e-09	-1.24959876726618
5	76917438	76918902	.	3	+	5.34825433232617e-09	1.23442103712765
17	60580955	60581853	.	1	+	5.42994445197181e-09	-1.58932713869423
2	2577119	2577994	.	1	+	5.44895523882066e-09	1.42152392386707
17	19973906	19975037	.	1	+	5.51347837831469e-09	1.32255417117661
6	67354403	67355446	.	1	+	5.53336203266359e-09	2.16724911886842
18	63777616	63778089	.	1	+	5.61108080405497e-09	-1.55260670024619
2	39999228	40000293	.	1	+	5.64333502002945e-09	1.5006307657338
21	66778297	66778857	.	1	+	5.78664372875475e-09	-1.76407077411578
21	69261891	69266559	.	5	+	5.78664372875475e-09	1.63678054424983
28	37804171	37804876	.	1	+	5.78664372875475e-09	-1.47450503572998
29	50919471	50920674	.	1	+	5.8207242465165e-09	-1.09397782408831
3	8509220	8510063	.	1	+	5.84383151231343e-09	1.52596321112365
19	43780073	43780887	.	1	+	5.88659713717335e-09	-1.62144021593084
19	14150308	14151337	.	1	+	6.11784483515725e-09	1.68935374648929
13	10811725	10812604	.	1	+	6.1687368664265e-09	-1.57052506477163
NW_017190432.1	7319	9636	.	4	+	6.19513329920692e-09	1.17260909202112
14	71605634	71606233	.	2	+	6.21927749900453e-09	1.14033477117652
NW_017189516.1	58725864	58727271	.	3	+	6.21927749900453e-09	1.39333530161961
27	6475376	6475887	.	1	+	6.32449071055927e-09	-1.47652033712499
14	93387965	93388596	.	1	+	6.33628332667734e-09	-1.45671788095725
13	11444332	11445382	.	2	+	6.36136356418782e-09	-1.12438985753843
3	78106434	78107308	.	2	+	6.36451006904052e-09	-1.29834080052622
5	64360675	64361997	.	3	+	6.36519704801484e-09	1.18339199789489
NW_017191202.1	3197	5398	.	4	+	6.37068083431759e-09	1.2295172053868
4	53349263	53350745	.	1	+	6.55002445447551e-09	1.50721667113621
7	38705201	38706248	.	2	+	6.55887756971057e-09	1.60709949992262
1	42644285	42645363	.	1	+	6.72539683952356e-09	-1.43469219920423
1	58299124	58299691	.	1	+	6.74815621688862e-09	1.78321411875524
12	83181415	83182417	.	1	+	6.76753435427158e-09	-1.68461794487423
8	111008032	111008532	.	1	+	6.76753435427158e-09	-1.75252468675512
20	2293092	2293733	.	2	+	6.78283672317163e-09	-1.02709602126668
19	33996843	33997274	.	1	+	6.83857577912427e-09	-1.57867514452619
5	98679823	98680295	.	1	+	6.86127236099476e-09	-1.94374621055933
11	2916847	2917379	.	1	+	6.94340306056189e-09	-1.47743152176074
22	50802145	50802811	.	1	+	7.04716917686566e-09	-1.45567969284669
11	69127169	69128611	.	1	+	7.05644109605198e-09	-1.51496973045321
4	17683164	17684032	.	2	+	7.13189596259969e-09	-1.19741425058517
28	17261932	17262636	.	2	+	7.31634554993527e-09	-1.06392817457295
5	110191618	110192354	.	1	+	7.68081880654749e-09	-1.29512384282298
4	114779326	114779880	.	1	+	7.74088292831513e-09	-1.42866472578542
3	99615343	99615979	.	1	+	7.85187257261957e-09	-1.8272925826537
4	52187555	52188642	.	2	+	7.89782081197743e-09	-1.18899504615928
15	22803833	22804450	.	1	+	7.97199859059028e-09	-1.94106110919282
4	35136530	35136989	.	1	+	8.02522238264181e-09	-1.54985429886251
8	81343566	81344205	.	1	+	8.15687023236661e-09	-1.82954958610832
3	101763892	101764446	.	1	+	8.50797970341345e-09	-2.00707417675716
25	1956082	1957205	.	1	+	8.65904050203892e-09	-1.26499263972851
10	20081807	20082355	.	1	+	8.80099294395488e-09	-1.8787079431296
NW_017191913.1	1424	4083	.	2	+	8.89361970911483e-09	1.2443058101657
12	55301655	55302389	.	1	+	9.1162333137629e-09	-1.54889410360688
27	12170455	12171067	.	2	+	9.60726465238337e-09	-1.40753994715017
2	97296251	97296934	.	1	+	9.68842553620676e-09	-2.1805103644009
14	69099238	69099967	.	1	+	9.77381376712793e-09	-1.20736565550755
10	57997422	57998156	.	1	+	9.78228673059075e-09	-1.54836410706345
NW_017195629.1	2008	3676	.	4	+	9.81994280217401e-09	1.22879560884677
10	26377347	26378295	.	1	+	9.87721137114303e-09	-1.54035776632894
21	67328336	67329201	.	1	+	9.87721137114303e-09	-1.36257373570016
1	94526766	94528832	.	2	+	1.02245793948276e-08	1.50043839187478
29	43121148	43121761	.	1	+	1.02245793948276e-08	-1.49455337451924
9	31035304	31035862	.	1	+	1.02504115192716e-08	-1.89064285807589
2	43830643	43831093	.	1	+	1.03805810754546e-08	-1.51078819175985
6	60303890	60305619	.	3	+	1.0469331592222e-08	1.03466098060101
11	88384653	88385458	.	1	+	1.0635448338889e-08	-1.47364213324055
13	76619338	76619853	.	1	+	1.0653810750955e-08	-1.48662129604996
8	23158825	23160380	.	3	+	1.08451962977083e-08	1.02424749473252
NW_017195025.1	276	3859	.	3	+	1.09604650483211e-08	1.25947761717303
NW_017197616.1	12887	15650	.	4	+	1.09604650483211e-08	1.33418459359299
10	35645156	35646230	.	3	+	1.12005111871468e-08	1.64792821999116
12	64435275	64435979	.	1	+	1.13200987826848e-08	-1.37966854132758
1	110071458	110072275	.	1	+	1.14812279427415e-08	-1.5977480861502
28	6696567	6697979	.	2	+	1.14812279427415e-08	1.50804226766929
5	99311587	99313649	.	1	+	1.17265010247442e-08	-1.38804959360786
14	92631493	92632405	.	2	+	1.17408461813512e-08	2.0523862075808
5	95765030	95765474	.	1	+	1.18146394469288e-08	-1.56259647214902
7	89707762	89708870	.	3	+	1.18540044526083e-08	-1.09011642124216
NW_017196158.1	1243	5018	.	4	+	1.18806278947208e-08	1.5648369341763
6	45164913	45165694	.	1	+	1.1927041703363e-08	-1.46102721563917
11	774637	775067	.	1	+	1.20463089452991e-08	-1.85317347597925
19	49653705	49654644	.	1	+	1.22151917651621e-08	-1.47743152023316
7	97108415	97109138	.	1	+	1.25734833993413e-08	-1.28109049076282
16	49012488	49012891	.	1	+	1.25841629759232e-08	1.73634017691926
9	62685627	62686411	.	1	+	1.25841629759232e-08	-1.49643509158202
13	6907503	6908603	.	1	+	1.39995177399405e-08	-1.26116812634095
24	22314188	22314991	.	1	+	1.40075774657181e-08	-1.37117684999944
25	39807822	39808615	.	1	+	1.42421416616068e-08	-1.37963882204375
22	2229249	2231622	.	1	+	1.49327366177879e-08	1.39331395937404
9	68050076	68051292	.	1	+	1.50134055891569e-08	-1.23147295701145
7	50108057	50109188	.	1	+	1.55082540766398e-08	1.59152340580965
24	19919345	19920471	.	1	+	1.58466640448809e-08	1.40660328935818
3	110942992	110944149	.	1	+	1.58466640448809e-08	-1.62387269180832
3	67304851	67305868	.	1	+	1.61361374383317e-08	-1.43641282969454
22	29167733	29168692	.	1	+	1.64297573897972e-08	-1.82578373987741
19	42056084	42057093	.	2	+	1.64812811874771e-08	-1.10749619769105
3	111662790	111663553	.	1	+	1.64812811874771e-08	-1.40469917011377
5	31960422	31961436	.	1	+	1.65764122285685e-08	-1.33530193537001
1	157111201	157111958	.	1	+	1.66230188654655e-08	-1.37183677233231
18	51742184	51742783	.	1	+	1.68047176623065e-08	-1.35011501933816
2	50283184	50284356	.	1	+	1.68047176623065e-08	-1.99672706790128
20	20447242	20447793	.	1	+	1.68047176623065e-08	-1.4617492741927
16	49892278	49893045	.	1	+	1.69600111139793e-08	1.35823574699504
19	39773483	39774358	.	1	+	1.69909096437905e-08	-1.1746243999415
25	26070119	26070808	.	1	+	1.73461559107942e-08	-1.66148516045665
17	1989969	1990542	.	1	+	1.76123595543428e-08	-1.12417597381508
5	31957007	31957849	.	2	+	1.76123595543428e-08	-1.07160230671313
20	6969476	6971020	.	3	+	1.82544756835297e-08	1.03245304002914
15	68377578	68378480	.	1	+	1.84379763404335e-08	-1.31079122497185
6	104586746	104587626	.	1	+	1.86232248942899e-08	1.48926740700097
25	24816924	24817313	.	1	+	1.8689806969093e-08	1.50485082162097
7	21710317	21710888	.	1	+	1.87418142299531e-08	1.94389119487882
18	36803714	36804158	.	1	+	1.89260678407827e-08	-2.08472667230691
29	49543530	49544729	.	2	+	1.92118918590933e-08	-1.38923857355177
21	64523688	64525527	.	2	+	1.9214295143546e-08	1.07501141965193
9	73587904	73589106	.	2	+	1.95206414170786e-08	-1.42588769158956
2	50262038	50262614	.	1	+	1.99425327247333e-08	-2.06550523131936
17	3048371	3049251	.	1	+	2.0098530544575e-08	-1.3673464748001
21	15788154	15789542	.	1	+	2.01102675149204e-08	1.00367636000464
17	5605214	5606054	.	2	+	2.01132721799485e-08	-1.14271024757946
19	48195083	48195483	.	1	+	2.01132721799485e-08	1.74643579726278
18	18632596	18633966	.	2	+	2.01300916789845e-08	1.01421117033314
11	66498104	66499561	.	2	+	2.04459736507929e-08	1.25199461313194
26	18940838	18941457	.	2	+	2.075204470711e-08	-1.82098880424675
10	29376389	29377359	.	2	+	2.15671143322973e-08	-1.31185880535336
5	34455021	34457056	.	1	+	2.17294003404638e-08	1.49138601263796
11	72375136	72375709	.	1	+	2.21266345063714e-08	-1.83837047335092
20	11439234	11439710	.	1	+	2.21266345063714e-08	1.98696922018824
2	110878966	110879428	.	1	+	2.22449589914979e-08	-1.81552757537343
21	62379647	62380569	.	1	+	2.22449589914979e-08	-1.33617785623884
NW_017189760.1	25774	29399	.	2	+	2.28457136457374e-08	1.54410084140795
12	54862779	54863460	.	1	+	2.32282406581518e-08	-1.45121901673281
14	73629211	73629805	.	1	+	2.32282406581518e-08	-1.33706544968101
21	69267246	69270412	.	3	+	2.32282406581518e-08	1.69364892652071
NW_017189516.1	19647689	19648585	.	1	+	2.33455379788606e-08	-1.47842880996152
9	53263172	53263612	.	1	+	2.40066239194248e-08	-1.83290753630992
24	3867627	3868318	.	1	+	2.4034013721743e-08	-1.72511225663358
10	20590800	20591360	.	1	+	2.41364003167753e-08	-1.42802325871635
23	8909348	8910573	.	1	+	2.41364003167753e-08	1.30857708301754
11	15570303	15571518	.	1	+	2.42169913966362e-08	-1.42823893175121
12	67991634	67992968	.	1	+	2.44765968822258e-08	-1.44695421379938
NW_017189517.1	33456896	33458595	.	2	+	2.49913372555451e-08	1.22592623129777
11	87291820	87292548	.	1	+	2.50358698296562e-08	-1.56033397404498
25	25729946	25730476	.	1	+	2.52625643740899e-08	-1.34499056492368
5	74252232	74253010	.	1	+	2.52625643740899e-08	1.56722174513742
19	53833103	53833777	.	1	+	2.60197687439696e-08	-1.23873259441395
25	39061352	39062017	.	1	+	2.63003921155746e-08	-1.14593199076357
19	38316796	38318072	.	1	+	2.64071253001586e-08	-1.24990692091117
11	775765	776736	.	1	+	2.64510116111549e-08	-1.1605404580458
6	45953044	45953689	.	1	+	2.69541642532389e-08	-1.48521853788289
17	40897211	40897873	.	1	+	2.71593496563321e-08	2.37671246044006
20	38315277	38316208	.	1	+	2.73089382054047e-08	-1.40187314633533
15	48310139	48310954	.	2	+	2.73694806190658e-08	-1.14024025749126
29	7972722	7974283	.	1	+	2.74180050215889e-08	-1.34268092261854
7	22128626	22129906	.	3	+	2.74180050215889e-08	1.15146580039657
2	43808807	43809831	.	1	+	2.7451467085676e-08	-1.53867649336491
12	34209193	34209997	.	2	+	2.75631416308027e-08	1.71118662908264
9	7360614	7361207	.	1	+	2.80552764723239e-08	-1.46705322812387
9	74098149	74099403	.	2	+	2.85532643400176e-08	1.15243239146353
10	53680671	53681674	.	2	+	2.89555935419953e-08	-1.40122530206457
18	54525301	54525775	.	1	+	2.92645392140626e-08	-1.25980664462716
21	13479714	13480450	.	2	+	2.9879717480365e-08	-1.04549448767528
4	115196672	115197451	.	1	+	3.02816917661712e-08	1.69806399261221
NW_017191258.1	8315	10412	.	4	+	3.02816917661712e-08	1.23892993285389
19	36965910	36966558	.	1	+	3.03586997029935e-08	-1.2292113133093
5	83104403	83105300	.	1	+	3.07968403980362e-08	1.71722987997077
18	11821820	11822437	.	1	+	3.1408170361321e-08	-1.72388728435096
6	72550574	72550989	.	1	+	3.1408170361321e-08	1.97020707474524
1	2813165	2813866	.	1	+	3.17965562819678e-08	-1.57244717414437
21	68383576	68384515	.	1	+	3.21334827581535e-08	-1.25141549677342
16	25903554	25904413	.	1	+	3.22577932667937e-08	-1.49625734344226
3	87797682	87798300	.	2	+	3.24172111663929e-08	-1.28785684361171
7	87639691	87640207	.	1	+	3.24380392607955e-08	-1.85498899966216
4	76977089	76978336	.	2	+	3.35885074234573e-08	-1.30191696483669
25	2835437	2837084	.	2	+	3.35991089874607e-08	1.10486318006455
3	110266211	110266854	.	1	+	3.44186586075849e-08	-1.88959226399653
8	110022520	110024647	.	2	+	3.46666660592988e-08	1.23763533746008
9	56412845	56413586	.	1	+	3.51992578980431e-08	-1.97587967204157
17	62501	63629	.	1	+	3.53995098201561e-08	-1.25281709280054
NW_017189516.1	46120237	46121226	.	1	+	3.53995098201561e-08	-1.36143557850824
2	16412991	16413634	.	1	+	3.55530018137619e-08	-1.40540156429881
22	40173207	40174115	.	1	+	3.57778543782288e-08	-1.53285586992001
10	57530297	57531290	.	1	+	3.6798432185767e-08	-1.58912473679233
2	43700974	43701829	.	1	+	3.76304383316706e-08	-1.50221231276029
2	22821473	22822094	.	1	+	3.78547634367059e-08	-1.96656056333377
23	41120348	41121324	.	1	+	3.81100538658977e-08	-1.77233248116812
5	49987894	49989515	.	1	+	3.81100538658977e-08	1.2535875040688
3	118810350	118810938	.	1	+	3.84059106128769e-08	1.45036097476945
5	99801776	99802298	.	2	+	3.85888828515098e-08	-1.58900704466742
2	84112271	84113510	.	1	+	3.86570401066233e-08	1.55087027802705
4	17297140	17298013	.	2	+	3.86570401066233e-08	-1.07632142972285
NW_017189998.1	8577	11131	.	4	+	3.96073732520076e-08	1.43008213816191
19	49347128	49347620	.	1	+	3.96415778611278e-08	1.53664668567065
NW_017189517.1	33937368	33937898	.	1	+	3.98654359870992e-08	1.55421953436699
12	30654592	30655205	.	1	+	4.00377176196896e-08	1.53883446328159
8	79873023	79874983	.	3	+	4.06080029134933e-08	1.24078612060011
14	69874890	69875646	.	1	+	4.07453487660447e-08	-1.41611554165696
25	24868566	24869366	.	1	+	4.11090279307762e-08	-2.12099853190549
10	56938454	56939273	.	2	+	4.18299413396583e-08	1.24940766910024
1	63203745	63204657	.	1	+	4.23375793389626e-08	1.92345120280693
2	97380000	97380757	.	1	+	4.23432334232741e-08	-2.4219690093105
1	89336226	89337063	.	1	+	4.27328952207503e-08	-1.45620706078812
NW_017189760.1	18637	20598	.	5	+	4.37387325082363e-08	1.43671197184054
29	9377150	9377594	.	1	+	4.44730828177945e-08	-2.0655463982987
6	17152696	17153500	.	1	+	4.46013697775191e-08	-1.34283892075199
25	863014	863611	.	1	+	4.51199950900539e-08	-1.39846981695139
11	6999675	7000111	.	1	+	4.51603619831916e-08	-1.79845870261006
28	4025522	4026420	.	1	+	4.60763233931452e-08	-1.26321874931227
14	37803363	37804211	.	1	+	4.61615506040063e-08	-1.50596911218048
22	33874563	33875117	.	1	+	4.61615506040063e-08	1.64642893874427
28	27828050	27828757	.	1	+	4.62003237309044e-08	-1.8277331546125
NW_017189675.1	17819	18852	.	2	+	4.7798490964004e-08	1.35748346063791
16	59684607	59685149	.	1	+	4.79926120370838e-08	-2.02102493770297
27	21158839	21160277	.	3	+	4.81496030335924e-08	1.06869563730795
28	37166909	37167600	.	1	+	4.81496030335924e-08	-2.03513291718174
9	27441268	27442142	.	1	+	4.81496030335924e-08	1.43411691459702
21	26118097	26119098	.	1	+	4.82215021026102e-08	1.38834766787605
11	49553231	49553663	.	1	+	4.91331349396792e-08	-1.7156829665524
7	15144876	15146034	.	1	+	4.94545433300494e-08	1.37064048862236
3	90805359	90805834	.	1	+	5.00552184892219e-08	-1.97456250042179
11	67793591	67794035	.	1	+	5.06860120139188e-08	-1.48268021863826
24	44619446	44621133	.	3	+	5.08324130853699e-08	1.40187276646343
3	107061073	107061722	.	1	+	5.08324130853699e-08	-1.86203017735163
12	84222039	84222513	.	1	+	5.18670596976981e-08	-1.58427883905552
1	83536293	83537579	.	2	+	5.20437496866716e-08	-1.30976674394635
19	10377652	10378560	.	3	+	5.20437496866716e-08	-1.09121576880321
5	99464029	99464581	.	1	+	5.20437496866716e-08	-1.43170294668293
13	47119611	47121125	.	1	+	5.21054919171124e-08	-1.62026401862779
19	50549833	50551017	.	2	+	5.21327422361756e-08	1.51794333671464
NW_017194772.1	720	1874	.	3	+	5.2263084650733e-08	1.07137982358968
19	53120350	53120813	.	1	+	5.26554183458123e-08	-1.49580133983817
2	43415399	43416108	.	1	+	5.3339890071799e-08	-1.2510880201045
NW_017189853.1	22420	23725	.	3	+	5.34476276312876e-08	1.16315497952335
2	22598537	22599388	.	2	+	5.41471648956469e-08	-1.19903356128672
18	55360716	55361267	.	1	+	5.53401953111215e-08	-1.6773499414289
4	52182954	52183347	.	1	+	5.53401953111215e-08	-1.49525187013853
18	51539930	51540376	.	1	+	5.54826643488987e-08	-1.54300498521546
23	9726216	9727093	.	1	+	5.58464529199822e-08	-1.41745535189261
1	141315236	141315696	.	1	+	5.60491361936839e-08	1.69392553260479
11	13930221	13931281	.	1	+	5.60491361936839e-08	1.32841759952009
17	26522314	26522788	.	1	+	5.60491361936839e-08	1.40964406995496
11	84861519	84862298	.	1	+	5.66765048646436e-08	-1.29965827680151
5	103120570	103121054	.	1	+	5.70444673180453e-08	-1.75604291154887
23	39197740	39198395	.	1	+	5.77074246125305e-08	1.81514228721284
2	17476544	17477090	.	1	+	5.89589362015027e-08	-1.79103427938966
11	27619549	27620565	.	1	+	5.9521824373288e-08	-1.49206369624571
7	50179402	50180592	.	3	+	5.9521824373288e-08	1.34991778111891
15	44181512	44182138	.	1	+	6.14915103007902e-08	-1.67604771486833
13	61592662	61594303	.	1	+	6.19251228159654e-08	1.20926590696438
3	66383169	66385348	.	2	+	6.19409113137856e-08	1.28837734539005
3	19558584	19559169	.	2	+	6.20398316264595e-08	-1.35744286887836
11	99179101	99179748	.	3	+	6.23900079369536e-08	-1.14035589099811
29	31214579	31215063	.	1	+	6.23900079369536e-08	-1.88155884066634
5	110557017	110557851	.	1	+	6.23900079369536e-08	-1.44113507320413
16	42544002	42544458	.	1	+	6.32206834550902e-08	-1.06084784654169
20	4165862	4166829	.	1	+	6.34254437525152e-08	-1.52447147249904
7	94757027	94757701	.	1	+	6.34254437525152e-08	-1.48043894133108
19	48191906	48192807	.	2	+	6.37170594172116e-08	1.37828189340667
9	47082027	47082718	.	1	+	6.51265395302579e-08	-1.44039964775038
4	94946388	94947214	.	1	+	6.58899309454782e-08	-1.26226177809823
10	69479138	69480324	.	1	+	6.64900550120503e-08	1.53629553708548
5	106474472	106475255	.	1	+	6.69091955925185e-08	-1.3363115709569
8	78594920	78596014	.	2	+	6.69180400349779e-08	1.0359765739633
21	69275905	69277875	.	3	+	6.69326543705627e-08	1.36771752188963
1	78721846	78722369	.	1	+	6.69648938549292e-08	1.84422458255015
16	76375705	76376539	.	2	+	6.74407440961314e-08	-1.48129132596029
NW_017191278.1	45235	48366	.	2	+	6.74432181773499e-08	1.16299672663015
3	37853008	37853664	.	1	+	6.83402835270943e-08	-1.58153721011537
29	30985843	30986430	.	2	+	7.01013150716149e-08	-1.27455063087488
19	24253965	24255324	.	2	+	7.23303010739539e-08	1.16841391487087
23	4797694	4798980	.	2	+	7.23303010739539e-08	1.23474123737919
18	49210488	49211097	.	1	+	7.35707336624086e-08	-1.49849082704494
3	68710391	68711512	.	1	+	7.42574206109692e-08	1.66906879466359
6	17451214	17452222	.	2	+	7.42734705791852e-08	-1.16891424655037
1	154484566	154485140	.	1	+	7.51145988964425e-08	-1.46178628510405
12	31592005	31592698	.	1	+	7.51145988964425e-08	-1.58078310159025
NW_017197702.1	2683	5393	.	5	+	7.56915725432215e-08	1.2060762391349
11	5776477	5776978	.	1	+	7.62090494714367e-08	-1.55573119045211
27	30535078	30535614	.	1	+	7.78257916406515e-08	-1.9722340751077
16	45408991	45409817	.	1	+	7.81526130447806e-08	-1.15856740432983
29	46471150	46471891	.	1	+	7.82597986889342e-08	-1.31283488559999
17	31973761	31974889	.	1	+	7.91159822868226e-08	-1.41805501389477
5	87086229	87086703	.	1	+	7.97482848342173e-08	-1.61389723429675
2	110599975	110601116	.	1	+	7.99311908091732e-08	1.76590727091369
13	13262815	13263383	.	1	+	8.05719398813059e-08	-1.71699313394553
26	399140	399770	.	1	+	8.0645153603234e-08	-1.40621372011694
25	39634971	39635647	.	2	+	8.14306286492173e-08	-1.08245899351357
11	84935668	84936750	.	1	+	8.25105202940303e-08	-1.26486837286231
10	84607488	84608051	.	1	+	8.26300938401847e-08	-1.59894124171433
7	92700187	92701796	.	2	+	8.27584228209877e-08	1.25941685486799
22	2333095	2333546	.	1	+	8.35216701159436e-08	-2.43104347690116
9	28909405	28909962	.	2	+	8.35216701159436e-08	1.44150142884431
18	26934483	26935501	.	1	+	8.41421936815775e-08	1.23772036523232
22	54621823	54622307	.	1	+	8.45858869511805e-08	1.60175636838966
15	53070970	53071615	.	1	+	8.4748157600731e-08	-1.13670881608203
1	603887	604867	.	2	+	8.49195596867918e-08	-1.48244554341278
17	9975036	9975566	.	1	+	8.57304881079576e-08	2.44112532428182
3	110361562	110362274	.	1	+	8.62940462906191e-08	1.6643241684369
10	68168654	68170455	.	1	+	8.68360203554237e-08	1.24573987190719
3	107049755	107050186	.	1	+	8.78222774806373e-08	-1.303384444193
2	51736623	51737158	.	1	+	8.81739618039115e-08	-1.76180005388048
2	23809903	23810652	.	1	+	9.02320268544972e-08	-1.52550588573661
24	41745055	41745967	.	2	+	9.1969952064606e-08	1.08960719601881
6	4924547	4925221	.	1	+	9.32816477990265e-08	1.59015254997788
4	26130319	26130851	.	2	+	9.43099251150541e-08	-1.17892091409865
2	656690	657417	.	1	+	9.4385040762616e-08	1.1319896595176
1	21053188	21054063	.	1	+	9.44423428039187e-08	-1.61005577030705
23	17267538	17268354	.	1	+	9.74630666526807e-08	-1.30085841064834
18	60769441	60771495	.	2	+	9.77941780113705e-08	1.11944605614303
29	42363196	42364288	.	1	+	9.87187657881615e-08	1.14770615788119
10	29764614	29765349	.	1	+	9.88524953008111e-08	1.35098368315566
1	2803713	2804466	.	1	+	9.90972389338279e-08	-1.5224943046057
9	62311719	62312175	.	1	+	9.90972389338279e-08	-1.4196437201586
24	41748566	41749159	.	1	+	1.01002025506869e-07	1.68478388585345
17	593173	594279	.	1	+	1.01754623901431e-07	1.31872144610394
2	121036174	121036763	.	1	+	1.03595788317692e-07	-1.70884229124846
14	39023776	39025208	.	2	+	1.05355923621789e-07	1.2197953447549
23	20968712	20969594	.	1	+	1.09737015069981e-07	-1.53727205414944
1	17929731	17930865	.	2	+	1.09911075646459e-07	1.41306967966299
19	14157022	14157843	.	2	+	1.10102833044138e-07	1.2934426239804
16	76102026	76102620	.	1	+	1.10358353757332e-07	-1.76398109940473
5	98173988	98174652	.	1	+	1.12624667373735e-07	1.55773489485304
27	12528722	12529561	.	2	+	1.14882226207419e-07	-1.15169632821943
2	9178687	9179429	.	2	+	1.15375078526431e-07	-1.15525410066118
16	23716486	23717160	.	1	+	1.17469528040419e-07	1.53064249362721
11	4154020	4155133	.	1	+	1.19187815591466e-07	-1.44002732278538
2	15292723	15293188	.	1	+	1.19187815591466e-07	-1.3187987210881
21	4616811	4617834	.	1	+	1.19407207567465e-07	1.21449896294727
9	76887515	76887941	.	1	+	1.19407207567465e-07	1.41543937007593
19	10343051	10344768	.	2	+	1.20064953309541e-07	-1.03357978237794
21	21242993	21243431	.	1	+	1.20786055594511e-07	-1.47067409531688
18	22411278	22412298	.	1	+	1.20850518094538e-07	-1.17816371491765
8	40599364	40600445	.	2	+	1.20987565255907e-07	1.34709900865689
17	17378459	17379048	.	1	+	1.21302231884501e-07	-1.60024518362488
4	8634040	8634781	.	2	+	1.21543177210605e-07	-1.29286789993114
20	40246329	40247397	.	3	+	1.21829064507967e-07	1.34220951405156
1	71860507	71861131	.	1	+	1.23191531996913e-07	-1.87130662438234
7	102087396	102087756	.	1	+	1.23563832418004e-07	2.49037257578228
12	31457512	31458068	.	1	+	1.27195954118523e-07	-1.81423226977467
9	67407349	67408694	.	1	+	1.27891261969331e-07	-1.51905300607483
16	3547666	3548556	.	1	+	1.32255799180632e-07	-1.17885669088631
16	69437101	69437628	.	1	+	1.32255799180632e-07	-2.45760973867561
NW_017197607.1	2876	4824	.	4	+	1.33538613829105e-07	1.26852729048715
NW_017189794.1	10446	12859	.	4	+	1.33823806841229e-07	1.17786427328334
26	4564592	4565254	.	1	+	1.34287093735711e-07	-1.05748408626771
4	17173275	17173849	.	1	+	1.40168566933211e-07	-1.17487518617421
5	118595792	118596382	.	1	+	1.4048941374703e-07	-1.39383872340964
14	18251404	18252146	.	1	+	1.41588612948199e-07	-1.39204368525951
22	21438271	21438925	.	1	+	1.4363735727605e-07	-1.24876968059744
25	2889971	2890455	.	1	+	1.44888362228885e-07	-1.49943372209311
4	17433087	17433547	.	1	+	1.46861153631896e-07	-1.64289343550823
8	47327077	47328499	.	1	+	1.47107267586452e-07	1.43421005973278
9	30929272	30929863	.	1	+	1.47161583168216e-07	-1.76569063425833
26	26704260	26705080	.	1	+	1.48675237185238e-07	-1.40904915414146
20	62700371	62701012	.	1	+	1.51400389878815e-07	1.32961962622921
23	7409997	7410450	.	1	+	1.56282794778189e-07	-1.50981019528488
18	47245788	47247603	.	1	+	1.5806583079996e-07	-1.27460162133014
1	88793882	88794316	.	1	+	1.5840365092156e-07	-1.63979896867302
22	12478642	12479379	.	1	+	1.61646099798119e-07	-1.88622599653268
2	7789564	7790089	.	1	+	1.63196974423574e-07	-1.82561753023022
22	48453967	48455798	.	2	+	1.66336407967262e-07	1.11487978183448
24	3929377	3930561	.	1	+	1.70440270854996e-07	-1.21676917252593
23	15344519	15345428	.	1	+	1.71368302512716e-07	-1.29507681638695
16	54024516	54025258	.	1	+	1.72518978507455e-07	-1.61616678179839
21	34369878	34370544	.	1	+	1.73618801953577e-07	-1.13962334578783
4	92681910	92684180	.	2	+	1.73618801953577e-07	1.03191901582972
2	83522872	83524143	.	3	+	1.75280418207794e-07	1.20338723712622
1	147072821	147073505	.	1	+	1.75728295149331e-07	-2.0564520087431
12	64853649	64854301	.	1	+	1.76093566033726e-07	-1.58271746578493
4	108034645	108036234	.	2	+	1.79161838514074e-07	1.25383680388158
10	53775314	53775768	.	1	+	1.81322580868279e-07	-1.647241302532
11	3853060	3853780	.	1	+	1.81334568235395e-07	-1.30901199397303
21	65992748	65993827	.	1	+	1.81334568235395e-07	1.0542145367483
23	9775870	9776313	.	1	+	1.81334568235395e-07	-1.72617902958869
9	47072959	47073568	.	1	+	1.81597941697797e-07	-1.45535823203058
22	55759141	55760128	.	2	+	1.81758176329597e-07	-1.28292967950525
29	34534150	34534906	.	1	+	1.82338341865134e-07	-1.23562804533395
11	70488485	70489532	.	1	+	1.83161084010166e-07	-1.46939152087442
5	48500423	48501102	.	1	+	1.83323044982841e-07	-1.94192115137974
13	11347976	11348616	.	1	+	1.8332414049577e-07	-1.49900791156297
15	54500146	54501035	.	1	+	1.83786916783534e-07	-1.62778482883992
4	66795285	66796810	.	2	+	1.83786916783534e-07	-1.03357808964839
22	30062722	30063569	.	2	+	1.88432270262599e-07	-1.13589159296759
5	102576186	102578251	.	2	+	1.89018186879838e-07	-1.0520673881283
19	39794114	39794596	.	1	+	1.89427512999582e-07	-1.79808505154881
24	3921864	3922637	.	2	+	1.9273734309317e-07	-1.1068001200074
3	96978053	96978629	.	1	+	1.93818103735132e-07	-1.18338180465537
13	52356853	52357492	.	1	+	1.9443854749246e-07	-1.34607905559352
10	22388115	22388660	.	1	+	1.94826045963605e-07	-1.38968254119757
7	41675978	41676573	.	1	+	1.94826045963605e-07	-1.57879151286955
4	73981905	73983287	.	1	+	1.95200887021825e-07	-1.18895679849318
14	79336149	79336792	.	1	+	1.95443381377868e-07	-1.21284712449336
23	5796345	5797119	.	1	+	1.99020236217811e-07	-1.35597034405112
NW_017189517.1	17051543	17052390	.	2	+	2.00081549464318e-07	-1.10860285633412
2	82634970	82636125	.	1	+	2.06031160830523e-07	-1.43558494599979
18	48119667	48120845	.	3	+	2.09780495339754e-07	-1.18227293276364
1	152676690	152677715	.	2	+	2.11446103614475e-07	-1.20124940295599
13	45847150	45847814	.	1	+	2.11446103614475e-07	-1.23122940532215
19	18329635	18330219	.	1	+	2.12378819605831e-07	-1.49372277370679
2	34810381	34811194	.	1	+	2.12383155979694e-07	-1.46305350444168
6	98703419	98704186	.	1	+	2.1388874217184e-07	1.4463011633569
2	21988029	21988670	.	1	+	2.14134535029952e-07	-1.73351243934467
13	79654920	79656366	.	1	+	2.15328419994412e-07	-1.15669544353644
20	38486880	38487635	.	1	+	2.15393192916728e-07	-1.47120916914084
15	5370986	5373026	.	1	+	2.19119879471592e-07	-1.23949939508577
9	67307965	67309885	.	1	+	2.27764820040669e-07	-1.11922267633906
18	25690602	25691591	.	2	+	2.27846411300209e-07	1.07034666619236
28	3028852	3029521	.	1	+	2.2838500722197e-07	-1.38124507372568
6	114280727	114283591	.	3	+	2.2840785649161e-07	1.17992982321993
NW_017189624.1	18187	20718	.	3	+	2.32932367562266e-07	1.03778248481862
21	22746514	22749879	.	4	+	2.34083929367639e-07	1.2307795719503
5	32874072	32875221	.	2	+	2.36271277195867e-07	1.35202841047898
19	24884228	24884888	.	1	+	2.39364258425091e-07	-1.26390327720865
NW_017189962.1	527483	528512	.	2	+	2.42614210046005e-07	1.32110512547353
27	12010524	12011516	.	1	+	2.43441019189533e-07	1.14068482172945
10	60158476	60159825	.	1	+	2.43917963684892e-07	-1.8599941325858
11	86961229	86961926	.	1	+	2.44892341568067e-07	-1.16952580849565
3	118667791	118668442	.	1	+	2.45925723057934e-07	-1.47213311883822
8	1480780	1481299	.	1	+	2.51404023266505e-07	-1.58423982031994
NW_017189555.1	30608	31107	.	1	+	2.51404023266505e-07	-1.30565441222819
21	14273383	14274237	.	2	+	2.57010656935394e-07	-1.17161950293599
26	5737601	5738488	.	1	+	2.57810622137967e-07	1.55016534013663
18	59617695	59618508	.	1	+	2.58353305367315e-07	-1.81161721188282
19	57637499	57638169	.	1	+	2.61759715322093e-07	-1.55779916141905
5	5579528	5580906	.	1	+	2.6245486627225e-07	-1.18121391514763
NW_017189675.1	21764	24947	.	3	+	2.64355393242316e-07	1.30443019756918
11	74129779	74130560	.	1	+	2.65147710393129e-07	-1.7661911089856
12	51103311	51104180	.	2	+	2.74322513694172e-07	-1.16339393065636
9	60224897	60225332	.	1	+	2.75985260609563e-07	-1.46092393799829
10	77763896	77765738	.	3	+	2.81464815524536e-07	1.16625597738112
NW_017196539.1	4284	6970	.	3	+	2.86601156488955e-07	1.17279461766602
13	61058782	61060158	.	1	+	2.94985485657274e-07	-1.6436360971362
3	118811863	118812983	.	2	+	2.98982863489535e-07	1.19940750157201
5	110241529	110241953	.	1	+	3.0020790197773e-07	1.07006333028246
13	61441251	61441792	.	1	+	3.04863421053582e-07	-1.35622551923002
2	108556707	108557772	.	1	+	3.07038234975408e-07	-1.3377092832905
11	2391455	2392891	.	3	+	3.11592947582145e-07	1.12562815890459
24	30578997	30580225	.	1	+	3.13911169634756e-07	1.14130022779353
2	17349539	17350588	.	1	+	3.20301609254965e-07	-1.24718050380941
29	44081931	44082388	.	1	+	3.22630282361364e-07	-1.50837254914702
17	19046911	19047675	.	2	+	3.23406777148378e-07	-1.31395564804486
3	87055164	87056282	.	1	+	3.23772453397737e-07	-1.05938479665554
3	78341400	78341844	.	1	+	3.26127584237443e-07	-1.66450449066592
14	62824374	62825197	.	1	+	3.32147792818802e-07	1.1971334233849
2	113510512	113511026	.	1	+	3.34496002254942e-07	-1.51140214085311
3	107207818	107208486	.	1	+	3.35368662915618e-07	-1.41408804058373
21	69377750	69378195	.	1	+	3.38069365784739e-07	1.76017398409931
17	30787035	30787649	.	1	+	3.39562556290096e-07	-1.39962317111674
18	52162827	52163307	.	1	+	3.39562556290096e-07	-1.20224512345214
9	25771556	25772052	.	1	+	3.41139083071912e-07	-1.3456908047881
11	47696122	47696771	.	1	+	3.47970806908287e-07	1.59274021123176
13	61915297	61917530	.	3	+	3.50597413708949e-07	1.40383244703285
7	59662032	59663262	.	2	+	3.54961360195027e-07	1.22608283795207
12	34103626	34104931	.	3	+	3.55969846606002e-07	1.08578231078703
18	44063979	44065385	.	1	+	3.5998737155961e-07	-1.12017764380311
9	6941690	6942293	.	1	+	3.62770463975683e-07	1.59699362890969
15	17711321	17712019	.	1	+	3.68438323532947e-07	-1.4062455639602
20	21882801	21883651	.	1	+	3.72037964083753e-07	-1.21516269396589
8	73588476	73588945	.	1	+	3.76968429301621e-07	-1.32688669883645
17	16791548	16791995	.	1	+	3.78266552491583e-07	-1.54844469786465
25	33275539	33276084	.	1	+	3.81241517568685e-07	-1.7282725248518
24	58075770	58076669	.	1	+	3.85148128379046e-07	-1.58210183723497
15	31323921	31324369	.	1	+	4.01059558472846e-07	-1.48259111352664
21	25603496	25604171	.	1	+	4.01059558472846e-07	-1.42003852779004
9	31581517	31582288	.	1	+	4.01569550675972e-07	1.90626696727654
NW_017189530.1	43606	44991	.	2	+	4.07897106190649e-07	-1.09961836559589
9	28516800	28517293	.	1	+	4.08022300551054e-07	2.4515025450617
17	60746577	60749678	.	2	+	4.10418545809028e-07	1.43717949397887
6	46652260	46652926	.	1	+	4.16647934408833e-07	-1.57078548068576
NW_017195342.1	4079	6757	.	4	+	4.19606524203883e-07	1.0533675414758
15	29091643	29092823	.	2	+	4.19809778128601e-07	-1.23547073605011
4	58888382	58888929	.	1	+	4.23821366201719e-07	-1.64050349550111
8	101149566	101150331	.	1	+	4.30390576269658e-07	-1.4136338368906
9	31565223	31566240	.	3	+	4.30901419182578e-07	1.37734067665455
6	16131122	16132035	.	1	+	4.35171378340796e-07	-1.40898289322539
21	14908926	14909616	.	1	+	4.45206435200224e-07	-1.22804168780892
13	34124804	34125781	.	1	+	4.51566536943296e-07	1.44710890988276
21	34262630	34264008	.	2	+	4.53292640352818e-07	1.17274500322837
29	31334683	31335170	.	1	+	4.58552962229223e-07	-1.58999324302142
NW_017197566.1	4751	6985	.	3	+	4.58589293033243e-07	1.05331064304002
17	2807455	2808157	.	1	+	4.59294501505263e-07	1.75707083354789
1	148921052	148921756	.	1	+	4.60464706576507e-07	-1.39861294977689
23	39460067	39460631	.	1	+	4.61141900440459e-07	-1.60335431834322
17	512932	514617	.	1	+	4.61723260508337e-07	1.12879078614901
23	19002275	19002712	.	1	+	4.61723260508337e-07	-1.29789356604091
7	56697349	56698496	.	1	+	4.64206581655043e-07	1.51081878486603
28	42775761	42776359	.	3	+	4.68502703172754e-07	1.10542135234937
12	37172724	37173513	.	1	+	4.69659927659724e-07	-1.34679026330725
13	7351376	7352622	.	3	+	4.69659927659724e-07	1.0457600720447
5	45774384	45775196	.	2	+	4.69659927659724e-07	1.40454925523323
11	20841644	20842156	.	1	+	4.70126682390816e-07	-2.03797871863922
11	91978181	91979381	.	2	+	4.70504551545343e-07	-1.3959177058598
15	31474216	31474784	.	1	+	4.72553450145321e-07	1.6743615285758
5	27478700	27479183	.	1	+	4.78123675634784e-07	-1.18869195377288
1	72979690	72980141	.	1	+	4.79538450501828e-07	1.86057529790547
26	27745487	27745934	.	1	+	4.81893499177851e-07	-2.02739951548088
7	88889900	88890769	.	1	+	4.81998955903535e-07	-1.69591234044884
9	73875470	73876055	.	1	+	4.82487065563846e-07	-1.32413772778264
NW_017189516.1	57686231	57687158	.	1	+	4.84287942826769e-07	-1.87758986356699
15	57597952	57598434	.	1	+	4.94058012394757e-07	1.52919031468095
23	5716207	5717023	.	1	+	4.94647797959251e-07	1.35266072840569
7	59890184	59890853	.	1	+	5.01564519365744e-07	-1.71727744097185
18	25852706	25853176	.	1	+	5.03830856874322e-07	-1.55970857911403
8	45153315	45154281	.	3	+	5.08486886317501e-07	1.18252013987203
13	11987954	11988704	.	1	+	5.08811401357873e-07	-1.25576047285906
6	7575909	7576377	.	1	+	5.1052920467678e-07	-1.59957610068249
19	55773745	55774321	.	1	+	5.11723724325241e-07	-1.12400735391082
21	22845452	22849512	.	4	+	5.13773058839214e-07	1.44819705264624
NW_017189516.1	16860442	16860901	.	1	+	5.14539981832385e-07	-1.65018882581961
15	48870580	48871323	.	2	+	5.17544293476009e-07	1.08107074948295
28	27535253	27535726	.	1	+	5.17618906111725e-07	-1.23343881063797
21	23484414	23484953	.	1	+	5.18369520053816e-07	-1.69046947302081
5	112482451	112483264	.	2	+	5.18369520053816e-07	-1.10286847714982
23	37702444	37703387	.	1	+	5.19608702067055e-07	-1.64550422920695
7	64121862	64122661	.	1	+	5.23555388363056e-07	-1.36580728750394
5	110563948	110564953	.	1	+	5.24555217321607e-07	-1.40969793438282
11	66240537	66241100	.	1	+	5.25379023518172e-07	-1.70590676812592
11	68038901	68039803	.	1	+	5.29458385348835e-07	1.6039055831531
NW_017195455.1	683	2051	.	3	+	5.29458385348835e-07	1.26707866656974
2	13360903	13362735	.	1	+	5.36494501314021e-07	-1.26315332310029
10	74378162	74379734	.	1	+	5.43307932087526e-07	-1.1612010895798
10	90469332	90470113	.	1	+	5.46768050726286e-07	1.60282688666062
13	16477125	16478008	.	1	+	5.46768050726286e-07	1.59812310164209
9	60545623	60546832	.	1	+	5.47468014263756e-07	-1.24900396493615
19	42981839	42982319	.	1	+	5.59643566770878e-07	-1.28978375059261
2	88142866	88143477	.	1	+	5.60356670156903e-07	-1.89968193804665
13	72593190	72593888	.	1	+	5.60607968465877e-07	-1.24325280548125
2	6701842	6702535	.	1	+	5.64486211339819e-07	-1.22920571518053
1	1523985	1524819	.	1	+	5.64662671552194e-07	-1.56214869845647
13	73094062	73095093	.	1	+	5.66252074963338e-07	-1.69482415955959
NW_017190155.1	101502	102898	.	2	+	5.87318747219511e-07	1.33700179848753
12	71553288	71554006	.	1	+	5.87977093215756e-07	-1.51563540891895
24	7541592	7542720	.	2	+	5.90179768658385e-07	1.54636313762359
8	7505011	7505726	.	1	+	5.91029723621052e-07	-1.13697928006284
14	5920001	5921553	.	2	+	5.94750121618269e-07	1.39603469650523
18	64802766	64803202	.	1	+	5.95147852063666e-07	-1.34700232596341
21	15766581	15767358	.	1	+	6.0159250293335e-07	-1.34735589961909
2	74929312	74930004	.	1	+	6.02185730771403e-07	-1.35178296246381
4	5838382	5839041	.	2	+	6.02185730771403e-07	1.08292836228621
22	53317508	53318638	.	2	+	6.13682559352449e-07	-1.28468909455704
15	322838	323343	.	1	+	6.14515305536508e-07	-1.13131710518936
13	61422775	61423229	.	1	+	6.21222171964494e-07	-1.64705763703357
16	38679266	38679901	.	2	+	6.224408665748e-07	1.47770051421223
13	75616122	75617452	.	2	+	6.29524104553e-07	-1.10936300164555
NW_017189517.1	10262949	10263396	.	1	+	6.35364437849463e-07	-2.4737395957423
NW_017189516.1	20864210	20867174	.	2	+	6.37037820611791e-07	1.34378907020576
7	58936910	58938080	.	2	+	6.42471620501128e-07	1.16410377461221
17	591474	592533	.	2	+	6.42965192970008e-07	1.26814246605345
2	14253849	14254739	.	1	+	6.42965192970008e-07	-1.74288452306045
10	53768499	53769061	.	1	+	6.55845163512536e-07	-1.31890138425397
NW_017190155.1	103037	104035	.	3	+	6.73130859686049e-07	1.33818253310792
5	9293187	9294086	.	1	+	6.74780813551955e-07	1.34981980254053
2	6734183	6734981	.	1	+	6.8258377405412e-07	-1.48011913703192
2	23501994	23503170	.	1	+	6.8409726470982e-07	-1.23467192678472
NW_017192216.1	6539	8070	.	3	+	6.9183068787624e-07	1.11445974678483
NW_017192589.1	4315	6121	.	3	+	6.9183068787624e-07	1.10936075883622
29	43361357	43361923	.	1	+	6.97843730016157e-07	-2.04904204688989
15	44174092	44174689	.	1	+	7.00961923287307e-07	-1.68619659858086
13	58788335	58788954	.	1	+	7.06058899600771e-07	-1.29623012440521
12	52503333	52503851	.	1	+	7.086593064457e-07	-1.49412883892609
17	1992774	1993639	.	1	+	7.13399456436362e-07	-1.02177987864525
3	86653169	86654308	.	1	+	7.18173298676586e-07	-1.24470542906364
5	26096237	26097198	.	1	+	7.22423312174822e-07	-1.09064838887375
22	15093356	15094727	.	1	+	7.24680052129418e-07	-1.09807550045452
22	7631930	7632537	.	1	+	7.28967160995726e-07	-1.50704472092907
21	15556383	15557526	.	1	+	7.3574621474783e-07	-1.23842872633648
NW_017190051.1	128217	128745	.	1	+	7.37618860175963e-07	-1.26861992917793
15	64725593	64726104	.	1	+	7.38212750419038e-07	-1.57835045290467
NW_017189668.1	37229	38829	.	2	+	7.54629650594191e-07	1.00169209115905
18	3005732	3006518	.	1	+	7.80166380841243e-07	1.52761113073185
18	35446380	35447069	.	1	+	7.83003609714535e-07	-1.62826335500962
25	37103265	37103986	.	2	+	7.83022152711881e-07	-1.04841970571511
23	45475337	45477633	.	3	+	7.83042051477275e-07	-1.06001824225274
21	67340932	67341359	.	1	+	7.87768575975776e-07	1.41000294492192
5	32419818	32420681	.	1	+	7.90050221140327e-07	-1.14155226077437
13	12547214	12547672	.	1	+	7.92775199231202e-07	-1.59099488106359
9	73357595	73358939	.	1	+	7.92775199231202e-07	-1.15420304948102
NW_017193497.1	2354	3504	.	3	+	7.9994988061821e-07	1.18749435450283
13	45622123	45622758	.	1	+	8.00185481194382e-07	1.52663731651143
29	36649399	36649929	.	1	+	8.01781998316898e-07	-1.23265838702806
6	45385053	45386575	.	2	+	8.17029632277063e-07	1.04772327936726
7	103335361	103335887	.	1	+	8.19778617962608e-07	-1.66744451932255
11	98234664	98235188	.	2	+	8.22493937245564e-07	-1.00059034590528
26	42643008	42643805	.	2	+	8.22522755263032e-07	-1.18780193484127
NW_017189517.1	33342238	33344264	.	2	+	8.25193523297289e-07	1.14977838135923
17	17253338	17254316	.	1	+	8.41504846432706e-07	-1.58659638177818
10	20136782	20137897	.	2	+	8.561033301922e-07	-1.20919585745406
22	30044589	30045202	.	1	+	8.562255839913e-07	-1.24326019091624
16	24611906	24613154	.	1	+	8.57109169899015e-07	-1.39037530876454
7	90393155	90394395	.	1	+	8.79529261720092e-07	-1.25207599532735
18	48838690	48839731	.	1	+	8.81137109167859e-07	1.32676168724256
21	34426998	34427480	.	1	+	8.82920965673164e-07	-1.50208639225661
15	5151587	5152174	.	1	+	8.84633797136474e-07	1.46778872213444
22	2367472	2368781	.	2	+	8.84633797136474e-07	1.25969507230295
12	11644463	11645271	.	1	+	8.98446745010256e-07	-1.3533098883842
2	43713079	43714444	.	1	+	8.98446745010256e-07	-1.16350063310743
9	74179806	74180376	.	1	+	9.02878190778039e-07	-1.60529236843841
25	2412345	2413388	.	1	+	9.23787440555915e-07	1.53607718659377
1	147087201	147088073	.	1	+	9.25825700625377e-07	-1.51455892215224
5	106526769	106527219	.	1	+	9.2742362522231e-07	-1.62484821861493
11	20775832	20776513	.	1	+	9.27747993601475e-07	-1.18018827489862
NW_017189541.1	10832	11742	.	1	+	9.31279247531731e-07	1.26592234008241
13	80109749	80110302	.	1	+	9.58529597782603e-07	-1.89516229682358
1	79131629	79132547	.	1	+	9.683269957595e-07	-1.21304521909561
10	83688753	83689278	.	2	+	9.79965539956232e-07	-1.12985907416266
7	83251915	83252390	.	1	+	9.79965539956232e-07	-1.78595517534833
1	53369828	53370311	.	1	+	9.82134008917525e-07	1.81243591077835
4	6953953	6955146	.	1	+	9.82570816453852e-07	-1.79953795936691
10	81640241	81640761	.	1	+	9.93329445422274e-07	-1.85635338555428
2	50202416	50203133	.	2	+	9.9535617569164e-07	-1.26960403360074
22	50395545	50396871	.	1	+	9.9939685626891e-07	-1.24575778899941
25	11341513	11342285	.	1	+	1.00192599240566e-06	-1.31231273650062
8	36617072	36617646	.	1	+	1.00928380211763e-06	-1.60477544745238
21	22772592	22775508	.	3	+	1.01319850666261e-06	1.4217492072354
7	57195493	57196192	.	1	+	1.01470602113812e-06	1.42204771068332
26	20683478	20684113	.	1	+	1.02308309156567e-06	-1.76500458969565
5	66777859	66778674	.	1	+	1.02475442852038e-06	-1.28901206576247
13	46586897	46587426	.	1	+	1.0256399224342e-06	-1.17272531342597
18	7326460	7326915	.	1	+	1.02950730800126e-06	-1.80781831112332
29	51150552	51151366	.	1	+	1.02974986563675e-06	-1.30517518546652
26	29007145	29007731	.	1	+	1.03488203557544e-06	-1.64577515316892
18	18575083	18576451	.	1	+	1.03810748066415e-06	-1.17520889829598
3	99141582	99142419	.	2	+	1.06230318594367e-06	-1.26488011668288
5	96751676	96752515	.	2	+	1.06230318594367e-06	-1.08570726804254
18	4218903	4219747	.	1	+	1.0676129329571e-06	-1.16414342143789
18	15116494	15116932	.	1	+	1.08571935934007e-06	-1.20544172070764
21	34251120	34251815	.	1	+	1.08678598342198e-06	1.34825733745706
1	66235134	66237093	.	2	+	1.0909339635983e-06	1.20504936021211
1	89441403	89441915	.	1	+	1.11604319966239e-06	-1.56408052791321
9	37874858	37875797	.	1	+	1.12111728922772e-06	-1.34618820110301
NW_017193170.1	1735	4271	.	4	+	1.15742165520008e-06	1.21666624612502
3	18472258	18473289	.	1	+	1.15911806878189e-06	-1.22671004113276
26	16985003	16986137	.	1	+	1.16399636755929e-06	-1.44770297401254
NW_017189965.1	11015	11962	.	3	+	1.17834612393098e-06	1.18186583726663
14	48035166	48036099	.	1	+	1.18884973800254e-06	-1.35836596724854
5	99175013	99175504	.	1	+	1.19515214759757e-06	-1.61565659827546
4	37642465	37643244	.	2	+	1.19907867986265e-06	-1.28042111103753
1	75845182	75846179	.	3	+	1.22169371058255e-06	1.27085254000764
4	25379388	25380137	.	2	+	1.22234893383804e-06	-1.12223001835835
13	16467593	16469019	.	2	+	1.22937530068099e-06	1.03284865029469
8	62853259	62853961	.	2	+	1.23167742014945e-06	-1.03640943934917
10	77510161	77510731	.	1	+	1.24645853926544e-06	-1.88617237192246
20	14466831	14468022	.	1	+	1.26145036354753e-06	1.25850098340967
NW_017189574.1	377527	378793	.	2	+	1.26145036354753e-06	1.17723052151599
18	5467881	5469044	.	1	+	1.27103476965801e-06	-1.10560881651511
16	54785317	54786320	.	1	+	1.29271611778046e-06	-1.06490424276377
17	18792770	18793419	.	1	+	1.30242139860687e-06	1.22756958412115
1	96684340	96685513	.	1	+	1.30571127516721e-06	1.30945123166213
13	12395555	12396020	.	1	+	1.30875908409179e-06	-1.50444985193065
11	45676871	45677769	.	1	+	1.31719655449497e-06	-1.07958709765165
2	28446060	28447058	.	1	+	1.33536592932533e-06	-1.31073976435508
10	30677943	30678759	.	1	+	1.34747153138022e-06	-1.34759845709485
14	126216	127083	.	1	+	1.34785304310692e-06	1.38087264104234
6	45888025	45889630	.	2	+	1.34898865084017e-06	1.06428912167858
22	47808303	47809317	.	2	+	1.34956605504885e-06	-1.19631608804902
12	9456963	9457605	.	1	+	1.35425172488841e-06	-1.7150855700774
26	1051744	1052783	.	3	+	1.35425172488841e-06	-1.13214335689071
3	88990326	88991497	.	1	+	1.36642538367743e-06	1.22783768346368
25	9651152	9652586	.	2	+	1.38294493164047e-06	-1.03629077289463
10	60113750	60114757	.	1	+	1.39153218051254e-06	-1.29752890021638
23	7060553	7061550	.	1	+	1.42455157059464e-06	1.07216738932185
11	73331798	73332403	.	1	+	1.42935456909462e-06	-1.66791706190341
20	34122516	34124024	.	1	+	1.42947519438664e-06	1.23781625702494
11	68163245	68163871	.	1	+	1.44990842914097e-06	-1.16840012115875
14	65396186	65397404	.	2	+	1.45045255267401e-06	1.19781605458216
NW_017197001.1	814	2546	.	4	+	1.45419285344269e-06	1.08103278644146
1	56814489	56815317	.	1	+	1.46610187661139e-06	-1.26128914591629
17	5432361	5433128	.	1	+	1.48186075933935e-06	-1.19040730212687
21	15605904	15606651	.	1	+	1.490890218047e-06	-1.53408564662316
2	6914610	6915554	.	1	+	1.49943232507528e-06	-1.25782773327673
7	80425542	80426238	.	2	+	1.49943232507528e-06	-1.18279831793788
24	44576173	44576904	.	3	+	1.52976305382075e-06	1.13673917211091
3	112138066	112139298	.	1	+	1.53885882614569e-06	1.54815267870523
7	96824747	96826301	.	2	+	1.55881070888242e-06	1.10585384530285
9	63418852	63419701	.	1	+	1.56486885242868e-06	-1.54799323881072
20	13778519	13779539	.	1	+	1.56514925627671e-06	-1.33700179349723
14	79541381	79541970	.	1	+	1.57136317819761e-06	-1.02718104076851
22	50004406	50005236	.	1	+	1.57586323415602e-06	-1.24480692790721
1	153628878	153629508	.	1	+	1.59136883236094e-06	-1.22596803074826
3	41861405	41861963	.	1	+	1.59136883236094e-06	-1.31595513411281
19	53023519	53024093	.	1	+	1.61306504474959e-06	-1.71688885483995
17	18645841	18646402	.	1	+	1.62263822020982e-06	-1.2716592507189
14	19310369	19311020	.	1	+	1.63813177123288e-06	-1.37454414663307
7	50126040	50126492	.	1	+	1.64893014268155e-06	1.56683409708228
23	21501686	21502541	.	1	+	1.65646871917564e-06	-1.1477429396799
28	27269598	27270307	.	1	+	1.66261176528971e-06	-1.57346906533205
9	60244271	60244782	.	1	+	1.67528298034216e-06	-1.49375927863197
23	21109599	21110259	.	1	+	1.70912118938483e-06	-1.06868175246277
10	68879658	68880139	.	1	+	1.71480506345396e-06	-1.33776866863061
5	98722825	98723397	.	1	+	1.72411889289194e-06	-1.37288236629982
21	22851066	22854721	.	3	+	1.75222146389368e-06	1.5966668395199
10	65416005	65416816	.	1	+	1.75616627614375e-06	1.61533605887256
22	17284876	17286128	.	2	+	1.78112439157348e-06	1.15276150527204
1	51687985	51689442	.	3	+	1.78897415595444e-06	1.01337829274382
1	2815453	2816043	.	1	+	1.78947074433129e-06	-1.90081707698774
20	58426830	58428068	.	1	+	1.80063574753069e-06	1.12657157682348
29	42382888	42383821	.	2	+	1.8079548043257e-06	-1.11998580948505
12	9578159	9578735	.	1	+	1.82673956305622e-06	-1.59142848748484
24	32955174	32955786	.	1	+	1.83064018113114e-06	-1.34754377619721
6	6219587	6221751	.	3	+	1.83684801969328e-06	1.04866772636245
23	17152623	17153289	.	1	+	1.8465419941089e-06	-1.81934619976092
8	105592651	105593254	.	1	+	1.84975742534905e-06	-1.07551157432992
12	10094997	10095902	.	1	+	1.85293125173267e-06	-1.06905353881517
4	38092649	38093110	.	1	+	1.87995709771372e-06	-1.32353496857703
1	121576232	121577559	.	1	+	1.88822659699611e-06	-1.60671088007717
5	48467375	48467761	.	1	+	1.88822659699611e-06	-1.06348170218858
26	6109232	6109741	.	1	+	1.88871738905111e-06	-1.55128601631738
11	19929571	19930075	.	1	+	1.90588625598453e-06	-1.99934847053741
5	106283664	106284488	.	1	+	1.91003920335228e-06	-1.44629783385711
28	27289044	27289676	.	1	+	1.91171771979819e-06	-1.48751347696194
1	136508668	136509147	.	1	+	1.91308443595741e-06	-1.38163046426592
2	120793263	120793647	.	1	+	1.91314773810034e-06	-1.52004617194385
17	30785912	30786488	.	1	+	1.91927263511861e-06	-1.34951697112747
2	43875895	43876506	.	1	+	1.92412521112323e-06	-1.76964779166119
7	38758560	38759450	.	3	+	1.92412521112323e-06	1.32543760242845
20	20444133	20444873	.	1	+	1.93362497004189e-06	-1.3916557905531
25	32680067	32680653	.	2	+	1.94518869496277e-06	-1.16170459494935
NW_017195849.1	4573	5314	.	2	+	1.95666802741721e-06	1.1163298983275
23	30746673	30747300	.	1	+	1.97964507180015e-06	1.2637133632225
21	5919440	5921399	.	2	+	1.98288302808316e-06	1.05461708719039
19	38057362	38057871	.	1	+	2.00188213913363e-06	-1.16329127950927
14	263097	263980	.	1	+	2.01618328613336e-06	1.32959194152114
1	70979802	70980254	.	1	+	2.02093556184498e-06	-1.75138672049476
19	51291900	51292693	.	1	+	2.02273239398443e-06	-1.21357685496003
21	58721950	58724160	.	2	+	2.06927746536998e-06	1.31380870499063
13	54449039	54449499	.	1	+	2.07096119116805e-06	1.31631505614404
11	45665455	45666030	.	1	+	2.09413398355847e-06	-1.22372694057399
1	89453692	89454505	.	1	+	2.09450114826469e-06	-1.2083764966608
10	76997225	76998481	.	1	+	2.10409438381967e-06	-1.10882706938164
9	47142452	47142907	.	1	+	2.10573028340609e-06	-1.40135969855891
19	47599966	47601242	.	1	+	2.12004609373968e-06	-1.33874339833464
20	28904081	28904561	.	1	+	2.14514327308683e-06	-1.78861232650586
22	7290722	7291293	.	1	+	2.1492820609126e-06	-1.56285978453134
12	67918891	67919534	.	1	+	2.17043753404411e-06	-1.48275741142189
13	80798522	80799919	.	1	+	2.19175863558954e-06	-1.04574489917853
NW_017190111.1	303	2260	.	3	+	2.24137900168423e-06	1.2907647255041
6	58372370	58373888	.	2	+	2.24388864801627e-06	1.13116418662004
22	12272374	12273374	.	1	+	2.26005633068313e-06	1.41518391457599
1	127893488	127894363	.	1	+	2.2605855784118e-06	1.50769804551131
25	32993421	32994143	.	1	+	2.26870714102754e-06	-1.36454867651615
17	60256918	60257841	.	1	+	2.28302451872435e-06	-1.37362555486814
13	79358946	79359382	.	1	+	2.28353125114399e-06	-1.6117628754553
3	36638868	36639330	.	1	+	2.28353125114399e-06	-1.36310365717142
16	52328329	52328843	.	1	+	2.28855712281959e-06	-1.58133431908153
2	40492361	40493097	.	1	+	2.30701393836448e-06	-1.49867476588999
17	16172664	16173085	.	1	+	2.33513952106319e-06	1.51986625855383
6	90407612	90408743	.	2	+	2.36446625456193e-06	1.37341684535353
1	56843736	56844236	.	1	+	2.39488186226728e-06	-2.32319299916543
NW_017189516.1	65193249	65194133	.	1	+	2.39666197432354e-06	-1.09050140833454
23	37604504	37605192	.	2	+	2.3982797518898e-06	-1.0959212175529
22	35238335	35239184	.	1	+	2.40698719309612e-06	-1.18738733884179
2	16992755	16993273	.	1	+	2.41498381082324e-06	1.26977744883935
4	106988992	106990095	.	1	+	2.41498381082324e-06	1.41249042183466
10	23035266	23035798	.	1	+	2.41551399822117e-06	-1.52323534747502
NW_017189525.1	24514	24862	.	1	+	2.43250194262765e-06	1.40649319208287
25	26475785	26476551	.	1	+	2.46304735658815e-06	-1.26290750926254
12	71041359	71042232	.	1	+	2.46868232859483e-06	-1.58217410293315
2	194061	194775	.	1	+	2.46982164068778e-06	-1.19305183117591
21	62377953	62379051	.	1	+	2.47519174271698e-06	-1.13669035122199
25	37108396	37109773	.	2	+	2.47519174271698e-06	-1.18931841211752
6	67316605	67317817	.	1	+	2.47519174271698e-06	1.12261188405098
29	44571647	44572094	.	1	+	2.49584844927572e-06	-1.20678890750195
23	19917468	19918124	.	2	+	2.50690706612037e-06	-1.07368933955159
15	44920072	44920510	.	1	+	2.50875006222567e-06	-1.35270493916733
25	33254892	33255261	.	1	+	2.51124098645031e-06	-1.13928859216753
19	51546392	51547494	.	1	+	2.54596817956237e-06	-1.37295888735682
29	41167730	41168711	.	2	+	2.54835450363317e-06	-1.00821486944048
NW_017197634.1	2972	5046	.	5	+	2.57905880076377e-06	1.04114721650036
19	23352135	23352728	.	1	+	2.58209695405059e-06	-1.37658168410858
13	67210245	67211100	.	1	+	2.59441831237499e-06	-1.17110152443806
15	52574633	52575089	.	1	+	2.60634862407127e-06	-1.41543945984485
26	42696425	42696935	.	1	+	2.64091363948045e-06	-1.52834938560628
7	90802791	90804145	.	3	+	2.64882364838558e-06	-1.00834432277427
NW_017195377.1	6159	8152	.	4	+	2.68262836735369e-06	1.17938930472785
6	92971640	92972627	.	1	+	2.69761972098467e-06	-1.62895323248228
25	24812040	24813137	.	1	+	2.7070745890226e-06	-1.28150937325353
25	35425011	35425751	.	1	+	2.77407262671884e-06	-1.22476735412825
26	4528646	4529607	.	1	+	2.7807633704568e-06	-1.6575404761097
16	64108967	64109399	.	1	+	2.79346470609375e-06	-1.66980444550678
23	7366078	7366539	.	1	+	2.79346470609375e-06	-1.64172246660386
28	18878199	18879369	.	1	+	2.7975955224445e-06	1.33927180064749
3	112221411	112221861	.	1	+	2.7975955224445e-06	1.43978934574227
12	67448685	67449343	.	1	+	2.83537105590907e-06	-1.80461574785629
27	8580094	8580726	.	1	+	2.83537105590907e-06	-1.92074718051991
3	13980964	13981553	.	2	+	2.83537105590907e-06	-1.11917678431151
13	80184305	80187470	.	1	+	2.84276410722418e-06	-1.25926637186588
4	60187751	60188712	.	1	+	2.85282013099239e-06	-1.16503259999087
17	18166935	18167817	.	1	+	2.85443465648303e-06	-1.36420593221856
12	68074805	68075574	.	2	+	2.89989106834308e-06	-1.13966170267788
14	79333977	79334672	.	1	+	2.90590512727813e-06	-1.56216411215172
1	81799076	81799783	.	1	+	2.90795321167573e-06	1.25801276723645
13	43773260	43773720	.	1	+	2.92563067075632e-06	-1.67463833639725
17	19934322	19934945	.	1	+	2.94901504144677e-06	1.31840858145307
4	17092335	17093494	.	2	+	2.95745448360273e-06	-1.07685833341315
1	114162883	114163324	.	1	+	2.96777623665307e-06	1.65927045687389
27	21725316	21726511	.	3	+	2.98234352526119e-06	1.25814349968057
16	71591559	71592481	.	1	+	2.98479717389259e-06	1.30842184148473
13	12735296	12736228	.	1	+	3.02657311396329e-06	-1.34464414783314
12	67626580	67627663	.	1	+	3.03838836055793e-06	-1.40469636936034
19	47872986	47874060	.	1	+	3.04899117830858e-06	-1.30097477450478
12	68061995	68062722	.	2	+	3.05361338246092e-06	-1.04533722862114
15	52524746	52525469	.	1	+	3.06754059218832e-06	-1.58926485041362
14	37834677	37835688	.	2	+	3.07138973403396e-06	-1.0332865404403
10	22641342	22642248	.	2	+	3.07256768009149e-06	-1.05767514861003
15	18665161	18667071	.	2	+	3.11970651849552e-06	1.05275648816764
5	111073454	111074596	.	1	+	3.15688611832065e-06	-1.45796289600374
13	77330171	77331360	.	1	+	3.16410668514481e-06	-1.17391147768041
28	32552488	32556311	.	3	+	3.17373285978882e-06	1.46186636117523
24	34528762	34530463	.	1	+	3.19465396690309e-06	1.15064909555605
1	56675928	56677020	.	1	+	3.21436774053649e-06	1.43769673957191
17	13456062	13457156	.	2	+	3.21436774053649e-06	1.33641644760593
6	98417418	98418150	.	1	+	3.23562034449467e-06	-1.38085278323137
4	58829375	58829849	.	1	+	3.25422712935175e-06	-1.3781174262897
24	54434315	54434772	.	1	+	3.2880996979009e-06	-1.63572360149049
10	22230829	22232106	.	1	+	3.32485520932068e-06	-1.13435386125101
22	39519518	39520333	.	1	+	3.34528226669581e-06	-1.37888913743897
NW_017189516.1	30814663	30816439	.	1	+	3.35577956632008e-06	-1.06192082674879
3	16082170	16082717	.	1	+	3.37442704129955e-06	1.82587288546609
7	41669175	41670295	.	3	+	3.37442704129955e-06	-1.31743285384954
13	45851589	45851926	.	1	+	3.44806530513934e-06	2.09296343555506
17	5891174	5891633	.	2	+	3.45115064753536e-06	-1.12608270385525
9	30452546	30453134	.	1	+	3.45277759691175e-06	1.8452292968404
1	143661280	143661715	.	1	+	3.46169554281592e-06	-1.72824267628231
19	43910628	43911066	.	1	+	3.48160573861696e-06	-1.792679774177
12	87004615	87005705	.	1	+	3.50609199166818e-06	1.3613106643044
17	16912794	16913617	.	2	+	3.54683562167148e-06	-1.04889402528931
3	61282920	61283283	.	1	+	3.56216461759501e-06	1.89212477650385
12	13013377	13014450	.	3	+	3.56888266093664e-06	1.32041719107867
10	57135254	57135578	.	1	+	3.62493707478681e-06	1.64394031844232
9	9310942	9312306	.	2	+	3.63780174004206e-06	1.47250026821603
1	142301095	142301672	.	2	+	3.64335128727787e-06	-1.1075806610892
11	25436919	25437549	.	1	+	3.67989718551785e-06	-1.42534139891888
17	16713150	16713742	.	1	+	3.67989718551785e-06	1.38441613358301
NW_017189541.1	63571	64513	.	2	+	3.67989718551785e-06	-1.19431779043578
6	68221363	68221824	.	1	+	3.70303129512165e-06	-1.53335589614112
17	2075873	2076429	.	1	+	3.70510324685251e-06	-1.52508957061415
3	69942898	69943429	.	1	+	3.72132984119541e-06	-1.5760446748481
13	67403070	67403714	.	1	+	3.74322697433313e-06	1.45664347013018
7	90567494	90568035	.	1	+	3.76239519255382e-06	-1.18621718532984
21	44701309	44702167	.	1	+	3.77885960254593e-06	-1.39659674375792
1	113888815	113889641	.	2	+	3.79083584987054e-06	-1.13677295082739
NW_017189517.1	33381135	33383205	.	4	+	3.8264519603573e-06	1.25077681315149
19	8987756	8988289	.	1	+	3.82855728431182e-06	-1.33735307399813
13	64489577	64490175	.	1	+	3.84237367581335e-06	-1.60593829502064
12	11548894	11549476	.	1	+	3.84646429529159e-06	-1.07785002456938
24	7400860	7401649	.	1	+	3.84646429529159e-06	1.26315056609853
15	44138783	44139484	.	1	+	3.86796624230864e-06	-1.06962947707827
2	43848240	43849258	.	1	+	3.87985286678846e-06	-1.51140137637792
4	21144513	21145115	.	1	+	3.91241898594568e-06	-1.63719701259365
22	22168188	22169843	.	3	+	3.94779029856859e-06	1.30349861081441
10	85582163	85582715	.	1	+	3.95869430559608e-06	-1.93946967321174
9	89636332	89637009	.	1	+	3.96625907097514e-06	-1.20796114319481
7	72036925	72037526	.	2	+	3.97624741729081e-06	-1.20237420403561
15	31826491	31827077	.	1	+	3.9872497417283e-06	-1.44962761038274
24	58585037	58585440	.	1	+	4.00647064197498e-06	1.38847712771538
23	30116024	30116611	.	1	+	4.02835465616687e-06	-1.58147891714861
19	31874738	31876026	.	2	+	4.02887685227904e-06	1.36931882456699
NW_017191071.1	3292	6328	.	4	+	4.02887685227904e-06	1.02432480177838
NW_017189524.1	6615	8949	.	2	+	4.07708975987085e-06	1.13274053759596
7	49503004	49503794	.	1	+	4.14774081842552e-06	-1.19522471777075
NW_017189516.1	26855388	26856126	.	1	+	4.1978391563461e-06	-1.19090086485276
3	69678412	69680455	.	1	+	4.20990506903621e-06	-1.09790752352393
5	102598451	102599289	.	1	+	4.2226243732891e-06	-1.0572830478345
22	56859700	56860217	.	1	+	4.233931153156e-06	-1.54298631828016
5	110577231	110578644	.	2	+	4.23692247864547e-06	-1.34977636976528
16	70304904	70305635	.	1	+	4.24616541949478e-06	-1.56311382370886
20	22427984	22428812	.	2	+	4.3700114544158e-06	-1.06688639380605
7	1823061	1823667	.	1	+	4.40114850142186e-06	-1.38920489354735
16	75647247	75647691	.	1	+	4.40903608884988e-06	1.39421782003932
11	43870442	43871617	.	3	+	4.4250659863038e-06	1.01451694843538
5	74367289	74367962	.	1	+	4.43120979527464e-06	1.6554485576378
10	53079699	53080098	.	1	+	4.45075084090464e-06	1.42681427981666
21	68393019	68393785	.	1	+	4.45075084090464e-06	-1.28291983126936
NW_017189541.1	473313	473768	.	1	+	4.46016862237583e-06	1.32255791119271
14	44860301	44861368	.	2	+	4.46465005440296e-06	-1.15300975892184
23	29593650	29594334	.	1	+	4.46465005440296e-06	-1.49872135130332
28	15193890	15194863	.	2	+	4.48835587982112e-06	-1.12214977414431
7	14889969	14890963	.	1	+	4.48898048254281e-06	1.30728025716386
5	110820205	110821399	.	1	+	4.55058259574355e-06	-1.06914056251058
24	49420215	49420735	.	1	+	4.58959673778219e-06	-1.33165028805258
19	40387172	40387814	.	1	+	4.63502251698457e-06	-1.15733700612288
12	10811911	10812963	.	2	+	4.68486191915118e-06	1.04727294329293
17	600144	601819	.	2	+	4.70066521654531e-06	1.23375340862099
18	9696411	9697477	.	1	+	4.74386110678085e-06	1.53021818265023
3	7135214	7136076	.	1	+	4.74706756704424e-06	-1.54954822651917
1	89504543	89506222	.	1	+	4.75313124883354e-06	1.08707607826532
NW_017189516.1	39147758	39148599	.	1	+	4.75313124883354e-06	-1.51607033179454
5	98516230	98516969	.	1	+	4.78838999712342e-06	-1.45657215978228
NW_017189675.1	4282	7551	.	3	+	4.79485331394994e-06	1.37347027817918
10	10400490	10401869	.	2	+	4.82817184540805e-06	1.06504701139367
17	35905232	35905842	.	1	+	4.83121567128309e-06	-1.49539722343393
NW_017189762.1	12931	13971	.	2	+	4.83121567128309e-06	1.22320930641423
17	66733645	66734904	.	1	+	4.85646692208509e-06	1.07281180308724
25	26447432	26448206	.	1	+	4.85722203668339e-06	-1.25773969378925
10	90115303	90115689	.	1	+	4.89548393476961e-06	1.51274103202397
22	43903710	43904401	.	1	+	4.90446657933971e-06	-1.22130975391257
NW_017192413.1	5891	7098	.	2	+	4.92187243311098e-06	1.06063894843578
21	57138192	57139011	.	1	+	4.98748533732795e-06	1.32366312208341
5	105195003	105196902	.	1	+	5.01865460662798e-06	1.01554134799363
8	100979387	100980540	.	1	+	5.04549490039775e-06	-1.14498392274406
5	107275863	107277389	.	1	+	5.10853566691179e-06	1.26455928466403
8	43990817	43991346	.	1	+	5.27190402355339e-06	-1.70006153806446
16	58758853	58759532	.	1	+	5.28971018242391e-06	-1.20928851422925
10	53785568	53786057	.	1	+	5.28973067915798e-06	-1.46725890622356
11	4155625	4156423	.	1	+	5.35912497167369e-06	-1.16008688737472
22	53138649	53139607	.	1	+	5.38469057262089e-06	-1.05968661860386
28	2739481	2741136	.	2	+	5.44738779770609e-06	1.06183659924044
29	31016408	31017191	.	1	+	5.46949931339334e-06	-1.55559838669146
1	20886573	20887401	.	1	+	5.49100677570039e-06	-1.25273138390851
1	142695671	142696766	.	1	+	5.52462551134549e-06	-1.14308394811453
21	20714339	20715666	.	2	+	5.52543319012133e-06	-1.01349583201
NW_017192607.1	1049	3014	.	3	+	5.58433387637855e-06	1.27485998033039
NW_017190085.1	24383	25835	.	2	+	5.64259735361562e-06	1.15393141191228
7	23465847	23466994	.	1	+	5.67895945948067e-06	-1.38687600940464
9	73710086	73710887	.	1	+	5.69103361453614e-06	-1.23901251531534
13	80818854	80819760	.	2	+	5.69290629226648e-06	-1.11640076415245
13	51039289	51039997	.	1	+	5.70916988210738e-06	-1.47353789682418
16	3996547	3997048	.	1	+	5.76934165587711e-06	-1.42569898711862
21	54927176	54927741	.	1	+	5.7914014496903e-06	-1.10564071871998
14	48164732	48165752	.	1	+	5.81796761116645e-06	-1.25343256150308
11	97949720	97950321	.	1	+	5.82203164619683e-06	-1.44697592054961
7	84211026	84211847	.	2	+	5.8257320828036e-06	-1.25283996813604
14	20826483	20827510	.	2	+	5.90087053723724e-06	1.35536484079731
20	11436598	11437937	.	1	+	5.93481217074726e-06	1.08394589789737
1	605969	607009	.	2	+	5.94075347491783e-06	-1.26981029499806
21	15726403	15728082	.	2	+	5.95840139560392e-06	1.15370100935224
11	20889333	20890001	.	1	+	5.98114182419506e-06	-1.55059621870858
15	31326015	31326471	.	1	+	6.06644915281071e-06	-1.09154865594245
12	56474309	56474842	.	1	+	6.08184682542689e-06	-1.3655449462674
11	69142409	69143679	.	1	+	6.09855912069617e-06	-1.10338586321371
13	76875126	76876484	.	1	+	6.10629764515892e-06	-1.10716645373392
11	431492	432230	.	1	+	6.13943366556838e-06	-1.44726534256451
23	5617677	5618385	.	1	+	6.15023964586621e-06	-1.2884859151249
19	45797506	45797965	.	1	+	6.18652542502769e-06	-1.4989294727092
13	78792055	78792515	.	1	+	6.20383907132522e-06	1.25980778520214
7	65392754	65394692	.	1	+	6.21705732939865e-06	1.10312289724936
3	99801008	99801552	.	1	+	6.22433385124767e-06	-1.39199183963747
21	57179764	57180907	.	1	+	6.23643125653076e-06	1.12378961365149
NW_017197463.1	5424	6887	.	3	+	6.26045620707441e-06	1.17591637546156
NW_017189962.1	484621	485474	.	1	+	6.3244075587462e-06	-1.15522644329025
8	484788	485604	.	1	+	6.34753019506796e-06	1.25712032811261
23	13175713	13176376	.	1	+	6.3781887812885e-06	-1.55139111078467
12	11264648	11265212	.	1	+	6.39361647904756e-06	-1.88996658602325
13	78058728	78059143	.	1	+	6.44470171223701e-06	-1.2607802649034
7	90346739	90347225	.	1	+	6.46745345615697e-06	-1.4292674140331
12	10112747	10114240	.	1	+	6.51572459190233e-06	-1.22794612215115
2	84161479	84162270	.	2	+	6.54069367738201e-06	1.11457847174163
1	68161340	68161848	.	2	+	6.56055249455871e-06	-1.14469975563806
28	32007061	32008000	.	1	+	6.5642775228543e-06	1.28479430694898
11	3681635	3681969	.	1	+	6.56911174743387e-06	1.84308694899294
25	20091814	20092405	.	1	+	6.60259248993444e-06	-1.17745598604605
3	20034210	20035133	.	1	+	6.60656893792205e-06	-1.09220088672152
2	114538477	114538962	.	1	+	6.61218296742033e-06	-1.29965154575433
14	15669381	15670298	.	2	+	6.68594356561454e-06	-1.01609641549359
25	37260124	37260858	.	1	+	6.69461864069391e-06	-1.35294946324121
12	52333442	52333922	.	1	+	6.6962707792787e-06	-1.70168704514415
2	6708044	6709249	.	2	+	6.6962707792787e-06	-1.08081996613279
24	43726160	43727215	.	2	+	6.6962707792787e-06	-1.30194021276617
NW_017192054.1	22459	26248	.	5	+	6.76174090258905e-06	1.36117417869516
10	97188998	97189676	.	2	+	6.78363716623663e-06	1.74525119828528
3	1681989	1683791	.	1	+	6.80617287712345e-06	1.07383075262047
5	94047905	94048535	.	1	+	6.90848070296016e-06	-1.2315515242761
NW_017189516.1	20858043	20860922	.	3	+	6.93229031687204e-06	1.13408238997406
22	42803152	42804095	.	1	+	7.0013683863644e-06	1.36432093325187
NW_017189962.1	498413	499060	.	2	+	7.07533614479333e-06	1.14333748626063
29	17208793	17209405	.	1	+	7.07679169464298e-06	-1.54090715422604
10	78356615	78358851	.	4	+	7.13651063439009e-06	1.23008017482924
11	89141800	89142837	.	2	+	7.17503011888995e-06	-1.09985538877532
18	49470211	49471811	.	1	+	7.22676130638626e-06	-1.13573418039243
14	21743989	21744642	.	1	+	7.306021136655e-06	-1.49770153391428
11	70735980	70736670	.	1	+	7.51908636712829e-06	-1.58028697358417
15	310535	311193	.	1	+	7.52830402608737e-06	-1.35381047282665
27	43061713	43063193	.	2	+	7.52861826151821e-06	1.09984967659719
28	43689227	43690707	.	2	+	7.61530024325209e-06	1.05209458274791
7	107304701	107306023	.	1	+	7.61975288915331e-06	-1.12668907008071
14	94171578	94172272	.	1	+	7.62980967413335e-06	-1.2530592988612
22	56754027	56754461	.	1	+	7.62980967413335e-06	-1.70514530940715
3	75697782	75698618	.	1	+	7.6971866348604e-06	-1.2323399347589
18	36793085	36793857	.	1	+	7.8045802723583e-06	-1.75774808060315
12	54233816	54235084	.	1	+	7.85385442794256e-06	1.366113874397
20	3815124	3816027	.	1	+	7.89029302040165e-06	-1.01993291801662
15	53121980	53122963	.	2	+	7.92854809309442e-06	-1.16493492323692
NW_017189673.1	4797	6461	.	2	+	7.92854809309442e-06	1.14889800235128
6	7499536	7500914	.	2	+	7.93361740316299e-06	-1.19544518963135
NW_017189818.1	149024	152187	.	3	+	7.93937306528432e-06	1.04909373402063
19	23052390	23053780	.	1	+	7.97397503607929e-06	-1.08646892005143
8	101099933	101100970	.	1	+	7.97783356621133e-06	-1.16399609230372
28	37173774	37174715	.	1	+	7.98854478100072e-06	-1.66406491724242
5	102113798	102114587	.	1	+	7.98854478100072e-06	-1.20701718944596
1	42850361	42850832	.	1	+	8.04867929931943e-06	-1.7955546269988
10	91005033	91005405	.	1	+	8.04867929931943e-06	1.69897090172489
5	69729770	69730219	.	1	+	8.04867929931943e-06	-1.96719523958346
12	75292887	75293670	.	2	+	8.1092238809339e-06	-1.01051195217084
19	27378696	27379235	.	1	+	8.13023070694187e-06	-1.53636212059414
11	47597450	47598043	.	1	+	8.18989015838991e-06	-1.22037333478026
23	39098825	39099864	.	2	+	8.2203999467566e-06	-1.08656382416554
5	74496464	74496951	.	1	+	8.29747443176828e-06	1.2557342691915
22	7238134	7239243	.	1	+	8.43797958151841e-06	-1.13873148394405
11	48469265	48469942	.	1	+	8.45339391923634e-06	-1.58342693134079
10	101045284	101046302	.	1	+	8.4568449069819e-06	1.0691417353886
2	122512330	122513933	.	1	+	8.49798432618949e-06	-1.07000587656732
9	32447923	32448358	.	1	+	8.49803462814442e-06	-1.36556537010603
18	7080012	7080448	.	1	+	8.5804548739017e-06	-1.69836650043975
25	41730911	41732225	.	1	+	8.5804548739017e-06	1.527728321806
11	49465770	49466574	.	1	+	8.74930517905912e-06	-1.18012607859534
4	95266153	95266990	.	1	+	8.74930517905912e-06	-1.57078859909774
5	21698383	21699055	.	1	+	8.76159664187538e-06	-1.11712793024948
13	81009373	81010008	.	1	+	8.76666377602232e-06	-1.30724438305896
19	37780530	37781388	.	1	+	8.77700881494579e-06	-1.15708129049779
NW_017189516.1	45193522	45194333	.	1	+	8.77999577091417e-06	-1.50725133718585
2	66303768	66304998	.	3	+	8.84715041715134e-06	1.26352972782367
11	105939386	105941535	.	2	+	8.85363119669895e-06	1.24903477769611
22	53068599	53069753	.	2	+	8.85994167296647e-06	-1.13045943088627
5	102703919	102704605	.	1	+	8.87962269703747e-06	-1.02101326260605
2	121029781	121030651	.	1	+	8.91714558914835e-06	-1.52146752234247
16	11296109	11296643	.	1	+	8.92908571478262e-06	-1.4005227699167
19	61391507	61392210	.	1	+	8.96464610554318e-06	-1.47732329784965
1	155460268	155462224	.	1	+	8.97759531449402e-06	-1.23467970583492
2	121087488	121088046	.	2	+	8.98904900055838e-06	-1.58436328307547
NW_017190051.1	106223	106661	.	1	+	9.22455100913793e-06	-1.53179495910988
9	26018473	26019462	.	2	+	9.24299607085726e-06	1.02463386310269
10	60166212	60166847	.	1	+	9.37381033450352e-06	-1.03176708504195
NW_017189525.1	23287	23978	.	1	+	9.39656233482406e-06	1.4079771685918
14	56558351	56559353	.	1	+	9.40664870299127e-06	-1.23581996817951
28	27818684	27820575	.	1	+	9.43839815578269e-06	-1.07879103347728
18	45090757	45092050	.	1	+	9.43861838760295e-06	1.12878492560147
28	31892342	31892691	.	1	+	9.49506338210778e-06	1.09029022130663
8	53009295	53009973	.	1	+	9.51330130552535e-06	-1.22594382086845
28	31970255	31971182	.	1	+	9.622819606591e-06	-1.39671817765947
14	18309589	18310319	.	1	+	9.63014930637372e-06	1.50112453626348
21	65903137	65905006	.	1	+	9.72439929341126e-06	-1.0723983258761
NW_017189668.1	4761	5883	.	1	+	9.73992674032922e-06	1.03304029846033
22	55635654	55636538	.	1	+	9.77343584984176e-06	-1.08083759842767
23	18298586	18299345	.	1	+	9.7813561299366e-06	-1.67088176691941
1	75698915	75699613	.	1	+	9.81465040552691e-06	-1.50428561820396
1	110655096	110655569	.	1	+	9.83124889420973e-06	-1.18835459199845
6	88844333	88845095	.	1	+	9.83124889420973e-06	-1.71957754364539
13	17509380	17509871	.	1	+	9.83964609466299e-06	1.25614833990103
3	100033727	100034335	.	1	+	9.95595259980943e-06	-1.05517666280174
23	23668751	23669485	.	1	+	9.98489633476869e-06	-1.11419674300489
14	19957010	19957515	.	1	+	9.99388922913967e-06	-1.60584220074314
2	45333393	45334532	.	2	+	1.00141197151084e-05	1.0286454145898
1	94901550	94902229	.	1	+	1.01956140156958e-05	-1.05981528760044
5	102723482	102723757	.	1	+	1.02865083339393e-05	-1.24983530649193
19	21509444	21510365	.	1	+	1.03341825107356e-05	1.43126365312383
5	74256694	74257611	.	1	+	1.03712181976565e-05	-1.19445428047744
8	24934296	24934727	.	1	+	1.04012384057546e-05	-1.5578754658202
7	41774793	41775671	.	1	+	1.04223264392028e-05	-1.16865817677144
14	33197162	33198037	.	1	+	1.04365763926401e-05	-1.07218904823911
5	99546913	99547433	.	1	+	1.04365763926401e-05	-1.77079841607984
2	7520009	7521585	.	2	+	1.04439712502247e-05	-1.31131443978173
19	55666941	55667437	.	1	+	1.04676965314002e-05	-1.35096078493816
17	31284558	31286623	.	2	+	1.04680348342072e-05	1.54577210804224
5	45606913	45607517	.	1	+	1.05663402605039e-05	-1.16733202034944
22	44229777	44230263	.	1	+	1.06111415696298e-05	-1.08950753962916
NW_017190155.1	99375	99940	.	1	+	1.0677025314368e-05	1.18514371263096
22	17796663	17797207	.	2	+	1.08537395270729e-05	-1.43612208031071
3	6825567	6826016	.	1	+	1.08786199581863e-05	-1.88585452214888
16	5913095	5916052	.	2	+	1.09504500909666e-05	1.30536259134235
2	46245503	46246205	.	1	+	1.10147477153885e-05	-1.23248404647426
10	35667885	35669032	.	2	+	1.10340000768314e-05	1.06153248542103
11	62248387	62250158	.	2	+	1.11466796621809e-05	-1.18369949190513
3	93766798	93767628	.	2	+	1.11689341839995e-05	1.21413997778908
27	12157076	12157603	.	1	+	1.11891338603049e-05	-1.01472652741242
14	17217634	17218430	.	1	+	1.12008148287617e-05	-1.17825839860903
22	7202823	7203636	.	1	+	1.12737084076216e-05	-1.17011403014943
8	22057106	22057569	.	1	+	1.12829615080403e-05	-1.72677294808334
8	70087723	70090458	.	3	+	1.13428847061502e-05	1.1287821153546
5	67150115	67151628	.	1	+	1.14014196892363e-05	-1.0279844143984
10	76928245	76929212	.	1	+	1.14224596204457e-05	-1.07675904018916
7	44880271	44880615	.	1	+	1.17126826784063e-05	1.40665352143447
21	15441000	15441571	.	1	+	1.17266635201078e-05	-1.65745740884434
8	111006303	111007170	.	1	+	1.17948039263305e-05	-1.22694940933223
3	41957732	41958264	.	1	+	1.19012583234103e-05	-1.56109325950571
11	101711754	101712834	.	1	+	1.19029929142208e-05	1.11414392588094
23	8759834	8760980	.	2	+	1.19029929142208e-05	1.00196712590212
5	84043349	84044119	.	2	+	1.19029929142208e-05	1.29712618809934
26	21355317	21356896	.	1	+	1.19275890402291e-05	-1.02433902632059
3	69722932	69723692	.	1	+	1.19416198092146e-05	-1.48444799341954
19	27101870	27103234	.	2	+	1.19591161176966e-05	-1.02084966313936
12	56240045	56240642	.	2	+	1.19719318873102e-05	-1.34993029948893
NW_017189900.1	20050	21933	.	1	+	1.19754119860221e-05	1.20259264666003
13	41399461	41400190	.	2	+	1.20201530345334e-05	-1.10670381647475
25	26135881	26136550	.	1	+	1.20593019405769e-05	-1.39923312808629
9	89358831	89359413	.	1	+	1.20593019405769e-05	-1.0871471096331
5	95827207	95828028	.	1	+	1.20912553054909e-05	-1.24183517507215
18	51670725	51671349	.	1	+	1.2093445267804e-05	-1.2249864972417
7	103627810	103628584	.	2	+	1.20979379713701e-05	-1.01556731343951
28	17446741	17447564	.	1	+	1.21864992333155e-05	-1.17931385858382
4	26742423	26743313	.	2	+	1.22811916827521e-05	-1.10314946004002
1	40977956	40978456	.	1	+	1.2300973593391e-05	1.01060524852783
21	2036438	2037108	.	1	+	1.2322673820668e-05	1.22760000627715
29	30745496	30746063	.	1	+	1.24948801017357e-05	1.30054023679524
17	68695592	68696609	.	1	+	1.25024798055904e-05	1.14091392349026
7	88878421	88879786	.	1	+	1.25024798055904e-05	-1.36923460542891
22	55440734	55441358	.	1	+	1.25464950586227e-05	-1.19830040378883
7	56092554	56094469	.	1	+	1.25464950586227e-05	-1.1459613966907
20	1905827	1906346	.	1	+	1.25788048254332e-05	-1.37957353257001
19	11964473	11965115	.	1	+	1.26235964296587e-05	-1.24009915468498
19	55513907	55514519	.	1	+	1.26235964296587e-05	-1.55616113563323
21	58156378	58157264	.	1	+	1.26235964296587e-05	1.16936376023297
11	66446732	66447298	.	1	+	1.27985087504573e-05	1.48352953710908
12	68989851	68990361	.	1	+	1.30276556225557e-05	-1.31263315264022
19	55361237	55361849	.	1	+	1.30276556225557e-05	-1.43035225258258
18	58557835	58558499	.	1	+	1.30649353441157e-05	-1.17291843776935
16	43543491	43544247	.	1	+	1.31821631644079e-05	-1.11722565283873
7	102766912	102767736	.	1	+	1.31831245254574e-05	-1.50836980909915
10	93634946	93635638	.	2	+	1.3227123309889e-05	1.4180961956529
2	13379143	13379735	.	1	+	1.33205254298799e-05	-1.40785932617666
NW_017194871.1	779	3238	.	3	+	1.34389409801494e-05	1.1612285748556
12	10097567	10098102	.	1	+	1.35143669653409e-05	-1.19123281500234
16	1338634	1339154	.	1	+	1.35563139013896e-05	-1.34718858572647
18	50075195	50075735	.	2	+	1.3578863561023e-05	-1.18338111914032
21	62539215	62539667	.	1	+	1.36651919318269e-05	-1.3388931828949
4	25369202	25369853	.	1	+	1.36775807069534e-05	-1.22478146551257
29	36433102	36433768	.	1	+	1.36966340746185e-05	-1.34857050105152
9	26049904	26050603	.	1	+	1.3699790030121e-05	-1.13998377671246
19	10473133	10473569	.	1	+	1.37784678171756e-05	-1.22356956144174
7	101883163	101884144	.	1	+	1.38489427954805e-05	-1.23851644225705
18	8389602	8390261	.	1	+	1.3900747555996e-05	1.80118808194242
19	19726683	19727128	.	1	+	1.39423694306304e-05	-1.29415511562878
22	52694989	52695831	.	2	+	1.39720304557361e-05	-1.20780993403494
7	48042937	48044107	.	1	+	1.39720304557361e-05	1.08896986399923
10	101012264	101013478	.	2	+	1.39786182109755e-05	1.11753646284601
21	7315292	7316551	.	1	+	1.39786182109755e-05	1.07359730676497
5	25539584	25540470	.	1	+	1.39786182109755e-05	-1.26278803537504
16	54717873	54719162	.	1	+	1.40016078078019e-05	-1.16611727784921
29	5414024	5415018	.	2	+	1.4005990746868e-05	1.06521949961635
5	96904730	96905543	.	1	+	1.4005990746868e-05	-1.43229244515647
12	59852835	59853581	.	1	+	1.40140051590462e-05	1.43681430624666
4	63635890	63636558	.	1	+	1.40721118427815e-05	-1.5932002839261
NW_017189517.1	36516662	36517153	.	1	+	1.40721118427815e-05	-1.73649247172008
2	20793423	20794438	.	2	+	1.41226996548211e-05	-1.03216234185373
16	42528110	42528811	.	1	+	1.41290853857829e-05	-1.03366703814062
2	6673294	6674106	.	1	+	1.41290853857829e-05	-1.11814588734208
26	26803550	26804021	.	1	+	1.41290853857829e-05	-1.79685867873637
11	25705863	25706967	.	2	+	1.4296984469584e-05	-1.12746982141617
24	58020001	58020691	.	1	+	1.42987367735774e-05	-1.38258266399089
10	52435456	52436268	.	1	+	1.45360774130112e-05	1.24997042469616
7	75774380	75775777	.	1	+	1.45673664687736e-05	-1.63798902183284
14	18143536	18144225	.	2	+	1.45783370626813e-05	-1.0558043700727
11	27567495	27567996	.	1	+	1.4586928091304e-05	-1.35750897068968
13	43767931	43768772	.	2	+	1.46304991706476e-05	-1.10015721281485
13	76455820	76456210	.	1	+	1.47237631193319e-05	1.94163504499452
2	6696789	6697443	.	1	+	1.47898337197548e-05	-1.34994175413682
7	87651073	87652361	.	1	+	1.48003135369563e-05	-1.23091732718262
25	9572603	9573904	.	1	+	1.50304304601023e-05	1.05206796154671
29	43872577	43873285	.	2	+	1.50304304601023e-05	-1.48287556127336
22	43505989	43506468	.	1	+	1.51383553735438e-05	-1.16709507281276
NW_017191727.1	3373	5308	.	3	+	1.51528434332447e-05	1.03531827212531
9	67070167	67071457	.	1	+	1.51653579042229e-05	-1.46973365895193
9	81732528	81733263	.	2	+	1.54676900011756e-05	-1.06875833121159
25	3015078	3016135	.	1	+	1.59090521096999e-05	-1.03880834687529
26	18903565	18904129	.	1	+	1.6083171222906e-05	-1.29035005806928
13	78881246	78881724	.	1	+	1.61319471648009e-05	-1.3683004893689
17	474371	476674	.	2	+	1.61319471648009e-05	1.32986237629964
15	43311798	43312416	.	1	+	1.61611920356092e-05	-1.34595063496443
NW_017196211.1	4517	6320	.	4	+	1.62005509690599e-05	1.36849317874218
NW_017190147.1	521867	522511	.	1	+	1.62172958209336e-05	-1.18127825626027
17	420730	422455	.	1	+	1.63183957112248e-05	1.11437846372748
4	25586446	25587316	.	1	+	1.63474465121712e-05	-1.19416395440391
8	63711010	63711700	.	1	+	1.64127456638003e-05	-1.43117744135802
NW_017189516.1	46137001	46138011	.	1	+	1.64234470739927e-05	-1.79270890398523
2	4730641	4731094	.	1	+	1.64712864692251e-05	-1.23853137496377
8	88419119	88419922	.	1	+	1.64712864692251e-05	-1.03088001197845
22	46974447	46975376	.	1	+	1.64878674407767e-05	-1.39834320187745
25	24884515	24885286	.	2	+	1.65239545095193e-05	-1.00113403957685
26	21312422	21313252	.	1	+	1.65378804047328e-05	-1.17266144431063
9	9145400	9147264	.	2	+	1.66752834591512e-05	1.15469378368006
2	256562	257226	.	1	+	1.66767311521657e-05	-1.10592173740485
5	56911575	56912234	.	1	+	1.6677438650723e-05	-1.00142560722025
NW_017197802.1	6400	7447	.	3	+	1.6677438650723e-05	1.05762873537239
23	33826197	33827175	.	1	+	1.67733845643124e-05	-1.21265764016662
4	6231301	6232475	.	1	+	1.67763504603339e-05	-1.13683687657924
10	21748463	21749029	.	1	+	1.67793079161149e-05	-1.18995448687271
24	57959832	57960462	.	1	+	1.68312175791731e-05	-1.23924553353787
17	9870330	9871372	.	2	+	1.69608929057122e-05	1.01282157676471
23	41479000	41479810	.	1	+	1.73277858381997e-05	-1.17847530061435
22	7304767	7305879	.	1	+	1.73393277258657e-05	-1.32620247333053
17	65139601	65140808	.	1	+	1.73762288132209e-05	-1.2421124367891
6	46157811	46158158	.	1	+	1.77946186831069e-05	1.72675027679089
10	79744777	79745463	.	1	+	1.79532604394071e-05	-1.29874322629148
2	120789159	120789681	.	1	+	1.79532604394071e-05	-1.35980468687338
7	86518969	86520124	.	1	+	1.79588173665824e-05	1.3540739172228
21	44090881	44091792	.	1	+	1.79996345484691e-05	-1.42368996101704
5	107123693	107124583	.	1	+	1.80869767731919e-05	-1.24516386928985
11	20843381	20844046	.	1	+	1.83722281182731e-05	-1.32065062468259
3	6766043	6767340	.	1	+	1.84206550998418e-05	-1.11409847814928
7	38645624	38646147	.	1	+	1.86532699060606e-05	2.04023005068718
12	56111421	56111822	.	1	+	1.86876748191885e-05	1.04391830257671
NW_017189541.1	94732	95549	.	2	+	1.87429859460429e-05	-1.36146918875132
16	63695580	63696999	.	1	+	1.87567893722446e-05	1.08302977267844
13	12718495	12719405	.	2	+	1.88724073674065e-05	-1.06242549581228
17	30130953	30131879	.	1	+	1.89030550043804e-05	-1.65058535226609
NW_017195478.1	3339	4791	.	4	+	1.90465602009314e-05	1.0143832333628
17	31324196	31325267	.	1	+	1.90603879089873e-05	1.15713717193536
29	25519796	25520437	.	2	+	1.91728600242952e-05	-1.01534508266217
10	22611245	22611695	.	1	+	1.91737453075689e-05	-1.30366820475061
5	42412289	42413248	.	1	+	1.94270489446834e-05	1.45476905275836
9	48352456	48353117	.	3	+	1.9453345448559e-05	-1.14046978188616
7	87635394	87636127	.	1	+	1.97871224537608e-05	-1.20264883562337
19	33947702	33948199	.	1	+	1.98573097723041e-05	-1.36430051404207
3	12811592	12812389	.	1	+	1.98573097723041e-05	-1.19133973094945
29	46174233	46174739	.	1	+	1.98989264907076e-05	-1.0398459934128
13	75306057	75306485	.	1	+	1.99210861470017e-05	1.22713886061169
23	39918183	39919121	.	1	+	1.99951972873734e-05	-1.41761169234739
28	38866149	38867242	.	1	+	2.00928430658547e-05	1.2126109956484
11	20855023	20855807	.	1	+	2.02039455147242e-05	-1.29724270464906
22	3233287	3233948	.	2	+	2.03226744112841e-05	-1.37783793844667
22	6908133	6908603	.	1	+	2.04071979468012e-05	-1.35868044061591
19	40456312	40457486	.	2	+	2.05244632841302e-05	-1.18730405436991
2	23123774	23124376	.	2	+	2.07352822014552e-05	-1.21422708011756
13	80891957	80892644	.	2	+	2.08831766582555e-05	-1.2414949996189
11	46130350	46131215	.	2	+	2.11356177366155e-05	-1.12999732583116
4	95342198	95342650	.	1	+	2.12422244569636e-05	-1.40764108912723
3	11071231	11072323	.	1	+	2.16035417091104e-05	-1.03234883980711
4	52178244	52178752	.	1	+	2.17270708816088e-05	-1.38762158909526
13	44213857	44215041	.	1	+	2.18281624551414e-05	-1.2304823279273
12	34049736	34050276	.	1	+	2.2183852830608e-05	-1.28292456087151
10	93447143	93448060	.	1	+	2.22122380978789e-05	1.409958692417
6	59581160	59581598	.	1	+	2.22161162295762e-05	-1.58449427211411
16	54076799	54077410	.	1	+	2.22453408646804e-05	-1.35404758205062
16	37569750	37570431	.	1	+	2.25286093831076e-05	-1.40524183414203
7	80424411	80425021	.	1	+	2.27486642418715e-05	-1.14726492212475
17	12779530	12780166	.	1	+	2.28641507130164e-05	-1.32436229387666
5	101596708	101597243	.	1	+	2.30031548038679e-05	-1.25282104165329
5	5860023	5860678	.	1	+	2.30071258044136e-05	-1.16051974429923
18	7363509	7364045	.	1	+	2.30311190163054e-05	-1.20117408135795
19	38607825	38608385	.	1	+	2.30750042766899e-05	-1.00322267106655
26	13592363	13592821	.	1	+	2.31052461678987e-05	-1.5383275028069
20	2569697	2570127	.	1	+	2.31908745745819e-05	-1.6534918523945
6	20501293	20502110	.	1	+	2.31908745745819e-05	-1.16320901897379
NW_017189525.1	74552	75187	.	1	+	2.31908745745819e-05	1.28165662827515
3	94916312	94917719	.	2	+	2.33075791771504e-05	1.00033398634801
1	72696784	72697392	.	1	+	2.3349371703876e-05	-1.19835846161546
10	53025380	53025822	.	1	+	2.33539386726794e-05	-1.27695065963545
21	62694226	62694985	.	1	+	2.33539386726794e-05	-1.21604017537527
7	38306571	38307970	.	2	+	2.34199687492376e-05	1.24777895415194
22	55641876	55642461	.	1	+	2.34483456118432e-05	-1.3006455858352
1	149052772	149053852	.	1	+	2.34801143731604e-05	-1.39574269179884
16	25642319	25642956	.	1	+	2.38569380482068e-05	1.34347740090671
2	50251061	50251859	.	1	+	2.3893249334486e-05	-1.41475446900552
24	37701587	37703021	.	1	+	2.41127644112001e-05	-1.01902023655308
17	1728849	1729404	.	1	+	2.42519244713716e-05	-1.4151398984236
11	67883517	67884671	.	1	+	2.44363650540646e-05	-1.08181886624899
21	68715201	68716324	.	1	+	2.4476184299762e-05	-1.01229179509224
4	62772166	62772787	.	1	+	2.4565065735323e-05	-1.40024958640866
25	37829576	37830244	.	1	+	2.49287497161698e-05	-1.2281122558338
1	63892677	63893595	.	1	+	2.49818939127748e-05	1.2694339568467
21	15984260	15985129	.	2	+	2.49818939127748e-05	1.06445137858876
22	59032120	59032632	.	1	+	2.5054952239265e-05	-1.12077691812974
5	45405587	45406153	.	1	+	2.52764360210789e-05	-1.25402545247649
11	69353263	69353796	.	1	+	2.53205914531491e-05	-1.40096183312644
1	75724621	75725629	.	1	+	2.53294141938783e-05	-1.32633024694362
16	75213963	75214414	.	1	+	2.53725178967627e-05	-1.34460118265941
1	144014900	144017447	.	3	+	2.54269111041965e-05	1.16260527076816
11	73325422	73326221	.	1	+	2.54554284070517e-05	-1.21749392474595
23	41524179	41524630	.	1	+	2.55977169286001e-05	-1.28834914418284
26	31002713	31003200	.	1	+	2.56484877602122e-05	-1.33368043509185
15	52882214	52883086	.	2	+	2.60942257714104e-05	1.54782994022066
11	87088506	87088948	.	1	+	2.61806935146018e-05	-1.41104777663201
22	10585510	10585976	.	1	+	2.63090190557795e-05	-1.23183940040126
6	20467376	20468252	.	1	+	2.64298146081687e-05	-1.15510972184302
3	113190890	113191956	.	1	+	2.67276545029268e-05	-1.18906463929283
2	347836	348536	.	1	+	2.67989524906712e-05	-1.18618607833628
NW_017189517.1	33461065	33462081	.	2	+	2.68497928418631e-05	1.11884853147615
11	85454932	85457074	.	2	+	2.69228310905672e-05	1.01694641538141
11	43403	43946	.	1	+	2.69960379652892e-05	-1.79347144418658
29	46332378	46333005	.	1	+	2.72581327875454e-05	-1.87959470316728
2	11075230	11076260	.	1	+	2.73747433394226e-05	-1.2936185875494
21	23456600	23457387	.	2	+	2.75163664956157e-05	-1.1709038136528
12	67502698	67503130	.	1	+	2.76986142077676e-05	-1.70651753133684
20	26134834	26135362	.	1	+	2.7782020533482e-05	-1.54801774553962
10	88669932	88670528	.	1	+	2.78222023046392e-05	-1.14174566074754
8	89887757	89889323	.	2	+	2.79533516981312e-05	1.03217946732299
28	15842446	15843065	.	1	+	2.82610288183339e-05	-1.00211803949935
NW_017189516.1	48838879	48841410	.	2	+	2.84291346779327e-05	1.03517367604447
27	37757974	37758937	.	1	+	2.84526116797382e-05	1.36984238166436
8	28909947	28910415	.	1	+	2.87977181248753e-05	-1.46311409962997
[truncated: 2,075 more rows]
