# Supplementary material for: Multi-species annotation of transcriptome and chromatin structure in domesticated animals
Source: BMC Biol. 2019 Dec 30;17:108. doi: 10.1186/s12915-019-0726-5 (PMC6936065; doi:10.1186/s12915-019-0726-5)
Supplement: Supplementary file 10 — Additional file 10 DA ATAC-seq peaks (all combinations). The archive has the same structure as de.refgn.tar.gz with names starting with mergedpeaks.peaknb.allexp.readnb instead of refgenes.counts.min2tpm0.1. [file 12915_2019_726_MOESM10_ESM.gz › da.atacpeaks/capra_hircus/diffcounts.nominsum/mergedpeaks.peaknb.allexp.readnb.normcounts.diff.all.bed]

1	10078627	10081069
1	100920758	100921330
1	102180451	102180810
1	102765373	102765816
1	102994328	102994653
1	104499179	104499547
1	105455494	105455987
1	105586429	105587826
1	105827319	105828402
1	106227069	106227801
1	106272361	106273876
1	106646878	106648186
1	106938372	106939727
1	106960966	106961259
1	106971335	106972759
1	107042721	107043293
1	107077659	107078198
1	107234640	107235387
1	107556922	107557651
1	10781318	10781667
1	108177365	108177688
1	108420978	108421881
1	109709653	109710977
1	110048024	110048346
1	110071458	110072275
1	11008078	11008576
1	110106990	110107898
1	110112990	110114078
1	110317562	110318374
1	110386076	110386709
1	110501615	110502394
1	110523476	110524460
1	110655096	110655569
1	110700905	110701788
1	110815994	110816540
1	110895854	110896786
1	111150828	111151778
1	111373373	111374361
1	111391830	111392324
1	111767804	111768252
1	111874159	111874664
1	111885179	111885640
1	111906305	111906841
1	11289089	11289317
1	113067058	113068060
1	113160003	113161600
1	11319584	11320147
1	113212036	113212307
1	113688348	113690030
1	113888815	113889641
1	114013302	114013968
1	114162883	114163324
1	114214578	114216544
1	114310451	114310857
1	114536396	114536676
1	114572924	114574369
1	114587834	114590593
1	114704557	114705528
1	114996911	114997862
1	115046803	115047569
1	115061663	115062417
1	115098714	115099293
1	115100925	115101752
1	115105315	115105962
1	115192767	115193841
1	115602804	115603296
1	115813766	115814434
1	116001601	116001867
1	116086797	116087376
1	116349952	116350770
1	116354511	116354947
1	116499761	116501043
1	116525037	116526193
1	116624421	116626471
1	116777178	116777685
1	116876274	116876758
1	116963200	116964848
1	117000213	117001113
1	117042381	117042912
1	117465448	117465774
1	118534817	118535184
1	118627283	118628813
1	118761089	118763129
1	118769488	118770721
1	119108255	119109690
1	119191317	119191605
1	119210599	119211187
1	119550430	119550901
1	119689571	119690060
1	1203583	1204088
1	121117250	121117769
1	121439988	121440487
1	121549096	121551172
1	121576232	121577559
1	121635790	121636283
1	121725604	121726565
1	121826440	121827340
1	121843467	121843949
1	121876323	121876721
1	121922388	121923504
1	122672249	122672489
1	124280340	124280664
1	124606228	124607239
1	124687970	124688395
1	124697427	124697891
1	124815841	124816163
1	125146158	125147003
1	125148672	125149184
1	125437985	125439050
1	125536209	125537214
1	125561023	125561844
1	125849475	125850704
1	125913281	125913714
1	126370491	126370729
1	126403779	126404675
1	126474875	126475392
1	126543840	126544564
1	126918570	126919279
1	126923406	126924316
1	126981909	126982365
1	127010375	127011218
1	127100688	127101168
1	127135421	127135658
1	127181960	127182778
1	127252940	127253916
1	127294453	127295895
1	127893488	127894363
1	127978697	127979140
1	128042914	128043520
1	128166160	128166602
1	128391687	128392074
1	128565474	128566334
1	128609318	128609906
1	128647655	128649080
1	129318497	129318833
1	129822437	129822739
1	1299781	1301038
1	130097321	130097834
1	130202726	130204582
1	130271392	130271825
1	130351392	130352437
1	130414396	130415084
1	130590122	130590519
1	130642945	130643989
1	130949354	130950249
1	131133873	131135354
1	131720831	131721745
1	132684854	132685858
1	132773474	132773969
1	132917254	132918184
1	133766728	133767045
1	133851697	133853275
1	133861791	133862234
1	134069230	134070153
1	134113131	134114714
1	134150741	134151066
1	134251702	134252649
1	134358527	134359170
1	134411237	134412011
1	134526699	134527114
1	134721941	134722462
1	1349664	1350344
1	135029218	135029972
1	135177593	135178149
1	13567843	13568315
1	136508668	136509147
1	136883656	136884009
1	136919402	136919880
1	137010136	137010580
1	137017189	137017526
1	137712351	137712905
1	137732476	137734075
1	137783324	137784695
1	138016685	138017049
1	138480533	138481005
1	138891158	138891685
1	139217510	139217737
1	140229771	140230929
1	140569963	140571113
1	140633508	140633899
1	140846312	140846665
1	140922909	140923303
1	140945993	140946485
1	141012339	141013154
1	141193965	141195145
1	141299434	141300415
1	141315236	141315696
1	141823061	141823454
1	141954295	141954913
1	141983466	141983970
1	142220859	142221447
1	142292027	142293116
1	142301095	142301672
1	142327580	142328345
1	142379979	142380560
1	142695671	142696766
1	142718489	142719398
1	142761318	142761921
1	143085289	143086688
1	143165812	143167050
1	143199773	143200106
1	143209188	143209708
1	143292183	143293388
1	143371472	143372147
1	143590649	143591116
1	143600200	143600624
1	143661280	143661715
1	143671009	143672813
1	143705623	143706137
1	143778216	143778742
1	143810403	143811011
1	143872565	143873351
1	144014900	144017447
1	144600657	144601129
1	144900839	144901184
1	145035678	145036112
1	145248358	145249047
1	145268425	145268896
1	145323716	145324150
1	145343784	145344729
1	145482621	145483029
1	145564249	145565374
1	145621227	145623159
1	145631844	145633446
1	145755896	145756487
1	145768369	145768977
1	145853692	145854904
1	145917892	145920046
1	146159157	146161120
1	146527717	146528972
1	146699950	146700384
1	146780018	146780860
1	146818990	146820004
1	146911433	146911782
1	147061851	147063331
1	147072821	147073505
1	147087201	147088073
1	147382148	147382652
1	147699579	147700360
1	148136641	148137344
1	148469175	148469883
1	148475251	148476006
1	148921052	148921756
1	149052772	149053852
1	149058315	149059285
1	149080924	149081365
1	149308728	149309639
1	149434503	149434778
1	149470944	149471918
1	149816487	149816835
1	150520833	150521458
1	150944120	150944548
1	151054637	151055717
1	151323596	151324132
1	151341528	151342343
1	151359871	151360529
1	151642289	151643285
1	151649638	151649905
1	152197247	152198287
1	1523985	1524819
1	152521506	152523154
1	152636611	152637605
1	152676690	152677715
1	152693020	152693736
1	153268016	153268825
1	153392081	153392774
1	153628878	153629508
1	153780911	153782606
1	153866121	153868253
1	153979359	153980803
1	154001876	154002335
1	154094770	154096091
1	154134738	154135075
1	154362291	154362621
1	154433802	154434492
1	154438615	154439281
1	1544838	1546294
1	154484566	154485140
1	154513253	154514069
1	15481696	15482268
1	154919606	154919930
1	154960125	154960556
1	155150161	155150432
1	155179793	155180796
1	155428127	155428898
1	155460268	155462224
1	155475890	155476329
1	155610291	155610764
1	155740841	155741275
1	155742894	155743589
1	155770093	155770795
1	155954527	155955199
1	156788048	156789300
1	157111201	157111958
1	157160009	157160889
1	157254510	157255374
1	157330901	157332549
1	15806387	15806710
1	1582192	1582863
1	1590620	1591074
1	1640857	1641933
1	17292339	17292689
1	17620390	17620631
1	17629267	17629572
1	17828774	17829118
1	17872224	17873327
1	17910844	17911076
1	17912727	17912956
1	17929731	17930865
1	18028488	18030419
1	19047031	19047695
1	19436232	19436787
1	19549752	19550852
1	1983845	1984130
1	20170810	20171260
1	20249917	20250462
1	20257323	20257846
1	20705103	20706822
1	20826472	20827027
1	20867243	20867471
1	20886573	20887401
1	21053188	21054063
1	2114113	2114374
1	21142544	21143030
1	21188662	21189116
1	21199463	21199747
1	21233407	21234614
1	21283170	21284166
1	21393892	21394993
1	21509375	21509820
1	21765279	21765874
1	21904325	21905013
1	23020025	23020317
1	23050667	23051248
1	23865847	23866604
1	23867711	23868416
1	23877503	23879614
1	2424613	2425411
1	24608901	24609418
1	2477382	2477638
1	24864493	24864971
1	25049464	25049752
1	25256254	25257493
1	26081716	26082073
1	27054460	27054832
1	27097780	27098074
1	27792011	27792683
1	27951953	27952901
1	2803713	2804466
1	28082943	28083528
1	2809162	2809712
1	2813165	2813866
1	2815453	2816043
1	2836970	2838013
1	2899994	2900469
1	30416821	30417727
1	3074628	3074880
1	31052701	31053095
1	31480203	31480474
1	31601959	31603469
1	33089438	33090611
1	33934129	33934898
1	34236184	34236621
1	34285261	34285718
1	34493878	34494452
1	34510580	34511094
1	34650679	34651360
1	34832452	34834001
1	35259422	35259957
1	354991	355855
1	35902733	35903045
1	3609440	3610139
1	36127922	36128242
1	37028930	37029937
1	37039185	37040244
1	37128515	37129273
1	3786130	3786431
1	39114303	39114762
1	39312104	39312420
1	39784937	39786071
1	40315735	40316237
1	40771251	40772628
1	40822922	40823542
1	40903549	40904913
1	40925251	40926296
1	40938359	40939707
1	40956022	40957094
1	40975743	40976247
1	40977956	40978456
1	40982690	40983409
1	40998467	41000017
1	41004952	41005931
1	41009952	41011487
1	41185410	41186453
1	41263555	41264212
1	41286559	41287145
1	41457533	41458126
1	41739577	41739840
1	41849195	41849530
1	41870944	41871500
1	41903442	41904581
1	42026645	42027020
1	42602939	42604277
1	42617958	42618477
1	42631910	42632566
1	42638638	42639814
1	42644285	42645363
1	42763955	42764401
1	42769324	42770267
1	42778880	42779733
1	42850361	42850832
1	42967721	42968821
1	43092346	43092931
1	43093452	43094107
1	4310003	4310446
1	434498	436132
1	43945427	43945974
1	44153064	44153402
1	44262257	44262949
1	44404465	44405084
1	44556098	44556556
1	44650326	44651516
1	44835854	44836966
1	44841927	44842676
1	45360537	45361436
1	45429285	45429853
1	45873968	45874669
1	46153502	46154442
1	46291481	46292435
1	46345064	46345320
1	46426475	46427184
1	46458743	46459407
1	486873	487471
1	4896686	4896918
1	49593114	49593790
1	49834190	49837639
1	50325363	50326025
1	50404388	50404770
1	50456079	50457104
1	50809890	50810250
1	50817446	50818189
1	50975684	50976413
1	5141512	5142447
1	51654147	51654876
1	51687985	51689442
1	51694691	51695631
1	51916990	51919590
1	52123200	52124534
1	5213617	5215360
1	52365492	52366290
1	52428598	52429546
1	52535141	52535964
1	52629390	52629952
1	52716007	52716306
1	5276422	5277142
1	5284650	5285458
1	52851164	52851719
1	5318058	5318421
1	53369828	53370311
1	53427775	53428313
1	5349521	5349859
1	53592297	53592884
1	53736185	53736580
1	53828486	53829031
1	53847762	53848242
1	54186140	54188091
1	55699193	55700982
1	56065310	56065777
1	56074295	56074717
1	56082335	56082977
1	56087729	56088775
1	56189088	56189923
1	56385696	56386956
1	56399749	56400229
1	56490801	56491928
1	565750	567397
1	56675928	56677020
1	56814489	56815317
1	56843736	56844236
1	56869237	56869785
1	57201124	57201811
1	57317483	57318200
1	57378877	57379351
1	574281	575147
1	57449793	57450545
1	57481578	57482092
1	57483732	57484069
1	57707489	57708059
1	5796979	5797323
1	57997549	57998595
1	58034559	58035105
1	5812939	5813576
1	58299124	58299691
1	58309223	58310357
1	587366	587770
1	58777626	58777950
1	58818396	58818792
1	58929135	58929601
1	58965469	58965774
1	58973169	58973871
1	59355541	59356795
1	599088	599576
1	60208125	60209247
1	603887	604867
1	605969	607009
1	60698991	60699329
1	61012802	61013183
1	61103041	61103668
1	61548100	61548378
1	61608657	61608982
1	622054	623060
1	63203745	63204657
1	63358378	63359378
1	63518964	63519339
1	63609375	63609937
1	63849113	63850174
1	63892677	63893595
1	63899292	63899795
1	63996989	63998121
1	64002304	64002943
1	6401445	6401785
1	64055062	64056084
1	64088171	64089126
1	64133902	64134322
1	64151996	64153177
1	64231328	64231933
1	64251435	64252164
1	64281064	64282422
1	64993589	64994957
1	65159461	65160015
1	65298861	65299937
1	65637699	65638779
1	65820201	65821806
1	658908	659572
1	65970687	65971210
1	66081717	66082982
1	66155	66741
1	66158457	66158875
1	66203063	66203421
1	66227811	66228579
1	66235134	66237093
1	66242030	66242797
1	66542883	66543937
1	66682283	66682762
1	66929615	66929993
1	66985595	66986201
1	67078306	67079134
1	67129105	67129850
1	67587379	67587872
1	67959930	67960333
1	68161340	68161848
1	68464047	68464870
1	68471575	68471992
1	68677961	68678247
1	68689411	68690034
1	69055220	69057166
1	69087284	69088436
1	69099362	69099942
1	69117622	69118019
1	69146976	69147942
1	69251396	69252442
1	69354401	69354942
1	69662038	69662666
1	69799307	69799924
1	70128567	70129038
1	7021886	7022159
1	70232156	70232726
1	70527080	70528207
1	70561587	70561821
1	70864952	70865996
1	70871762	70872482
1	70979802	70980254
1	71003611	71004443
1	71009230	71009733
1	71027805	71028404
1	71174775	71175909
1	715162	715734
1	71584875	71585743
1	71775277	71775705
1	71860507	71861131
1	72111288	72111646
1	721494	722202
1	72167869	72168706
1	72181661	72182145
1	72340822	72341127
1	724140	724523
1	72689819	72690491
1	72696784	72697392
1	72798861	72799503
1	72953108	72953670
1	72979690	72980141
1	73227614	73227859
1	73412628	73413172
1	73602636	73603483
1	74113795	74114206
1	74237462	74239011
1	74330675	74331643
1	74543672	74544154
1	74612519	74613241
1	7470735	7471106
1	74752013	74753237
1	7492819	7493268
1	75497709	75498209
1	75698915	75699613
1	75717939	75718430
1	75719540	75720162
1	75724621	75725629
1	75729912	75730756
1	75734896	75735992
1	75755628	75756439
1	75845182	75846179
1	75935827	75936266
1	76136577	76137101
1	76448952	76449476
1	76501448	76502953
1	76751315	76751649
1	76761394	76762679
1	76910888	76911890
1	77074178	77074623
1	771447	771937
1	77675454	77675893
1	77760082	77760349
1	77846149	77846946
1	78087275	78088798
1	784902	785439
1	78701497	78702114
1	78721846	78722369
1	78735951	78736868
1	78840404	78841199
1	78865254	78865838
1	78900891	78902266
1	78999003	78999998
1	79034369	79034616
1	79042238	79043291
1	79106312	79106758
1	79124854	79125674
1	79131629	79132547
1	79628793	79630013
1	7976347	7976839
1	79913363	79914059
1	79926450	79926780
1	79929671	79930232
1	79990777	79992346
1	80087680	80088632
1	80494903	80495455
1	80547996	80548708
1	80628052	80628377
1	80669102	80670163
1	8071697	8072136
1	80828708	80829599
1	80941478	80941934
1	80945988	80947201
1	81194145	81194537
1	81663667	81664562
1	817346	817876
1	81799076	81799783
1	81869760	81870101
1	82436749	82437196
1	82596682	82597194
1	82810520	82811546
1	82855693	82856301
1	82913008	82914054
1	83092701	83093036
1	83241418	83241649
1	83510121	83511169
1	83536293	83537579
1	83608288	83608954
1	83637824	83638757
1	83648302	83648989
1	83657662	83658113
1	83798977	83799885
1	8383937	8384326
1	84091969	84092348
1	84141246	84141856
1	84438857	84439189
1	84493105	84493351
1	84723679	84724068
1	85010226	85012728
1	8506665	8506918
1	85161363	85161956
1	86026087	86027699
1	8630351	8630878
1	86924903	86925296
1	87147634	87147975
1	87311258	87312392
1	87647603	87647943
1	87899433	87900127
1	88083782	88084501
1	88793882	88794316
1	89053130	89054797
1	89336226	89337063
1	89382770	89383297
1	89384990	89385919
1	89441403	89441915
1	89449366	89449761
1	89453692	89454505
1	89494870	89495486
1	89504543	89506222
1	89570753	89571655
1	89573813	89574812
1	89614640	89615540
1	89618325	89619629
1	90151508	90152236
1	9048079	9049101
1	90720717	90721182
1	90789815	90790137
1	90917892	90918477
1	91956076	91956593
1	92517365	92518344
1	9253993	9254698
1	9262241	9263584
1	9368239	9368947
1	94388848	94389829
1	94482584	94483444
1	94519744	94520295
1	94526766	94528832
1	94538733	94539127
1	94627046	94627616
1	94703701	94704696
1	94739558	94740141
1	94753860	94754154
1	94818007	94818438
1	94901550	94902229
1	94982668	94982905
1	95038789	95040494
1	95099597	95100121
1	95239832	95240634
1	95249980	95250562
1	95262722	95263294
1	95499685	95500571
1	95548449	95549448
1	95565756	95566298
1	95717710	95718158
1	96061641	96062131
1	96619510	96619981
1	96684340	96685513
1	97216421	97216782
1	97375477	97376055
1	98578763	98579021
1	98709405	98710817
1	98849691	98851391
1	98898797	98899559
1	99106513	99107381
1	99228218	99229821
1	99566725	99567955
1	99643035	99643415
1	9992154	9992670
10	100092384	100093157
10	100250818	100252521
10	100260706	100261490
10	100439519	100440000
10	101007563	101009323
10	101012264	101013478
10	101018089	101020092
10	101020117	101020790
10	101032306	101033165
10	101045284	101046302
10	101070629	101071500
10	10362242	10363518
10	10385168	10385953
10	10400490	10401869
10	10469223	10469581
10	11067604	11068195
10	11400457	11400939
10	11401724	11402296
10	11414265	11414511
10	12670509	12670950
10	1287892	1288453
10	13076028	13076778
10	1326039	1326690
10	13277124	13277463
10	13704440	13705075
10	1402849	1403597
10	14381946	14382784
10	15070741	15071470
10	15146183	15146653
10	15225320	15225720
10	1538362	1539639
10	15888015	15888467
10	15975728	15976755
10	161195	161754
10	16276799	16277282
10	16576525	16577499
10	16660034	16661043
10	16661634	16662120
10	16670575	16671144
10	16680499	16681369
10	16694015	16694972
10	16740806	16741154
10	16958587	16959237
10	1696150	1696716
10	17131032	17132027
10	17220215	17221933
10	17255253	17256193
10	17741917	17742349
10	18115506	18116165
10	18532827	18533887
10	18777504	18778380
10	18863250	18864490
10	1954613	1955241
10	20021793	20022285
10	20081807	20082355
10	20086423	20087217
10	20136782	20137897
10	20179721	20180685
10	20258072	20258521
10	20558861	20559995
10	20590800	20591360
10	2080440	2081073
10	21080375	21081354
10	21748463	21749029
10	21841796	21842572
10	22230829	22232106
10	22241638	22242455
10	22388115	22388660
10	22520543	22521372
10	22611245	22611695
10	22641342	22642248
10	22810922	22811404
10	22826640	22827294
10	22833186	22833464
10	22902301	22902656
10	23032394	23033315
10	23035266	23035798
10	23057592	23059031
10	23408290	23408744
10	24492125	24492679
10	24606022	24607768
10	24967694	24969258
10	25123329	25124707
10	25230818	25231680
10	25341211	25342163
10	25547006	25547952
10	25561414	25562274
10	25672036	25672540
10	25747796	25748599
10	26087330	26087898
10	26106185	26107435
10	26276436	26277563
10	26280454	26281326
10	26377347	26378295
10	26437759	26439046
10	26461706	26462213
10	26613531	26614990
10	26667468	26668192
10	26679934	26680772
10	26768496	26769570
10	27221388	27222276
10	27384914	27385963
10	2746154	2747020
10	27535065	27535441
10	27798876	27799389
10	2819226	2819678
10	2821688	2822042
10	28908831	28909340
10	29015796	29016401
10	29041755	29042338
10	29215284	29215612
10	29373273	29373933
10	29376389	29377359
10	29482159	29482963
10	29522902	29523412
10	29585033	29585535
10	29659665	29660874
10	29663685	29664262
10	29696295	29696777
10	29716961	29717380
10	29724377	29725271
10	29729730	29730212
10	29764614	29765349
10	29944944	29945748
10	30362382	30363078
10	30677943	30678759
10	30710706	30712113
10	30886485	30886721
10	31070368	31070962
10	31471647	31472792
10	31488893	31490552
10	31510595	31511150
10	31533420	31534577
10	31651043	31652282
10	31821033	31821404
10	32592054	32592543
10	32614040	32614990
10	32645283	32646061
10	32706213	32706805
10	33141765	33142375
10	33265434	33265806
10	3369962	3370437
10	3384449	3384894
10	3389669	3390439
10	3429142	3429741
10	3444278	3444990
10	34453411	34453888
10	3446201	3447074
10	34489265	34490120
10	34666581	34667127
10	34685249	34687042
10	34906889	34907408
10	3513223	3513661
10	35173686	35174883
10	35281272	35281621
10	35390313	35391884
10	35522844	35523507
10	35562816	35563470
10	35564631	35565455
10	35610125	35611936
10	35645156	35646230
10	35667885	35669032
10	35819167	35820263
10	35838557	35839874
10	35880240	35880613
10	35963590	35964030
10	36134618	36136613
10	36332745	36332980
10	36374075	36374549
10	36568045	36569188
10	36680184	36681645
10	37331872	37332487
10	37584908	37585684
10	3787023	3787623
10	38049851	38050678
10	38076856	38077775
10	38230054	38230382
10	38379189	38379907
10	38416108	38416554
10	39057773	39058401
10	39147694	39148141
10	3939195	3939614
10	40344377	40344864
10	40462705	40463211
10	40536014	40536757
10	41091185	41092855
10	41351576	41352263
10	41436081	41436555
10	41520587	41521990
10	41540772	41541282
10	41804338	41805461
10	41843820	41845178
10	42229345	42229591
10	42799640	42800111
10	42814670	42815087
10	4296964	4297331
10	43018365	43019423
10	43046837	43047518
10	43146599	43146917
10	43184176	43184520
10	44440444	44441250
10	44527948	44528686
10	44547304	44548752
10	44584376	44585441
10	44957162	44957695
10	4498364	4498846
10	44990900	44992437
10	45060731	45061171
10	45144443	45144746
10	4516443	4516998
10	45327677	45328265
10	4560908	4561423
10	46234721	46235094
10	46780857	46781438
10	46994182	46994558
10	47146978	47147429
10	47539569	47539898
10	47762618	47763410
10	47893148	47893897
10	48163756	48164653
10	48278955	48279809
10	48403846	48404779
10	48433241	48434045
10	48443503	48444175
10	48466431	48466812
10	48503631	48503882
10	48548205	48549381
10	48627360	48627745
10	48712989	48713478
10	48761834	48762909
10	48922424	48922748
10	48944358	48944810
10	49294615	49295509
10	49550585	49551435
10	49809451	49810190
10	50099363	50099685
10	50249923	50250465
10	50352177	50352724
10	50510003	50510687
10	50956800	50958204
10	51311314	51311815
10	51385391	51385879
10	51609463	51610158
10	51611279	51611879
10	51859744	51860357
10	51865373	51865904
10	52029528	52029893
10	52080379	52080834
10	52190605	52191015
10	52435456	52436268
10	52911810	52914037
10	53025380	53025822
10	53079699	53080098
10	53309874	53310303
10	53448650	53449203
10	53488358	53489198
10	53495927	53496461
10	53499055	53499569
10	53506295	53506784
10	53507591	53508311
10	53531481	53532160
10	53589971	53590235
10	53680671	53681674
10	53761376	53761865
10	53768499	53769061
10	53773351	53773868
10	53775314	53775768
10	53785568	53786057
10	54556908	54557451
10	54843874	54844394
10	55218925	55220108
10	56284980	56285438
10	56294871	56295149
10	56355611	56356125
10	56367393	56367804
10	56477994	56478720
10	56546095	56546499
10	56554918	56555576
10	56580349	56580821
10	56615067	56615712
10	56632428	56632873
10	56643763	56644422
10	56938454	56939273
10	56947595	56948186
10	57132750	57134070
10	57135254	57135578
10	57156752	57157209
10	57282019	57283944
10	57323504	57324085
10	57330278	57331452
10	57415182	57415716
10	57446527	57447715
10	57530297	57531290
10	57613610	57614900
10	57821712	57821943
10	57906403	57906942
10	57997422	57998156
10	58033090	58033618
10	58303541	58304982
10	58353802	58354777
10	58377724	58379089
10	58425673	58426365
10	58440387	58441360
10	58607447	58607800
10	586894	587688
10	58942854	58943232
10	59263153	59265348
10	59357948	59359783
10	59373925	59374479
10	59391296	59392094
10	59407693	59408759
10	59620104	59621103
10	59909894	59910860
10	5995292	5995544
10	60040511	60041062
10	60084823	60085539
10	60113750	60114757
10	60134701	60134943
10	60139936	60141027
10	60144182	60145054
10	60158476	60159825
10	60166212	60166847
10	6024869	6025403
10	60347347	60347934
10	60419889	60421487
10	60676056	60676580
10	60775902	60776156
10	608475	609008
10	61184451	61184848
10	61255706	61255973
10	62227799	62229047
10	62245451	62246197
10	63817009	63817237
10	65118401	65119536
10	65191906	65193016
10	65193959	65194498
10	65416005	65416816
10	65536133	65537339
10	65786997	65787421
10	65794530	65795137
10	65871812	65872332
10	66043231	66044068
10	66877150	66878178
10	66924231	66925172
10	67205756	67206273
10	67229605	67230702
10	67260584	67261183
10	672791	673713
10	67320877	67321481
10	68003526	68004103
10	68168654	68170455
10	68429412	68429818
10	68739657	68740596
10	68753149	68754294
10	68756227	68756758
10	68764726	68765216
10	68818469	68818998
10	68879658	68880139
10	69198349	69200925
10	69479138	69480324
10	69533324	69533777
10	69618784	69619147
10	70001159	70002109
10	70563101	70563688
10	70682865	70683205
10	70765296	70765631
10	71107156	71107438
10	71763587	71763842
10	73416815	73417460
10	73463951	73464508
10	73579799	73580786
10	73625864	73627131
10	73690197	73690652
10	73845944	73846411
10	74378162	74379734
10	74395220	74395754
10	74436680	74437649
10	74470432	74470899
10	74499284	74500591
10	75489372	75489703
10	7596995	7597309
10	76291187	76292524
10	76297120	76298162
10	76410183	76410803
10	76864086	76865351
10	76865722	76866187
10	76897468	76898522
10	76928245	76929212
10	76997225	76998481
10	77017481	77018610
10	77019741	77020245
10	77397473	77397853
10	77510161	77510731
10	77518566	77520394
10	77547600	77548069
10	77595295	77595884
10	77601400	77602380
10	77606511	77608496
10	77680498	77681330
10	77703176	77704526
10	77718921	77719493
10	77726817	77727357
10	77736126	77738813
10	77763896	77765738
10	77887006	77887679
10	77908757	77909125
10	77910008	77910746
10	77923929	77924755
10	77941139	77942350
10	78322192	78323535
10	78350325	78351161
10	78356615	78358851
10	78359096	78360061
10	78361345	78361745
10	78363271	78364451
10	78374124	78375551
10	78376479	78377270
10	78379468	78380684
10	78386109	78386700
10	78387403	78388799
10	78398715	78399492
10	78438051	78438548
10	78513763	78516451
10	78519446	78520357
10	78605823	78606457
10	78961636	78962038
10	79202918	79203495
10	79223030	79224234
10	79228214	79228892
10	79235691	79236707
10	79585599	79585930
10	79636546	79637068
10	79744777	79745463
10	79854227	79854666
10	80477817	80478647
10	80747274	80748600
10	80835593	80835917
10	81537376	81538363
10	81640241	81640761
10	82024816	82025709
10	82310925	82311331
10	83035749	83036582
10	83144886	83145470
10	83284708	83285643
10	83609131	83609949
10	83688753	83689278
10	84129009	84129499
10	84384107	84385129
10	84464089	84464432
10	84607488	84608051
10	84632052	84632922
10	84656717	84657735
10	85095758	85096731
10	85582163	85582715
10	85770040	85770659
10	85775994	85776432
10	86025626	86025932
10	86065324	86066088
10	86196970	86197299
10	86251763	86252261
10	86846992	86847514
10	87179410	87179874
10	87267898	87268532
10	87336750	87338217
10	87355931	87357927
10	87390572	87390860
10	87428866	87429296
10	87491024	87491856
10	87557310	87557685
10	87908933	87910198
10	88075231	88075692
10	88326358	88326680
10	88494132	88494660
10	88669932	88670528
10	88731394	88731997
10	8931241	8931575
10	89984693	89985519
10	90100250	90100957
10	90115303	90115689
10	90200975	90201428
10	90469332	90470113
10	90601998	90602528
10	90700156	90701070
10	90757184	90757930
10	90872815	90873784
10	91005033	91005405
10	91739445	91739990
10	92219176	92219570
10	92329658	92330265
10	93181797	93182621
10	93268750	93269228
10	93420097	93420547
10	93447143	93448060
10	93462547	93463313
10	93482012	93482803
10	93484338	93484728
10	93511249	93512214
10	93516510	93516950
10	93540305	93541858
10	93559743	93560009
10	93576619	93577500
10	93597524	93598453
10	93625434	93626894
10	93634946	93635638
10	93654215	93655550
10	94184002	94185098
10	94211822	94212612
10	94673629	94674130
10	94743854	94744845
10	94758331	94758875
10	94806132	94806634
10	95009591	95010097
10	95196740	95197122
10	95428212	95428710
10	95517824	95519359
10	95724885	95725560
10	95898071	95898480
10	96058668	96059016
10	96512128	96513246
10	96719773	96720919
10	96753566	96754825
10	96899813	96900145
10	96933475	96934560
10	97036637	97037011
10	97094873	97095246
10	97125293	97125772
10	97188998	97189676
10	97257708	97258237
10	97288310	97288750
10	97401854	97402335
10	97983856	97986180
10	9874015	9874439
10	99036682	99037094
10	99076876	99077738
10	99686994	99688589
10	9977081	9977311
11	10017971	10018475
11	100573967	100574859
11	100940906	100941607
11	101293438	101294249
11	101302843	101303186
11	101539508	101540569
11	101588754	101589203
11	101711754	101712834
11	101903781	101904247
11	101931025	101931745
11	101936854	101937762
11	103174187	103174684
11	103389765	103390895
11	103454169	103454712
11	103455024	103455313
11	103654163	103655490
11	103669459	103670460
11	104095752	104096140
11	104220974	104221510
11	104457134	104457468
11	104531768	104534041
11	104543788	104545700
11	10504199	10505059
11	105051574	105052457
11	105151153	105153171
11	105160172	105161228
11	105161770	105162102
11	10518712	10520502
11	105342582	105343100
11	105617820	105619157
11	105719729	105720737
11	10577061	10578441
11	105939386	105941535
11	105976730	105977389
11	105996284	105997367
11	106048966	106049327
11	10827845	10828389
11	11328478	11329277
11	11343273	11343645
11	11464116	11464875
11	1225863	1226913
11	12280090	12280532
11	12519763	12521609
11	12556956	12557444
11	12658847	12659106
11	12829225	12829937
11	1291120	1293030
11	13090756	13092363
11	13904136	13904715
11	13930221	13931281
11	13932767	13933335
11	14359477	14359831
11	14912731	14914006
11	14924186	14924770
11	1492942	1493463
11	15305831	15306594
11	15446494	15447035
11	15570303	15571518
11	16638592	16639115
11	18091680	18092183
11	18490965	18491266
11	18670520	18670922
11	18713324	18713696
11	188436	189057
11	18925321	18926470
11	18946494	18947398
11	1931918	1932646
11	19757449	19757858
11	19929571	19930075
11	20126387	20126821
11	20334354	20334727
11	20514678	20515336
11	20606116	20606917
11	20728688	20729315
11	20768456	20769070
11	20775832	20776513
11	20790306	20791169
11	20804817	20805651
11	20827844	20828586
11	20841644	20842156
11	20843381	20844046
11	20855023	20855807
11	20879889	20880648
11	20889333	20890001
11	20892631	20893022
11	20905293	20905967
11	20921059	20921821
11	21337107	21338320
11	21592282	21593281
11	21683019	21684024
11	21697701	21698618
11	22085128	22085620
11	2219046	2219596
11	22642200	22643349
11	22676796	22677718
11	22686809	22687102
11	22875483	22876126
11	22964568	22965127
11	23695282	23695673
11	2391455	2392891
11	24095849	24096244
11	24351886	24352534
11	2437427	2438277
11	24414521	24415564
11	24435443	24436238
11	24482527	24484003
11	24551095	24551685
11	24730392	24730780
11	24764664	24766966
11	24811781	24812764
11	25007649	25009473
11	25236276	25236688
11	25342884	25343702
11	25381906	25382742
11	25436919	25437549
11	25452930	25453436
11	25488195	25488689
11	25554400	25555523
11	25561067	25561566
11	25567176	25568417
11	25578957	25580507
11	25686952	25688423
11	25705863	25706967
11	25757420	25758545
11	25943448	25943886
11	26812063	26812404
11	26965559	26965993
11	2705222	2706025
11	2715605	2716789
11	27159288	27160103
11	27567495	27567996
11	27619549	27620565
11	27718884	27719695
11	27758303	27759477
11	28196897	28198011
11	28483067	28483534
11	28513323	28513647
11	28586531	28586916
11	28590331	28590991
11	28873362	28874152
11	28959415	28959811
11	2916847	2917379
11	29213956	29214550
11	29245807	29246576
11	29533751	29535388
11	29542374	29542715
11	30157165	30157516
11	30272527	30273308
11	3051814	3052249
11	30713043	30713477
11	31539718	31540013
11	31540300	31540648
11	31919883	31920647
11	32459865	32461427
11	3305794	3306886
11	3496249	3496682
11	34982830	34983308
11	34995245	34995702
11	36227723	36228696
11	36522050	36522518
11	36649094	36649757
11	36786507	36788118
11	3681635	3681969
11	36896741	36897815
11	36947873	36948598
11	37005460	37006701
11	371500	372045
11	37171379	37171768
11	37199367	37200554
11	37379785	37380771
11	37507985	37508733
11	37509633	37509898
11	37734691	37735534
11	38443406	38444610
11	3853060	3853780
11	38675745	38675994
11	38704087	38705135
11	3888972	3889645
11	39409674	39410114
11	3968143	3968662
11	3980686	3981559
11	3993540	3994288
11	40024585	40024875
11	40328252	40329902
11	40500082	40501127
11	40710977	40711521
11	40743715	40744244
11	41198016	41198394
11	41232678	41232968
11	41497558	41498099
11	4154020	4155133
11	4155625	4156423
11	42312159	42312397
11	42632455	42632918
11	42806758	42807302
11	431492	432230
11	43403	43946
11	43636728	43637133
11	43754651	43755683
11	43870442	43871617
11	44295128	44295590
11	44342465	44343585
11	44366208	44367314
11	44449911	44450633
11	44504284	44504608
11	44626203	44626556
11	44890838	44892391
11	44935571	44936005
11	4496540	4496943
11	45126536	45127476
11	45588233	45588676
11	45612084	45612745
11	45659051	45659494
11	45665455	45666030
11	45676871	45677769
11	46130350	46131215
11	46396931	46397443
11	46407810	46408184
11	46465341	46465774
11	46493462	46493931
11	47000179	47000617
11	47036013	47036867
11	47052002	47052925
11	47076727	47077525
11	47218201	47218505
11	47597450	47598043
11	47654251	47655385
11	47688615	47689941
11	47696122	47696771
11	47707475	47709327
11	47726855	47728521
11	47733644	47734352
11	47735964	47737240
11	47751212	47751867
11	47756369	47757540
11	47880662	47881293
11	48067474	48067921
11	48436952	48439013
11	48469265	48469942
11	48497206	48497737
11	48590062	48591467
11	48639896	48640427
11	48802288	48802657
11	49078836	49079647
11	49208326	49208833
11	49465770	49466574
11	49553231	49553663
11	49642311	49642635
11	49677759	49678722
11	49689742	49690513
11	49692521	49692874
11	50017397	50018399
11	50035979	50037266
11	50097950	50098447
11	50218531	50218936
11	50336377	50336814
11	50690665	50691336
11	5200604	5201138
11	53432019	53432482
11	53482805	53483274
11	54448684	54449955
11	54794777	54795226
11	54822958	54823618
11	55097070	55097348
11	55145674	55146297
11	55224255	55224927
11	55790681	55791377
11	56427304	56427740
11	5776477	5776978
11	57972568	57973004
11	5896850	5897318
11	592035	593106
11	59560105	59561120
11	60025331	60026100
11	60198420	60198925
11	60330216	60330594
11	60410349	60412082
11	60491467	60491936
11	60507033	60507718
11	60514631	60515912
11	60714934	60715353
11	60739716	60740693
11	61119419	61120098
11	61492011	61492928
11	616615	617259
11	61710638	61711544
11	62012933	62014433
11	62033090	62033526
11	62146422	62147410
11	62209125	62209731
11	62248387	62250158
11	62348625	62349000
11	62365831	62367076
11	62422778	62423337
11	62427342	62427597
11	62435359	62435860
11	62442712	62443240
11	62717262	62717738
11	62796265	62796898
11	63013262	63013989
11	63187073	63187570
11	63269672	63270362
11	63285089	63285713
11	63404785	63405319
11	63416911	63418355
11	63568466	63568694
11	63651422	63651913
11	63686563	63687019
11	64153322	64153796
11	64185207	64185563
11	6421562	6422756
11	6438945	6440290
11	64523001	64524388
11	64673148	64674930
11	65845533	65846071
11	65851974	65852573
11	66067489	66068061
11	66240537	66241100
11	66262681	66263145
11	66327817	66328606
11	66404634	66405783
11	66439002	66439827
11	66446732	66447298
11	66448639	66449348
11	66498104	66499561
11	66554677	66555113
11	66833686	66835279
11	66849499	66850214
11	6694986	6695881
11	67291051	67291678
11	67553142	67553688
11	67608057	67608442
11	67703574	67704176
11	67793591	67794035
11	67883517	67884671
11	68038901	68039803
11	68105776	68106473
11	68153058	68153637
11	68163245	68163871
11	6846602	6847061
11	6860150	6860838
11	68817332	68817671
11	68842306	68842980
11	6892060	6893332
11	69103024	69104600
11	69127169	69128611
11	69142409	69143679
11	69150332	69150892
11	69329818	69330484
11	69337313	69337750
11	69353263	69353796
11	6945247	6946041
11	6983098	6983582
11	6999675	7000111
11	7039692	7040114
11	70488485	70489532
11	70505658	70506162
11	70735980	70736670
11	70937617	70938147
11	71049905	71050340
11	71081247	71081624
11	71234937	71235987
11	71541468	71542031
11	71565606	71567068
11	718134	719106
11	72181373	72181848
11	72241820	72242579
11	72375136	72375709
11	72478435	72478958
11	72863397	72863902
11	72988033	72988841
11	73115215	73115756
11	73315704	73317247
11	73325422	73326221
11	73331798	73332403
11	73372402	73373035
11	73575611	73575953
11	74091122	74092148
11	74128556	74129087
11	74129779	74130560
11	74325055	74325967
11	74350156	74350841
11	74610024	74610520
11	75255400	75255784
11	75269904	75271295
11	75950959	75951347
11	76346438	76346674
11	764648	765031
11	77205855	77206511
11	77244377	77244722
11	774637	775067
11	775765	776736
11	77969710	77970405
11	77989123	77989642
11	78003611	78004968
11	78022942	78023324
11	78217369	78217998
11	78230409	78231506
11	79230418	79231792
11	79267479	79267771
11	79471516	79472451
11	79873272	79873893
11	79885367	79886799
11	80002898	80003389
11	80470819	80471071
11	804773	805447
11	81510874	81513751
11	81552872	81553126
11	81565042	81565706
11	82059361	82060013
11	82199481	82200196
11	82873096	82873494
11	83276089	83277148
11	83277712	83278621
11	8343429	8344003
11	83922409	83922661
11	84680886	84681518
11	84822559	84822968
11	84861519	84862298
11	84933500	84934134
11	84935668	84936750
11	85058186	85058603
11	85091476	85091855
11	85115144	85116444
11	85438613	85439396
11	85454932	85457074
11	85474377	85474940
11	85565738	85566599
11	85670013	85671114
11	85705047	85706714
11	85795492	85796414
11	85808693	85809049
11	85850376	85850765
11	85950285	85950739
11	86069012	86069988
11	86471163	86471687
11	86520128	86520680
11	86937723	86938187
11	86961229	86961926
11	86969814	86970314
11	86983324	86984445
11	8708709	8709127
11	87088506	87088948
11	87111766	87112143
11	87291820	87292548
11	87346726	87347187
11	87418553	87419129
11	87424491	87425371
11	87439028	87439738
11	87520141	87520813
11	87550293	87550898
11	87647548	87648035
11	87787190	87787842
11	88257262	88257673
11	88323539	88324235
11	88384653	88385458
11	88509313	88510144
11	8887203	8888238
11	89027724	89028197
11	89135775	89136253
11	89141800	89142837
11	89319333	89319876
11	89597183	89597958
11	89603505	89604697
11	89635801	89636231
11	8977004	8977338
11	89944220	89944519
11	90026616	90027414
11	90283993	90284456
11	90624315	90625493
11	90773614	90774219
11	90851361	90852142
11	91175348	91175835
11	91214505	91215180
11	9133987	9134444
11	91370385	91370913
11	91645603	91646164
11	91978181	91979381
11	92163267	92164084
11	92380438	92380921
11	92583548	92584212
11	92717814	92718178
11	92813541	92814518
11	93503209	93504072
11	9421139	9422121
11	94664933	94666379
11	95055335	95055830
11	95243896	95244638
11	95391012	95392489
11	95488344	95488783
11	95538047	95538583
11	95622466	95623559
11	96150510	96151159
11	96638326	96639017
11	96646822	96647561
11	9694203	9694546
11	97380079	97380435
11	97447920	97448661
11	97897184	97897734
11	97949720	97950321
11	98016756	98017283
11	98022885	98023469
11	98120801	98121240
11	9815460	9816108
11	98168615	98169130
11	98230927	98231555
11	98234664	98235188
11	98240891	98241954
11	98276927	98277734
11	98885340	98885893
11	99179101	99179748
11	99244445	99245027
11	99296885	99297338
11	99367201	99367559
11	99779655	99780955
11	99792573	99793062
11	99805511	99806609
11	99810140	99810846
11	99872368	99874181
11	99908104	99908977
12	10081008	10081628
12	10085780	10086255
12	10094997	10095902
12	10097567	10098102
12	10112747	10114240
12	10119461	10120346
12	10169736	10170409
12	10182997	10183508
12	10184568	10185270
12	10207620	10208330
12	10491506	10491956
12	10703026	10703768
12	10772473	10772983
12	10781725	10782534
12	10811911	10812963
12	1097392	1098038
12	1104552	1105616
12	11101776	11102424
12	11255620	11256220
12	11259059	11259724
12	11264648	11265212
12	11444787	11445465
12	11548894	11549476
12	11644463	11645271
12	11655742	11656193
12	11762591	11763331
12	1193434	1193991
12	12005962	12006302
12	13013377	13014450
12	13034190	13034504
12	13444241	13445485
12	13470897	13471192
12	13490255	13492544
12	13498682	13499583
12	13545651	13546704
12	13550332	13551518
12	13570979	13572436
12	13578138	13579275
12	14526069	14526413
12	14619375	14620274
12	14989011	14989410
12	15042699	15043482
12	1596986	1597382
12	16284868	16285850
12	16346715	16347056
12	1635530	1636921
12	16398160	16399633
12	16416388	16417011
12	16602099	16602463
12	16635655	16636483
12	16777079	16777446
12	16948624	16949306
12	17017256	17018010
12	17116002	17116476
12	17396024	17396603
12	18147374	18148240
12	18578674	18579022
12	19541929	19542372
12	19896498	19897063
12	20345454	20346840
12	20554628	20555488
12	20785273	20785797
12	20839592	20840091
12	20881024	20882245
12	21386674	21387045
12	21407176	21407429
12	22410019	22410523
12	22865838	22866250
12	22876280	22876909
12	23775019	23776122
12	2430074	2430485
12	25060768	25061044
12	29177978	29178303
12	29595868	29596191
12	29669284	29669614
12	30055994	30056254
12	30600963	30601569
12	30631017	30632237
12	30646238	30648051
12	30654592	30655205
12	30658613	30659089
12	30704044	30705092
12	30720717	30721331
12	30721698	30722671
12	30723197	30723782
12	30993253	30994124
12	31343116	31343486
12	31429453	31430297
12	31457512	31458068
12	31462954	31463641
12	31512188	31513290
12	31592005	31592698
12	3190587	3191118
12	32045900	32046224
12	32293306	32293700
12	32409767	32410007
12	32784675	32785064
12	32816520	32817363
12	33153362	33155761
12	33185136	33185620
12	33312173	33312672
12	33397423	33397698
12	33554152	33554800
12	3360615	3360961
12	33803592	33804502
12	3390490	3390740
12	33923879	33924615
12	34049736	34050276
12	34101453	34101855
12	34103626	34104931
12	34199586	34200293
12	34209193	34209997
12	34524975	34525327
12	34780995	34781552
12	35081652	35082067
12	35383933	35384160
12	35530937	35531476
12	35571656	35571995
12	35598949	35599596
12	35857072	35858682
12	35900184	35900533
12	36028760	36030282
12	36236347	36236914
12	36557416	36558135
12	36654706	36655910
12	36949615	36950131
12	37160203	37161288
12	37172724	37173513
12	37233036	37233812
12	37236217	37237081
12	37298777	37299341
12	37333390	37333671
12	3745544	3746306
12	37459334	37459925
12	3815298	3815666
12	38261930	38262430
12	38297079	38297603
12	38495700	38496113
12	39172824	39173111
12	39854435	39854682
12	39869760	39870351
12	4178839	4179145
12	43019473	43020039
12	43468606	43468939
12	43984803	43985155
12	4404308	4405191
12	44409917	44410150
12	46065463	46066764
12	46190533	46190846
12	49547358	49548041
12	49899111	49899481
12	50079480	50080083
12	50285571	50286271
12	50336091	50336579
12	50388145	50388981
12	50513243	50513729
12	50531844	50532290
12	50655168	50656419
12	50779989	50781231
12	50800624	50801110
12	50823713	50824016
12	50829246	50830617
12	50982961	50983201
12	51078315	51078722
12	51103311	51104180
12	51206373	51207134
12	51544819	51545595
12	51704234	51704827
12	52252745	52253475
12	52333442	52333922
12	52431023	52431695
12	52503333	52503851
12	52586442	52586886
12	53086476	53087023
12	53092745	53093113
12	53333485	53334389
12	53387691	53389202
12	53616600	53618841
12	53658360	53658926
12	53817142	53818638
12	54028502	54029309
12	54228074	54228683
12	54233816	54235084
12	54272345	54272785
12	543007	544078
12	54862779	54863460
12	55188743	55189249
12	55230602	55231475
12	55301655	55302389
12	5545281	5545930
12	55751188	55753193
12	55792725	55793328
12	56037607	56038146
12	56045940	56046271
12	56101873	56102205
12	56108607	56109203
12	56111421	56111822
[truncated: 11,231 more rows]
