# Supplementary material for: Multi-species annotation of transcriptome and chromatin structure in domesticated animals
Source: BMC Biol. 2019 Dec 30;17:108. doi: 10.1186/s12915-019-0726-5 (PMC6936065; doi:10.1186/s12915-019-0726-5)
Supplement: Supplementary file 10 — Additional file 10 DA ATAC-seq peaks (all combinations). The archive has the same structure as de.refgn.tar.gz with names starting with mergedpeaks.peaknb.allexp.readnb instead of refgenes.counts.min2tpm0.1. [file 12915_2019_726_MOESM10_ESM.gz › da.atacpeaks/capra_hircus/diffcounts.cdvsliver/mergedpeaks.peaknb.allexp.readnb.normcounts.diff.cd.liver.bed]

7	108431940	108433191	.	4	+	2.11326166594459e-39	3.51112067863615
14	94670923	94671609	.	3	+	4.10247617065393e-35	3.57967910587116
NW_017190145.1	3456	3978	.	3	+	4.31155408503585e-35	3.57484478360762
19	2208	2904	.	3	+	2.72067592147951e-33	3.05273188457156
NW_017190145.1	2469	2911	.	1	+	2.72067592147951e-33	2.81534111388416
23	48860772	48861811	.	3	+	8.78314405105013e-33	2.84942920974797
21	36332382	36333216	.	2	+	4.30669625970621e-30	3.07997525569595
5	3384	4246	.	1	+	1.19897200238078e-29	2.7839707822967
NW_017190417.1	1821	2329	.	3	+	1.19897200238078e-29	3.13281180392507
NW_017193233.1	8245	8510	.	1	+	1.19897200238078e-29	3.50118900270771
4	98339748	98341154	.	3	+	5.68502094534528e-29	2.3091115926972
14	23783881	23784896	.	1	+	1.42714755395149e-28	2.99804480815595
14	91135021	91136204	.	3	+	3.5082823935079e-28	1.96259102435857
23	12228666	12229237	.	2	+	4.09852183484402e-28	3.12819756877745
19	3241	3902	.	2	+	1.12368454486711e-27	2.78861659053626
NW_017190138.1	131993	133016	.	3	+	3.44457798896354e-26	2.81068196716445
15	81902091	81903936	.	2	+	4.90866851483446e-25	2.81616841241932
8	4183	4719	.	1	+	5.47202789660713e-25	2.57559833954408
15	75816261	75816500	.	1	+	1.93775922562699e-24	3.48166594105034
9	70096839	70097708	.	3	+	2.35491230684016e-24	2.09231625590259
29	21403716	21405076	.	3	+	5.23678344747762e-24	2.00917477457297
8	18562925	18564353	.	3	+	6.49473581657059e-24	2.48036080473737
14	92064543	92065316	.	1	+	6.62921941464856e-24	2.84230209772997
13	24963886	24966012	.	3	+	7.29078101248641e-24	2.00445008546384
17	39878194	39878748	.	1	+	2.07988923483366e-23	3.15094609437332
1	23867711	23868416	.	3	+	3.98415622679142e-23	4.13878587985499
26	51414636	51415826	.	2	+	5.92293600217536e-23	2.71153840292459
3	81701505	81702307	.	3	+	6.99775149980217e-23	4.36783675482365
7	61281818	61283047	.	3	+	9.86844417962905e-23	4.02523177981766
20	60444812	60445475	.	1	+	1.10349278590703e-22	2.34843279742776
8	92669091	92670235	.	3	+	1.10349278590703e-22	4.19868051874122
15	37209938	37211229	.	3	+	2.86806696403262e-22	2.03621704157579
1	23877503	23879614	.	4	+	7.63317424871486e-22	4.31780872743598
3	75862750	75863748	.	2	+	1.75512954341653e-21	2.66638559001565
3	81706533	81707882	.	3	+	2.08609897840581e-21	4.44005653211816
8	92671670	92672287	.	2	+	2.68316977754713e-21	3.82964958156811
21	8004468	8005434	.	3	+	2.70540177715966e-21	2.25505265888876
26	48838135	48839253	.	3	+	3.97382928272102e-21	2.69557102138022
NW_017190138.1	133476	134034	.	2	+	6.82203816206776e-21	2.4774926758472
1	54186140	54188091	.	3	+	7.8908132442927e-21	4.42859228695689
3	120034625	120034884	.	1	+	2.10447369503019e-20	2.42279811934029
13	2880718	2881023	.	1	+	2.8029676255109e-20	2.50869916193766
6	6503364	6504485	.	3	+	4.5371073614905e-20	2.42651015548823
8	92663507	92665619	.	5	+	6.06892385069536e-20	4.44258609189545
12	46065463	46066764	.	3	+	1.44444013814962e-19	2.40580536787138
8	92666057	92666977	.	3	+	1.92886447794355e-19	4.30036304088802
7	61287680	61290177	.	3	+	2.3082492228832e-19	4.50558699335292
NW_017189517.1	21267348	21267872	.	1	+	4.47857873672326e-19	2.81426252772467
4	34805758	34806262	.	1	+	6.56580386169325e-19	2.66588668783631
3	81704318	81705216	.	3	+	8.89893793383112e-19	4.37692739397979
NW_017189549.1	37764	38802	.	3	+	9.28789943138219e-19	4.47711207848508
NW_017194589.1	6815	7395	.	2	+	2.38909828241903e-18	2.41320656810826
NW_017192066.1	101	797	.	2	+	3.38237677998373e-18	2.5507491838057
10	78605823	78606457	.	1	+	5.13831858325643e-18	2.74732252564163
7	61286804	61287139	.	1	+	5.20642476466312e-18	4.16152889458166
9	43984167	43985712	.	3	+	7.4331909325984e-18	2.51506300858286
4	107731313	107732222	.	2	+	7.96759477697405e-18	2.2699413500757
20	63662411	63664398	.	3	+	1.94673124006702e-17	2.33333976178226
27	31532416	31533631	.	3	+	2.53054023445757e-17	1.83456960617584
4	85639410	85639656	.	1	+	4.76409840756597e-17	2.9504978835063
7	33032559	33033078	.	1	+	5.1033614634053e-17	2.62476930259588
15	74109667	74110493	.	1	+	6.07610582827196e-17	2.45430694871463
9	24236205	24236741	.	1	+	7.07184292586752e-17	2.91481857394013
11	37734691	37735534	.	3	+	7.50409672589616e-17	1.93485567280165
6	45529521	45530637	.	3	+	8.37723355064622e-17	4.07332886901886
6	57593168	57594540	.	3	+	9.76057155018442e-17	1.29852034604043
1	114572924	114574369	.	3	+	2.41614011508066e-16	2.46383640998281
7	27250237	27252336	.	3	+	3.18743487609479e-16	1.97450940136605
17	56448186	56449635	.	2	+	3.61794118419073e-16	2.5596097946124
1	19047031	19047695	.	1	+	5.92399823277065e-16	2.47977673073618
5	72866707	72868292	.	3	+	6.14756564965748e-16	1.47756509410637
17	37992327	37993653	.	3	+	6.40387788534217e-16	1.42162276599619
17	24255554	24256003	.	1	+	7.03230006850316e-16	2.37304426907551
4	32887135	32888201	.	2	+	4.68272159309878e-15	2.33990382989921
6	50388417	50389459	.	1	+	5.15103807320912e-15	2.15069328785919
7	9725906	9726183	.	1	+	5.84087655165565e-15	2.96953155692633
3	18729287	18730413	.	1	+	8.93433187795263e-15	2.17553103980372
29	4690694	4691206	.	1	+	9.31592293510372e-15	2.90491104388404
11	85091476	85091855	.	1	+	2.44523229838105e-14	2.92523203415799
20	14969072	14970578	.	2	+	3.34732654096025e-14	1.99698984028056
23	12264737	12265055	.	1	+	3.65051102529116e-14	2.33262378496548
4	78496910	78499432	.	3	+	4.18695834026137e-14	2.06484951039407
5	64161808	64163302	.	3	+	4.2864541920526e-14	1.78189325248457
9	15063966	15064392	.	1	+	4.5046053743489e-14	2.67850019588854
12	32784675	32785064	.	1	+	4.61398131277261e-14	2.47043726847887
4	107746328	107747111	.	1	+	5.01100072820785e-14	2.52377050997657
5	12010746	12012649	.	3	+	5.01100072820785e-14	2.30519200676297
14	22142019	22142904	.	3	+	6.16359995945108e-14	1.57116479867373
9	80957378	80958836	.	3	+	7.85254331728883e-14	1.26802575301737
9	78509298	78510593	.	2	+	1.00677983637527e-13	2.19522109351622
4	51071942	51073075	.	3	+	1.05918789264049e-13	2.30358225207964
15	66418200	66419412	.	3	+	1.48910944105898e-13	1.81370387131409
15	66385001	66385869	.	3	+	1.61547522102635e-13	2.2951858377918
4	34251158	34252043	.	3	+	1.66824716506068e-13	1.35623240970827
14	4144576	4145108	.	1	+	1.91871988606446e-13	2.34187564119879
1	40822922	40823542	.	1	+	2.12535223353635e-13	2.09699722749275
15	36700852	36701242	.	1	+	2.25542193255139e-13	2.51907768093272
15	35546608	35547642	.	3	+	2.59894073744426e-13	1.18839977077765
15	15908675	15909070	.	1	+	3.01397169343362e-13	2.40725325883626
15	53651644	53652082	.	1	+	3.27270256020002e-13	2.35679791311914
8	106739094	106739965	.	2	+	3.27270256020002e-13	2.70579913993499
10	78961636	78962038	.	1	+	3.40337145849521e-13	2.99495423246076
20	55796539	55797176	.	1	+	4.57456483432197e-13	2.35403842414714
8	11506528	11507708	.	3	+	4.57456483432197e-13	1.35288648817436
29	5414024	5415018	.	2	+	4.72673720707963e-13	2.5056003088263
27	37426602	37427209	.	1	+	6.50328103966511e-13	2.31428157576191
27	25356812	25357270	.	1	+	8.31265534337352e-13	2.22542784541819
24	27824491	27824749	.	1	+	1.00194828612502e-12	3.07126589406032
3	55549790	55550214	.	1	+	1.00194828612502e-12	2.42747145067409
NW_017190004.1	10581	11523	.	3	+	1.07484206277914e-12	1.55182965104376
19	4696557	4698079	.	3	+	1.12815088518691e-12	1.62073168710383
14	54918528	54919740	.	3	+	1.14483200739473e-12	1.3874065202081
26	41247661	41248750	.	3	+	1.21569270942e-12	1.49322580441605
14	10476472	10476875	.	1	+	1.37371260559023e-12	2.32883338488937
1	3074628	3074880	.	1	+	1.5365867475176e-12	2.44456426542473
24	9591083	9592200	.	3	+	1.79823224081999e-12	2.26245692366031
6	53436583	53437236	.	1	+	2.15385955131429e-12	2.43725566294197
2	38602651	38603535	.	3	+	2.52795248454198e-12	2.11310679959469
2	103585069	103585955	.	2	+	2.52795248454198e-12	2.28155884725361
1	119689571	119690060	.	1	+	2.61222388051766e-12	2.51591958785067
13	77939259	77940242	.	2	+	4.31552754008148e-12	-1.75378297874653
5	6083688	6084841	.	3	+	5.36273707727505e-12	1.37762798037385
2	128363843	128365314	.	3	+	5.62589630724553e-12	2.21983393643812
17	38769336	38769923	.	1	+	5.86243991297542e-12	2.05125819795302
NW_017189516.1	35247390	35247874	.	1	+	6.10926002268358e-12	2.40384334240981
6	22727861	22729475	.	4	+	6.68741899830487e-12	1.47633089228004
27	40773762	40774015	.	1	+	7.14218622723099e-12	2.38297843226322
3	69888054	69889205	.	3	+	7.79968973207146e-12	1.80848467139996
2	98799452	98800902	.	3	+	7.96112061157646e-12	1.78939038190424
1	7021886	7022159	.	1	+	8.34220591954122e-12	2.68091274676057
23	26776348	26777826	.	3	+	1.13935834832316e-11	1.83409913543155
28	17724695	17724962	.	1	+	1.16834896807081e-11	2.33907482805139
16	49418457	49418809	.	1	+	1.19263344162001e-11	2.08826367203359
14	10912276	10913563	.	3	+	1.22136242869178e-11	1.4987239956723
21	42744681	42745361	.	1	+	1.31547686209419e-11	1.94061386170251
3	40378957	40379680	.	1	+	1.82068084588465e-11	2.1692104889277
17	38582587	38583686	.	3	+	2.00892744534167e-11	2.46307931107072
3	65430822	65431153	.	1	+	2.13199788710148e-11	2.08038829115481
8	27125727	27126664	.	3	+	2.2760260125116e-11	2.03114724153717
9	20227147	20227628	.	1	+	2.2760260125116e-11	2.19129579972346
21	45010681	45011519	.	3	+	2.72189214710561e-11	1.93900809112744
3	107592150	107592669	.	1	+	2.72189214710561e-11	2.34403346529324
3	120037585	120038092	.	1	+	2.72189214710561e-11	2.23220008191044
2	39884168	39885157	.	3	+	2.7838745507909e-11	1.31603441888266
17	45718492	45718768	.	1	+	3.01292945194169e-11	2.34910129102798
3	58566015	58566897	.	1	+	3.01292945194169e-11	2.09076828342924
1	121826440	121827340	.	2	+	3.01906053228314e-11	2.01171109220277
8	50959123	50960422	.	3	+	3.27346933694454e-11	1.12956098245514
8	18639806	18640357	.	1	+	3.35682840165157e-11	2.4563702294499
3	100028043	100029382	.	2	+	3.37571014565589e-11	1.64328578746674
4	111903972	111905568	.	3	+	3.43502933694985e-11	2.20403574440831
4	82200572	82201959	.	3	+	3.72012844140572e-11	2.39507571097781
26	8200314	8200660	.	1	+	4.06636630224504e-11	2.17122230153362
8	22128594	22129522	.	3	+	4.24507527497361e-11	1.78557409034246
2	83968804	83970408	.	3	+	4.38428681648142e-11	1.07442573114554
19	18591711	18592259	.	1	+	4.54870349732674e-11	2.01393413879439
6	100217293	100218926	.	3	+	4.61527995042426e-11	1.82977713094511
3	44781715	44782103	.	1	+	5.12238342322201e-11	2.33453753273468
1	23865847	23866604	.	1	+	5.4185538955837e-11	3.81677131459443
NW_017189517.1	18215080	18215718	.	1	+	5.46833698185721e-11	2.06121049588043
7	28868044	28869274	.	3	+	5.9725212185291e-11	1.08419391124145
16	11021545	11022838	.	3	+	6.61951102274626e-11	1.41832900215716
6	35023593	35025299	.	3	+	7.5678307999492e-11	2.25314629071365
11	77969710	77970405	.	2	+	1.06120220423591e-10	1.99544239902335
6	42535866	42536879	.	1	+	1.06120220423591e-10	2.20076094299362
1	95038789	95040494	.	3	+	1.07638873994519e-10	1.56575189524659
17	56009759	56011459	.	3	+	1.13804555536978e-10	1.47860069263181
29	17936083	17936960	.	1	+	1.160950792208e-10	2.1689482989353
7	79874124	79875043	.	1	+	1.22040038337449e-10	2.16624181519061
20	55690928	55691284	.	1	+	1.29797678418922e-10	2.39595443392437
7	38722795	38723390	.	1	+	1.29797678418922e-10	2.0615154663711
18	53637675	53638887	.	3	+	1.34403192099149e-10	1.47287250540349
5	41270411	41271722	.	3	+	1.36524845849102e-10	2.18656451380247
17	46742239	46743064	.	1	+	1.5915680621774e-10	1.90825449192346
11	99244445	99245027	.	2	+	1.62065459095671e-10	1.9430046911647
2	102098743	102099931	.	3	+	1.65101050059316e-10	1.59968777050784
2	50731698	50732793	.	2	+	1.72467621816679e-10	1.78092339821724
7	35439457	35440519	.	3	+	1.76079470454034e-10	1.12106396119438
28	39130310	39131776	.	3	+	1.96003145737333e-10	1.25097875048972
2	121652548	121653917	.	3	+	2.1093865387422e-10	1.35492591907115
11	24351886	24352534	.	2	+	2.33297262841042e-10	1.95976866007249
8	110401375	110401973	.	1	+	2.50162932726801e-10	2.15032324975069
29	12383912	12384864	.	1	+	2.65390779897078e-10	2.10874619856465
NW_017193748.1	7900	8166	.	1	+	2.72019788128772e-10	2.13772470179958
21	9822668	9823033	.	1	+	3.03019275342357e-10	2.19330825566649
21	47804525	47805572	.	2	+	3.10625929290402e-10	2.11576818362239
24	6601449	6601793	.	1	+	3.22605527108203e-10	2.31425555512302
18	35405616	35406094	.	1	+	3.88728261988011e-10	2.1955900385689
7	51077142	51077379	.	1	+	3.93914642149113e-10	2.36984116783377
2	97224182	97225350	.	1	+	4.0195659751218e-10	1.86193694238309
24	40689350	40690089	.	1	+	4.02932281957935e-10	2.05221639058996
12	50829246	50830617	.	3	+	4.49124475492134e-10	1.21146306900451
5	49274938	49275903	.	3	+	4.93648519578903e-10	1.23822182275021
1	143085289	143086688	.	3	+	4.98964385999837e-10	2.13215359820141
2	39820965	39821192	.	1	+	5.33629425518452e-10	2.12895934260657
16	6167955	6168582	.	2	+	5.6488887099049e-10	1.98006493687589
1	113160003	113161600	.	3	+	5.7474087440228e-10	1.64183028391025
1	31601959	31603469	.	3	+	5.82573433426732e-10	1.94703293625675
12	84380407	84381307	.	3	+	6.02762255986292e-10	2.21390521309961
7	79671670	79672922	.	3	+	6.2505199904673e-10	1.5251932370149
13	5186510	5187752	.	3	+	6.29244350815455e-10	1.70086067950333
2	77035860	77036245	.	1	+	6.29244350815455e-10	2.15548408550997
5	4632735	4633964	.	3	+	6.77137260888896e-10	1.69227453009466
26	12572207	12572993	.	2	+	7.14117130135172e-10	-1.85350963762878
1	151341528	151342343	.	1	+	7.62835165665954e-10	2.08956826117176
23	47871870	47872832	.	2	+	8.48468994917325e-10	2.06874683868385
17	70627383	70628496	.	3	+	8.60599960327927e-10	1.58630824302144
5	73959784	73960550	.	1	+	8.77619102417886e-10	1.85211162465861
2	55525221	55525688	.	1	+	8.81085678985493e-10	1.99436869294396
7	9018339	9018636	.	1	+	8.81085678985493e-10	2.04633959839544
3	37996621	37997554	.	2	+	9.5958073024588e-10	1.77372008415425
1	42967721	42968821	.	3	+	9.75601867270494e-10	1.37712908087607
26	47907025	47907508	.	1	+	9.77796775683974e-10	2.31847802063767
5	58981029	58981487	.	1	+	9.79504202095474e-10	1.95459548720861
7	92732352	92733830	.	3	+	1.02608919713938e-09	1.29429789098136
7	77371632	77371889	.	1	+	1.07720267194825e-09	2.64264101043629
5	82593549	82593895	.	1	+	1.15107155629242e-09	2.09035185035098
8	30916717	30917996	.	3	+	1.17314038958589e-09	1.87317563802943
6	99847765	99848914	.	3	+	1.2697486866621e-09	1.58384823636674
2	117617097	117618495	.	3	+	1.30432631665882e-09	1.47707869970397
3	62314690	62315967	.	3	+	1.39090017446221e-09	1.68412513231825
18	67217295	67218501	.	3	+	1.4022989915748e-09	-1.05297862198256
13	18967004	18968782	.	4	+	1.46724410288414e-09	1.93695294160723
12	35598949	35599596	.	1	+	1.51121821976153e-09	1.8411702520879
7	15344225	15344741	.	1	+	1.51121821976153e-09	1.93305671310411
12	1104552	1105616	.	3	+	1.55494791912813e-09	1.59744402438522
7	48051023	48051755	.	1	+	1.63656843355363e-09	2.04643171623822
3	117455104	117455583	.	1	+	1.75802107703619e-09	2.15935564057445
22	981798	982326	.	1	+	1.83495133918939e-09	2.17385972222703
27	32092071	32092398	.	1	+	1.85487056513538e-09	2.3312491411574
7	19099347	19100100	.	1	+	2.19474597188321e-09	2.0017563943566
9	48105712	48107075	.	3	+	2.26424786877412e-09	1.02291239659157
17	11068850	11069106	.	1	+	2.33335802320106e-09	2.33065343025053
3	118026789	118027932	.	3	+	2.33335802320106e-09	1.24478185497157
NW_017195220.1	4670	7183	.	5	+	2.33335802320106e-09	2.04176210073177
16	13061544	13062634	.	2	+	2.39713875124978e-09	2.08402306513798
10	17255253	17256193	.	2	+	2.41776826675312e-09	-1.49928566197826
17	58375608	58376648	.	3	+	2.50016278346205e-09	1.08633178868854
NW_017189516.1	65621166	65622651	.	3	+	2.62348263878083e-09	-1.15617712393534
15	75980763	75981590	.	2	+	2.66423537198184e-09	1.73427251939833
16	69742753	69743137	.	1	+	2.66423537198184e-09	1.93952024605298
21	21053791	21054096	.	1	+	2.66423537198184e-09	2.09680594937199
24	32962287	32963300	.	1	+	2.6672339325094e-09	1.96941935499041
7	30231105	30231355	.	1	+	2.82073822248512e-09	1.95701361906194
15	2596561	2596804	.	1	+	2.89621488140931e-09	2.10471436167529
1	17872224	17873327	.	2	+	3.06988153370533e-09	1.84092309286621
5	8638	9140	.	1	+	3.13643559551542e-09	1.91482670362288
NW_017190895.1	2448	5616	.	4	+	3.2798978758215e-09	2.01903570771821
16	41573124	41574147	.	2	+	3.32723612988242e-09	-1.46151118816593
7	8051076	8052396	.	3	+	3.42251067928978e-09	1.32277943881186
1	87311258	87312392	.	3	+	3.63295228602819e-09	1.75454243209072
NW_017192764.1	4821	6442	.	3	+	3.64090765247405e-09	1.94032360839698
1	20705103	20706822	.	3	+	3.67835158889456e-09	1.35929966634063
5	52892266	52892587	.	1	+	3.77790620132253e-09	2.21428111889278
4	112626420	112626677	.	1	+	3.99627052086288e-09	2.14413155589716
3	36352568	36353208	.	1	+	4.2606131851127e-09	1.80564068455007
2	108577302	108579040	.	3	+	4.39238324467269e-09	1.56784925789025
19	28112023	28113134	.	2	+	4.6052383029604e-09	-1.41248469759058
1	23050667	23051248	.	1	+	4.96604020718952e-09	2.44349287807058
9	20541604	20543035	.	3	+	5.42941002472553e-09	1.6852294517046
21	7036460	7037762	.	3	+	5.83882739653105e-09	1.36804097175163
2	117879689	117881102	.	3	+	6.03528426501688e-09	1.11258446635917
21	67105925	67106165	.	1	+	6.51565000675161e-09	1.87272256439875
24	37571461	37571952	.	1	+	6.68339062273374e-09	1.85190775074628
2	10218287	10219068	.	2	+	6.95571238408349e-09	-1.47382725119442
13	26149703	26151119	.	3	+	7.04406487425565e-09	1.5997734937926
1	39784937	39786071	.	3	+	7.30901827987788e-09	1.8341693044257
21	4165559	4165882	.	1	+	7.63697351849905e-09	2.12480327101549
3	110347402	110348405	.	3	+	7.8448038369828e-09	1.1979976077933
6	12552583	12553160	.	1	+	8.23823794217601e-09	1.90403568113941
7	20572613	20573964	.	3	+	8.36029993608767e-09	1.13316958409696
2	39391533	39392881	.	3	+	8.39916277722792e-09	1.04273126812525
5	36128774	36129883	.	3	+	8.46420934779298e-09	1.71916631140092
14	92217095	92217691	.	2	+	9.06478968696901e-09	2.56594743865771
3	96894238	96894667	.	1	+	9.3347168638317e-09	2.06228360320284
14	27415773	27416344	.	1	+	1.0091985917901e-08	2.06727713222212
13	602553	602830	.	1	+	1.0486154532711e-08	2.06424106850738
10	52190605	52191015	.	1	+	1.06643346780302e-08	1.84451508962694
2	26136397	26138749	.	5	+	1.06643346780302e-08	1.67691668962211
2	97399483	97400068	.	1	+	1.07649535649015e-08	1.74370706436275
NW_017197954.1	4223	6812	.	5	+	1.07649535649015e-08	1.75525630653368
20	29118216	29120155	.	4	+	1.08171599321865e-08	1.41510556578021
17	64358767	64359032	.	1	+	1.10177681919036e-08	1.94255217836018
9	5765898	5766773	.	3	+	1.10820776177261e-08	1.75044656070295
6	58666202	58667421	.	3	+	1.11109216494301e-08	1.27267890825048
6	56338908	56339256	.	1	+	1.13683823472186e-08	1.9404532677433
2	122829023	122830158	.	3	+	1.23026044884128e-08	1.32991836504839
24	12562350	12562704	.	1	+	1.26371011117861e-08	1.99202427995847
NW_017195629.1	2008	3676	.	4	+	1.2936680736701e-08	2.01702921288536
17	59607863	59608849	.	3	+	1.35224977813319e-08	1.85946357573305
1	52535141	52535964	.	3	+	1.37616773865292e-08	1.71170993108115
2	85693469	85693825	.	1	+	1.38576429586668e-08	2.13750393324127
1	97216421	97216782	.	1	+	1.41301088099258e-08	1.87616730496166
2	93472822	93473585	.	2	+	1.41663103907271e-08	2.1770271186848
10	36332745	36332980	.	1	+	1.42775499822403e-08	2.35067949937146
1	51916990	51919590	.	4	+	1.45062727086234e-08	1.4220773645373
7	18157106	18157475	.	1	+	1.45062727086234e-08	2.15740623254402
14	48491809	48492148	.	1	+	1.56267000960278e-08	1.98840776151566
3	101752086	101753024	.	2	+	1.56267000960278e-08	-1.9643877978097
18	22967607	22969155	.	3	+	1.59153931536183e-08	1.47813178504816
8	40049388	40049956	.	1	+	1.6114656913054e-08	2.0111522151434
1	55699193	55700982	.	5	+	1.7333999898928e-08	1.62898825875787
9	59883257	59883865	.	2	+	1.86189686142797e-08	1.824646147299
12	19896498	19897063	.	1	+	1.91492701955896e-08	1.98450929498644
10	1954613	1955241	.	2	+	1.98004292890035e-08	-2.83265681210423
10	78387403	78388799	.	4	+	1.98004292890035e-08	1.58669788642532
7	25099276	25099853	.	1	+	1.9819171568125e-08	2.12140965476403
1	41903442	41904581	.	3	+	2.09096117929576e-08	1.45369198370712
27	25769390	25769849	.	1	+	2.09776335882261e-08	1.84620699698275
1	587366	587770	.	1	+	2.10636955010496e-08	2.07689692704785
6	6219587	6221751	.	3	+	2.16676270182511e-08	1.88772827222126
NW_017192979.1	3553	4411	.	2	+	2.31734873748057e-08	2.10509454464785
2	135380669	135382153	.	3	+	2.35977561218934e-08	1.62443914198728
2	127626639	127627157	.	1	+	2.36381150453125e-08	2.09513164599269
28	10797719	10798291	.	1	+	2.41011222230555e-08	1.90222618451594
5	41678455	41680580	.	3	+	2.41011222230555e-08	1.53916180742718
5	40377203	40378670	.	3	+	2.53907923459679e-08	1.38496489746298
6	101120711	101121086	.	1	+	2.61241251283332e-08	1.99696639824659
17	27110526	27111262	.	2	+	2.66598258676439e-08	1.91203547843971
9	18836325	18836798	.	1	+	2.72476106411347e-08	1.98130915857083
2	129782694	129783216	.	1	+	2.74484693646459e-08	2.35662900440673
1	17912727	17912956	.	1	+	2.79734383895452e-08	2.41801589988973
16	35220739	35221590	.	1	+	2.79734383895452e-08	1.91050111044457
10	77606511	77608496	.	3	+	2.81600099006589e-08	1.67060946744965
14	34036227	34036482	.	1	+	2.99598495648678e-08	2.03497154787916
2	52389512	52389962	.	1	+	3.058870387385e-08	2.17396290758503
12	58853399	58854049	.	1	+	3.21164749101601e-08	1.93712285902922
9	24101845	24102765	.	3	+	3.27528450399911e-08	1.82248665739047
15	60520019	60521898	.	4	+	3.29143902282177e-08	1.24738056797597
13	77821061	77821380	.	1	+	3.59901246151915e-08	2.21525450121328
15	2513854	2514119	.	1	+	3.59901246151915e-08	2.21754677846536
15	44353012	44354029	.	2	+	3.59901246151915e-08	-1.85000309774718
9	12808274	12809836	.	3	+	3.59901246151915e-08	1.12620595614657
23	40335339	40335962	.	1	+	3.65809189702648e-08	1.8538818647876
8	106375139	106375490	.	1	+	3.72575211105299e-08	2.20691660729496
3	97330880	97331767	.	1	+	3.95885004779485e-08	1.77332894410267
8	56826540	56827046	.	1	+	4.02998994955239e-08	1.65122699766879
10	79228214	79228892	.	2	+	4.14589339982571e-08	-1.54951204415815
20	57624269	57624592	.	1	+	4.23379856015084e-08	2.11967968519983
20	30471281	30472221	.	1	+	4.58315144904605e-08	1.90229248848808
3	62713742	62714444	.	1	+	4.62407395028512e-08	1.92989005661495
21	56817861	56818411	.	1	+	4.68619570197609e-08	2.10767048921914
8	91006285	91007354	.	2	+	4.85853689872143e-08	1.72010564453956
6	101928662	101930279	.	3	+	5.06947722782345e-08	1.39888795281371
12	70179630	70180296	.	1	+	5.13381967679715e-08	2.04707206984454
18	2934411	2934673	.	1	+	5.52845180202408e-08	1.92157898564913
13	77839533	77839790	.	1	+	5.80232044102776e-08	2.04356883105072
9	19469803	19470196	.	1	+	5.84363217458447e-08	1.98535095902
15	71966236	71966721	.	1	+	5.87388966701438e-08	1.94011663956908
23	32388942	32389980	.	2	+	5.87388966701438e-08	-1.89023629722273
11	22642200	22643349	.	1	+	6.02999746578692e-08	1.75478932587145
1	21188662	21189116	.	1	+	6.20340295346929e-08	1.87332239296883
7	22180686	22181248	.	1	+	6.27407062719492e-08	1.98759461575844
14	40172476	40173737	.	3	+	6.61116310547132e-08	1.25487743373619
1	130351392	130352437	.	2	+	6.70970039179276e-08	1.85667198332843
10	78513763	78516451	.	5	+	6.75077061374792e-08	1.92052715523863
5	73637198	73638223	.	3	+	6.96867025260608e-08	-1.12672297832325
28	27996752	27997616	.	2	+	7.09384960337728e-08	1.99978523972405
7	27290712	27291084	.	1	+	7.23080165364649e-08	1.88011158601768
10	24606022	24607768	.	3	+	7.48722225039794e-08	1.44905634586854
7	70529536	70529799	.	1	+	7.55429408752709e-08	1.85339574800853
11	103454169	103454712	.	1	+	7.75407775266703e-08	1.84247296805083
17	68209879	68211387	.	1	+	8.04759593422372e-08	1.76238766824106
NW_017189517.1	20898370	20898791	.	1	+	8.47203444093742e-08	1.89665703694061
3	75067106	75068168	.	3	+	8.79541071730763e-08	1.51035505234481
18	43651684	43651942	.	1	+	8.91661389436402e-08	2.18224516103153
11	804773	805447	.	1	+	8.91934927524582e-08	1.697493298531
15	5759733	5760218	.	1	+	8.91934927524582e-08	1.96818213066699
6	2687647	2688511	.	1	+	8.91934927524582e-08	1.67994982383795
8	45759490	45761150	.	2	+	9.15648249007468e-08	1.51431398216804
9	10919323	10921165	.	3	+	9.7039530001655e-08	1.64647974130555
5	5261081	5261826	.	1	+	9.80977244319678e-08	1.78353181346949
9	3668607	3669294	.	1	+	9.95715553326789e-08	1.74442643052391
19	3821803	3822395	.	1	+	9.97501622779911e-08	1.78263277945022
21	39920160	39920422	.	1	+	1.07384962484067e-07	1.91105355440923
4	41425433	41425663	.	1	+	1.07384962484067e-07	2.51249491102367
6	30678968	30680377	.	3	+	1.12595805063075e-07	1.32618375475042
13	77969009	77970502	.	2	+	1.13707997864649e-07	1.75456838599753
1	63609375	63609937	.	3	+	1.17495152863917e-07	1.6765331827375
24	46086183	46087965	.	3	+	1.18649653596952e-07	1.07150887117445
27	37618388	37619188	.	1	+	1.18649653596952e-07	1.67250013656282
NW_017192115.1	1382	3590	.	3	+	1.24421295499687e-07	2.007105346761
18	64779556	64780214	.	1	+	1.34862370196687e-07	1.7244378879791
7	4390155	4390449	.	1	+	1.37556204839996e-07	1.93281418080484
5	95907404	95907864	.	1	+	1.40449250076758e-07	1.91777696332336
27	43407487	43407964	.	2	+	1.41231086312146e-07	1.59771930412042
17	10125360	10126096	.	1	+	1.47811335219261e-07	1.80597934349257
2	122863673	122865071	.	3	+	1.47811335219261e-07	1.23476067021052
5	57682493	57682869	.	1	+	1.50089653359626e-07	2.32816352291991
1	119210599	119211187	.	1	+	1.5759988538275e-07	1.78813828331622
24	10447275	10447703	.	1	+	1.58470308007604e-07	2.12200915216327
1	132917254	132918184	.	3	+	1.58777618506181e-07	1.4769837564058
25	24719387	24719868	.	1	+	1.58777618506181e-07	1.85491587651285
27	30345516	30345793	.	1	+	1.69055925116612e-07	2.14136731476983
6	83536452	83536747	.	1	+	1.69230838090435e-07	2.18082916664565
8	83346657	83347755	.	3	+	1.72791019580621e-07	1.60544956955223
2	127234264	127234988	.	1	+	1.74033010504292e-07	2.03325636113856
4	79670880	79671453	.	1	+	1.74033010504292e-07	2.04645318126491
12	86610553	86610955	.	2	+	1.75141490428692e-07	1.67502549162575
5	82322416	82322723	.	1	+	1.75141490428692e-07	2.07311650523154
24	19553747	19554039	.	1	+	1.79227673671691e-07	1.85380059998398
7	8898050	8899301	.	2	+	1.79938486656381e-07	1.42016200587502
3	52769018	52770042	.	1	+	1.86062264776429e-07	1.88383121929859
7	102021637	102023707	.	2	+	1.87411917529488e-07	-1.22064331625652
NW_017195936.1	5569	7597	.	3	+	1.94685101615037e-07	1.87414817137917
14	44492511	44494118	.	3	+	1.95497773005289e-07	1.7452759248714
8	46397122	46398954	.	3	+	1.95497773005289e-07	1.10439968089661
14	1450364	1450712	.	1	+	1.96221515615365e-07	2.172023270076
1	106960966	106961259	.	1	+	1.97008433732307e-07	2.0803041088138
6	77255183	77256021	.	2	+	2.06467627911525e-07	1.74121879488419
2	90669462	90669939	.	1	+	2.07841877238737e-07	1.95464008210052
10	79223030	79224234	.	3	+	2.1820563024832e-07	-1.12710392222963
11	38443406	38444610	.	3	+	2.18339264888287e-07	1.38607520998576
12	49547358	49548041	.	1	+	2.18339264888287e-07	1.86127837830284
21	69261891	69266559	.	5	+	2.20301136036889e-07	1.95460678773229
7	73027053	73027607	.	1	+	2.26719784778379e-07	2.0276869802493
17	66857096	66858037	.	3	+	2.27095567232221e-07	1.55795531529167
9	13479027	13479759	.	1	+	2.29994012757442e-07	1.57738624745517
16	4246934	4247601	.	1	+	2.3004725702207e-07	1.69244364476205
1	20257323	20257846	.	1	+	2.36945308935087e-07	2.22445681620175
24	28422682	28422917	.	1	+	2.37496896089029e-07	2.24057103577013
2	135407847	135408826	.	3	+	2.4134360164514e-07	1.6684649523094
6	106835557	106836804	.	3	+	2.43023103079224e-07	1.47123998233715
16	10999407	10999815	.	1	+	2.46952908197062e-07	1.93993738960535
3	33672837	33673867	.	3	+	2.46952908197062e-07	1.13008919990903
21	22845452	22849512	.	4	+	2.47809386156078e-07	1.80644466176441
21	23586500	23586958	.	1	+	2.47809386156078e-07	1.83573209743843
1	94482584	94483444	.	1	+	2.51234026462486e-07	1.66556935277055
20	60444008	60444256	.	1	+	2.54009429095718e-07	1.97179864353057
7	67741094	67741996	.	3	+	2.64250728240737e-07	1.01807069966078
2	121400390	121401305	.	2	+	2.67312750954468e-07	1.78846689543122
4	112944385	112944844	.	1	+	2.68069058971387e-07	1.71608495615003
9	49507990	49508849	.	2	+	2.73404104300911e-07	1.69717191245121
5	53160483	53161722	.	2	+	2.74539131615278e-07	1.53318932330617
NW_017189516.1	54521654	54522474	.	2	+	2.80260528265643e-07	-2.87679969682594
2	126711164	126712834	.	3	+	2.85004673549865e-07	1.09378298084233
5	18778965	18780000	.	2	+	2.87041757385322e-07	1.9296281530385
20	56156753	56157931	.	3	+	2.91756561074619e-07	1.19839083307153
NW_017189517.1	36781234	36781623	.	1	+	2.97158678284906e-07	1.81874405413232
3	50289572	50290631	.	3	+	2.98891203941748e-07	1.18930499963234
NW_017193883.1	7949	9603	.	3	+	3.0227831246703e-07	1.80799512783901
24	20093163	20094016	.	2	+	3.05550305372991e-07	1.42174103042465
17	70134557	70135320	.	1	+	3.13458892311391e-07	1.73678173385033
4	27439412	27439828	.	1	+	3.16654445777613e-07	1.95775214474006
2	83902188	83902831	.	2	+	3.2392653006161e-07	-2.88818717073556
14	62718586	62719513	.	2	+	3.29980968545116e-07	1.98837630597202
4	68576077	68577075	.	3	+	3.30005831670455e-07	1.78184650666996
15	64085793	64086154	.	1	+	3.34406050264092e-07	1.78109132533996
5	30627184	30627468	.	1	+	3.34661407847043e-07	1.82718899644191
5	73177175	73177445	.	1	+	3.34661407847043e-07	2.03189298109467
23	19338595	19339688	.	3	+	3.35746300145078e-07	1.43586651925615
29	29029391	29029737	.	1	+	3.3773915535428e-07	2.13469827138535
6	19577688	19578275	.	1	+	3.38048777514042e-07	1.91752763146113
15	61554442	61555316	.	1	+	3.48007915849634e-07	1.53588559987093
3	72509478	72509874	.	1	+	3.48007915849634e-07	1.88495500245055
14	27463692	27464943	.	1	+	3.54790470161957e-07	1.55884634039646
15	64170354	64171653	.	3	+	3.54790470161957e-07	1.27246841379625
5	109394689	109395014	.	1	+	3.54790470161957e-07	1.71071331518939
NW_017191430.1	9812	10657	.	3	+	3.59154037030106e-07	1.77845418957945
23	7440558	7441298	.	2	+	3.61549750238285e-07	-2.25757860279073
4	47801892	47802266	.	1	+	3.63140812281553e-07	1.76557981413495
5	71091138	71092156	.	3	+	3.65254785884962e-07	1.30572120985032
29	9224406	9225592	.	2	+	3.68042558481317e-07	-1.28669632476417
7	73079123	73079484	.	1	+	3.86119764270564e-07	1.89604452803387
NW_017189517.1	25173198	25173565	.	1	+	4.08264699403937e-07	1.72234776291666
1	97375477	97376055	.	1	+	4.08998484147497e-07	1.69217909563629
2	70057699	70058203	.	1	+	4.08998484147497e-07	1.92789984469959
4	95600698	95601654	.	3	+	4.09463095914895e-07	1.09920999881421
2	129739776	129740635	.	2	+	4.13925984561199e-07	1.57803872104546
6	86764635	86765969	.	3	+	4.13925984561199e-07	1.51375910439586
NW_017190004.1	12149	13157	.	3	+	4.13925984561199e-07	1.15920947890406
3	61098069	61099063	.	3	+	4.1504732827989e-07	1.68610649105068
6	60865849	60866809	.	1	+	4.22238939004073e-07	1.81549040570112
6	65214816	65215146	.	1	+	4.22238939004073e-07	2.07724549298924
18	46528215	46530230	.	3	+	4.32304891799062e-07	1.27232268382531
1	40771251	40772628	.	3	+	4.32967146446507e-07	1.19973024856822
11	18925321	18926470	.	3	+	4.46414347998372e-07	1.17226590180869
5	49566077	49566794	.	1	+	4.47234485259478e-07	1.95264358742337
15	38104512	38105115	.	2	+	4.47690696620884e-07	1.81124021384723
26	1019013	1020685	.	3	+	4.47690696620884e-07	1.2798306940771
NW_017189516.1	12433293	12433756	.	1	+	4.53498459816585e-07	1.75874698027366
7	16847608	16848150	.	1	+	4.57414030200315e-07	1.77364066297517
6	60136948	60138039	.	1	+	4.60606316224905e-07	1.61841163385044
18	58273497	58273790	.	1	+	4.66942193118377e-07	1.82484061699013
27	43199085	43199354	.	1	+	4.75791716107635e-07	1.88641470832854
15	21526093	21526867	.	2	+	4.79056920782982e-07	1.67709427827316
16	70400528	70401085	.	1	+	5.09207735071139e-07	1.96844134122726
18	26746873	26747711	.	1	+	5.15521289732112e-07	1.59391073559654
NW_017189517.1	36702371	36703114	.	1	+	5.16730235167813e-07	1.95945886676307
21	63575089	63575751	.	2	+	5.27031864672418e-07	-1.76249097853412
11	83276089	83277148	.	2	+	5.34702300422008e-07	1.61016354297009
4	45865345	45867238	.	3	+	5.50036116786837e-07	1.11811498605165
10	74499284	74500591	.	3	+	5.57594321077343e-07	1.1611215845978
3	71132226	71132614	.	1	+	5.71245437957496e-07	1.86580251317458
NW_017195455.1	683	2051	.	3	+	5.73150608654859e-07	1.85670671458518
13	50706249	50707642	.	3	+	5.80199944089833e-07	1.21958009664492
15	77619864	77620337	.	1	+	5.81851774693273e-07	1.77118131120967
4	80102154	80102713	.	1	+	5.81851774693273e-07	1.74141115665909
6	116624714	116626179	.	2	+	5.81851774693273e-07	1.22231958646586
3	92344228	92345528	.	3	+	6.05881169944702e-07	1.36566359301866
NW_017194318.1	4509	7876	.	3	+	6.29796226054386e-07	1.7147660422947
20	55891486	55892635	.	3	+	6.31756504426078e-07	1.28639507689566
10	77718921	77719493	.	1	+	6.34853271225823e-07	1.90241628894935
10	29522902	29523412	.	1	+	6.42809171557801e-07	2.04334277431131
24	35993529	35995012	.	3	+	6.42809171557801e-07	1.33025656061253
1	126403779	126404675	.	1	+	6.57042947507012e-07	1.97752695497182
28	42453936	42454461	.	3	+	6.57042947507012e-07	1.49977503659085
NW_017189516.1	12420736	12421049	.	1	+	6.57042947507012e-07	1.86024864935092
NW_017189934.1	10145	12137	.	3	+	6.61935262344993e-07	1.79810609213308
4	114966444	114966714	.	1	+	6.69082567407147e-07	1.75811173342454
14	40320576	40321456	.	3	+	6.69659877921705e-07	1.77201851647592
5	21727472	21728058	.	1	+	6.69659877921705e-07	1.76796129944372
6	72803783	72805880	.	3	+	6.69659877921705e-07	1.40339691297681
5	80639620	80641067	.	4	+	6.87544581641385e-07	1.32908472019289
11	60714934	60715353	.	1	+	6.95641194166823e-07	1.82905026008379
27	6842332	6842880	.	1	+	6.95641194166823e-07	1.75715404168663
11	81510874	81513751	.	2	+	7.11808374838372e-07	1.23337350999035
14	57364293	57364925	.	1	+	7.11961150300839e-07	1.95321046885705
4	112811089	112811503	.	1	+	7.36546452122203e-07	1.84854612675524
6	66194079	66195150	.	3	+	7.44149608028991e-07	1.6412343058632
4	115933825	115934139	.	1	+	7.49789142152908e-07	2.0197252778159
16	78950264	78951938	.	2	+	8.01871248950033e-07	-1.37432075599502
15	56276618	56278443	.	3	+	8.11190497767988e-07	1.08350659443041
4	87283236	87283557	.	1	+	8.646244043247e-07	1.76955709017276
14	48811311	48811553	.	1	+	8.65326717666871e-07	2.01459386831976
7	64484983	64486453	.	3	+	8.69204551291998e-07	1.230621782588
14	38700646	38700892	.	1	+	8.72370638055405e-07	2.15055424821258
1	129822437	129822739	.	1	+	8.73671864586499e-07	1.73503564360842
2	84364656	84364896	.	1	+	8.74117090560381e-07	1.99767156693061
24	26327873	26328930	.	2	+	8.74117090560381e-07	1.7397452583156
7	51746650	51747548	.	2	+	8.93348614969901e-07	1.56877083994014
2	83963184	83964169	.	2	+	9.42756944653066e-07	-2.27320098351968
NW_017196929.1	3904	6116	.	3	+	9.71534953902068e-07	1.80900928589848
11	22964568	22965127	.	1	+	9.80296798093678e-07	1.75556001754042
9	23873415	23874549	.	3	+	9.87822075782205e-07	1.36592808232425
9	86110752	86111121	.	1	+	9.96565710913795e-07	1.81379506213179
1	135177593	135178149	.	1	+	1.01615411155056e-06	1.68566041733076
26	48935109	48935413	.	1	+	1.01615411155056e-06	1.81428985761133
13	28595964	28596778	.	2	+	1.0328817480325e-06	-2.18401608177531
5	30269662	30270328	.	1	+	1.04671213857286e-06	1.80389600900388
14	5152340	5153054	.	1	+	1.05644219342321e-06	1.69458495130191
1	35902733	35903045	.	1	+	1.06027149561898e-06	1.95803654239689
NW_017189683.1	24306	28561	.	3	+	1.0769409563398e-06	1.79668648324705
5	64249167	64249437	.	1	+	1.08529374916204e-06	1.76472506086303
25	6843530	6843802	.	1	+	1.09395060003307e-06	1.81946494747604
7	10834239	10835253	.	1	+	1.09481283907693e-06	1.79370839389013
11	24435443	24436238	.	2	+	1.10496563088052e-06	-1.5694828300309
17	61302368	61304384	.	3	+	1.10496563088052e-06	1.31471612585781
2	99566766	99567649	.	2	+	1.1255181707636e-06	-2.60654544426295
11	6421562	6422756	.	2	+	1.12654822274536e-06	-1.30751741485333
15	62189059	62190224	.	2	+	1.17361885095246e-06	1.79791570376541
8	66516060	66516565	.	1	+	1.17831407736372e-06	1.67099292668345
NW_017191212.1	3071	5834	.	4	+	1.18226881866537e-06	1.53865259891311
1	1983845	1984130	.	1	+	1.2806818798456e-06	2.12217667937014
13	14882589	14882877	.	1	+	1.28119056194929e-06	1.90178788668369
1	95239832	95240634	.	3	+	1.28676154405092e-06	1.52132218840645
8	75330960	75331521	.	1	+	1.33558600138387e-06	1.70525301675166
1	66081717	66082982	.	3	+	1.34475306966077e-06	1.09934989896093
5	112295233	112295689	.	1	+	1.34589896875133e-06	1.66426001356845
12	61525298	61525936	.	2	+	1.36952432359109e-06	1.71680630469661
21	55674136	55674646	.	2	+	1.36987735345412e-06	-1.91690258230929
8	86263077	86264272	.	3	+	1.46154039553065e-06	1.0520609227673
27	43189935	43190386	.	1	+	1.46769087723316e-06	1.76147929312904
4	6047927	6048896	.	2	+	1.46769087723316e-06	-1.40239898454103
15	36647138	36647778	.	3	+	1.52036899096201e-06	1.64307156173679
5	52204209	52204537	.	1	+	1.52486863609558e-06	1.69374826509551
2	107362171	107362735	.	1	+	1.53841758970384e-06	1.82357809165296
12	74373265	74374832	.	3	+	1.5400627246794e-06	1.30820310260916
10	76297120	76298162	.	3	+	1.56206418251787e-06	1.40944447778449
26	14742615	14743650	.	3	+	1.60220329106409e-06	1.41973891310398
20	62635525	62636771	.	3	+	1.60399126490206e-06	-1.00758674956952
NW_017197967.1	2637	3088	.	1	+	1.60943099329988e-06	1.55094858752772
26	28794295	28794773	.	2	+	1.62169439076177e-06	-1.27469318456669
9	60065964	60066368	.	1	+	1.65697776675605e-06	1.72681371600579
22	24137007	24138296	.	3	+	1.66561912899302e-06	1.56231310654774
11	6438945	6440290	.	2	+	1.66883243379124e-06	-1.47197700258937
6	95229178	95230831	.	3	+	1.6947054292976e-06	1.17816572205467
11	25943448	25943886	.	1	+	1.70089797048983e-06	1.78970765462719
17	30950318	30950763	.	1	+	1.74274894124495e-06	1.78685218187788
NW_017189810.1	726	2320	.	3	+	1.76145862743969e-06	1.43095758184473
17	67232373	67232637	.	1	+	1.7683655863966e-06	1.94553801842771
11	18670520	18670922	.	1	+	1.81116127935385e-06	1.5427475170622
3	108407344	108407725	.	1	+	1.89499191941307e-06	1.97912563106411
8	79369594	79369907	.	1	+	1.89499191941307e-06	1.94583011991521
29	26311606	26313176	.	3	+	1.97455151127893e-06	1.44965986127155
1	42763955	42764401	.	1	+	1.9753872709258e-06	1.82194637628
7	19894621	19895026	.	1	+	2.01064233281556e-06	1.77640511390958
5	49217883	49218953	.	3	+	2.04040001415562e-06	1.02098409080937
29	25208295	25209552	.	3	+	2.04334084992268e-06	1.05577982560758
2	93834716	93836099	.	2	+	2.09428896105577e-06	1.88521152449744
21	22851066	22854721	.	3	+	2.09905167678511e-06	1.90343270605792
27	19917063	19917854	.	2	+	2.1081559570041e-06	-1.45356287679883
16	11823682	11823938	.	1	+	2.11773324884507e-06	1.96519736485166
9	51125229	51125523	.	1	+	2.12369576648235e-06	2.07495973288804
14	43393506	43394488	.	2	+	2.12797434371997e-06	1.58283156190502
20	11424250	11424893	.	2	+	2.12797434371997e-06	-2.51262428178409
4	115208130	115208597	.	1	+	2.12797434371997e-06	1.62302513361581
16	58100622	58101754	.	3	+	2.14992390416476e-06	1.02595627291543
12	7528596	7529522	.	3	+	2.17518819561629e-06	1.64550307860867
27	31003726	31004035	.	1	+	2.19303314784584e-06	1.77646375176539
28	8967425	8967664	.	1	+	2.19303314784584e-06	2.02409470433508
17	57830812	57831697	.	2	+	2.20833406433246e-06	-1.55908217692303
14	79143614	79144633	.	2	+	2.21159654915002e-06	-1.98065307890437
12	83635049	83635498	.	1	+	2.21287250767019e-06	1.7716625286065
15	75571265	75571711	.	1	+	2.28689159809266e-06	1.58318587816259
26	40339617	40339968	.	1	+	2.32368402077782e-06	1.90084995708128
16	8393603	8393963	.	1	+	2.37692156725211e-06	2.35499773456772
28	9923904	9924978	.	3	+	2.37692156725211e-06	1.02248497116665
20	24152136	24152801	.	2	+	2.41307820158725e-06	-2.00005779968326
12	83686237	83686991	.	2	+	2.47220995212937e-06	1.58652397317511
11	92163267	92164084	.	2	+	2.56229889648047e-06	-1.78285428894995
28	14475168	14475887	.	2	+	2.57773399977152e-06	1.70559708954944
3	3510815	3511557	.	2	+	2.58183709455867e-06	-1.90877323361793
24	53917828	53918658	.	2	+	2.59394416298321e-06	-2.24520387725715
2	114079995	114080760	.	2	+	2.59762708159924e-06	-1.84017046793774
1	125849475	125850704	.	3	+	2.60323180502124e-06	1.16565278960943
9	82667977	82668556	.	3	+	2.61442633013465e-06	-1.32319428918638
15	2527881	2528607	.	3	+	2.62597323681996e-06	1.42102855131454
14	26154497	26155743	.	3	+	2.65369507798569e-06	1.04871237295445
3	85165419	85165735	.	1	+	2.67856921828815e-06	2.13334092636078
4	54422700	54424027	.	3	+	2.7547702644284e-06	1.41675239993274
11	8708709	8709127	.	1	+	2.85053849053533e-06	1.71879441260387
2	63092502	63092805	.	1	+	2.87149646038694e-06	1.55453247270925
6	113540587	113541775	.	2	+	2.95297629805186e-06	-1.1028973741685
17	60479756	60480124	.	1	+	2.9792789345181e-06	1.6505427555391
25	211455	212498	.	3	+	3.021707242246e-06	-1.04688611483072
4	27396089	27396460	.	1	+	3.10479301578933e-06	-5.84165543989094
14	57775911	57776481	.	2	+	3.10574284673354e-06	1.63820896638239
19	21514585	21515154	.	1	+	3.12704934018894e-06	1.65492328183782
10	76865722	76866187	.	1	+	3.14289806882198e-06	1.82076044240929
5	102905364	102905775	.	1	+	3.19413893773536e-06	1.76623203830549
13	68635363	68635655	.	1	+	3.23689722679983e-06	1.6998537029143
1	46345064	46345320	.	1	+	3.25606789359513e-06	1.84178225511947
23	44646777	44647064	.	1	+	3.26285328374556e-06	1.78159821031738
4	81501392	81502198	.	2	+	3.27147201246117e-06	1.55399724990841
6	17709696	17710779	.	3	+	3.32728896856727e-06	1.07995229366274
2	11154430	11155429	.	3	+	3.36339932268015e-06	-1.14727555988225
3	71551066	71552443	.	3	+	3.37383560586182e-06	1.59790928976874
21	24541084	24542561	.	3	+	3.43670952676645e-06	1.305691772838
12	83334009	83334300	.	1	+	3.47409210883898e-06	2.15643924492031
NW_017196553.1	9272	11234	.	3	+	3.49219035387537e-06	1.71253175730812
NW_017191848.1	7788	9930	.	3	+	3.50073746586677e-06	1.79611781436949
2	83062314	83062817	.	1	+	3.54503306473028e-06	1.64434741255796
15	62000663	62001859	.	3	+	3.60625214388924e-06	1.41157601456648
5	95396997	95397907	.	2	+	3.69327210886847e-06	-1.2892716468395
6	87875093	87875460	.	1	+	3.73460571555887e-06	2.04607806527551
9	68700001	68701586	.	4	+	3.85420549196847e-06	1.26658453788632
11	85808693	85809049	.	1	+	3.8981535810303e-06	1.55246338198154
16	28820701	28821602	.	3	+	3.94703892286976e-06	1.62098762678185
17	66835552	66835976	.	2	+	3.99261146684626e-06	1.94678124784728
12	30055994	30056254	.	1	+	4.05648863505812e-06	1.84837012745406
14	62704228	62704731	.	1	+	4.12177375543595e-06	1.87540496956752
10	10362242	10363518	.	3	+	4.12705399923301e-06	1.57109873490091
6	2393617	2394886	.	3	+	4.22226158368679e-06	1.01653086808604
1	143209188	143209708	.	1	+	4.24586547084975e-06	1.86269201025457
3	102478532	102478848	.	1	+	4.26032505477732e-06	1.68356944641099
NW_017191544.1	9373	9653	.	1	+	4.26076319271221e-06	1.49976089920657
2	56194460	56195185	.	3	+	4.29698747814816e-06	1.42264733788833
9	47533608	47534031	.	1	+	4.29698747814816e-06	1.8717285146267
22	19163672	19164224	.	1	+	4.32894017744006e-06	1.78399760864489
17	41589842	41590268	.	1	+	4.51883140196892e-06	1.78856862368952
NW_017191727.1	3373	5308	.	3	+	4.51932660828478e-06	1.59895775208741
28	30119533	30120733	.	3	+	4.54932725744333e-06	1.42629975094772
NW_017197029.1	9381	9740	.	1	+	4.58389235506054e-06	1.96020801477227
18	26107110	26107767	.	3	+	4.67853031252365e-06	1.56451538572216
29	11185504	11185961	.	1	+	4.69725877307047e-06	1.90891154763462
1	121922388	121923504	.	3	+	4.75881402718074e-06	1.38657577020235
18	16707604	16708088	.	1	+	4.77809882374183e-06	1.6757225655219
14	39088138	39089228	.	3	+	4.78316372899665e-06	1.13739975595729
10	8931241	8931575	.	1	+	4.87665287745946e-06	2.2139431358833
7	50911880	50912255	.	1	+	4.87665287745946e-06	1.9184304633022
20	32175379	32176185	.	2	+	4.9454344644339e-06	1.43629276009951
5	44739262	44739588	.	1	+	4.9454344644339e-06	1.80130729043999
2	117902664	117903707	.	3	+	5.01739916057901e-06	1.02310222934425
29	47251231	47251514	.	1	+	5.02702363435573e-06	1.67841849724444
2	55498660	55499034	.	1	+	5.06080109582383e-06	1.80246660832232
5	68751376	68752676	.	3	+	5.07999026287786e-06	1.0154745279276
1	19436232	19436787	.	1	+	5.11074485072659e-06	1.69448127025314
1	98849691	98851391	.	3	+	5.23245978033181e-06	1.00954202223725
14	62788334	62789067	.	1	+	5.27895377962303e-06	1.84959526431616
21	21066357	21066831	.	1	+	5.32672624705203e-06	1.63186045288567
6	73078799	73079902	.	3	+	5.33187620487701e-06	1.20912976170977
8	41334978	41335240	.	1	+	5.39404137114929e-06	1.84777829660992
6	110258168	110259108	.	3	+	5.5535041684439e-06	1.39533257195459
12	20554628	20555488	.	3	+	5.58349948049741e-06	1.3246169382342
10	53499055	53499569	.	1	+	5.64871142690761e-06	-2.28026368886359
15	32098265	32098673	.	1	+	5.65103892037323e-06	1.59023674754584
1	85161363	85161956	.	1	+	5.69035724827336e-06	1.82950625933235
2	127536266	127536688	.	1	+	5.69035724827336e-06	1.82047578544031
1	50404388	50404770	.	1	+	5.95246535041663e-06	1.83136972179239
3	115685564	115686499	.	3	+	5.9697634268368e-06	1.1419452897343
2	74845113	74846162	.	3	+	6.01092732903004e-06	1.21973502780201
17	39431998	39432761	.	1	+	6.17322948369234e-06	1.76766210129993
1	37028930	37029937	.	3	+	6.32296214233043e-06	1.30759549741605
17	58158870	58159710	.	3	+	6.39646120194252e-06	1.39789192911219
8	53831617	53833172	.	3	+	6.39646120194252e-06	1.01953789727571
18	12932189	12932469	.	1	+	6.45154396780977e-06	1.76851450703753
NW_017189530.1	94838	95826	.	2	+	6.5282654428432e-06	-1.40717571381801
27	36754046	36754484	.	1	+	6.58923476245933e-06	1.72423832498263
7	44925462	44925800	.	1	+	6.6103205769512e-06	1.74984780496122
11	63416911	63418355	.	3	+	6.62487737424551e-06	-1.10185393190501
7	4297181	4297570	.	1	+	6.67287971794809e-06	1.7074814758737
20	20792297	20793828	.	3	+	6.78617790225727e-06	1.41412808135979
14	12958529	12958951	.	1	+	7.01089764886511e-06	1.59253861149346
5	18750256	18751096	.	3	+	7.01456828889329e-06	1.49923327730218
20	24333099	24333325	.	1	+	7.04122534068599e-06	1.97124190933606
14	41894038	41895091	.	3	+	7.07977263436541e-06	1.00910715312034
19	16189840	16190263	.	1	+	7.14283828484356e-06	1.5625609429632
1	114013302	114013968	.	1	+	7.2095814225546e-06	2.16429740273369
1	72340822	72341127	.	1	+	7.27953916696146e-06	1.6795328085616
9	24274445	24275576	.	1	+	7.40954325334471e-06	1.80058209582105
20	30304842	30305682	.	2	+	7.44013941362342e-06	1.81530563971334
18	51732919	51733370	.	1	+	7.4781784892161e-06	1.70963631166863
8	39719886	39720225	.	1	+	7.4781784892161e-06	1.66371532913226
NW_017197802.1	6400	7447	.	3	+	7.6759474194366e-06	1.6674887601983
7	85907914	85908375	.	1	+	7.82324359462202e-06	1.56616115625373
7	20009782	20010067	.	1	+	7.93954322173192e-06	1.62951471897252
26	42902500	42903426	.	1	+	7.94481215454818e-06	1.61453737760141
21	33107422	33107705	.	1	+	8.36556746290274e-06	1.78904150341948
6	6205032	6205437	.	1	+	8.40369706499089e-06	1.90884690494413
12	81016764	81017324	.	1	+	8.49436590122777e-06	1.82855976083476
8	7308581	7309197	.	1	+	8.56340253451208e-06	1.80337102902469
14	72224119	72224359	.	1	+	8.57818786158918e-06	1.70045436806984
6	40246777	40247576	.	2	+	8.66475890192354e-06	1.71247975525122
1	565750	567397	.	3	+	8.66881641401442e-06	1.28911672011706
1	36127922	36128242	.	1	+	8.73816765597366e-06	2.06217811682291
12	20345454	20346840	.	3	+	8.73816765597366e-06	1.47781492528636
20	15376357	15377428	.	2	+	8.73816765597366e-06	1.51955867017127
12	4178839	4179145	.	1	+	8.73868626621502e-06	1.54204923323782
8	40051386	40051828	.	2	+	8.81621771477819e-06	1.72492574175703
11	20334354	20334727	.	1	+	8.89596516342925e-06	1.66228546931585
11	60491467	60491936	.	1	+	8.89596516342925e-06	1.51451912592153
26	9636508	9636910	.	1	+	8.89596516342925e-06	1.68044221821814
5	1724026	1724288	.	1	+	9.10640109420375e-06	1.92478419706236
27	12948211	12948551	.	1	+	9.11061170272296e-06	2.20266329224516
29	17959609	17961046	.	3	+	9.24859403580601e-06	1.09516686956661
8	81919167	81919443	.	1	+	9.25185364011869e-06	1.63897006418536
9	73480784	73481270	.	1	+	9.34412663623195e-06	1.66686936901429
6	96808469	96808809	.	1	+	9.3954669314243e-06	1.69272915822537
10	69198349	69200925	.	3	+	9.40548430667643e-06	1.08142941156994
3	109772241	109772666	.	1	+	9.40548430667643e-06	1.7068454686382
6	5171844	5172149	.	1	+	9.81562902507128e-06	1.8029187811119
9	29553809	29554568	.	3	+	9.81562902507128e-06	-1.1820968391099
23	15576336	15577071	.	2	+	9.95732600391496e-06	-1.7839489348859
17	18779262	18779523	.	1	+	1.02597348038503e-05	1.74659271947841
NW_017189516.1	19695874	19696879	.	2	+	1.02597348038503e-05	-1.27676263159548
1	66242030	66242797	.	1	+	1.03782860686673e-05	1.68785374797696
27	24571367	24571712	.	1	+	1.05022521850969e-05	1.76533752529041
16	64868256	64869934	.	3	+	1.05055912439344e-05	-1.13826904693217
6	26872263	26872562	.	1	+	1.05345657816437e-05	2.04872280580253
6	4588604	4590587	.	3	+	1.05508678659864e-05	1.19892194615154
23	18984202	18985223	.	2	+	1.06551988347012e-05	-1.27281756454452
3	27388907	27389198	.	1	+	1.06551988347012e-05	1.66992183409148
3	46500113	46500409	.	1	+	1.07088088473878e-05	1.74388168773821
10	10385168	10385953	.	1	+	1.07817914203572e-05	1.74242448106578
11	43870442	43871617	.	3	+	1.08648496058242e-05	1.52413908340869
6	113469257	113469764	.	1	+	1.08648496058242e-05	1.5125357306704
13	38914184	38914805	.	1	+	1.09683404475452e-05	1.45639987956677
23	26863692	26865141	.	3	+	1.0987239742129e-05	1.40283450579174
10	96933475	96934560	.	3	+	1.10173339301209e-05	1.37481510171926
NW_017191216.1	6794	7069	.	1	+	1.10173339301209e-05	1.73573193390547
NW_017196030.1	2017	4996	.	4	+	1.10173339301209e-05	1.66936957237148
29	30993046	30994229	.	2	+	1.10867792248669e-05	-1.17427740402547
6	47332103	47332480	.	1	+	1.11657973039474e-05	1.66647742047253
23	44638746	44639757	.	2	+	1.12469954728883e-05	1.6009256391232
14	1603858	1604605	.	2	+	1.12574011402636e-05	1.62658115062116
8	85191145	85192098	.	1	+	1.13141949639607e-05	1.50567609403056
15	22173116	22173451	.	1	+	1.13786298703611e-05	1.74228142993958
16	74112183	74114167	.	3	+	1.15831914902791e-05	1.09527008779002
4	69788642	69789733	.	3	+	1.16056708680596e-05	1.42018365815411
27	3222264	3222567	.	1	+	1.16243488927221e-05	1.82378355739893
10	93516510	93516950	.	1	+	1.18417199123053e-05	1.80451521706392
28	2784374	2784831	.	1	+	1.20411833739098e-05	1.64163556402457
4	31130631	31132724	.	4	+	1.21547201383382e-05	1.51818824792383
1	74237462	74239011	.	3	+	1.22070200122749e-05	1.25570609886003
6	63436380	63436809	.	1	+	1.22070200122749e-05	1.76011537935506
9	70979551	70980047	.	1	+	1.22070200122749e-05	1.71878491092764
13	10820875	10821660	.	3	+	1.22091813884096e-05	-1.13632987244561
28	4476272	4477082	.	1	+	1.22679747315024e-05	1.56989659137053
28	20209873	20210283	.	1	+	1.2331156164551e-05	1.60805298963767
NW_017197443.1	4038	6077	.	3	+	1.25344528839572e-05	1.76973578897376
8	30667934	30668173	.	1	+	1.25409698643464e-05	1.82542060245506
NW_017196987.1	7896	8184	.	1	+	1.26859914007608e-05	1.97056918985588
24	13690419	13690741	.	1	+	1.28314694752499e-05	1.74008125671784
18	60895820	60896245	.	1	+	1.30692550847763e-05	1.72571559509216
8	17823180	17823425	.	1	+	1.31119099991414e-05	1.9016558618937
4	87986463	87988224	.	3	+	1.31276614470934e-05	1.06222681887913
22	26100267	26101836	.	3	+	1.33721569306087e-05	1.4771855733283
18	24611648	24612535	.	2	+	1.34572277290997e-05	1.39028988639994
22	6477745	6478170	.	1	+	1.37642349257522e-05	1.61252452865816
2	132809398	132810170	.	3	+	1.39008292389761e-05	1.40782140378192
12	64873031	64873727	.	1	+	1.39193627133517e-05	1.63540893233922
22	29644320	29644753	.	1	+	1.39255161122646e-05	1.63349560147732
26	12605627	12606636	.	2	+	1.39738873356716e-05	-1.39436898631179
2	130376033	130376315	.	1	+	1.39974133555682e-05	1.5033728041729
15	17342492	17343619	.	2	+	1.4404657070759e-05	-1.72030594680524
NW_017191869.1	5543	8405	.	5	+	1.44947370882931e-05	1.70892194897255
NW_017189992.1	555	904	.	2	+	1.4558055237917e-05	1.36166785575475
4	13539381	13540326	.	3	+	1.45658729350688e-05	1.37750633026491
27	35161195	35161503	.	1	+	1.45749181758054e-05	1.85068647739822
15	26681059	26682307	.	3	+	1.45769726181955e-05	1.38026576149837
1	92517365	92518344	.	3	+	1.46092773387592e-05	1.40038105566246
22	19443097	19443379	.	1	+	1.46092773387592e-05	1.74189121995079
28	40913012	40913813	.	1	+	1.46092773387592e-05	1.62736938368837
14	431423	432711	.	3	+	1.47096060578718e-05	-1.04212449934843
11	40710977	40711521	.	1	+	1.51520998928645e-05	1.55751695650197
8	96965378	96966075	.	3	+	1.53128646757322e-05	1.34388633155979
24	7041006	7042048	.	3	+	1.53825725224657e-05	1.3473895040815
6	36449296	36449982	.	3	+	1.53825725224657e-05	1.44510336108625
NW_017192115.1	4179	5990	.	3	+	1.53825725224657e-05	1.85037335734179
20	23158153	23158513	.	1	+	1.55085905754579e-05	1.813205346733
20	4681311	4681691	.	1	+	1.55636462060851e-05	1.61144173192925
7	19898267	19898865	.	1	+	1.55636462060851e-05	1.56326476551688
3	70512781	70513994	.	3	+	1.56065207221272e-05	1.12042266339169
2	53252927	53253428	.	1	+	1.5699456739854e-05	-4.37478630054142
1	61608657	61608982	.	1	+	1.58177338739718e-05	2.43239777847996
7	84244032	84244972	.	1	+	1.59815623372823e-05	1.41340011171338
21	69267246	69270412	.	3	+	1.59889813825284e-05	1.77436070433486
3	67336880	67338081	.	3	+	1.6024905898629e-05	1.00263585499815
1	60208125	60209247	.	3	+	1.61367367239127e-05	1.18325919656619
15	39361925	39362458	.	1	+	1.62551494702658e-05	1.44224874491501
13	41399461	41400190	.	2	+	1.66863556051108e-05	-2.72535790155486
1	151054637	151055717	.	3	+	1.68548732601119e-05	1.26721283249416
NW_017195849.1	4573	5314	.	2	+	1.70554120596581e-05	1.7521203131103
28	35710952	35712111	.	3	+	1.71665306885912e-05	1.58106242447667
24	46045238	46045681	.	2	+	1.74166975926223e-05	1.5045500473485
3	60721097	60721509	.	1	+	1.75309833181769e-05	1.70040626779399
17	64450101	64451377	.	3	+	1.75688438931324e-05	1.38886867604404
18	64127182	64127810	.	1	+	1.75688438931324e-05	1.8397745381126
7	86319375	86321347	.	3	+	1.76792711872835e-05	1.13279745552499
7	57555743	57557128	.	2	+	1.77023101716886e-05	1.10044659678069
NW_017196154.1	6442	9528	.	4	+	1.77291677891931e-05	1.49310483860706
29	15693177	15693454	.	1	+	1.78944063185952e-05	1.6936941307387
15	56608304	56608601	.	1	+	1.79230280200189e-05	1.7554872234761
23	12958795	12959153	.	1	+	1.81760336265903e-05	-4.2611759211481
11	91175348	91175835	.	1	+	1.81908222558235e-05	1.50263862353646
14	92310863	92311101	.	1	+	1.82215784926924e-05	1.94446796431779
5	23129593	23131559	.	4	+	1.84537701580723e-05	1.04871682349581
12	76913283	76913609	.	1	+	1.84783268211128e-05	1.99213141891418
12	1097392	1098038	.	1	+	1.86416354604952e-05	1.55900738561831
3	68721411	68721831	.	1	+	1.90372714109113e-05	1.77074970205989
NW_017189898.1	8006	10026	.	3	+	1.90372714109113e-05	1.65241563589563
13	77900934	77901557	.	1	+	1.9555563269888e-05	1.83528791257533
9	51256830	51257753	.	2	+	1.980055487313e-05	1.85919350921723
8	873915	874486	.	1	+	1.99390151116269e-05	1.4482528121354
7	84327351	84327741	.	1	+	2.01234161279608e-05	-5.21503660843541
1	434498	436132	.	2	+	2.01244928821171e-05	-1.23140611577933
NW_017193170.1	1735	4271	.	4	+	2.01823587881772e-05	1.62850747862293
8	40511033	40511436	.	1	+	2.03885466677993e-05	1.81414833530857
14	55417525	55417804	.	1	+	2.0456611660979e-05	1.89973800327145
12	51103311	51104180	.	2	+	2.06271324653794e-05	-2.33412648523636
19	20625978	20626433	.	2	+	2.06815511402806e-05	-2.53458728062474
8	40497983	40498222	.	1	+	2.07429546400154e-05	1.87280136998645
14	37792107	37792701	.	2	+	2.09061597797165e-05	-2.00123681614384
9	47593781	47594164	.	1	+	2.10588511562539e-05	1.93574817969533
NW_017198194.1	1722	2254	.	2	+	2.10588511562539e-05	1.46872605044164
28	28286782	28287279	.	1	+	2.14500011866483e-05	1.85451759355908
2	132220862	132221268	.	1	+	2.14958459073613e-05	-5.12545330252002
NW_017193848.1	1010	4361	.	4	+	2.14958459073613e-05	1.52021506900703
11	44626203	44626556	.	1	+	2.15456659176117e-05	1.66180536731569
2	29618867	29619137	.	1	+	2.2078350438644e-05	1.77491161951677
9	34833953	34834262	.	1	+	2.2078350438644e-05	2.3400939252301
29	17081378	17082917	.	2	+	2.22509840410172e-05	1.14399105422964
22	15271846	15272426	.	1	+	2.23355980825218e-05	-2.10063267112159
11	74091122	74092148	.	2	+	2.23642908648943e-05	-1.42653830663218
8	7558282	7558701	.	1	+	2.23642908648943e-05	1.89244124479363
14	57349397	57350476	.	3	+	2.27703872170742e-05	1.01489192965489
14	31234667	31234968	.	1	+	2.2908628791805e-05	1.96263424968229
8	7398981	7399393	.	1	+	2.30992416429466e-05	1.65056971415214
11	16638592	16639115	.	1	+	2.3192445038343e-05	1.49998124546199
8	70087723	70090458	.	3	+	2.32359342252889e-05	1.47523023516318
16	11349848	11350218	.	1	+	2.35336701484847e-05	1.861538394126
2	12508591	12508931	.	1	+	2.36390062904944e-05	1.59563458324159
22	6930464	6930710	.	1	+	2.48660372883545e-05	1.69203805040418
3	87063731	87065033	.	3	+	2.52529958061812e-05	1.04162534676671
10	78356615	78358851	.	4	+	2.5837106042125e-05	1.65055300496188
7	14087682	14087958	.	1	+	2.59068309901182e-05	1.68230521772181
16	4668492	4669849	.	3	+	2.60148042658256e-05	1.40812167423536
1	127135421	127135658	.	1	+	2.60298933535342e-05	1.82515067691426
4	104289365	104290292	.	3	+	2.61793284450649e-05	1.296671923069
20	12342919	12343329	.	1	+	2.64993172506724e-05	1.55467139006887
NW_017195748.1	3310	3724	.	2	+	2.64993172506724e-05	1.59697576132451
5	56307431	56308598	.	3	+	2.71994314851841e-05	-1.01003120125019
11	28959415	28959811	.	1	+	2.74846439427298e-05	1.70301632684736
23	7263773	7264667	.	3	+	2.81442863612287e-05	-1.22463624508056
2	50796461	50797717	.	2	+	2.95468391076529e-05	1.22370827362447
2	104572809	104574122	.	1	+	2.97288367604255e-05	1.72381238939014
6	2923687	2925033	.	3	+	3.01292624590198e-05	1.06665586498242
3	37295731	37296094	.	1	+	3.02163305546825e-05	1.66574891454421
11	18946494	18947398	.	3	+	3.07247202908544e-05	1.30076053389134
20	29565764	29566473	.	1	+	3.08262314334396e-05	1.69634053267993
10	34685249	34687042	.	3	+	3.0835407405652e-05	1.18545146304568
2	104826348	104828153	.	3	+	3.0835407405652e-05	1.21103789755563
2	118700012	118700724	.	2	+	3.0835407405652e-05	1.37963353549076
16	30486664	30487388	.	1	+	3.127101307508e-05	1.53206451236023
15	16747375	16748383	.	2	+	3.23091174427596e-05	1.35260422307538
9	23877039	23878180	.	1	+	3.23091174427596e-05	1.16683693223925
16	76111828	76112258	.	1	+	3.25568910211998e-05	-2.57232668379011
15	2305384	2306609	.	3	+	3.27309323893184e-05	1.33150036927893
20	2013813	2014053	.	1	+	3.27309323893184e-05	1.709837273504
7	79425295	79425618	.	1	+	3.27309323893184e-05	-5.18562037683435
5	36409632	36411259	.	3	+	3.29513191723102e-05	1.34213929031603
3	77601058	77601686	.	2	+	3.29553583518798e-05	-1.91423097534641
24	1906167	1906626	.	1	+	3.35626882493931e-05	1.51247153343649
21	24569435	24570376	.	1	+	3.4045144286898e-05	-4.84572484876271
15	24755305	24756375	.	3	+	3.42665079047588e-05	1.35859340703005
21	25968571	25969284	.	1	+	3.45040793305024e-05	1.41391834956849
NW_017195734.1	2488	4815	.	3	+	3.45040793305024e-05	1.29612311388106
7	54367203	54368045	.	3	+	3.4863201257488e-05	1.37723480864554
7	93176817	93177709	.	2	+	3.49206478804608e-05	-1.71101639280329
NW_017193985.1	5041	7954	.	6	+	3.51953181686583e-05	1.42718438459143
6	63684661	63686136	.	2	+	3.54864115345476e-05	1.49211211806341
10	60084823	60085539	.	2	+	3.55007512558167e-05	-1.44992433820983
9	86065037	86065649	.	1	+	3.6035636308474e-05	1.41708412249442
17	27038742	27040083	.	3	+	3.62417259137104e-05	1.10231578907103
4	91504778	91506565	.	3	+	3.64129115529523e-05	1.27619158369355
4	113447359	113447821	.	1	+	3.64129115529523e-05	1.58377055208534
8	2449978	2450842	.	1	+	3.64129115529523e-05	1.71267242000614
8	80748165	80748960	.	2	+	3.64129115529523e-05	1.34024275159587
9	31294810	31295277	.	1	+	3.64129115529523e-05	1.51873803588525
1	76501448	76502953	.	3	+	3.65420161971191e-05	1.0160392667714
21	22781153	22782996	.	2	+	3.65526708475183e-05	1.682775185392
22	15096426	15096973	.	1	+	3.66324686556007e-05	-2.50526513422038
16	22751833	22752720	.	3	+	3.72672366793672e-05	1.55784857957208
21	41925200	41926786	.	3	+	3.77302776654066e-05	1.72865072925145
21	32363317	32364682	.	3	+	3.85085890837923e-05	1.22485123148232
6	56396500	56396871	.	1	+	3.85834996772487e-05	1.53023824172467
19	41632432	41633076	.	3	+	3.87267731119336e-05	1.29067905519475
9	26942872	26943323	.	1	+	3.87736368564911e-05	1.46313745021744
10	77601400	77602380	.	2	+	3.90416891528076e-05	1.36493556117464
4	59661084	59661448	.	1	+	3.90416891528076e-05	1.88256562648463
3	73136714	73137021	.	1	+	3.90869575324641e-05	1.67597170220585
29	4746370	4747033	.	1	+	3.91406899324277e-05	1.49356127921484
NW_017196020.1	7412	8433	.	2	+	3.91743698115444e-05	1.54852000764849
4	17710104	17711143	.	3	+	3.91995677084768e-05	-1.1627251583378
9	30593558	30594147	.	1	+	3.92124014607205e-05	1.51677690870776
11	68105776	68106473	.	1	+	3.96337516579501e-05	1.80860927694888
10	30886485	30886721	.	1	+	4.02354923364438e-05	1.7722416142308
13	60854251	60854681	.	1	+	4.03703100196099e-05	1.62635689837288
11	103455024	103455313	.	1	+	4.06483630981875e-05	1.69806109874526
5	11867300	11867892	.	1	+	4.08039794219731e-05	1.93548116065234
28	39891411	39891929	.	1	+	4.14008223842027e-05	1.43024994598707
5	6342537	6342960	.	1	+	4.1820683312574e-05	1.75325052515268
6	37192338	37193601	.	3	+	4.20667648501136e-05	1.24914588177871
12	62808522	62809343	.	1	+	4.27885327388567e-05	1.58035953300551
6	20578879	20579212	.	1	+	4.27885327388567e-05	1.63663039533446
23	37604504	37605192	.	2	+	4.28314182007025e-05	-2.51989944741686
16	39624974	39626559	.	3	+	4.29356838286919e-05	1.18383527429672
1	155150161	155150432	.	1	+	4.33349181733727e-05	1.59143814760352
1	127294453	127295895	.	3	+	4.34564702316503e-05	1.00073775513538
NW_017196959.1	2690	3441	.	1	+	4.34564702316503e-05	1.50739097950423
7	9402901	9403222	.	1	+	4.38764783388893e-05	1.73339439737854
NW_017190480.1	2493	3857	.	4	+	4.38764783388893e-05	1.42302348419745
11	62348625	62349000	.	1	+	4.41348058551403e-05	1.51959217118061
6	40753721	40754055	.	1	+	4.52575845874937e-05	1.731184874247
14	67095897	67097039	.	2	+	4.53985715390788e-05	-1.45310297327992
NW_017196514.1	3628	4285	.	3	+	4.53985715390788e-05	1.42023157905299
10	77736126	77738813	.	3	+	4.59402865431881e-05	1.42680417588491
3	15342843	15343368	.	1	+	4.59402865431881e-05	-3.5612449534673
NW_017194168.1	3408	4466	.	3	+	4.60099292014214e-05	1.74959818309293
3	43401466	43402450	.	3	+	4.6024390962323e-05	1.39914296612851
1	33934129	33934898	.	2	+	4.6514944216925e-05	1.92507121312437
8	47755970	47757579	.	3	+	4.65531878799237e-05	1.02817444072465
NW_017191258.1	8315	10412	.	4	+	4.67077295564735e-05	1.63127037086591
20	22432791	22433475	.	2	+	4.75922462647229e-05	-2.36903138412217
15	5195202	5196204	.	1	+	4.77357197255719e-05	1.52475277226624
3	85785954	85786728	.	1	+	4.79368531628701e-05	-3.09644506662367
20	28533747	28534418	.	1	+	4.81173392114904e-05	1.75175869940454
9	51366683	51367388	.	2	+	4.82362699677894e-05	1.37927530175312
NW_017197001.1	4335	5042	.	2	+	4.84241584758545e-05	1.45168819949073
17	51236320	51236731	.	1	+	4.84990758540177e-05	1.7065150543474
15	19412937	19414158	.	3	+	4.8829252417043e-05	1.22070415257392
16	10944873	10945706	.	2	+	4.88987924889313e-05	1.41234564126966
20	55670721	55671028	.	1	+	4.97233149243011e-05	2.38359229354669
2	61751040	61751486	.	1	+	4.97470358671514e-05	1.60151958623897
13	11303552	11304628	.	2	+	4.98452006540355e-05	-1.53858695311319
24	54556148	54556981	.	3	+	5.08678900987455e-05	1.37941639775857
NW_017194011.1	5236	5913	.	1	+	5.08678900987455e-05	1.65955086741617
22	53810432	53810684	.	1	+	5.18052262936841e-05	1.6625651725253
NW_017189517.1	33381135	33383205	.	4	+	5.20861691007776e-05	1.57985378312912
NW_017189760.1	25774	29399	.	2	+	5.2215607466278e-05	1.59327628523191
14	52831299	52831620	.	1	+	5.39048713402291e-05	1.56491845036866
NW_017198233.1	2613	3836	.	2	+	5.41922026250266e-05	1.46874537550812
7	25919467	25919860	.	1	+	5.43511109109622e-05	1.71607517185794
29	32312920	32313658	.	2	+	5.4601085122444e-05	1.4134341036636
9	66034413	66034803	.	1	+	5.49191110157544e-05	1.69101977097703
13	3556939	3557193	.	1	+	5.54524423739667e-05	1.66741314631444
28	36837972	36838260	.	1	+	5.54708137493946e-05	1.64984756061151
3	11413890	11414496	.	1	+	5.55788431791811e-05	1.87096026978941
NW_017191511.1	4796	5391	.	2	+	5.60439942136666e-05	1.61478473249258
3	19908707	19909707	.	3	+	5.62911987510211e-05	1.39313592521754
16	22870877	22871557	.	1	+	5.75943083473328e-05	1.31862039071375
NW_017196158.1	1243	5018	.	4	+	5.75943083473328e-05	1.68099680755223
5	78337127	78338741	.	3	+	5.8250876162228e-05	1.38743781792813
9	13113357	13113778	.	1	+	5.90321387814818e-05	1.52458575563403
15	60759472	60759926	.	1	+	5.92627056200122e-05	1.6735251467507
14	62901649	62902062	.	1	+	6.01557134586263e-05	1.6043667401519
18	3637963	3639984	.	1	+	6.01557134586263e-05	-1.59104449637018
15	38727195	38727440	.	1	+	6.03812350875561e-05	1.74907541797167
21	24611324	24614664	.	3	+	6.03812350875561e-05	1.49272971177703
11	22676796	22677718	.	1	+	6.04521604323104e-05	1.72436004620307
10	83609131	83609949	.	3	+	6.04707102452525e-05	1.32706188437074
9	40078098	40079375	.	3	+	6.10440469651984e-05	1.12347730632057
3	78006485	78007231	.	1	+	6.12652705990188e-05	1.44406304673535
10	77941139	77942350	.	3	+	6.16799806474765e-05	1.45707769812994
15	75130521	75130795	.	1	+	6.16987441507715e-05	1.82465394729162
13	17513534	17514549	.	2	+	6.20795596155675e-05	-1.86310580238109
18	49289882	49290612	.	2	+	6.23109854727374e-05	-2.04627310427086
27	12157076	12157603	.	1	+	6.23508390080195e-05	-2.28253085110076
21	60228367	60228954	.	1	+	6.31894044699707e-05	1.33773940945296
10	58607447	58607800	.	1	+	6.38481603408772e-05	1.78995062758229
3	107049755	107050186	.	1	+	6.38481603408772e-05	-3.00124629022304
6	16875467	16875887	.	1	+	6.38481603408772e-05	1.4192965997909
20	8430255	8430596	.	1	+	6.40941000487899e-05	1.38327706025911
5	46913154	46913396	.	1	+	6.40941000487899e-05	1.69675193699848
24	34957179	34957746	.	3	+	6.43868456761396e-05	-1.03195100955643
22	5067072	5068401	.	2	+	6.44117255216853e-05	-1.00919138117223
15	36940431	36941297	.	3	+	6.45482491470795e-05	1.38561160989689
15	11263111	11263448	.	1	+	6.47238518828742e-05	1.78616623663589
16	33938356	33939314	.	3	+	6.50549919372194e-05	1.40591792442004
16	40408600	40409611	.	2	+	6.50549919372194e-05	-1.14693644920813
21	21201884	21202246	.	1	+	6.52575331083457e-05	-2.25890042175208
16	7361219	7361464	.	1	+	6.59732802830399e-05	1.57995998993511
11	83277712	83278621	.	3	+	6.67508441310472e-05	1.50179059332792
6	3866975	3867253	.	1	+	6.67703550614128e-05	1.97562880224279
NW_017194025.1	7737	8400	.	2	+	6.71665821343667e-05	1.431757082203
15	68368198	68369098	.	3	+	6.73232877474886e-05	1.25455853006699
2	24767914	24769019	.	3	+	6.81285082404606e-05	1.02544753227973
13	48001911	48002253	.	1	+	6.84114460553604e-05	-3.33230790717421
27	34523841	34524087	.	1	+	6.84114460553604e-05	1.70110213172499
17	53972952	53974184	.	3	+	6.93975377545655e-05	1.16542919094881
21	7922160	7922750	.	1	+	6.9587027662204e-05	1.43626995465161
11	89603505	89604697	.	3	+	6.99489691324179e-05	-1.07028967128868
12	4404308	4405191	.	1	+	7.00437246911501e-05	1.55317265216958
NW_017189516.1	12692450	12692797	.	1	+	7.05264135427278e-05	1.64567602714757
3	66360454	66362818	.	3	+	7.07744002784957e-05	1.26074327919524
11	55097070	55097348	.	1	+	7.07980302553161e-05	1.6350402535608
6	20373061	20373921	.	1	+	7.19105537346655e-05	1.70129613470164
16	76137022	76138020	.	2	+	7.26292596920042e-05	-1.66481099670277
12	43019473	43020039	.	1	+	7.29451547394034e-05	1.59465289609115
1	78087275	78088798	.	3	+	7.30138935361004e-05	1.36470077677279
5	35585393	35585634	.	1	+	7.30138935361004e-05	1.7322503311366
6	15155589	15156834	.	2	+	7.41900524046345e-05	1.26535778576042
1	119191317	119191605	.	1	+	7.57244083831447e-05	1.62427881720683
14	91950484	91951090	.	1	+	7.59952871174596e-05	1.68813280048796
23	17411882	17413629	.	3	+	7.66150997607909e-05	1.22454755355389
9	32360972	32361974	.	1	+	7.66150997607909e-05	1.4221432505421
16	75316865	75317964	.	2	+	7.67387566173829e-05	-1.67508840400713
20	62550486	62551267	.	1	+	7.67387566173829e-05	1.5958534722473
NW_017194198.1	728	3691	.	6	+	7.67387566173829e-05	1.3666486057498
28	9955653	9955881	.	1	+	7.69455570024435e-05	2.03266120702332
2	32045231	32045495	.	1	+	7.72256282730002e-05	1.62424201119994
29	33704190	33704514	.	1	+	7.75320484633928e-05	1.511865706865
24	22681324	22681743	.	1	+	7.79264601895507e-05	1.56756387172498
NW_017190258.1	7763	8075	.	1	+	7.83491202008753e-05	1.79095416883697
4	91019843	91021024	.	3	+	7.84942294789819e-05	1.49285195767214
4	112872283	112873714	.	3	+	7.84942294789819e-05	1.51176963695371
1	116001601	116001867	.	1	+	8.01793956351995e-05	2.00660714587726
NW_017191424.1	7447	8265	.	2	+	8.06571508555149e-05	1.32222897655375
26	42036680	42037027	.	1	+	8.08912583434099e-05	-2.94745971518501
7	10561519	10561868	.	1	+	8.08912583434099e-05	1.75189486386499
1	7976347	7976839	.	1	+	8.1253862147305e-05	1.36665874909012
1	9262241	9263584	.	2	+	8.15082292731368e-05	-1.5540979603383
10	11414265	11414511	.	1	+	8.20710864353469e-05	1.92043994577315
28	20418829	20420316	.	2	+	8.24733578456146e-05	-1.19877448066923
20	62925259	62926398	.	2	+	8.30709222380203e-05	-1.06095040045367
25	33937417	33937743	.	1	+	8.30756904951012e-05	1.69439829757959
1	60698991	60699329	.	1	+	8.31733609176612e-05	1.71751331491143
18	59117451	59117711	.	1	+	8.4155741929953e-05	1.67710026101946
NW_017197001.1	814	2546	.	4	+	8.4155741929953e-05	1.5876445477386
7	70113642	70114283	.	2	+	8.41706018788038e-05	-1.70744545523529
11	36896741	36897815	.	2	+	8.44458266800004e-05	-1.22388443373477
16	21967635	21969058	.	2	+	8.52583047038925e-05	1.34191607338771
3	25446314	25446708	.	1	+	8.52583047038925e-05	-3.24079706065417
13	1706725	1707200	.	1	+	8.54169854832277e-05	1.37937205940335
7	98117024	98117354	.	1	+	8.54169854832277e-05	-1.4345612517048
4	110036320	110036998	.	1	+	8.55141520307986e-05	1.42920143868859
2	10484615	10486061	.	4	+	8.57862404059004e-05	1.10486944920751
7	77783349	77784281	.	1	+	8.63461147334197e-05	1.4978194614623
NW_017189541.1	106726	107345	.	1	+	8.72031468856447e-05	-1.37296946207549
24	12680441	12680838	.	1	+	8.7279256718978e-05	1.43482372855418
19	31507084	31508053	.	1	+	8.79762309989751e-05	1.40587623971994
19	12477805	12478739	.	2	+	8.80981169084302e-05	-1.20418508524479
NW_017193797.1	5188	6268	.	3	+	8.84981577490729e-05	1.39359541356421
21	7843102	7843334	.	1	+	8.85192346403353e-05	1.53890631369363
21	35735493	35736068	.	1	+	8.87651795907465e-05	1.99523178975201
NW_017189675.1	21764	24947	.	3	+	8.92138734612407e-05	1.41916459721919
5	102943493	102944321	.	3	+	8.93604249186956e-05	1.10381920787258
19	32978463	32980071	.	3	+	8.99531899935934e-05	1.27989838935453
NW_017189527.1	47460	47928	.	1	+	9.04970609555916e-05	1.40818737955266
7	85416276	85416594	.	1	+	9.0905894319529e-05	1.62463123250274
19	41682166	41682737	.	1	+	9.16287417179242e-05	-3.873710842521
5	79712350	79712615	.	1	+	9.20928015343735e-05	1.63402408009799
28	11962765	11963328	.	2	+	9.34959782145838e-05	-2.13645572195433
1	151323596	151324132	.	1	+	9.3934545523858e-05	1.41986960855745
11	23695282	23695673	.	1	+	9.45836699459168e-05	1.46742122978146
8	16703301	16705064	.	3	+	9.47137204989809e-05	1.07559863671289
9	57045293	57046290	.	3	+	9.48526575156212e-05	1.29165857343795
11	44449911	44450633	.	2	+	9.50577597074041e-05	1.44199123361335
2	64124759	64125218	.	1	+	9.64604845032489e-05	1.5711207316619
3	73357507	73357860	.	1	+	9.69081901183674e-05	1.61861763601227
5	106523285	106524016	.	2	+	9.69777174854537e-05	-2.17702754677805
17	9683070	9683475	.	1	+	9.80204162437545e-05	-3.8395007599726
1	121635790	121636283	.	1	+	0.000100025060529245	1.47903429642041
25	6426652	6426998	.	1	+	0.000100488996336239	1.70922540795904
NW_017191071.1	3292	6328	.	4	+	0.000101027735391434	1.4233037429915
NW_017192380.1	5320	7496	.	3	+	0.000101708444294266	1.52939372822841
3	84247570	84249110	.	3	+	0.000102042499742643	1.07377607871285
10	35390313	35391884	.	3	+	0.000102160424730255	1.3091428028596
17	8500587	8502326	.	3	+	0.000103239302541299	-1.00249821372296
15	28471819	28472914	.	1	+	0.000103359556290305	1.56110390435625
NW_017196216.1	6901	7216	.	1	+	0.000103469201357179	1.51190588338938
9	70916178	70917401	.	3	+	0.000103870941714832	1.36079624336919
4	50763327	50763661	.	1	+	0.000103883105356546	-4.0895764689936
NW_017190967.1	2446	6428	.	3	+	0.000104425518648569	1.55062790491426
29	30969140	30969712	.	2	+	0.000105456247927228	-1.70439185445069
1	116354511	116354947	.	1	+	0.000105937916630283	-3.16270756022083
20	34992186	34992493	.	1	+	0.000108114967792834	1.62040678404243
5	53854350	53855185	.	3	+	0.000108137431290784	1.40359212267833
3	96893450	96893813	.	1	+	0.000109806784009075	1.40124195255287
3	112691763	112692908	.	3	+	0.000109806784009075	1.14842120792891
NW_017189939.1	12979	14242	.	2	+	0.000109806784009075	1.40780093726876
27	30393805	30394153	.	1	+	0.000110185867541658	-1.5687313924117
7	70245838	70246505	.	2	+	0.000110825154570682	1.19663087334567
24	25958404	25958691	.	1	+	0.000112409710833307	1.53469695745267
NW_017189629.1	263838	264101	.	1	+	0.000112411012844955	1.71585310481542
NW_017190382.1	9634	9971	.	1	+	0.000112487553570842	1.68004651849156
2	57030453	57030776	.	1	+	0.000112724365986795	1.55911554366982
1	24608901	24609418	.	2	+	0.000113158426415227	1.31356664845556
27	44122587	44122874	.	1	+	0.00011324940647999	1.60110308559717
NW_017189657.1	35587	37429	.	3	+	0.00011324940647999	1.35230598137871
2	127985956	127986366	.	1	+	0.000113699472964094	1.65171475848703
28	28615031	28615544	.	1	+	0.000114322194709982	-3.90548076671262
24	25006025	25007155	.	3	+	0.00011465254230925	1.32992705792882
3	41851076	41851742	.	1	+	0.000114854379783396	1.54773531421042
4	76455738	76456021	.	1	+	0.000115059568917421	1.69765938183029
2	131661373	131661639	.	1	+	0.00011519993914361	1.67418140169405
16	28314940	28315349	.	1	+	0.000116476639364576	-3.59430013354348
8	66893923	66894482	.	1	+	0.000118395391777779	1.45259655142873
4	104121068	104121421	.	1	+	0.000118495413728202	1.44149478748805
11	50097950	50098447	.	1	+	0.000119014922885203	1.59431634521619
5	76917438	76918902	.	3	+	0.000119014922885203	1.48364637620167
4	110602429	110602697	.	1	+	0.000119133376600987	1.47738566083274
5	5805826	5806472	.	1	+	0.000120230613864354	-3.05734439217899
3	46109550	46110744	.	3	+	0.000122082309585799	1.07167170061917
4	32018370	32018670	.	1	+	0.000122476166744604	1.75690320881068
14	52641379	52641622	.	1	+	0.000123274025654682	1.55234022165174
21	22772592	22775508	.	3	+	0.000123274025654682	1.54087291708646
5	68757863	68758238	.	1	+	0.000124209557329363	-2.91348792081231
26	39101586	39101991	.	1	+	0.000124293948134667	1.50944731109012
17	42529596	42529922	.	1	+	0.000124493914315781	1.43007753842348
9	56200580	56201342	.	1	+	0.00012649041956267	1.3959663874958
29	30975849	30976672	.	2	+	0.000127307663921592	-1.29831314537567
4	54682522	54682944	.	1	+	0.000130444248652366	1.51357624671457
1	58777626	58777950	.	1	+	0.000132049505925743	-3.47615846776559
3	105441210	105442095	.	2	+	0.000132345947697804	-1.00634607048168
15	60346092	60347017	.	2	+	0.000132648005067646	-1.48423401615656
19	44570260	44570539	.	1	+	0.000132648005067646	1.4745792778581
24	50089337	50089784	.	2	+	0.000132648005067646	1.47656317924067
8	106701181	106701499	.	1	+	0.000133105842575941	1.69194111317787
19	19927975	19929116	.	3	+	0.000133803929447744	-1.14865162323639
9	32677884	32678583	.	1	+	0.000133985284492684	1.40961289885907
NW_017190226.1	7269	7783	.	2	+	0.000134249685147453	1.4208442977259
29	16213699	16214887	.	3	+	0.000134851789715226	1.4132070640195
15	68335373	68336040	.	1	+	0.000135535068156397	1.47720842584475
10	101032306	101033165	.	2	+	0.00013571682241268	1.50165359313842
8	6734986	6735435	.	1	+	0.000136034914623621	1.44838325016913
1	74752013	74753237	.	3	+	0.000136315715409033	1.35008789594212
8	66598092	66599421	.	3	+	0.000137010068718133	1.65495505817814
8	86861382	86862095	.	2	+	0.000137089631895342	1.5405822201387
27	30674662	30674950	.	1	+	0.000137265160904738	1.94510410284713
18	39749765	39750404	.	2	+	0.000137980809465684	1.37348013308644
14	22452268	22452687	.	1	+	0.000138359087402587	1.4971776484206
2	131914558	131914896	.	1	+	0.000138602738374701	1.37863775492937
3	16387046	16387369	.	1	+	0.000139634616285031	1.61379495039066
5	18958527	18958899	.	1	+	0.000139706952827302	1.87755979175242
NW_017194479.1	5949	6806	.	2	+	0.000139739678585762	1.38536460123872
7	41625612	41627046	.	2	+	0.000139855870000475	-1.23348132886073
9	57177696	57179255	.	3	+	0.000140848151055448	1.35917163591395
21	6867918	6868382	.	1	+	0.000142498832978203	1.34671408793423
16	11564047	11564524	.	1	+	0.000143452924924344	1.63142824980756
25	18946468	18946707	.	1	+	0.000143452924924344	1.50170821761481
3	39115086	39116335	.	2	+	0.000143452924924344	1.12791902773923
15	64835865	64836929	.	3	+	0.000144733567943887	1.06066341342239
3	34553238	34553467	.	1	+	0.000145716401276698	1.6879730900499
4	8383334	8384621	.	1	+	0.000145716401276698	1.02063062198728
NW_017190118.1	7324	7781	.	1	+	0.000145716401276698	1.63113993492467
14	92298271	92298802	.	1	+	0.000147660945331989	1.74351614782786
11	103669459	103670460	.	2	+	0.000150168320472875	-1.08805314576777
24	43145145	43146208	.	3	+	0.000150168320472875	1.39146257799682
5	18979810	18982023	.	4	+	0.000150168320472875	1.06169881667104
27	30499697	30500056	.	1	+	0.000150349122167643	2.27464197306611
23	9801952	9802480	.	2	+	0.000150561472342163	-2.2749130559533
14	18291383	18292291	.	2	+	0.000150959385981272	-1.62083798218636
2	108698908	108699311	.	1	+	0.000151811133824293	1.64022018963787
7	11389618	11389926	.	1	+	0.000151991000416314	1.64432615590845
3	38067429	38068571	.	3	+	0.000152043603130718	1.0724278098416
13	54663309	54663665	.	1	+	0.000152683993965314	1.43430467760253
5	111301071	111301788	.	2	+	0.000153026937964752	-1.123619385169
20	1757974	1758360	.	1	+	0.000154176459602862	1.56125731738216
6	4760969	4761332	.	1	+	0.000154689161020296	1.52152818938397
7	22116102	22116447	.	1	+	0.000154689161020296	-2.89636591470924
12	35857072	35858682	.	3	+	0.000154912161410451	1.10433796740695
6	48705559	48705809	.	1	+	0.000154912161410451	1.73737696970376
23	18218209	18219218	.	2	+	0.000155617030056216	-1.10821319884629
20	26078824	26079064	.	1	+	0.000156262503773255	1.76449953308434
8	101171104	101171405	.	1	+	0.000156352564797348	1.78875668599451
17	4380009	4380970	.	3	+	0.000157521622318132	1.22544382955432
29	41241101	41241819	.	1	+	0.000157532381349886	-1.97475093290751
2	116938235	116938802	.	2	+	0.000158653569783413	-2.14474128724774
25	1431916	1432862	.	3	+	0.000159111672955944	-1.0163223402929
8	97094433	97095529	.	3	+	0.000159498792692743	1.24278065267128
5	95285746	95286831	.	3	+	0.000160621684010025	-1.10425523575988
11	82873096	82873494	.	1	+	0.000160875846177783	1.55805904608032
24	42168485	42168818	.	1	+	0.000160875846177783	1.61548907336102
11	44342465	44343585	.	2	+	0.000161394750953676	-1.16328172678166
20	39141433	39141896	.	1	+	0.000161529244677462	1.35028471004735
8	7687406	7687848	.	1	+	0.000162806651700514	-1.67179570018355
21	30711457	30712097	.	2	+	0.000163231077247413	-1.83959306552905
29	44469296	44470320	.	2	+	0.000163268484555623	-1.11355632971324
13	62004048	62004440	.	1	+	0.000165213362506329	1.74264344846093
9	46600858	46601309	.	1	+	0.000165416920233997	1.66368365178235
11	99872368	99874181	.	2	+	0.000166596556498611	-1.51468894736706
4	3490975	3491499	.	1	+	0.000166596556498611	1.34465457776667
26	42130113	42130602	.	1	+	0.00016770342747729	1.55154251302398
NW_017192999.1	939	2611	.	3	+	0.000168677091826267	1.32926018909849
4	84987033	84987502	.	2	+	0.000168981071888767	1.35288361368015
2	74999287	75000702	.	2	+	0.000170754348033783	-1.04653273351137
26	14598989	14600284	.	3	+	0.000173103064773938	1.37065413718087
11	50035979	50037266	.	3	+	0.000174457240569768	1.02511497749291
29	50244945	50245910	.	2	+	0.000174457240569768	-1.16153865140419
1	23020025	23020317	.	1	+	0.000175202267559315	1.6648717565765
7	1518698	1519111	.	1	+	0.000175202267559315	1.51473110838891
NW_017189998.1	8577	11131	.	4	+	0.000175202267559315	1.50429116997839
1	85010226	85012728	.	3	+	0.000175640903937049	1.13374362218431
2	55804221	55804605	.	1	+	0.000180072729553922	-2.36469689786625
10	77595295	77595884	.	1	+	0.000180950697441071	1.45265351712787
7	22342860	22343938	.	3	+	0.000181980779391745	1.42076982090019
4	59611088	59611426	.	1	+	0.000182821176632526	1.47837369073151
20	55890185	55891278	.	2	+	0.000183883345249686	1.19213516867761
6	115863074	115863837	.	2	+	0.000185499203257486	-1.35432740010925
24	32948068	32949019	.	2	+	0.000185693943336453	-1.71325481364787
4	68384021	68386146	.	3	+	0.000185839297488347	1.36023231905768
10	3369962	3370437	.	1	+	0.000185857920926968	1.33068026037536
29	27453494	27454027	.	1	+	0.000185857920926968	1.4404337665937
9	72628990	72629803	.	1	+	0.000188218275704094	1.47664857833668
4	97438231	97438672	.	1	+	0.000188468641998722	-2.59822921663577
11	25007649	25009473	.	3	+	0.000188850831083773	1.22794896144152
11	36786507	36788118	.	3	+	0.000188850831083773	1.11449853855563
12	15042699	15043482	.	3	+	0.000188850831083773	1.34856446937344
14	34691590	34692027	.	1	+	0.000188850831083773	1.54527471102683
NW_017196268.1	3077	6333	.	2	+	0.000193014378021334	1.68067390094403
8	106715773	106716843	.	3	+	0.000193375726775057	1.37316532416486
11	62422778	62423337	.	1	+	0.000195530710319444	1.30082710232191
3	59910619	59910887	.	1	+	0.000195567775749332	1.92026470258915
3	104021781	104022759	.	2	+	0.000195955337867636	-1.52761261319928
5	92719653	92721130	.	3	+	0.000196660627160391	1.14368106728058
5	110660717	110661550	.	2	+	0.000197109332575936	-1.24933986523537
3	69665862	69666295	.	1	+	0.000198240186236309	-3.000536220203
28	17710208	17710494	.	1	+	0.000198644613231747	1.49418419050517
16	74241400	74241986	.	1	+	0.000201491625296272	1.41601075134336
10	60775902	60776156	.	1	+	0.000203376287590989	1.72990686646243
29	20020103	20020393	.	1	+	0.000203376287590989	1.496741723469
6	66684735	66685592	.	1	+	0.000203376287590989	1.38014896548535
22	31754967	31756155	.	3	+	0.000203412029649475	1.08444166007736
23	45234940	45235172	.	1	+	0.000203604213998978	1.82772707629026
6	60664529	60665496	.	3	+	0.000204717692865101	1.37872640317719
11	78003611	78004968	.	2	+	0.000205273359083758	1.74384384725448
21	22792574	22794665	.	3	+	0.000206548342517523	1.42746523977486
22	52610599	52610936	.	1	+	0.000206548342517523	1.43244273195211
7	20108014	20108281	.	1	+	0.000206548342517523	1.6570097879586
24	11800373	11800722	.	1	+	0.000206761807564174	1.79591899412027
10	16660034	16661043	.	3	+	0.00020918317024292	-1.21817007963971
4	74126007	74126386	.	1	+	0.000209676768446785	1.85436464960087
2	105805380	105806340	.	1	+	0.000210809917927148	1.36626700402823
11	2705222	2706025	.	2	+	0.000211738618684827	-1.57743371359533
27	29007585	29008534	.	2	+	0.000213055963855561	1.49618057202734
1	2477382	2477638	.	1	+	0.000213371934857374	1.71351473169619
1	133766728	133767045	.	1	+	0.000214132268134433	1.71708005441042
21	54554465	54555210	.	2	+	0.000214967925232104	-1.94291472455833
13	49204054	49204533	.	1	+	0.000215266319993543	1.75833111550876
19	49162525	49163579	.	3	+	0.000215266319993543	1.05420236410809
5	14953542	14954323	.	1	+	0.000215266319993543	1.49273990335205
6	37048571	37049008	.	1	+	0.000216069889827063	1.39735062798502
1	50809890	50810250	.	1	+	0.000218416024733747	1.62077908283887
19	25839585	25839952	.	1	+	0.000218416024733747	1.55911943858651
2	43224676	43225228	.	3	+	0.000220244654267152	1.22488878617644
4	8634040	8634781	.	2	+	0.000220525757918227	-2.65574657433061
4	25332552	25333647	.	2	+	0.000221671774901251	-1.05472952742482
9	79903634	79903876	.	1	+	0.000222125598268278	1.76671452243275
14	11452048	11452372	.	1	+	0.000222270599277681	1.92017109954212
21	22786268	22788520	.	1	+	0.000222270599277681	1.5119910590043
NW_017189998.1	2944	5589	.	4	+	0.000222270599277681	1.4123991089592
8	97217461	97217708	.	1	+	0.000223354543768067	1.53998188414827
11	1492942	1493463	.	1	+	0.000223421500617653	-2.64199162003138
3	13976524	13977106	.	2	+	0.000229766735914442	-1.59028740440285
17	54825373	54827035	.	3	+	0.000230412221063678	1.10679848705162
2	119498065	119498374	.	1	+	0.000230567093368618	1.59602677297108
8	11723883	11724177	.	1	+	0.00023782906702181	1.73961002941825
1	34832452	34834001	.	3	+	0.000238349000572631	1.20509067031137
5	23659740	23660405	.	1	+	0.000238699262814318	1.51768879905595
NW_017196321.1	5284	5839	.	2	+	0.000239182149067904	1.31718207531834
21	3981570	3981864	.	1	+	0.000240682225109216	1.58326081094816
15	24629415	24629835	.	1	+	0.000240787337513464	1.6973689557878
2	14478482	14478780	.	1	+	0.000242114734697128	1.51618259328432
NW_017189737.1	19376	20525	.	3	+	0.000242820978374359	1.29409312066007
3	40476133	40476494	.	1	+	0.000245973046077854	-1.46493160114954
18	25707770	25708475	.	2	+	0.000246208250994307	-1.70503982458761
7	49391589	49392307	.	2	+	0.000246208250994307	1.45044552864836
13	68645065	68645474	.	1	+	0.000250508671471443	1.54316357749242
5	19103843	19104876	.	3	+	0.000252195775931549	1.19822405274454
NW_017197019.1	3233	5364	.	4	+	0.000252195775931549	1.26496921262699
1	128647655	128649080	.	2	+	0.000253358652665168	1.34863447033171
16	10916778	10917561	.	1	+	0.000253830176432268	1.33650263569247
17	1234429	1234918	.	1	+	0.000254414817207022	-2.11361486314927
13	68998512	68998753	.	1	+	0.000254851468576904	1.62025991295516
7	22128626	22129906	.	3	+	0.000255052710234757	1.5113446255184
20	66387223	66387513	.	1	+	0.000255061256890258	1.71181847230613
10	77703176	77704526	.	2	+	0.000255325956219512	1.45802485454795
5	95526244	95526559	.	1	+	0.000256454854005677	1.43008015475738
18	57591886	57592452	.	1	+	0.000257332654600514	-1.4132095629335
6	116842647	116842946	.	1	+	0.000258557857834823	1.5647897586857
5	21539334	21540296	.	3	+	0.00025902021513147	-1.13298251453988
8	70077879	70080044	.	3	+	0.00025902021513147	1.47933662505418
9	25512960	25514047	.	3	+	0.000259937077223671	1.3360704853152
2	124500970	124501413	.	1	+	0.000262088651788187	1.40416356726129
NW_017191202.1	3197	5398	.	4	+	0.000262913432546935	1.53226232212445
26	41716153	41716922	.	1	+	0.000265772388604846	1.35369749405454
11	105996284	105997367	.	2	+	0.000267534851198612	1.04164583398995
18	9508896	9509494	.	2	+	0.00026758023142649	-1.66851737143355
7	84200626	84201052	.	1	+	0.00026758023142649	-2.99909201971693
11	89027724	89028197	.	1	+	0.000268038896389177	1.43543068574089
12	60986062	60987168	.	1	+	0.000269479422539982	1.17860385268904
19	59878427	59879069	.	1	+	0.000270529046899926	1.47827577220146
15	79043450	79043826	.	1	+	0.000273135876513173	1.79003063530836
2	10109493	10109738	.	1	+	0.00027314946066895	1.57419058904202
1	56385696	56386956	.	3	+	0.000273494957989796	1.29970160095136
2	100951448	100952214	.	1	+	0.000273681906259529	1.41119129398535
21	3007072	3007317	.	1	+	0.000274129108971484	1.74472060652817
15	42623466	42623837	.	1	+	0.000275022754888302	-3.95086158313829
NW_017192274.1	16583	18819	.	2	+	0.000275723267160308	1.50407409642205
NW_017189516.1	26360720	26361551	.	2	+	0.000277038746957732	-1.8366272703806
10	78363271	78364451	.	2	+	0.000277754422177646	1.33675776667255
14	38116845	38117400	.	1	+	0.000284298159372055	1.42374036384753
1	724140	724523	.	1	+	0.000284859225748687	1.69241521260559
9	82525784	82526990	.	2	+	0.000285692556530845	-1.60033920212482
18	26431870	26432989	.	2	+	0.000285750609672941	-1.00895721414944
3	63526621	63527066	.	1	+	0.000285830597429885	1.66647335080044
8	82668331	82669066	.	3	+	0.000285917585633061	1.14009057782018
18	28437555	28437921	.	1	+	0.000286163858004977	1.83675984063725
4	27364757	27365651	.	3	+	0.000286552623103966	1.24318605545212
8	99134241	99134509	.	1	+	0.00028726466541264	1.75534253385896
16	60833013	60834655	.	3	+	0.000288468120178346	1.06903472900116
13	12909889	12910267	.	1	+	0.000289252558591811	1.63350256774458
14	31455511	31455767	.	1	+	0.000290312164916476	1.54403855601945
15	66679303	66679785	.	1	+	0.000290547679052136	1.35671376201001
26	48651855	48652283	.	1	+	0.000291406106019556	1.41439116654279
8	85652840	85654033	.	2	+	0.000291406106019556	1.24620980074184
NW_017192056.1	6818	7173	.	1	+	0.000291406106019556	1.55063135774729
8	87664650	87665228	.	1	+	0.000292636835863571	-2.50955336567656
22	58743389	58744793	.	3	+	0.000295718788840973	1.09096455166392
12	29177978	29178303	.	1	+	0.000296557817287151	1.84951366217103
NW_017190005.1	16492	18130	.	4	+	0.000298336177089195	1.03710557521165
13	23175193	23176014	.	2	+	0.000302418922503022	-1.70229529496631
16	63240540	63240871	.	1	+	0.000302418922503022	1.31517352516031
4	48000009	48000450	.	1	+	0.000302418922503022	1.52606110445318
10	29729730	29730212	.	1	+	0.000302683660474604	-1.92938602655042
7	14240066	14240909	.	1	+	0.000303132432292268	1.43714460645526
19	14449910	14451645	.	2	+	0.000303915666888509	-1.02530527021637
27	12429723	12431102	.	3	+	0.000304255700953042	1.00343233909574
15	74089587	74090201	.	1	+	0.000309627033182931	1.39965190897148
19	22826748	22828115	.	1	+	0.000313299334525278	1.19030173165225
20	69607421	69607918	.	1	+	0.000313453300261743	1.3105826335282
3	6717891	6718994	.	3	+	0.000313453300261743	1.13331059571248
NW_017196817.1	4829	5250	.	2	+	0.000313453300261743	1.38306137530476
10	44440444	44441250	.	2	+	0.000314014355193835	1.30304086953191
27	28794355	28794583	.	1	+	0.000314221139024496	1.9051801922168
16	69539699	69540078	.	1	+	0.000315137820108822	-2.12198710871634
28	37519384	37519631	.	1	+	0.000316228387943052	1.63572450158456
4	104333942	104334485	.	1	+	0.000316228387943052	1.25601620719422
16	40007455	40008363	.	2	+	0.000316733104743831	-1.12970980915355
13	14132380	14133155	.	1	+	0.000317121511225815	1.31103467218361
NW_017194487.1	3245	5167	.	3	+	0.000317121511225815	1.36004627792867
7	87395488	87396192	.	2	+	0.000317127160272941	-1.82567725033545
9	82362053	82362540	.	2	+	0.000319239101919536	-1.28538822443826
9	90267081	90267856	.	1	+	0.000319239101919536	1.30536258547689
NW_017195909.1	17645	18093	.	1	+	0.000319262683011465	-2.78572464374763
14	24867613	24867958	.	1	+	0.000319674619596141	1.73410291706093
9	10409890	10411014	.	2	+	0.00032067991175095	-1.46555403270871
19	55640162	55641233	.	2	+	0.000321538713082348	-1.09922747230226
NW_017189517.1	33461065	33462081	.	2	+	0.000327307038627907	1.39961937502196
10	41520587	41521990	.	4	+	0.000328776053950675	1.33151335394099
1	76910888	76911890	.	3	+	0.000329477988009996	1.70869981019195
24	23561353	23561725	.	1	+	0.000331072338259035	1.53466218778318
21	52411797	52412169	.	1	+	0.00033126714695298	1.95926037224888
1	121439988	121440487	.	1	+	0.00033276961229324	1.39684506105255
11	73315704	73317247	.	2	+	0.00033276961229324	-1.79423383588751
5	99779535	99780255	.	2	+	0.000334702297436274	-1.39602784342666
12	25060768	25061044	.	1	+	0.00033910093012148	1.99237877002636
20	22112063	22112865	.	1	+	0.000339337591834464	-2.87696388909785
NW_017189516.1	16750651	16751414	.	2	+	0.000339337591834464	-1.1867664964468
4	22770627	22771022	.	1	+	0.000342083750481102	-3.32283950074631
8	74278705	74279538	.	3	+	0.000342188093512406	1.23000406991735
NW_017196176.1	4479	5413	.	3	+	0.000345246302901506	1.3092546826051
7	19833777	19834774	.	1	+	0.00034681761400616	1.23103152469045
16	58931510	58931804	.	1	+	0.000348200789811854	1.57699929908499
23	18209083	18209620	.	2	+	0.000348200789811854	-1.39402179381548
22	23065042	23065383	.	1	+	0.000355344607946775	-3.96962442524945
28	14505973	14507194	.	3	+	0.000356035923288381	1.24214732355497
27	10509456	10509934	.	1	+	0.000357377067749073	1.48016441785372
5	80580312	80580538	.	1	+	0.000357669528438963	1.6515815230101
7	23027131	23027434	.	1	+	0.000362158976929865	1.5687768910264
3	92757558	92757871	.	1	+	0.000363451891679588	1.46213424795205
1	82810520	82811546	.	3	+	0.000364598771954535	1.1720912710717
16	44853497	44853791	.	1	+	0.00036550501266489	1.72170474150895
23	39343883	39344475	.	1	+	0.000365903417303882	-2.00024221776597
14	762759	763114	.	1	+	0.000366625778070635	1.43742887950554
24	3910863	3911288	.	1	+	0.000367508708270304	1.49207646037078
9	53886865	53887470	.	1	+	0.000367508708270304	1.38912126457525
23	15454369	15455566	.	1	+	0.000367595039339739	1.19665086861805
19	19641897	19642228	.	1	+	0.000368267320192902	-2.007877772927
10	56632428	56632873	.	1	+	0.000368403186836828	-3.04369233018996
NW_017195657.1	920	1356	.	1	+	0.000368403186836828	1.43990615638406
21	26163289	26163556	.	1	+	0.000373080326742132	1.64356384307778
16	17346339	17347867	.	3	+	0.000375158280116974	1.19440509857649
23	39383037	39384002	.	2	+	0.000376005346386601	1.32440892686155
12	66082263	66082539	.	1	+	0.000379702782989374	1.33244928867147
24	57773830	57774287	.	1	+	0.000379702782989374	1.4417838117131
23	25046984	25047287	.	1	+	0.000379811984688769	1.62318160662227
NW_017190201.1	3337	5235	.	3	+	0.000379811984688769	1.23776537871685
27	21725316	21726511	.	3	+	0.000380896181539892	1.46576506084537
5	37664601	37666055	.	3	+	0.00038163294089752	1.13210951011929
11	25236276	25236688	.	1	+	0.000382826883971795	1.55906212187855
13	67256481	67256910	.	1	+	0.000383170186501176	-1.97193270218249
NW_017196976.1	1003	1557	.	3	+	0.000383170186501176	1.32462880386881
12	76050940	76051767	.	2	+	0.000383297091574346	1.28886661066132
14	62768541	62768961	.	1	+	0.000385366040801585	1.40092453253465
4	32251083	32251515	.	1	+	0.000385544755175883	1.68630151388866
21	27327227	27328919	.	2	+	0.000387488861328722	-1.14726795252509
23	8881789	8882552	.	3	+	0.000387488861328722	-1.02891084619288
4	106854584	106855043	.	1	+	0.000387488861328722	1.44008233979192
8	70492428	70493173	.	2	+	0.000387704683138365	1.36574937862579
5	75561688	75562843	.	3	+	0.000389409839506496	1.30386953949793
9	67387692	67388343	.	2	+	0.000391267683960972	-2.48882394904668
8	45620255	45622024	.	3	+	0.000392322037184716	1.12333514205196
2	14177442	14178107	.	1	+	0.000394517144477169	1.40031464777885
1	715162	715734	.	2	+	0.000394842278352774	1.51778505571451
6	19593582	19594937	.	3	+	0.000396138319193604	1.32175736163929
14	48632111	48633222	.	3	+	0.000397467157418966	1.2847681203908
28	17611065	17611533	.	1	+	0.000398273921195604	1.36516618326651
12	70291491	70292466	.	2	+	0.000398421769356411	-1.06462114494947
9	38148548	38148998	.	1	+	0.000398786800664213	1.5668376386649
24	58332677	58332967	.	1	+	0.000399495718532273	1.49166511885522
NW_017190368.1	8028	9953	.	3	+	0.000400695696999637	1.39534557632888
19	60079911	60080281	.	1	+	0.000400876218898214	1.37783074053588
24	13083570	13083838	.	1	+	0.000402790951121655	1.55116654785638
NW_017189760.1	18637	20598	.	5	+	0.000403293704754946	1.40311819963874
NW_017189890.1	17877	18362	.	1	+	0.000403965759201231	1.3534993082005
11	85670013	85671114	.	3	+	0.000406604391456254	1.24461164693981
NW_017196930.1	25287	26199	.	2	+	0.000409414112443149	-1.75368869278119
9	11217913	11219081	.	3	+	0.000409415011492042	1.06618331955325
9	10790604	10791598	.	2	+	0.000411364908915313	1.23435407579469
2	22618430	22618978	.	1	+	0.000415284558269397	-2.15152929500873
16	21218393	21218868	.	1	+	0.000415922284964199	1.39535890000283
19	19975090	19976152	.	2	+	0.000415922284964199	-1.0207039374718
1	69087284	69088436	.	2	+	0.000418419744522447	1.04675310977818
7	19821583	19823011	.	3	+	0.000425367867968767	1.19767410891263
22	22534550	22535421	.	1	+	0.000425462868768753	1.37027091517511
2	55123248	55125030	.	3	+	0.000427776420000337	1.12652448796582
14	8763639	8764671	.	1	+	0.000428821052066453	1.23003160600041
1	99106513	99107381	.	2	+	0.000433685121855795	1.34042179218565
7	75978162	75978789	.	1	+	0.000435731483931056	-1.61647156265868
3	110089279	110090082	.	3	+	0.000435764046285328	1.05336267958695
13	3768060	3768528	.	1	+	0.000436784262319851	-1.37455805339134
11	105161770	105162102	.	1	+	0.000439601636074076	1.39976825894155
1	39312104	39312420	.	1	+	0.000441579047949196	1.81664405910809
1	83637824	83638757	.	2	+	0.00044365109498683	-1.56351284203744
4	79730380	79730806	.	1	+	0.000443749433214805	1.62461902741408
13	35287905	35288220	.	1	+	0.000446967592469994	1.49819022958663
23	22216246	22217610	.	2	+	0.000446967592469994	-1.00141646210148
17	27730787	27731295	.	1	+	0.000449581741621843	1.3920999636845
9	61433413	61434017	.	2	+	0.000451436081305546	-1.68381399470515
NW_017198000.1	4054	4417	.	1	+	0.000451436081305546	-3.40450109434152
7	83871098	83871657	.	2	+	0.000453207212646737	1.29061826385706
5	49940432	49941000	.	2	+	0.00045475922793369	1.18387859770704
15	37890650	37891036	.	1	+	0.00045490675963257	1.34808341394506
24	32619000	32619844	.	3	+	0.000456517369086398	1.00606809224822
4	114338954	114339258	.	1	+	0.000457739338267386	1.66185833128418
7	103571077	103572117	.	3	+	0.000457739338267386	-1.062152220519
14	18707082	18707441	.	1	+	0.000460321231931333	-2.61487263621051
NW_017189516.1	8333249	8334947	.	3	+	0.000462415953775371	1.08836015515568
4	14034691	14035579	.	2	+	0.000463125399987319	-1.42983743532745
4	73542220	73542843	.	1	+	0.000463125399987319	-2.27730253422929
7	24419869	24420575	.	2	+	0.000465261010155085	1.33345050314737
14	42558802	42559236	.	1	+	0.000467983398847908	1.87080827872101
2	10806948	10807429	.	1	+	0.000468496943939021	-2.091814339099
1	21199463	21199747	.	1	+	0.000470935907184594	1.75853454476125
25	26408356	26408902	.	2	+	0.000471515266345254	-1.36472320472445
19	11877416	11878882	.	3	+	0.000475573685105361	-1.19268965605982
2	23619280	23620178	.	2	+	0.000475865702125176	-1.01773457665031
22	39783087	39784196	.	2	+	0.000476066146730387	1.28004304586348
4	5488790	5490223	.	3	+	0.000476066146730387	1.1003169185241
14	58941823	58942925	.	3	+	0.000476185160574519	1.20503233927576
8	69509747	69510076	.	1	+	0.000478526787225575	-1.56350581257393
NW_017197120.1	3153	4159	.	1	+	0.000482576164674204	1.43007702517492
3	96443548	96443855	.	1	+	0.000482919462999076	1.39525280864715
5	4737304	4739189	.	3	+	0.000482921045380342	1.14272676957883
13	51039289	51039997	.	1	+	0.000483615961501184	-3.37251202983529
29	36778226	36778563	.	1	+	0.000484280525931288	-3.65327235145974
8	70181237	70181688	.	1	+	0.0004869602174991	-1.95068162318433
26	12706316	12707262	.	2	+	0.000487512705732156	-1.63189919001031
NW_017191883.1	3457	6158	.	4	+	0.00048801884866522	1.37067109004328
2	83514887	83515431	.	1	+	0.000494778618297279	1.47871917234141
9	71071621	71072494	.	2	+	0.000495707162981362	1.19184310310357
1	66158457	66158875	.	1	+	0.000497613335124749	1.3957554306451
12	2430074	2430485	.	1	+	0.000498823208171524	-2.2013567563054
15	45458916	45459789	.	3	+	0.000498921739436686	1.27367782083373
23	37839175	37839432	.	1	+	0.000499225555856303	1.43253160117588
23	21582783	21583452	.	3	+	0.000499470041896757	-1.10199508172116
20	58449008	58449864	.	2	+	0.000501233915679096	-1.27973721382398
24	28360797	28361151	.	1	+	0.000501374576000304	1.4714095470456
9	34478662	34479161	.	1	+	0.000503339684991516	1.84698835443161
1	157160009	157160889	.	2	+	0.000503874950841234	-1.71087258469333
3	55017730	55018284	.	2	+	0.000505751274238121	1.39891341091349
2	116791694	116792816	.	2	+	0.000507741654106933	-1.41307798932293
5	98414520	98414918	.	1	+	0.000508664816401613	1.25967498771898
15	53443903	53444756	.	2	+	0.000510091616409279	-1.41312370826028
26	28308018	28308364	.	1	+	0.000513628005576796	-1.87019543768916
20	19841576	19842483	.	2	+	0.000514412064992667	-1.2333998564136
NW_017192655.1	1839	2111	.	1	+	0.000514412064992667	1.51658252475048
12	84509126	84509401	.	1	+	0.000515079667395514	1.60835632745087
2	9608816	9609322	.	1	+	0.000515079667395514	1.15069464936413
10	56294871	56295149	.	1	+	0.00051560511788354	1.52583888451619
10	81537376	81538363	.	2	+	0.000516864000302262	1.28424827244452
14	58916370	58916636	.	1	+	0.000518595438556013	1.37538340297408
12	76079361	76079815	.	1	+	0.000519985558511967	1.45689666131853
17	28849328	28849727	.	1	+	0.000526088423499384	1.37228849846652
29	25700150	25701034	.	3	+	0.000530245721521299	1.20936656337969
2	73164964	73165349	.	1	+	0.000530513938353669	1.35395993049833
29	777307	777608	.	1	+	0.000530630348453542	1.78674840833083
10	2746154	2747020	.	2	+	0.000535153792455154	1.51947474056115
13	31429251	31430252	.	3	+	0.000535184279275561	1.11853270397268
6	6681229	6681531	.	1	+	0.000541035545213649	1.54036757832357
NW_017191781.1	3218	5967	.	3	+	0.000541035545213649	1.35080559928315
7	77276237	77277850	.	3	+	0.000543900319639861	1.39735867420554
1	28082943	28083528	.	1	+	0.000544534734075344	2.04004657216525
28	18686626	18686966	.	1	+	0.000546891149601775	1.56673929187971
21	44900960	44901631	.	2	+	0.000547342632163439	-1.97755869637313
15	20064019	20065031	.	3	+	0.000547346511243571	1.22112657725311
15	51204230	51204557	.	1	+	0.000550009961576059	1.28728480117274
17	69025565	69027073	.	2	+	0.000550430076088863	-1.13890140867255
23	21689738	21690352	.	3	+	0.000554466076745433	-1.00480064162109
6	81852450	81852902	.	1	+	0.000555717486714443	1.41230561191157
24	32410695	32410971	.	1	+	0.000555851717420664	1.49555647557614
6	106987513	106987781	.	1	+	0.000559065130418661	1.485882256771
4	16520157	16520407	.	1	+	0.000560045323838051	1.41527386451247
4	56380100	56380855	.	2	+	0.000561793742045698	1.37189313969262
8	5575082	5575586	.	1	+	0.000561793742045698	1.35207686683152
13	4434703	4434971	.	1	+	0.000561928678554793	1.87643899773835
10	36134618	36136613	.	3	+	0.000563730245718096	1.05344150190785
24	30662668	30663994	.	3	+	0.000565240347550995	1.13761999113699
3	118642722	118643635	.	1	+	0.000565240347550995	-2.00542084589446
NW_017190365.1	7080	7706	.	2	+	0.000566947038872124	1.25244316211479
13	28651803	28652859	.	1	+	0.000571496551782945	1.36767164818001
21	4601192	4602369	.	3	+	0.00057178745303715	1.24239875864341
12	68061995	68062722	.	2	+	0.000572707658923296	-1.91160228932622
7	15969221	15970682	.	2	+	0.000572707658923296	1.30114721109868
10	45327677	45328265	.	1	+	0.000580955087166858	-2.10979815038732
7	99875630	99876079	.	1	+	0.000582077560324501	1.27683012900587
5	26369536	26370061	.	1	+	0.000582333163379077	-3.06574097636811
1	5796979	5797323	.	1	+	0.000586412575968763	1.41586158994613
15	8464760	8465169	.	1	+	0.000586412575968763	1.50207442928957
8	44627827	44629128	.	3	+	0.000586412575968763	1.04884376443458
1	51654147	51654876	.	2	+	0.000589810264453842	1.39487663371308
11	98885340	98885893	.	1	+	0.00059055261096482	-1.48630045392911
1	41263555	41264212	.	2	+	0.000591216302867598	1.51414274260831
25	40077926	40078833	.	3	+	0.000591216302867598	-1.27960803237502
16	60659626	60660262	.	1	+	0.000591986810623857	-1.58539273253493
5	42288053	42288497	.	1	+	0.000592526434629545	-2.04211002928854
23	33135472	33136317	.	3	+	0.000596304087787464	-1.14588764263988
2	35347107	35347859	.	1	+	0.000599685282176313	1.34467947977455
23	4166281	4166703	.	1	+	0.000602389703817638	1.53859414119588
5	89406755	89407944	.	3	+	0.000607821133655246	1.31345870658051
10	34489265	34490120	.	1	+	0.000608667521895092	1.46715813178592
6	49098122	49098479	.	1	+	0.000610327817490147	1.40981269700322
2	6761367	6762446	.	2	+	0.000610962949659224	-1.43093798380385
3	16357944	16358394	.	1	+	0.000610962949659224	1.29247929134948
5	110757385	110758366	.	2	+	0.000610962949659224	-1.4283878177978
10	29724377	29725271	.	1	+	0.00061222518544563	-1.33859709661016
8	6465242	6465819	.	1	+	0.00061222518544563	1.36572589549796
NW_017197616.1	12887	15650	.	4	+	0.00061222518544563	1.45697066007277
NW_017192428.1	1294	2677	.	3	+	0.000612951137388632	1.42836588950696
8	81924218	81924857	.	1	+	0.000616411139323629	1.65799218931088
21	22746514	22749879	.	4	+	0.000616791349920619	1.30934691187418
11	10518712	10520502	.	3	+	0.000619328040973733	1.02580849849746
NW_017196489.1	4409	4859	.	2	+	0.0006200689847408	1.21137366177249
1	95099597	95100121	.	1	+	0.000620484422679499	1.26577978327806
7	49838984	49839359	.	1	+	0.000622259673858251	1.37603784998692
14	23452538	23452867	.	1	+	0.000625414988016199	1.55119100855221
4	17790392	17790991	.	2	+	0.000626322348676001	1.53203375654509
26	35694585	35696256	.	3	+	0.000628321359259631	1.13685744657531
5	110234544	110235078	.	1	+	0.000629157640386385	-2.01840498654174
NW_017194628.1	5517	6336	.	3	+	0.000629157640386385	1.35717115060313
9	26108667	26109183	.	1	+	0.000633273913671579	1.4628687091422
NW_017197139.1	540	776	.	1	+	0.000633273913671579	1.44985555408396
11	22686809	22687102	.	1	+	0.00063407345051182	1.65106686904121
5	94071208	94071816	.	1	+	0.00063407345051182	-3.74962971769056
NW_017195025.1	276	3859	.	3	+	0.00063407345051182	1.43190820706807
25	2889971	2890455	.	1	+	0.000636836181370975	-3.34634431344644
7	23893636	23893992	.	1	+	0.000638819409109005	1.57905338565529
6	98745751	98747101	.	3	+	0.000640469666591027	1.08543334825771
5	8425765	8426056	.	1	+	0.000641128668774196	1.73867123748806
27	30527297	30527814	.	1	+	0.000641975056047144	-2.44360256664171
5	56581480	56582030	.	2	+	0.000642529374732535	-1.0385010889878
16	54012786	54013193	.	1	+	0.00064501795886139	-2.39631594505292
25	16919750	16920286	.	1	+	0.00064501795886139	-2.48577467979899
1	153780911	153782606	.	2	+	0.000645113431488758	-1.23009145022596
10	26280454	26281326	.	3	+	0.000645113431488758	1.12527563383973
2	131121250	131121876	.	2	+	0.000656311778837175	1.28142769451008
10	16576525	16577499	.	1	+	0.000658407980112749	1.39594062420582
11	10017971	10018475	.	2	+	0.00065969187610976	-1.26662498479657
24	10674287	10674585	.	1	+	0.00065969187610976	1.9892878204151
10	37331872	37332487	.	1	+	0.000662334688925584	1.42836251810787
3	8372632	8372970	.	1	+	0.000662800795632566	-2.27516824712139
6	114787728	114788568	.	2	+	0.000663467686421089	-1.43669389935035
3	71759929	71760227	.	1	+	0.000663773442405507	1.43832656274495
5	1368586	1369287	.	1	+	0.000663773442405507	1.28861480874256
2	99460976	99461791	.	3	+	0.000672073243668639	1.1399337724016
NW_017192625.1	6448	6747	.	1	+	0.000679339776054983	1.41367192248144
22	16696241	16696640	.	1	+	0.000687278908839702	1.39556444953435
1	2424613	2425411	.	2	+	0.000688269413520499	1.21413000428504
10	69533324	69533777	.	1	+	0.000688269413520499	1.97782753007126
12	20839592	20840091	.	1	+	0.000688269413520499	1.49795285610385
23	18287833	18288373	.	1	+	0.000688269413520499	-1.30067004049915
NW_017189517.1	34421112	34424161	.	2	+	0.000688269413520499	1.10124102859831
5	59669821	59670192	.	1	+	0.000688315787309041	1.32785421576711
14	90817799	90818179	.	1	+	0.000689503627649708	1.4921645606116
24	22365372	22365710	.	1	+	0.000689503627649708	1.51920989666624
27	1259	1504	.	1	+	0.000689503627649708	1.49694833347726
7	27279431	27279828	.	1	+	0.000689503627649708	-3.13571484373148
NW_017189516.1	64143679	64144023	.	1	+	0.000689503627649708	1.64156390235157
15	68338402	68338720	.	1	+	0.000692056394415404	1.59724462961463
NW_017189969.1	10078	13001	.	3	+	0.000695274851351255	1.48698948847693
3	54650368	54650766	.	1	+	0.000701589966011535	1.32440490475405
7	58774939	58776031	.	2	+	0.000702757561220809	-1.00715069777822
6	94982509	94982749	.	1	+	0.000704057222264979	1.72044466961298
3	46704220	46706189	.	3	+	0.00070632375235926	1.1684525070251
19	6538011	6538366	.	1	+	0.000714074484369786	1.74471660562101
10	77763896	77765738	.	3	+	0.000718760753880816	1.36912508757866
4	69207238	69209033	.	2	+	0.000718760753880816	1.32721547189358
8	35859551	35860571	.	3	+	0.000719093346918763	1.11530030130975
17	64636033	64636424	.	1	+	0.000723427259199203	-2.99076135010429
7	76937184	76937605	.	1	+	0.000723950197891778	1.40842302333841
NW_017195478.1	3339	4791	.	4	+	0.000723950197891778	1.37933680712309
13	60870258	60871530	.	2	+	0.000725863260336717	1.16377874130502
NW_017193761.1	13349	15738	.	3	+	0.000728606886893688	1.45029051544702
NW_017193070.1	263	1705	.	4	+	0.000730671975240543	1.2981184974167
15	16087255	16088862	.	3	+	0.000733980560837538	1.13969110878982
13	46909260	46909810	.	2	+	0.000734856503692747	1.52511789832394
14	4169058	4169496	.	2	+	0.000734856503692747	1.52871925006655
17	64020834	64021374	.	2	+	0.000734856503692747	-1.85948785777351
NW_017189517.1	49672431	49673580	.	3	+	0.000734856503692747	1.02787421923042
19	7144565	7144912	.	1	+	0.0007438354509381	1.3272241182519
29	38378980	38379427	.	1	+	0.0007438354509381	1.54878979170001
18	66058794	66059257	.	2	+	0.000746254300732486	-2.31278866713896
NW_017189879.1	8276	11638	.	3	+	0.000747806963879162	1.51175707673213
2	43118649	43119683	.	3	+	0.000747903177087281	1.12366583392611
1	105586429	105587826	.	3	+	0.000748520123921305	1.028396438994
NW_017189517.1	41389536	41390918	.	3	+	0.000750931329303955	1.09583093632997
28	30928104	30928365	.	1	+	0.000756239970196991	1.59724472335673
5	42253029	42253983	.	2	+	0.000759263076468204	-1.52799000041622
NW_017196730.1	3127	3469	.	1	+	0.000763188095179545	1.29516422603987
3	41993932	41995509	.	3	+	0.000764633996455709	1.24038764324477
5	100947391	100948255	.	3	+	0.000764633996455709	1.1650040874393
11	99810140	99810846	.	1	+	0.000765250203643164	-2.90403187206266
4	108014231	108015010	.	2	+	0.000771215076896854	1.14585627930983
9	13105428	13105897	.	1	+	0.000771215076896854	1.23098452426614
5	42220642	42221467	.	2	+	0.000771362006235092	-1.69273399169526
17	71114485	71114821	.	1	+	0.000773573392859212	1.54011412620782
22	15092458	15093299	.	1	+	0.000773661621721877	-1.68288523929533
NW_017189794.1	10446	12859	.	4	+	0.000777363740796395	1.30775916048428
20	31718117	31718904	.	1	+	0.000777734842025509	1.34198299090021
NW_017196794.1	4312	4945	.	2	+	0.000786273445598608	1.14823779363798
14	21871771	21873261	.	2	+	0.000786540821358473	1.27874033599804
19	1105286	1105786	.	1	+	0.000791808945112527	1.5097653829191
6	95343020	95343292	.	1	+	0.000796558858812187	1.62935227467732
14	57332231	57333055	.	2	+	0.000796729695621179	-1.5544925956865
18	21845785	21846536	.	2	+	0.000797730119557204	-1.66151101883932
6	98530616	98531488	.	2	+	0.000800552288932164	-1.13086082833372
20	33677352	33677903	.	2	+	0.000810734126259117	-1.88748390007663
7	57813388	57814213	.	2	+	0.000810734126259117	-1.42450872202818
22	22366935	22367362	.	1	+	0.000814903999538563	1.37562086737035
20	39678287	39678709	.	1	+	0.000817091160541849	-2.95766001453488
3	86340834	86341234	.	1	+	0.000825523693191911	1.50331263027597
17	64401339	64402569	.	3	+	0.000832955733165236	1.10176590863691
3	41601998	41602380	.	1	+	0.000833288118483782	-2.58623957044342
9	8824302	8826853	.	3	+	0.000833288118483782	1.12031150133253
NW_017195049.1	3151	4488	.	3	+	0.000848752574512199	1.30674778574521
9	82670136	82670976	.	3	+	0.000858916022249075	-1.0612826060157
NW_017193524.1	6640	7111	.	2	+	0.000861191116445517	1.26107346524012
13	61915297	61917530	.	3	+	0.000869306397194977	1.42510135834486
7	14762683	14763267	.	1	+	0.000870406508156969	1.51516359088261
NW_017192950.1	2075	3040	.	3	+	0.000871415649157805	1.32280574629563
23	4196004	4196252	.	1	+	0.000876769825035286	1.4263662630843
22	52598659	52600020	.	3	+	0.000877722720048485	1.03758839591627
5	58905115	58905505	.	1	+	0.000879511139268681	1.52429369015182
23	25861057	25861517	.	1	+	0.000886197493025952	1.56403337016141
12	81266859	81267560	.	2	+	0.000888791184643682	1.36669584216347
2	9607191	9608087	.	2	+	0.000889422813159703	-1.18708624175417
10	24492125	24492679	.	1	+	0.000890250668981773	1.31067192209846
10	18115506	18116165	.	1	+	0.000890532542498082	1.23056530322546
10	90200975	90201428	.	1	+	0.000890532542498082	-2.02937668104483
NW_017189762.1	18094	20435	.	3	+	0.000890532542498082	1.23442399444896
2	90545661	90546718	.	3	+	0.000891856001248629	1.26320341995105
16	67675082	67676269	.	3	+	0.00089298765304074	1.18205076360941
10	39057773	39058401	.	1	+	0.00090290987819465	1.23652374470481
10	77887006	77887679	.	1	+	0.000904317339314722	1.45238069486018
12	3390490	3390740	.	1	+	0.000905035040592405	1.66933594382011
19	22900186	22900799	.	3	+	0.000905066158826516	1.12053463653108
6	91710308	91711026	.	2	+	0.000908983456402638	1.22953506458043
21	63564066	63564767	.	2	+	0.000909078673017749	-1.3649820462151
NW_017189675.1	4282	7551	.	3	+	0.00090979022461772	1.29235846320075
4	71022926	71024110	.	2	+	0.000916369279063908	-1.72557502512343
4	86836413	86836783	.	1	+	0.000921722074537057	-2.4392903369433
13	7399559	7399911	.	1	+	0.000925304506062485	-2.52310265631668
23	31860329	31861166	.	1	+	0.000925845773483423	-2.53432670170469
16	22700353	22701402	.	3	+	0.000928032318999758	1.16814373953293
19	5082357	5082657	.	1	+	0.000928032318999758	1.44721953596091
29	18025452	18026467	.	3	+	0.000928032318999758	1.12316293154643
16	60625961	60626242	.	1	+	0.000930774864273949	1.15799087816911
2	76867702	76868005	.	1	+	0.000932227216795112	1.51738282506629
11	80470819	80471071	.	1	+	0.000935091902246176	1.40757307623187
4	79954362	79954673	.	1	+	0.000936298215789231	1.43941304652081
5	27542873	27543199	.	1	+	0.000940868316945191	-1.45119416638793
2	37842491	37843291	.	3	+	0.000941721079685328	1.37229749210387
17	26008490	26008806	.	1	+	0.000945622663268111	1.25875489913587
26	5091899	5092236	.	1	+	0.000953802204972833	1.35614040224039
NW_017195377.1	6159	8152	.	4	+	0.000958340262178748	1.44225134803007
2	83844127	83844796	.	2	+	0.000969142984232169	-2.17066105813158
12	65443799	65444073	.	1	+	0.000970310997856003	1.75410152340379
6	2673421	2674299	.	3	+	0.000974412969500458	1.1690443488224
22	55641876	55642461	.	1	+	0.000978139092426473	-2.68389495735225
24	2277702	2277998	.	1	+	0.000978220138484506	1.60144712777951
7	57046262	57047765	.	2	+	0.000978672345482195	-1.26992275148459
NW_017193883.1	1109	2132	.	3	+	0.000980575679639233	1.29073681236411
1	90789815	90790137	.	1	+	0.000985794326951947	1.53455604584636
11	104543788	104545700	.	1	+	0.000986054643354711	1.23861976726618
11	28873362	28874152	.	2	+	0.00099501816526827	1.19647995585643
11	62427342	62427597	.	1	+	0.00099501816526827	1.28321611385474
NW_017190214.1	4540	4886	.	1	+	0.000995920003527712	1.16464230593057
3	55921486	55921816	.	1	+	0.000998818115771587	-2.7903692187643
6	51112154	51112505	.	1	+	0.00100189432675986	1.58130861146676
1	64002304	64002943	.	2	+	0.00100449305896205	-1.93284503312821
5	1382845	1383255	.	1	+	0.00100449305896205	1.18961927413655
15	5641236	5643292	.	2	+	0.00100604338831501	-1.08014150212323
5	48471097	48472291	.	2	+	0.00100604338831501	-1.19742292743033
21	63569857	63570298	.	1	+	0.0010096441130263	-1.44962430411712
12	63220609	63221431	.	1	+	0.00101258943838191	1.32116921701233
1	71174775	71175909	.	3	+	0.00101456895525306	1.04394586080397
14	1431396	1432080	.	1	+	0.00101535446888425	-2.35326268023435
NW_017189560.1	826	3144	.	2	+	0.00101894681656944	-1.20160340358613
20	19575333	19575958	.	2	+	0.00102398634922948	1.29460648144988
17	60256918	60257841	.	1	+	0.00102579588328321	-2.39961433530627
16	74021608	74022567	.	2	+	0.00102896957807862	1.07404990649318
29	44798517	44799006	.	2	+	0.00102912435211477	-1.09590487583801
17	52423697	52423976	.	1	+	0.00102914822384357	1.37227027126438
8	52513967	52514313	.	1	+	0.00102914822384357	1.39456774820925
2	34507349	34508063	.	3	+	0.00103402586160079	1.17767697250825
5	63564411	63565634	.	2	+	0.00103402586160079	1.14187310817869
7	27343726	27344132	.	1	+	0.0010343345661287	1.26863404780486
9	89750532	89750862	.	1	+	0.00103805783313364	-3.42087231103777
21	50716508	50716824	.	1	+	0.00103851465509686	1.61271691198745
15	12403376	12403644	.	1	+	0.00103938438136861	1.59325559586504
8	109805771	109807287	.	2	+	0.0010464790062986	-1.26411975819841
9	25842861	25843804	.	2	+	0.00104887600982066	-1.31863143418867
3	69935301	69935936	.	1	+	0.0010491281524881	-1.54424302361282
1	70864952	70865996	.	2	+	0.00105051167772944	-1.14790177858284
NW_017194632.1	5584	5945	.	2	+	0.00105051167772944	1.15073071943614
10	84656717	84657735	.	1	+	0.00105084857454243	-1.17646871765916
NW_017189517.1	33478841	33482247	.	4	+	0.00105167527284249	1.1099603808679
3	88801858	88803048	.	3	+	0.00105872117443278	1.0438778794344
8	10006548	10007183	.	2	+	0.00105872117443278	-2.27172533279361
2	9393788	9394833	.	2	+	0.00106194049554366	-1.48978083136463
NW_017197056.1	2317	2879	.	2	+	0.00106315032572647	1.31302372441593
21	22778570	22779720	.	3	+	0.00106438774081916	1.2970745413969
8	68893528	68893930	.	1	+	0.00106609394354566	1.25360646071805
7	43908737	43909299	.	1	+	0.00106688551135187	-2.02967234160213
5	114996654	114997059	.	1	+	0.00106711644879267	-1.79886168389908
13	45834587	45835052	.	1	+	0.00106827683062213	-2.20041416800449
29	1219045	1220221	.	2	+	0.00106827683062213	-1.40669471312365
12	16635655	16636483	.	2	+	0.00106876316641638	1.12886145495638
15	35634132	35634863	.	3	+	0.00108268046340097	1.15737882429756
7	89659798	89660589	.	2	+	0.00108268046340097	-1.04697402358461
4	73307998	73308367	.	1	+	0.00108932921673685	-2.40057492402836
9	25775333	25776267	.	2	+	0.00108932921673685	-1.06849739929276
9	23403600	23405367	.	2	+	0.00109330641621871	1.31712755626098
NW_017189541.1	63571	64513	.	2	+	0.00110321719474934	-1.87820203780559
NW_017189517.1	16379505	16380119	.	2	+	0.00111204535884927	-1.58359438331883
16	65312783	65314204	.	2	+	0.00111685341740782	1.21475444264893
1	117000213	117001113	.	1	+	0.00112011722687206	-1.81227601310163
29	47286709	47287079	.	1	+	0.00112202202844829	1.69142099449266
NW_017192780.1	4701	4966	.	1	+	0.00112272546746731	1.20750847373159
3	69714459	69715842	.	2	+	0.00112615846603888	-1.24939714029639
4	79196726	79197713	.	2	+	0.00112913703431811	-1.54970800212992
7	17565899	17566208	.	1	+	0.0011297462971172	1.75825221135702
28	10088969	10089658	.	3	+	0.00113441904468988	1.14869888501003
10	79235691	79236707	.	2	+	0.0011438216990637	-1.09139388906122
26	34803919	34804511	.	2	+	0.00114891157121346	1.10614961754207
23	25569505	25570001	.	1	+	0.00115157902389975	1.46277997226283
12	50336091	50336579	.	1	+	0.00115897580328668	-2.87020345602885
19	31803906	31804378	.	1	+	0.00115897580328668	-2.66535144439496
26	8243648	8244598	.	2	+	0.00116013319126638	1.10915026610925
16	78841433	78842084	.	1	+	0.00116068082225442	-1.99858459929224
24	43954798	43955367	.	1	+	0.00116547468981906	1.04477243763691
8	105963569	105963895	.	1	+	0.00116922191754902	1.46095301217642
2	43263728	43264655	.	2	+	0.00117394520494013	-1.93085296601161
14	7840245	7841526	.	3	+	0.00119730406981829	1.17341124491575
4	5824505	5825253	.	2	+	0.00119784282408168	-2.03480787771058
20	71644478	71645324	.	2	+	0.00120602308490153	-1.39803657757607
NW_017192274.1	11003	11585	.	1	+	0.00120676816581211	1.45538765899697
NW_017190727.1	7875	8976	.	2	+	0.00120935851607939	1.4082716529114
14	71536813	71537199	.	1	+	0.00121655274525546	1.45215953220327
20	26969799	26970208	.	1	+	0.0012314885559693	1.92167654809878
10	97983856	97986180	.	3	+	0.00123735709906312	1.27039049807637
13	60905244	60905493	.	1	+	0.00123827217763193	1.63694810711493
5	46582691	46583214	.	1	+	0.00124062091742431	1.37337125258661
9	40195820	40196969	.	3	+	0.00124244326030565	1.32629429532886
20	18656336	18656883	.	1	+	0.00124485370879485	-3.21507859860404
NW_017189865.1	23512	24610	.	3	+	0.00125121720184394	1.18904594961968
11	21592282	21593281	.	3	+	0.00125199375967174	1.38197040940367
3	107007792	107008132	.	1	+	0.0012591431390023	1.67257689997716
9	84650568	84651280	.	2	+	0.00125926387354276	1.23117014608201
22	39912451	39912878	.	1	+	0.00126967408394403	-2.31063028207595
10	78379468	78380684	.	2	+	0.00127080084068771	1.27446667221958
14	516756	517564	.	2	+	0.00127433798920316	-1.57327287379605
15	53409939	53411172	.	2	+	0.00127433798920316	-1.40283503954429
12	32409767	32410007	.	1	+	0.00127536203642722	1.53893882788202
15	51256461	51256894	.	1	+	0.00127592698844378	1.15097005557932
9	83525481	83527183	.	3	+	0.00127716200257863	1.21312868983142
19	41990056	41990571	.	1	+	0.00127853251731994	-1.88532121299536
23	3950335	3950781	.	1	+	0.00127876021822336	1.47916297449399
13	66776051	66776382	.	1	+	0.00127974410774156	1.44639271231073
26	2049010	2049677	.	2	+	0.00127974410774156	1.34001234272404
13	19617456	19618075	.	1	+	0.00128912842857162	-2.35802046119769
29	4910094	4910546	.	1	+	0.00128969725393465	1.27733800057274
13	69369252	69370020	.	2	+	0.00129020166852692	-1.13232753226927
21	46131081	46131334	.	1	+	0.00129020166852692	1.25741940201171
1	136883656	136884009	.	1	+	0.00129066105909697	-2.5511335719333
14	80578906	80579498	.	1	+	0.00129120318815456	-3.10312536699549
26	21819041	21819812	.	3	+	0.00129239353724968	1.33827535298729
9	67427644	67428194	.	2	+	0.00129334705751819	-1.94058582968795
14	704023	704538	.	1	+	0.00129594725112202	-2.19998506836511
4	92715978	92718061	.	3	+	0.00129600424626511	1.22264265552282
23	39926739	39927648	.	2	+	0.00130839232021956	-1.10413932252627
7	77315806	77316072	.	1	+	0.00130839232021956	1.94974324238178
13	37129432	37131092	.	2	+	0.00130863555111965	1.17157420958123
4	6742592	6744440	.	2	+	0.00130980186818283	-1.10251090204533
NW_017189517.1	12869069	12869563	.	1	+	0.00131089490612449	-2.76970182147216
15	60386539	60387497	.	2	+	0.00131583833586753	-1.50547205982332
17	600144	601819	.	2	+	0.00131583833586753	1.25008048889004
6	105917657	105918144	.	1	+	0.00132576643493737	1.39011558018578
9	24165593	24165959	.	1	+	0.00133089909333236	1.58127043538746
24	38592781	38593090	.	1	+	0.00133665458261617	1.70176685586896
16	71334937	71335242	.	1	+	0.00134031160957699	1.47059152119375
4	5979013	5979754	.	2	+	0.00134034239656235	-1.44525611765867
23	22255747	22256589	.	2	+	0.00134098765226589	1.17571804360531
NW_017195881.1	7644	8017	.	2	+	0.00134272278783149	1.48884457179923
13	56692936	56694038	.	3	+	0.00134773637056917	1.0995922994222
25	12385909	12386238	.	1	+	0.00135747171704685	-2.4816419581823
11	87111766	87112143	.	1	+	0.00135999370380624	-1.62808935980917
8	103752273	103752723	.	1	+	0.00136052369813737	-2.34454598767877
9	21607887	21609071	.	3	+	0.00136110275158012	1.24931409314069
24	2753463	2753784	.	1	+	0.00136332956800387	1.25869483173623
24	33532727	33533118	.	1	+	0.00136334571253501	-3.00603705987862
1	73227614	73227859	.	1	+	0.00136479296005129	1.32755848632928
11	98276927	98277734	.	2	+	0.00136503073618181	-1.23880754682664
11	42312159	42312397	.	1	+	0.00137218890978266	1.40189993558619
3	1995281	1995827	.	1	+	0.00137218890978266	-2.01038281377081
23	22520536	22521509	.	2	+	0.00138294204919221	-1.37789534199104
9	26782517	26782899	.	1	+	0.0013840905624344	-2.58722662936827
23	23724679	23725459	.	2	+	0.00139068626443637	-1.6240507789071
13	65380810	65381624	.	2	+	0.00139319925417275	-1.41296411040486
8	69513670	69514058	.	1	+	0.00139481066651057	1.2490989941394
4	88007731	88008157	.	1	+	0.00139880152336633	1.46402240135411
21	58841117	58841637	.	1	+	0.00140121570390325	1.24858262884285
29	499630	500022	.	1	+	0.00140345742954935	1.22937680041378
1	77760082	77760349	.	1	+	0.00140369364682858	1.57806760856042
9	17642148	17642454	.	1	+	0.00140369364682858	1.34475817895234
5	76026852	76028049	.	2	+	0.00140667780230404	1.2021960994485
5	111241436	111242067	.	1	+	0.00140990133215438	-2.09331350650668
8	84218213	84219189	.	2	+	0.00141025387873465	-1.30870773589995
15	17498157	17498996	.	2	+	0.00141064934164314	-1.90607712992131
17	30884781	30885109	.	1	+	0.00141100765015972	-2.07398561008458
16	43282908	43283487	.	2	+	0.0014169501086088	-1.58011621210687
4	15500283	15500864	.	1	+	0.0014214592921072	1.72293600839594
9	47415746	47416236	.	1	+	0.00142864899909489	1.25108660587628
11	25578957	25580507	.	3	+	0.00143315841807829	-1.07784637178777
5	98724849	98725634	.	2	+	0.00143902611901273	-1.58207475360672
27	27632134	27632589	.	1	+	0.00144029448709486	1.53855764945976
NW_017190085.1	22757	24240	.	2	+	0.00144029448709486	1.20143668153237
4	76326682	76327965	.	3	+	0.00144310884141968	1.08347338256409
7	98326740	98327099	.	1	+	0.00145655935983113	1.37828340322783
10	59620104	59621103	.	3	+	0.00145776172677577	1.15466410185489
1	70561587	70561821	.	1	+	0.00145891535293931	1.41342672565788
NW_017189516.1	32898478	32899075	.	1	+	0.00145891535293931	1.28700198336109
15	76760123	76760620	.	1	+	0.00145949753550902	1.40268731002069
9	15180213	15180584	.	1	+	0.00146242972137659	1.524131366512
15	39982401	39983224	.	3	+	0.0014631612308619	1.08536308553059
2	77944504	77945535	.	2	+	0.00146553995921428	1.09345789551928
29	33405317	33405593	.	1	+	0.00146553995921428	1.39974304230797
22	57240443	57240803	.	1	+	0.0014672110118016	-1.67339789824532
17	18588076	18589070	.	2	+	0.0014779209340118	-1.32473181740091
NW_017191202.1	6201	7245	.	2	+	0.0014779209340118	1.31230282980325
12	74907479	74907727	.	1	+	0.00148164881443919	1.62010834722365
27	31620213	31620611	.	1	+	0.00149936770363879	1.23892685780571
25	6656980	6657329	.	1	+	0.00150409995901289	1.357936984269
29	41275099	41275434	.	1	+	0.0015103598306226	-1.16219280010368
8	17098407	17098756	.	1	+	0.0015103598306226	-2.26115852811576
17	16194022	16194532	.	1	+	0.00151116252356832	-2.03335895113781
NW_017196539.1	4284	6970	.	3	+	0.00151116252356832	1.34430935736359
19	27611773	27612285	.	2	+	0.00151390526759317	-1.23498247263616
16	28226737	28227441	.	2	+	0.00151962361830697	-1.0133694819037
13	59916400	59917242	.	2	+	0.00153009733635187	-1.27486909067023
23	45254458	45255030	.	1	+	0.00153320637674759	-1.89958224356997
3	29065462	29066216	.	2	+	0.00154356752906561	1.13450416121463
NW_017192883.1	6061	7028	.	3	+	0.00154455503462017	1.39760757611828
NW_017189810.1	9563	10957	.	1	+	0.00154779748206042	1.14675755877007
1	75717939	75718430	.	1	+	0.00155391792395746	1.57724243729075
NW_017189516.1	21510613	21511196	.	3	+	0.00155625428478132	1.10487265955996
20	22420833	22421973	.	2	+	0.00156198379310545	-1.59196812838758
5	50115447	50115769	.	1	+	0.00156198379310545	1.50781339653966
21	30022078	30022833	.	1	+	0.00156544788015703	-1.93411089265009
18	41605279	41605925	.	2	+	0.00156630972754843	-1.37648936123842
29	49572251	49572751	.	1	+	0.00158022920203239	-2.46008337498589
7	106269246	106269581	.	1	+	0.00158269706897959	-3.59885527072328
29	21554372	21556409	.	3	+	0.00158416312676313	1.14193927904753
9	34774732	34775227	.	1	+	0.00159353482860109	1.23046282842787
5	118278030	118278601	.	1	+	0.00159358040731173	-2.00442587531397
10	78519446	78520357	.	3	+	0.00159371318695115	1.13282699260279
NW_017189818.1	149024	152187	.	3	+	0.00159827506062353	1.17830340027437
NW_017191886.1	3386	4110	.	3	+	0.00159834674586641	1.34616035414006
16	70664300	70664916	.	2	+	0.00159846856240162	-1.59783602465306
12	60150014	60150352	.	1	+	0.00160537939318701	1.49670736380248
29	36621762	36622647	.	2	+	0.00160775157623915	-1.40533606008602
23	33787496	33788312	.	1	+	0.00160948045298381	-1.88242616632569
15	58691046	58691290	.	1	+	0.00161169941486524	1.38107540659389
2	43992826	43993388	.	1	+	0.00162680011395524	-2.50132111777741
29	1183506	1183892	.	1	+	0.00163187735040453	-2.59555269410293
3	107684443	107684887	.	1	+	0.00165354652408649	1.19575251539194
NW_017190147.1	576921	577562	.	3	+	0.00165354652408649	1.10426693786268
7	73295210	73295607	.	1	+	0.00166400918500043	1.2624995609989
29	32273097	32273568	.	1	+	0.00166925317661833	1.24329334102374
7	72902291	72902619	.	1	+	0.00167299997333587	-2.54243367395792
14	67471948	67472769	.	2	+	0.00167783424567113	-1.53673461796018
NW_017196897.1	9094	9603	.	2	+	0.00167783424567113	1.30323426040952
17	27478931	27479430	.	1	+	0.00169341422080217	1.18218902430945
27	10956792	10958368	.	2	+	0.00169410723659794	1.13619035583302
NW_017190086.1	110	462	.	2	+	0.0016983184050173	1.26332884356502
NW_017189517.1	35363393	35364679	.	1	+	0.00169843096404175	1.19058374911331
11	104457134	104457468	.	1	+	0.00170126155344443	1.40592987190781
10	46234721	46235094	.	1	+	0.00171314808261955	-2.37345846897174
11	20892631	20893022	.	1	+	0.00171557262914548	-2.56724962556261
4	88026570	88027596	.	3	+	0.00171658033127147	1.07467470546387
3	89948428	89949368	.	2	+	0.00172474718354928	-1.44324018701757
20	11855137	11855572	.	1	+	0.00172506449795217	1.33985536957184
20	24472951	24473234	.	1	+	0.00173124567925885	1.47664403920815
23	19002275	19002712	.	1	+	0.00173124567925885	-1.98606992570042
NW_017191530.1	6401	7595	.	3	+	0.00173124567925885	1.30781224865212
8	79873023	79874983	.	3	+	0.00173208665448323	1.28901394926844
2	10739446	10740179	.	1	+	0.00173748070685774	1.31526185397138
14	74944865	74945959	.	2	+	0.00173847072686546	-1.43716779555483
15	53329808	53331855	.	3	+	0.00173930476795127	-1.15357872202351
21	15792924	15793645	.	2	+	0.00174877009141306	-1.30398423333356
5	95532848	95533189	.	1	+	0.00174906930926936	1.35700792489232
13	65454914	65455217	.	1	+	0.00175511026821032	1.44954163303778
12	22876280	22876909	.	1	+	0.00176588476985058	1.57672478008502
NW_017189675.1	17819	18852	.	2	+	0.00176671738902361	1.32989585239547
11	92583548	92584212	.	2	+	0.00179981009093402	1.09023204688191
NW_017189516.1	55293166	55293498	.	1	+	0.00180795744152439	1.64023425814918
25	41553160	41554632	.	2	+	0.00180846313446182	1.0518637230968
2	55808866	55810082	.	2	+	0.00180991196413099	-1.35822756556628
12	84030380	84030729	.	1	+	0.00181004034907238	1.58804572420168
2	33253156	33253902	.	1	+	0.00181572349985899	1.29893720916087
9	68864373	68864650	.	1	+	0.00181863084751452	1.44014699065006
15	31571362	31571701	.	1	+	0.00183267090163547	-2.18689030313847
15	59930594	59930876	.	1	+	0.00183267090163547	1.62320753241045
4	81766379	81766635	.	1	+	0.00183454620700926	1.73793524474977
20	37535089	37535571	.	1	+	0.00184493575391794	1.25133861969172
15	31804233	31804657	.	1	+	0.00184514042216109	1.34639619355619
15	34591536	34592424	.	3	+	0.00184735528827295	1.05939413109685
26	17849641	17851433	.	3	+	0.0018515730259289	1.06306281002987
19	20636593	20637557	.	2	+	0.00185240041885311	-1.35761126978544
1	152521506	152523154	.	2	+	0.0018569470695557	-1.3460939472693
12	54228074	54228683	.	2	+	0.00185815138797803	-1.54494890362907
18	9530028	9530933	.	2	+	0.00185815138797803	-1.43211200824107
9	14791145	14791781	.	2	+	0.00185815138797803	1.27403343807168
2	75239823	75240171	.	1	+	0.00185991339808806	1.41885933225516
2	122063300	122063802	.	1	+	0.00186205667069857	1.44030088201758
5	101892134	101892788	.	1	+	0.00186205667069857	1.19582067871884
26	41568916	41569717	.	3	+	0.00186621385455323	1.10763770572227
[truncated: 2,822 more rows]
