# Supplementary material for: Multi-species annotation of transcriptome and chromatin structure in domesticated animals
Source: BMC Biol. 2019 Dec 30;17:108. doi: 10.1186/s12915-019-0726-5 (PMC6936065; doi:10.1186/s12915-019-0726-5)
Supplement: Supplementary file 11 — Additional file 11 Four livestock species ATAC-seq peak orthology. [file 12915_2019_726_MOESM11_ESM.gz]

Archive with 2 entries (1 files):
- atac.peaks.orth
- atac.peaks.orth/atac.peaks.proj.to.hs.tsv
