# Supplementary material for: Multi-species annotation of transcriptome and chromatin structure in domesticated animals
Source: BMC Biol. 2019 Dec 30;17:108. doi: 10.1186/s12915-019-0726-5 (PMC6936065; doi:10.1186/s12915-019-0726-5)
Supplement: Supplementary file 11 — Additional file 11 Four livestock species ATAC-seq peak orthology. [file 12915_2019_726_MOESM11_ESM.gz › atac.peaks.orth/atac.peaks.proj.to.hs.tsv]

species	peak.coord	peak.size	peak.align	pcent.align	pcent.sim	unique	nborth	over.dhs	over.enh	peak.avg.normaccess	peak.da	peak.class	hs.coord	hs.size	phast.pcent.cov	phast.avg.over.cov	phast.avg.over.all
sus_scrofa	1:14949-15262	313	aligned	36.1022	74.3363	1	0	1	0	16.3673	non.da	4_exon	chr7:97006052-97006165	113	100	0.760761	0.760761
sus_scrofa	1:21778-24190	2412	aligned	18.408	78.1532	1	0	1	0	611.615	non.da	1_tss	chr6:170554248-170554705	457	100	0.126037	0.126037
sus_scrofa	1:43132-43944	812	not.aligned	NA	NA	NA	NA	NA	NA	46.0845	non.da	5_intergenic	NA	NA	NA	NA	NA
sus_scrofa	1:61732-62243	511	aligned	14.8728	85.5263	1	0	0	0	30.8709	non.da	5_intergenic	chr6:170497733-170497810	77	100	0.00087013	0.00087013
sus_scrofa	1:73733-74625	892	not.aligned	NA	NA	NA	NA	NA	NA	41.8255	non.da	5_intergenic	NA	NA	NA	NA	NA
sus_scrofa	1:86972-87497	525	not.aligned	NA	NA	NA	NA	NA	NA	32.4345	non.da	5_intergenic	NA	NA	NA	NA	NA
sus_scrofa	1:104607-105021	414	not.aligned	NA	NA	NA	NA	NA	NA	25.7509	non.da	3_intron	NA	NA	NA	NA	NA
sus_scrofa	1:115993-116287	294	not.aligned	NA	NA	NA	NA	NA	NA	19.53	non.da	3_intron	NA	NA	NA	NA	NA
sus_scrofa	1:123225-125065	1840	aligned	7.55435	77.6978	1	0	0	1	104.678	da	2_tts	chr6:170403682-170403822	140	100	0.0747929	0.0747929
sus_scrofa	1:171761-172047	286	aligned	37.0629	82.0755	1	0	0	0	14.7764	non.da	2_tts	chr6:170323067-170323173	106	100	0.73367	0.73367
sus_scrofa	1:178661-178992	331	not.aligned	NA	NA	NA	NA	NA	NA	16.7409	non.da	3_intron	NA	NA	NA	NA	NA
sus_scrofa	1:186242-187627	1385	aligned	7.14801	73.7374	1	0	1	0	598.219	non.da	1_tss	chr6:170305737-170305836	99	100	0.00321212	0.00321212
sus_scrofa	1:194023-194504	481	not.aligned	NA	NA	NA	NA	NA	NA	44.8836	non.da	5_intergenic	NA	NA	NA	NA	NA
sus_scrofa	1:198056-199077	1021	aligned	98.0411	76.7233	1	0	1	0	128.072	non.da	1_tss	chr6:170291244-170292281	1037	100	0.298478	0.298478
sus_scrofa	1:227745-228782	1037	not.aligned	NA	NA	NA	NA	NA	NA	55.0327	non.da	5_intergenic	NA	NA	NA	NA	NA
sus_scrofa	1:238422-238811	389	not.aligned	NA	NA	NA	NA	NA	NA	22.2573	non.da	5_intergenic	NA	NA	NA	NA	NA
sus_scrofa	1:253034-253473	439	aligned	20.2733	79.7753	1	0	0	0	30.1318	non.da	5_intergenic	chr6:170223098-170223188	90	100	0.693967	0.693967
sus_scrofa	1:274421-274867	446	not.aligned	NA	NA	NA	NA	NA	NA	30.9673	da	5_intergenic	NA	NA	NA	NA	NA
sus_scrofa	1:289408-290023	615	not.aligned	NA	NA	NA	NA	NA	NA	41.1782	non.da	5_intergenic	NA	NA	NA	NA	NA
sus_scrofa	1:299797-300314	517	not.aligned	NA	NA	NA	NA	NA	NA	36.0736	non.da	5_intergenic	NA	NA	NA	NA	NA
sus_scrofa	1:320719-321143	424	not.aligned	NA	NA	NA	NA	NA	NA	34.0255	non.da	5_intergenic	NA	NA	NA	NA	NA
sus_scrofa	1:327014-327327	313	aligned	22.6837	84.507	1	0	0	0	18.2991	non.da	5_intergenic	chr6:170115719-170115790	71	100	0.534915	0.534915
sus_scrofa	1:342858-343716	858	not.aligned	NA	NA	NA	NA	NA	NA	60.7782	non.da	5_intergenic	NA	NA	NA	NA	NA
sus_scrofa	1:349361-349711	350	not.aligned	NA	NA	NA	NA	NA	NA	27.5109	non.da	5_intergenic	NA	NA	NA	NA	NA
sus_scrofa	1:390841-391175	334	not.aligned	NA	NA	NA	NA	NA	NA	26.7036	non.da	5_intergenic	NA	NA	NA	NA	NA
sus_scrofa	1:397401-397773	372	not.aligned	NA	NA	NA	NA	NA	NA	17.5427	da	5_intergenic	NA	NA	NA	NA	NA
sus_scrofa	1:432602-433028	426	not.aligned	NA	NA	NA	NA	NA	NA	29.8291	non.da	5_intergenic	NA	NA	NA	NA	NA
sus_scrofa	1:454958-455281	323	not.aligned	NA	NA	NA	NA	NA	NA	25.1773	non.da	5_intergenic	NA	NA	NA	NA	NA
sus_scrofa	1:456215-456751	536	not.aligned	NA	NA	NA	NA	NA	NA	39.6682	non.da	5_intergenic	NA	NA	NA	NA	NA
sus_scrofa	1:505702-506003	301	not.aligned	NA	NA	NA	NA	NA	NA	24.45	non.da	5_intergenic	NA	NA	NA	NA	NA
sus_scrofa	1:508764-509420	656	not.aligned	NA	NA	NA	NA	NA	NA	82.5473	non.da	5_intergenic	NA	NA	NA	NA	NA
sus_scrofa	1:514369-514811	442	not.aligned	NA	NA	NA	NA	NA	NA	25.2536	non.da	2_tts	NA	NA	NA	NA	NA
sus_scrofa	1:531922-533595	1673	aligned	13.6282	64.0351	1	1	0	0	293.826	non.da	4_exon	chr6:169758964-169759257	293	100	0.252867	0.252867
sus_scrofa	1:540440-541489	1049	aligned	8.48427	87.6404	1	1	0	0	533.115	non.da	1_tss	chr6:169751311-169751463	152	100	0.272961	0.272961
sus_scrofa	1:555366-556555	1189	aligned	NA	NA	0	2	1	0	298.164	non.da	1_tss	chr2:32916184-32916624	440	0	0	0
sus_scrofa	1:557242-557650	408	not.aligned	NA	NA	NA	NA	NA	NA	61.4773	non.da	1_tss	NA	NA	NA	NA	NA
sus_scrofa	1:577830-578929	1099	aligned	24.0218	73.1061	1	2	1	0	525.437	non.da	1_tss	chr6:169702469-169703081	612	100	0.532701	0.532701
sus_scrofa	1:596756-597251	495	not.aligned	NA	NA	NA	NA	NA	NA	36.1136	non.da	3_intron	NA	NA	NA	NA	NA
sus_scrofa	1:609680-610097	417	not.aligned	NA	NA	NA	NA	NA	NA	23.9655	non.da	3_intron	NA	NA	NA	NA	NA
sus_scrofa	1:755521-755730	209	not.aligned	NA	NA	NA	NA	NA	NA	8.97273	non.da	5_intergenic	NA	NA	NA	NA	NA
sus_scrofa	1:766365-766690	325	not.aligned	NA	NA	NA	NA	NA	NA	21.2827	da	5_intergenic	NA	NA	NA	NA	NA
sus_scrofa	1:768080-768366	286	not.aligned	NA	NA	NA	NA	NA	NA	14.9664	da	5_intergenic	NA	NA	NA	NA	NA
sus_scrofa	1:774585-774889	304	not.aligned	NA	NA	NA	NA	NA	NA	19.8836	non.da	5_intergenic	NA	NA	NA	NA	NA
sus_scrofa	1:783379-783748	369	not.aligned	NA	NA	NA	NA	NA	NA	27.07	non.da	5_intergenic	NA	NA	NA	NA	NA
sus_scrofa	1:808380-808840	460	not.aligned	NA	NA	NA	NA	NA	NA	32.4	da	5_intergenic	NA	NA	NA	NA	NA
sus_scrofa	1:827054-827726	672	not.aligned	NA	NA	NA	NA	NA	NA	40.6736	non.da	5_intergenic	NA	NA	NA	NA	NA
sus_scrofa	1:839070-839513	443	not.aligned	NA	NA	NA	NA	NA	NA	29.6264	da	5_intergenic	NA	NA	NA	NA	NA
sus_scrofa	1:842174-842559	385	not.aligned	NA	NA	NA	NA	NA	NA	26.6309	non.da	5_intergenic	NA	NA	NA	NA	NA
sus_scrofa	1:865121-866068	947	aligned	16.0507	84.8684	1	0	0	0	154.043	non.da	4_exon	chr6:169240446-169240598	152	100	0.814059	0.814059
sus_scrofa	1:871012-871691	679	not.aligned	NA	NA	NA	NA	NA	NA	75.7755	non.da	3_intron	NA	NA	NA	NA	NA
sus_scrofa	1:899932-901008	1076	not.aligned	NA	NA	NA	NA	NA	NA	237.769	non.da	5_intergenic	NA	NA	NA	NA	NA
sus_scrofa	1:924577-925052	475	not.aligned	NA	NA	NA	NA	NA	NA	36.2736	non.da	1_tss	NA	NA	NA	NA	NA
sus_scrofa	1:1010535-1010939	404	aligned	14.604	83.0508	1	0	0	0	25.2482	non.da	5_intergenic	chr15:45619218-45619277	59	100	0.0184576	0.0184576
sus_scrofa	1:1028709-1029232	523	aligned	39.9618	66.5072	1	0	0	0	33.1455	non.da	5_intergenic	chr6:168914573-168914787	214	100	0.00607944	0.00607944
sus_scrofa	1:1067029-1067460	431	not.aligned	NA	NA	NA	NA	NA	NA	26.2236	da	5_intergenic	NA	NA	NA	NA	NA
sus_scrofa	1:1170466-1170942	476	not.aligned	NA	NA	NA	NA	NA	NA	26.5055	non.da	5_intergenic	NA	NA	NA	NA	NA
sus_scrofa	1:1172659-1173130	471	not.aligned	NA	NA	NA	NA	NA	NA	30.8045	non.da	5_intergenic	NA	NA	NA	NA	NA
sus_scrofa	1:1218507-1219287	780	not.aligned	NA	NA	NA	NA	NA	NA	44.9245	da	3_intron	NA	NA	NA	NA	NA
sus_scrofa	1:1285956-1286242	286	not.aligned	NA	NA	NA	NA	NA	NA	26.7945	non.da	3_intron	NA	NA	NA	NA	NA
sus_scrofa	1:1310685-1311794	1109	not.aligned	NA	NA	NA	NA	NA	NA	70.2927	non.da	3_intron	NA	NA	NA	NA	NA
sus_scrofa	1:1323659-1324240	581	aligned	20.4819	76.4706	1	0	0	0	64.7236	da	3_intron	chr6:168452156-168452277	121	100	0.00092562	0.00092562
sus_scrofa	1:1340329-1340850	521	not.aligned	NA	NA	NA	NA	NA	NA	27.8109	da	1_tss	NA	NA	NA	NA	NA
sus_scrofa	1:1390518-1391079	561	not.aligned	NA	NA	NA	NA	NA	NA	37.2627	non.da	5_intergenic	NA	NA	NA	NA	NA
sus_scrofa	1:1427154-1427465	311	not.aligned	NA	NA	NA	NA	NA	NA	22.5255	non.da	5_intergenic	NA	NA	NA	NA	NA
sus_scrofa	1:1430116-1430430	314	not.aligned	NA	NA	NA	NA	NA	NA	23.8236	non.da	5_intergenic	NA	NA	NA	NA	NA
sus_scrofa	1:1450954-1451277	323	not.aligned	NA	NA	NA	NA	NA	NA	26.5627	non.da	5_intergenic	NA	NA	NA	NA	NA
sus_scrofa	1:1471913-1472624	711	aligned	9.42335	77.6119	1	0	0	0	44.3555	non.da	5_intergenic	chr6:170065467-170065534	67	100	0.000238806	0.000238806
sus_scrofa	1:1497964-1498335	371	not.aligned	NA	NA	NA	NA	NA	NA	33.3055	non.da	3_intron	NA	NA	NA	NA	NA
sus_scrofa	1:1509798-1510449	651	not.aligned	NA	NA	NA	NA	NA	NA	57.02	non.da	3_intron	NA	NA	NA	NA	NA
sus_scrofa	1:1521664-1522421	757	aligned	13.8705	77.1429	1	0	0	0	76.3782	da	2_tts	chr6:168055081-168055187	106	100	0.066934	0.066934
sus_scrofa	1:1539353-1539688	335	not.aligned	NA	NA	NA	NA	NA	NA	28.1827	da	5_intergenic	NA	NA	NA	NA	NA
sus_scrofa	1:1561920-1562520	600	not.aligned	NA	NA	NA	NA	NA	NA	34.7664	non.da	5_intergenic	NA	NA	NA	NA	NA
sus_scrofa	1:1569073-1569538	465	not.aligned	NA	NA	NA	NA	NA	NA	38.0909	non.da	5_intergenic	NA	NA	NA	NA	NA
sus_scrofa	1:1599436-1599952	516	not.aligned	NA	NA	NA	NA	NA	NA	35.1836	non.da	3_intron	NA	NA	NA	NA	NA
sus_scrofa	1:1605766-1606137	371	not.aligned	NA	NA	NA	NA	NA	NA	26.1555	non.da	3_intron	NA	NA	NA	NA	NA
sus_scrofa	1:1609403-1609729	326	not.aligned	NA	NA	NA	NA	NA	NA	21.9855	non.da	4_exon	NA	NA	NA	NA	NA
sus_scrofa	1:1618537-1619401	864	not.aligned	NA	NA	NA	NA	NA	NA	52.8136	non.da	3_intron	NA	NA	NA	NA	NA
sus_scrofa	1:1630986-1631278	292	not.aligned	NA	NA	NA	NA	NA	NA	22.4545	non.da	3_intron	NA	NA	NA	NA	NA
sus_scrofa	1:1684427-1684779	352	not.aligned	NA	NA	NA	NA	NA	NA	22.5355	da	3_intron	NA	NA	NA	NA	NA
sus_scrofa	1:1698982-1700041	1059	aligned	19.5467	76.8116	1	1	0	0	74.1118	da	1_tss	chr6:167824910-167825221	311	100	0.137386	0.137386
sus_scrofa	1:1770316-1770668	352	not.aligned	NA	NA	NA	NA	NA	NA	29.2036	da	5_intergenic	NA	NA	NA	NA	NA
sus_scrofa	1:1771589-1771866	277	not.aligned	NA	NA	NA	NA	NA	NA	24.8473	non.da	5_intergenic	NA	NA	NA	NA	NA
sus_scrofa	1:1790567-1791110	543	not.aligned	NA	NA	NA	NA	NA	NA	38.8409	non.da	5_intergenic	NA	NA	NA	NA	NA
sus_scrofa	1:1803832-1804599	767	not.aligned	NA	NA	NA	NA	NA	NA	48.9818	non.da	5_intergenic	NA	NA	NA	NA	NA
sus_scrofa	1:1805344-1806036	692	not.aligned	NA	NA	NA	NA	NA	NA	51.1964	non.da	5_intergenic	NA	NA	NA	NA	NA
sus_scrofa	1:1816978-1818185	1207	not.aligned	NA	NA	NA	NA	NA	NA	61.9373	non.da	5_intergenic	NA	NA	NA	NA	NA
sus_scrofa	1:1828652-1829108	456	not.aligned	NA	NA	NA	NA	NA	NA	23.3609	non.da	5_intergenic	NA	NA	NA	NA	NA
sus_scrofa	1:1837041-1837369	328	not.aligned	NA	NA	NA	NA	NA	NA	24.3309	non.da	5_intergenic	NA	NA	NA	NA	NA
sus_scrofa	1:1931562-1931952	390	not.aligned	NA	NA	NA	NA	NA	NA	30.2845	non.da	3_intron	NA	NA	NA	NA	NA
sus_scrofa	1:1942117-1942781	664	not.aligned	NA	NA	NA	NA	NA	NA	39.84	non.da	1_tss	NA	NA	NA	NA	NA
sus_scrofa	1:1951698-1952263	565	aligned	25.3097	81.1189	1	0	0	0	43.9809	non.da	4_exon	chr6:167307775-167307918	143	100	0.670196	0.670196
sus_scrofa	1:1995727-1995990	263	not.aligned	NA	NA	NA	NA	NA	NA	21.7418	da	1_tss	NA	NA	NA	NA	NA
sus_scrofa	1:1997036-1997454	418	not.aligned	NA	NA	NA	NA	NA	NA	22.9209	da	1_tss	NA	NA	NA	NA	NA
sus_scrofa	1:2003421-2003674	253	aligned	96.4427	61.0656	1	0	0	0	24.0727	da	1_tss	chr12:122729978-122730222	244	100	0.441389	0.441389
sus_scrofa	1:2004013-2004647	634	aligned	32.0189	72.4138	1	0	0	0	52.2555	da	1_tss	chr6:167156871-167157074	203	100	0.237946	0.237946
sus_scrofa	1:2007275-2007853	578	aligned	38.5813	73.0942	1	1	1	0	52.6027	da	2_tts	chr6:167153563-167153787	224	100	0.0533705	0.0533705
sus_scrofa	1:2013455-2014177	722	not.aligned	NA	NA	NA	NA	NA	NA	43.5318	non.da	5_intergenic	NA	NA	NA	NA	NA
sus_scrofa	1:2014515-2014956	441	not.aligned	NA	NA	NA	NA	NA	NA	33.2782	non.da	5_intergenic	NA	NA	NA	NA	NA
sus_scrofa	1:2026221-2026531	310	not.aligned	NA	NA	NA	NA	NA	NA	20.67	non.da	5_intergenic	NA	NA	NA	NA	NA
sus_scrofa	1:2033876-2034582	706	aligned	25.2125	75.8427	1	1	0	0	45.2564	non.da	5_intergenic	chr6:167122960-167123138	178	100	0.205815	0.205815
sus_scrofa	1:2042723-2043056	333	not.aligned	NA	NA	NA	NA	NA	NA	23.2018	non.da	5_intergenic	NA	NA	NA	NA	NA
sus_scrofa	1:2043083-2044800	1717	aligned	21.8404	71.2	1	1	1	0	109.29	da	5_intergenic	chr6:167114688-167115069	381	100	0.0622126	0.0622126
sus_scrofa	1:2045282-2046241	959	aligned	20.3337	69.7436	1	0	0	0	64.9518	da	5_intergenic	chr6:167111902-167112104	202	100	0.0834208	0.0834208
sus_scrofa	1:2065976-2066261	285	not.aligned	NA	NA	NA	NA	NA	NA	23.94	non.da	5_intergenic	NA	NA	NA	NA	NA
sus_scrofa	1:2072824-2073544	720	aligned	15.4167	81.0811	1	0	1	1	44.0055	da	3_intron	chr6:167079962-167080076	114	100	0.0340965	0.0340965
sus_scrofa	1:2083891-2084791	900	not.aligned	NA	NA	NA	NA	NA	NA	67.3327	non.da	5_intergenic	NA	NA	NA	NA	NA
sus_scrofa	1:2103516-2103920	404	aligned	15.5941	80.9524	1	0	1	0	26.45	non.da	3_intron	chr3:63982620-63982683	63	100	0.00255556	0.00255556
sus_scrofa	1:2109373-2109827	454	not.aligned	NA	NA	NA	NA	NA	NA	26.6445	non.da	3_intron	NA	NA	NA	NA	NA
sus_scrofa	1:2120237-2121483	1246	aligned	13.7239	92.9825	1	2	0	0	539.853	non.da	1_tss	chr6:166999357-166999539	182	100	0.800231	0.800231
sus_scrofa	1:2125981-2127454	1473	aligned	9.23286	70.5882	1	0	0	0	129.545	non.da	5_intergenic	chr12:42542821-42542961	140	100	0.00342143	0.00342143
sus_scrofa	1:2136915-2137634	719	not.aligned	NA	NA	NA	NA	NA	NA	35.7791	non.da	5_intergenic	NA	NA	NA	NA	NA
sus_scrofa	1:2145796-2147447	1651	not.aligned	NA	NA	NA	NA	NA	NA	328.202	non.da	1_tss	NA	NA	NA	NA	NA
sus_scrofa	1:2152493-2152838	345	not.aligned	NA	NA	NA	NA	NA	NA	23.5736	non.da	3_intron	NA	NA	NA	NA	NA
sus_scrofa	1:2164019-2164719	700	not.aligned	NA	NA	NA	NA	NA	NA	50.8373	non.da	2_tts	NA	NA	NA	NA	NA
sus_scrofa	1:2174542-2175810	1268	aligned	4.25868	88.8889	1	0	0	0	102.05	non.da	5_intergenic	chr6:69394332-69394386	54	100	0.287815	0.287815
sus_scrofa	1:2198677-2199011	334	aligned	64.0719	72.4299	1	0	0	0	17.9582	non.da	5_intergenic	chr6:166868261-166868476	215	100	0.0266465	0.0266465
sus_scrofa	1:2243549-2243865	316	not.aligned	NA	NA	NA	NA	NA	NA	24.4336	non.da	3_intron	NA	NA	NA	NA	NA
sus_scrofa	1:2244949-2245342	393	not.aligned	NA	NA	NA	NA	NA	NA	25.4345	non.da	3_intron	NA	NA	NA	NA	NA
sus_scrofa	1:2257242-2258243	1001	aligned	5.39461	87.037	1	0	0	0	190.455	non.da	3_intron	chr8:60487728-60487782	54	100	0.0117593	0.0117593
sus_scrofa	1:2263735-2265478	1743	aligned	7.74527	71.1111	1	0	0	0	224.063	non.da	3_intron	chr6:166768736-166768871	135	100	0.00179259	0.00179259
sus_scrofa	1:2272955-2273327	372	not.aligned	NA	NA	NA	NA	NA	NA	28.1491	non.da	3_intron	NA	NA	NA	NA	NA
sus_scrofa	1:2303179-2304336	1157	not.aligned	NA	NA	NA	NA	NA	NA	59.8264	non.da	3_intron	NA	NA	NA	NA	NA
sus_scrofa	1:2325238-2325577	339	not.aligned	NA	NA	NA	NA	NA	NA	27.7045	non.da	3_intron	NA	NA	NA	NA	NA
sus_scrofa	1:2332177-2332569	392	aligned	NA	NA	0	2	0	0	29.0973	non.da	3_intron	chr21:34712831-34712942	111	100	0.00191892	0.00191892
sus_scrofa	1:2374528-2375427	899	aligned	17.4638	78.3439	1	0	1	0	456.81	da	1_tss	chr6:166627219-166627392	173	100	0.0166821	0.0166821
sus_scrofa	1:2413479-2413959	480	not.aligned	NA	NA	NA	NA	NA	NA	32.5227	non.da	3_intron	NA	NA	NA	NA	NA
sus_scrofa	1:2430464-2430765	301	not.aligned	NA	NA	NA	NA	NA	NA	23.7464	non.da	3_intron	NA	NA	NA	NA	NA
sus_scrofa	1:2431060-2431425	365	not.aligned	NA	NA	NA	NA	NA	NA	24.5145	non.da	3_intron	NA	NA	NA	NA	NA
sus_scrofa	1:2474213-2474698	485	not.aligned	NA	NA	NA	NA	NA	NA	30.6218	non.da	3_intron	NA	NA	NA	NA	NA
sus_scrofa	1:2497090-2497386	296	aligned	42.2297	92	1	1	0	0	21.9118	non.da	4_exon	chr6:166451097-166451239	142	100	0.634148	0.634148
sus_scrofa	1:2529278-2529568	290	not.aligned	NA	NA	NA	NA	NA	NA	31.8264	non.da	5_intergenic	NA	NA	NA	NA	NA
sus_scrofa	1:2541024-2542115	1091	aligned	38.7718	73.7589	1	3	1	0	1049.03	non.da	1_tss	chr6:166382772-166383199	427	100	0.202684	0.202684
sus_scrofa	1:2553518-2554167	649	not.aligned	NA	NA	NA	NA	NA	NA	63.9664	non.da	5_intergenic	NA	NA	NA	NA	NA
sus_scrofa	1:2566567-2567474	907	not.aligned	NA	NA	NA	NA	NA	NA	68.2936	non.da	5_intergenic	NA	NA	NA	NA	NA
sus_scrofa	1:2576053-2577347	1294	aligned	19.7836	79.2969	1	1	1	0	420.3	non.da	1_tss	chr6:166342401-166342659	258	100	0.283647	0.283647
sus_scrofa	1:2633258-2634208	950	not.aligned	NA	NA	NA	NA	NA	NA	54.5991	non.da	5_intergenic	NA	NA	NA	NA	NA
sus_scrofa	1:2643095-2643606	511	not.aligned	NA	NA	NA	NA	NA	NA	35.3818	non.da	5_intergenic	NA	NA	NA	NA	NA
sus_scrofa	1:2652373-2652677	304	not.aligned	NA	NA	NA	NA	NA	NA	17.5627	non.da	5_intergenic	NA	NA	NA	NA	NA
sus_scrofa	1:2673405-2674240	835	aligned	41.9162	83.7143	1	1	1	0	58.2073	da	5_intergenic	chr6:166229134-166229488	354	100	0.666749	0.666749
sus_scrofa	1:2678233-2679805	1572	aligned	22.201	71.0602	1	0	0	0	103.425	da	2_tts	chr6:166223366-166223723	357	100	0.0612689	0.0612689
sus_scrofa	1:2690637-2690934	297	not.aligned	NA	NA	NA	NA	NA	NA	22.7509	non.da	5_intergenic	NA	NA	NA	NA	NA
sus_scrofa	1:2693134-2693503	369	aligned	67.7507	71.2	1	0	0	0	24.5518	non.da	5_intergenic	chr6:166195329-166195583	254	100	0.148575	0.148575
sus_scrofa	1:2744164-2744381	217	not.aligned	NA	NA	NA	NA	NA	NA	15.6318	non.da	5_intergenic	NA	NA	NA	NA	NA
sus_scrofa	1:2754931-2755334	403	not.aligned	NA	NA	NA	NA	NA	NA	25.4327	non.da	5_intergenic	NA	NA	NA	NA	NA
sus_scrofa	1:2758542-2758883	341	not.aligned	NA	NA	NA	NA	NA	NA	30.0518	da	5_intergenic	NA	NA	NA	NA	NA
sus_scrofa	1:2792034-2792772	738	aligned	26.0163	65.625	1	0	0	0	53.3273	non.da	5_intergenic	chr6:166046348-166046541	193	100	0.00204145	0.00204145
sus_scrofa	1:2814900-2816174	1274	aligned	6.82889	77.0115	1	0	0	0	74.4973	da	5_intergenic	chr11:71490345-71490432	87	100	0.0015977	0.0015977
sus_scrofa	1:2853538-2853815	277	not.aligned	NA	NA	NA	NA	NA	NA	21.86	da	5_intergenic	NA	NA	NA	NA	NA
sus_scrofa	1:2881933-2882224	291	not.aligned	NA	NA	NA	NA	NA	NA	19.6409	da	1_tss	NA	NA	NA	NA	NA
sus_scrofa	1:2908050-2908870	820	aligned	14.878	72.1311	1	0	0	0	45.8455	non.da	3_intron	chr2:183896669-183896791	122	100	0.033541	0.033541
sus_scrofa	1:2918711-2919835	1124	aligned	3.29181	100	1	0	0	0	51.5327	non.da	3_intron	chr2:207409322-207409359	37	100	0.00308108	0.00308108
sus_scrofa	1:2934643-2935178	535	aligned	13.8318	82.4324	1	0	0	0	42.4136	non.da	3_intron	chr6:165850753-165850831	78	100	0.0019359	0.0019359
sus_scrofa	1:2945215-2945507	292	not.aligned	NA	NA	NA	NA	NA	NA	24.9582	non.da	3_intron	NA	NA	NA	NA	NA
sus_scrofa	1:2949831-2950036	205	not.aligned	NA	NA	NA	NA	NA	NA	15.0291	non.da	3_intron	NA	NA	NA	NA	NA
sus_scrofa	1:2950620-2951410	790	aligned	15.443	67.2131	1	0	0	0	31.6445	non.da	3_intron	chr18:36402423-36402545	122	100	0.00419672	0.00419672
sus_scrofa	1:2963932-2965710	1778	not.aligned	NA	NA	NA	NA	NA	NA	79.8882	non.da	3_intron	NA	NA	NA	NA	NA
sus_scrofa	1:2990872-2991386	514	not.aligned	NA	NA	NA	NA	NA	NA	19.4127	non.da	3_intron	NA	NA	NA	NA	NA
sus_scrofa	1:3039295-3039772	477	not.aligned	NA	NA	NA	NA	NA	NA	28.2918	non.da	3_intron	NA	NA	NA	NA	NA
sus_scrofa	1:3067898-3068442	544	not.aligned	NA	NA	NA	NA	NA	NA	30.6027	non.da	3_intron	NA	NA	NA	NA	NA
sus_scrofa	1:3081780-3082206	426	aligned	45.3052	76.6839	1	0	0	0	23.7982	non.da	3_intron	chr6:165702234-165702428	194	100	0.0599381	0.0599381
sus_scrofa	1:3122090-3122444	354	aligned	77.9661	76.087	1	1	1	0	26.7282	non.da	3_intron	chr6:165660557-165661386	829	100	0.0219976	0.0219976
sus_scrofa	1:3147167-3147525	358	aligned	37.7095	76.2963	1	0	0	0	17.2836	da	3_intron	chr6:165633424-165633572	148	100	0.00610135	0.00610135
sus_scrofa	1:3171432-3171632	200	not.aligned	NA	NA	NA	NA	NA	NA	11.5345	non.da	3_intron	NA	NA	NA	NA	NA
sus_scrofa	1:3195207-3195447	240	aligned	60	72.2222	1	0	0	0	14.2636	da	3_intron	chr6:165574061-165574207	146	100	0.0114863	0.0114863
sus_scrofa	1:3288912-3289604	692	aligned	61.2717	64.6226	1	0	0	0	41.1391	non.da	3_intron	chr6:165476945-165477398	453	100	0.00153863	0.00153863
sus_scrofa	1:3357808-3358219	411	not.aligned	NA	NA	NA	NA	NA	NA	27.6645	da	3_intron	NA	NA	NA	NA	NA
sus_scrofa	1:3384261-3385043	782	not.aligned	NA	NA	NA	NA	NA	NA	37.2245	non.da	2_tts	NA	NA	NA	NA	NA
sus_scrofa	1:3389632-3390109	477	aligned	23.6897	80.531	1	0	0	0	28.7964	non.da	5_intergenic	chr6:165336105-165336218	113	100	0.728124	0.728124
sus_scrofa	1:3430722-3431297	575	not.aligned	NA	NA	NA	NA	NA	NA	34.2582	non.da	5_intergenic	NA	NA	NA	NA	NA
sus_scrofa	1:3435917-3436460	543	aligned	17.4954	69.4737	1	0	0	0	30.3827	non.da	5_intergenic	chr17:12265664-12265759	95	100	0.0271474	0.0271474
sus_scrofa	1:3452586-3452924	338	not.aligned	NA	NA	NA	NA	NA	NA	22.2809	non.da	5_intergenic	NA	NA	NA	NA	NA
sus_scrofa	1:3605359-3605691	332	aligned	36.1446	66.6667	1	0	0	0	13.1764	da	5_intergenic	chr6:164997893-164998013	120	100	0.001175	0.001175
sus_scrofa	1:3646925-3647126	201	not.aligned	NA	NA	NA	NA	NA	NA	16.1118	da	5_intergenic	NA	NA	NA	NA	NA
sus_scrofa	1:3715258-3716094	836	not.aligned	NA	NA	NA	NA	NA	NA	37.4745	non.da	5_intergenic	NA	NA	NA	NA	NA
sus_scrofa	1:3962931-3963157	226	aligned	69.469	73.8854	1	0	0	0	13.07	da	5_intergenic	chr6:164450955-164451116	161	100	0.00570807	0.00570807
sus_scrofa	1:4034822-4035139	317	aligned	69.0852	65.2968	1	0	0	0	17.7455	non.da	5_intergenic	chr6:164347547-164347772	225	100	0.00164	0.00164
sus_scrofa	1:4037511-4037936	425	not.aligned	NA	NA	NA	NA	NA	NA	22.0027	non.da	5_intergenic	NA	NA	NA	NA	NA
sus_scrofa	1:4119301-4119608	307	not.aligned	NA	NA	NA	NA	NA	NA	15.9982	non.da	5_intergenic	NA	NA	NA	NA	NA
sus_scrofa	1:4227521-4227832	311	aligned	15.1125	91.4894	1	0	0	0	19.9645	non.da	5_intergenic	chrX:42100760-42100807	47	100	0.382	0.382
sus_scrofa	1:4250053-4250416	363	aligned	48.7603	72.3164	1	0	1	1	35.1673	non.da	5_intergenic	chr6:164106553-164106736	183	100	0.0885191	0.0885191
sus_scrofa	1:4265466-4265815	349	aligned	84.2407	74.1497	1	0	0	0	16.1691	non.da	5_intergenic	chr6:164080868-164081167	299	100	0.00431438	0.00431438
sus_scrofa	1:4266016-4266293	277	not.aligned	NA	NA	NA	NA	NA	NA	16.3691	non.da	5_intergenic	NA	NA	NA	NA	NA
sus_scrofa	1:4274616-4274820	204	not.aligned	NA	NA	NA	NA	NA	NA	10.5436	non.da	5_intergenic	NA	NA	NA	NA	NA
sus_scrofa	1:4343927-4344256	329	not.aligned	NA	NA	NA	NA	NA	NA	22.6	non.da	5_intergenic	NA	NA	NA	NA	NA
sus_scrofa	1:4349646-4349900	254	not.aligned	NA	NA	NA	NA	NA	NA	18.3809	non.da	5_intergenic	NA	NA	NA	NA	NA
sus_scrofa	1:4360757-4361132	375	aligned	33.6	71.4286	1	0	0	0	19.1482	non.da	5_intergenic	chr6:163982253-163982380	127	100	0.00080315	0.00080315
sus_scrofa	1:4374118-4374428	310	not.aligned	NA	NA	NA	NA	NA	NA	22.4682	non.da	5_intergenic	NA	NA	NA	NA	NA
sus_scrofa	1:4382283-4383708	1425	aligned	47.0877	75.2608	1	0	1	0	68.1582	non.da	5_intergenic	chr6:163956333-163957014	681	100	0.0639604	0.0639604
sus_scrofa	1:4388041-4388472	431	aligned	69.1415	82.2148	1	0	0	0	25.47	non.da	5_intergenic	chr6:163950494-163950794	300	100	0.0515567	0.0515567
sus_scrofa	1:4391343-4391653	310	not.aligned	NA	NA	NA	NA	NA	NA	17.4173	da	5_intergenic	NA	NA	NA	NA	NA
sus_scrofa	1:4440563-4440869	306	not.aligned	NA	NA	NA	NA	NA	NA	18.2473	non.da	5_intergenic	NA	NA	NA	NA	NA
sus_scrofa	1:4472924-4473239	315	not.aligned	NA	NA	NA	NA	NA	NA	17.4709	non.da	5_intergenic	NA	NA	NA	NA	NA
sus_scrofa	1:4543266-4544666	1400	aligned	25.8571	68.5083	1	0	0	0	75.6145	non.da	5_intergenic	chr6:163760262-163760647	385	100	0.00138182	0.00138182
sus_scrofa	1:4550790-4553100	2310	aligned	6.36364	70.068	1	0	0	0	181.315	non.da	5_intergenic	chr1:206626190-206626345	155	100	0.0306065	0.0306065
sus_scrofa	1:4610222-4610540	318	aligned	31.4465	71	1	0	1	0	17.6291	da	5_intergenic	chr16:49202949-49203049	100	100	0.00625	0.00625
sus_scrofa	1:4630496-4630962	466	aligned	9.65665	91.1111	1	0	0	0	26.78	non.da	5_intergenic	chr5:77674856-77674901	45	100	0.0707111	0.0707111
sus_scrofa	1:4698419-4698728	309	not.aligned	NA	NA	NA	NA	NA	NA	23.9309	non.da	5_intergenic	NA	NA	NA	NA	NA
sus_scrofa	1:4706941-4707662	721	aligned	25.104	72.9282	1	0	0	0	33.6655	non.da	5_intergenic	chr6:163597616-163597800	184	100	0.0376359	0.0376359
sus_scrofa	1:4715056-4715503	447	aligned	77.6286	61.3833	1	0	0	0	19.7036	non.da	5_intergenic	chr8:18111343-18111701	358	100	0.301358	0.301358
sus_scrofa	1:4779570-4779959	389	not.aligned	NA	NA	NA	NA	NA	NA	25.4909	non.da	3_intron	NA	NA	NA	NA	NA
sus_scrofa	1:4786599-4786891	292	aligned	18.1507	90.566	1	0	0	0	18.4382	non.da	3_intron	chr12:22012215-22012268	53	100	0.0015283	0.0015283
sus_scrofa	1:4788794-4789365	571	aligned	27.1454	74.1935	1	0	0	0	23.7873	da	3_intron	chr6:163521320-163521481	161	100	0.0156273	0.0156273
sus_scrofa	1:4795791-4796233	442	aligned	45.2489	65	1	0	0	0	27.0091	non.da	3_intron	chr14:64701074-64701283	209	100	0.00641148	0.00641148
sus_scrofa	1:4797649-4798197	548	aligned	18.2482	75	1	0	0	0	41.9473	non.da	3_intron	chr6:163513765-163513865	100	100	0.01613	0.01613
sus_scrofa	1:4803415-4804714	1299	aligned	42.7252	90.0901	1	0	0	0	44.5855	non.da	3_intron	chr6:163501376-163501931	555	100	0.799515	0.799515
sus_scrofa	1:4817734-4818133	399	aligned	38.8471	78.0645	1	1	0	0	18.8064	da	3_intron	chr6:163485668-163485832	164	100	0.075122	0.075122
sus_scrofa	1:4833632-4835103	1471	aligned	22.7056	77.2455	1	0	0	0	58.2627	non.da	3_intron	chr6:163463529-163463872	343	100	0.0427318	0.0427318
sus_scrofa	1:4839867-4840226	359	aligned	74.0947	72.9323	1	1	1	0	18.4055	non.da	3_intron	chr6:163458911-163459428	517	100	0.0244662	0.0244662
sus_scrofa	1:4846318-4846623	305	not.aligned	NA	NA	NA	NA	NA	NA	15.9164	non.da	3_intron	NA	NA	NA	NA	NA
sus_scrofa	1:4855874-4856510	636	aligned	76.5723	70.2259	1	0	0	0	27.3573	non.da	3_intron	chr6:163442527-163443024	497	100	0.056668	0.056668
sus_scrofa	1:4857069-4857461	392	aligned	65.3061	72.6562	1	0	0	0	26.5391	non.da	3_intron	chr6:163441697-163441955	258	100	0.0295233	0.0295233
sus_scrofa	1:4882081-4882465	384	aligned	96.6146	78.7062	1	2	1	0	96.0482	da	1_tss	chr6:163415855-163416359	504	100	0.152583	0.152583
sus_scrofa	1:4883587-4885057	1470	aligned	26.3946	89.6907	1	0	1	0	772.092	non.da	1_tss	chr6:163414426-163414824	398	100	0.0686231	0.0686231
sus_scrofa	1:4892056-4893849	1793	aligned	40.2119	72.5381	1	0	1	0	122.059	da	5_intergenic	chr6:163405471-163406224	753	100	0.0481355	0.0481355
sus_scrofa	1:4894284-4894563	279	aligned	51.9713	81.3793	1	0	0	0	15.9736	non.da	5_intergenic	chr6:163403855-163404003	148	100	0.0143919	0.0143919
sus_scrofa	1:4905896-4906238	342	aligned	82.1637	70.4626	1	0	1	0	21.0518	non.da	5_intergenic	chr6:163388403-163388697	294	100	0.012517	0.012517
sus_scrofa	1:4910543-4911017	474	aligned	19.4093	79.3478	1	0	0	0	25.4173	non.da	5_intergenic	chr6:163382565-163382657	92	100	0.0396413	0.0396413
sus_scrofa	1:4925826-4926064	238	not.aligned	NA	NA	NA	NA	NA	NA	15.0227	da	5_intergenic	NA	NA	NA	NA	NA
sus_scrofa	1:4946648-4947454	806	not.aligned	NA	NA	NA	NA	NA	NA	57.4373	da	5_intergenic	NA	NA	NA	NA	NA
sus_scrofa	1:4948333-4949238	905	aligned	23.6464	86.4486	1	0	1	0	67.4	da	5_intergenic	chr6:163335961-163336188	227	100	0.353485	0.353485
sus_scrofa	1:4962820-4963149	329	not.aligned	NA	NA	NA	NA	NA	NA	22.2873	non.da	5_intergenic	NA	NA	NA	NA	NA
sus_scrofa	1:4965551-4965828	277	not.aligned	NA	NA	NA	NA	NA	NA	18.6809	da	2_tts	NA	NA	NA	NA	NA
sus_scrofa	1:5012229-5012754	525	not.aligned	NA	NA	NA	NA	NA	NA	34.23	non.da	3_intron	NA	NA	NA	NA	NA
sus_scrofa	1:5110559-5110922	363	aligned	43.2507	78.3439	1	0	0	0	20.9282	da	3_intron	chr6:163162417-163162574	157	100	0.0238217	0.0238217
sus_scrofa	1:5130063-5130493	430	not.aligned	NA	NA	NA	NA	NA	NA	23.6009	non.da	3_intron	NA	NA	NA	NA	NA
sus_scrofa	1:5190944-5191112	168	aligned	95.8333	71.4286	1	0	0	0	9.99818	non.da	3_intron	chr6:163079299-163079473	174	100	0.0137471	0.0137471
sus_scrofa	1:5288450-5288828	378	aligned	71.4286	62.963	1	1	0	0	22.29	non.da	3_intron	chr6:162959589-162959862	273	100	0.0909707	0.0909707
sus_scrofa	1:5369937-5370170	233	not.aligned	NA	NA	NA	NA	NA	NA	15.4209	da	3_intron	NA	NA	NA	NA	NA
sus_scrofa	1:5391193-5391497	304	not.aligned	NA	NA	NA	NA	NA	NA	17.4218	da	3_intron	NA	NA	NA	NA	NA
sus_scrofa	1:5442020-5442527	507	aligned	35.8974	77.4725	1	0	0	0	22.4064	non.da	3_intron	chr4:75926988-75927171	183	100	0.180574	0.180574
sus_scrofa	1:5447928-5448606	678	aligned	41.4454	74.3772	1	0	0	0	37.1773	non.da	3_intron	chr6:162747916-162748209	293	100	0.0659079	0.0659079
sus_scrofa	1:5464538-5465911	1373	aligned	54.4064	84.4712	1	2	1	0	482.942	da	1_tss	chr6:162727503-162728551	1048	100	0.445238	0.445238
sus_scrofa	1:5489653-5489847	194	aligned	86.5979	76.1905	1	0	0	0	12.3491	non.da	5_intergenic	chr6:162698817-162698985	168	100	0.018125	0.018125
sus_scrofa	1:5514814-5515452	638	aligned	51.0972	65.0307	1	0	1	0	51.1655	da	5_intergenic	chr6:162668416-162668758	342	100	0.00438596	0.00438596
sus_scrofa	1:5653958-5654937	979	not.aligned	NA	NA	NA	NA	NA	NA	43.1509	non.da	5_intergenic	NA	NA	NA	NA	NA
sus_scrofa	1:5765577-5765940	363	aligned	40.2204	72.6027	1	0	0	0	17.5409	da	3_intron	chr6:162365647-162365793	146	100	0.00504795	0.00504795
sus_scrofa	1:5859096-5859425	329	not.aligned	NA	NA	NA	NA	NA	NA	17.68	non.da	4_exon	NA	NA	NA	NA	NA
sus_scrofa	1:5893525-5894319	794	aligned	88.0353	66.6667	1	0	0	0	43.4336	non.da	3_intron	chr6:162229282-162230005	723	100	0.000749654	0.000749654
sus_scrofa	1:5902305-5902830	525	aligned	17.3333	74.7253	1	0	0	0	26.8473	non.da	3_intron	chr12:99388585-99388676	91	100	0.00224176	0.00224176
sus_scrofa	1:5995257-5996068	811	not.aligned	NA	NA	NA	NA	NA	NA	43.0527	non.da	3_intron	NA	NA	NA	NA	NA
sus_scrofa	1:6244626-6245202	576	aligned	41.4931	67.7824	1	0	0	0	33.6709	non.da	3_intron	chr6:161845036-161845277	241	100	0.00192531	0.00192531
sus_scrofa	1:6359414-6359683	269	aligned	52.4164	78.0142	1	0	0	0	12.6327	da	3_intron	chr6:161705505-161705648	143	100	0.0893706	0.0893706
sus_scrofa	1:6364816-6365322	506	aligned	93.4783	64.482	1	0	0	0	24.6773	non.da	3_intron	chr6:161699708-161700189	481	100	0.00320166	0.00320166
sus_scrofa	1:6426074-6426637	563	aligned	12.611	77.4648	1	0	0	0	24.0527	da	3_intron	chr1:62136643-62136714	71	100	0.0181831	0.0181831
sus_scrofa	1:6582174-6582587	413	aligned	16.9492	82.8571	1	0	0	0	22.5391	non.da	3_intron	chr15:37589336-37589408	72	100	0.000763889	0.000763889
sus_scrofa	1:6612702-6613293	591	aligned	88.4941	72.2753	1	0	0	0	26.4545	non.da	3_intron	chr6:161470769-161471298	529	100	0.0183629	0.0183629
sus_scrofa	1:6630442-6630734	292	aligned	84.9315	72.9839	1	0	0	0	21.2218	non.da	3_intron	chr6:161451328-161451600	272	100	0.036614	0.036614
sus_scrofa	1:6677809-6678341	532	not.aligned	NA	NA	NA	NA	NA	NA	31.2464	non.da	3_intron	NA	NA	NA	NA	NA
sus_scrofa	1:6695866-6696405	539	aligned	31.3544	69.8225	1	0	0	0	22.61	non.da	3_intron	chr6:161385224-161385395	171	100	0.00836842	0.00836842
sus_scrofa	1:6701646-6701962	316	not.aligned	NA	NA	NA	NA	NA	NA	24.7727	non.da	3_intron	NA	NA	NA	NA	NA
sus_scrofa	1:6712195-6713272	1077	aligned	9.84215	67.9245	1	1	1	0	85.45	non.da	3_intron	chr6:161370745-161371024	279	100	0.0607348	0.0607348
sus_scrofa	1:6716153-6716754	601	aligned	35.1082	66.8246	1	0	0	0	30.4245	da	3_intron	chr6:161369144-161369364	220	100	0.00285	0.00285
sus_scrofa	1:6725483-6725855	372	not.aligned	NA	NA	NA	NA	NA	NA	49.7718	non.da	3_intron	NA	NA	NA	NA	NA
sus_scrofa	1:6741905-6742408	503	not.aligned	NA	NA	NA	NA	NA	NA	32.4855	non.da	5_intergenic	NA	NA	NA	NA	NA
sus_scrofa	1:6755693-6756700	1007	aligned	53.426	68.4015	1	0	1	0	47.6509	non.da	5_intergenic	chr6:161304428-161304980	552	100	0.00885326	0.00885326
sus_scrofa	1:6766108-6766828	720	aligned	26.6667	70.8333	1	0	0	0	52.1855	non.da	5_intergenic	chr6:161278561-161278756	195	100	0.00158974	0.00158974
sus_scrofa	1:6771745-6773232	1487	aligned	90.7196	76.5752	1	2	1	0	494.252	non.da	1_tss	chr6:161273160-161274651	1491	100	0.269828	0.269828
sus_scrofa	1:6797570-6798230	660	aligned	64.3939	79.0588	1	0	0	0	32.2018	non.da	3_intron	chr6:161245557-161245997	440	100	0.281657	0.281657
sus_scrofa	1:6813142-6813849	707	not.aligned	NA	NA	NA	NA	NA	NA	66.1864	non.da	3_intron	NA	NA	NA	NA	NA
sus_scrofa	1:6816484-6816856	372	not.aligned	NA	NA	NA	NA	NA	NA	32.7755	non.da	3_intron	NA	NA	NA	NA	NA
sus_scrofa	1:6851205-6852060	855	not.aligned	NA	NA	NA	NA	NA	NA	61.3955	non.da	3_intron	NA	NA	NA	NA	NA
sus_scrofa	1:6852915-6853196	281	not.aligned	NA	NA	NA	NA	NA	NA	27.0109	non.da	3_intron	NA	NA	NA	NA	NA
sus_scrofa	1:6862930-6863845	915	aligned	12.2404	67.8571	1	0	0	0	60.7691	non.da	3_intron	chr6:161168784-161168896	112	100	0.001375	0.001375
sus_scrofa	1:6873238-6874219	981	aligned	7.23751	83.0986	1	0	0	0	71.11	non.da	4_exon	chr21:43970703-43970774	71	100	0.899338	0.899338
sus_scrofa	1:6881723-6882061	338	not.aligned	NA	NA	NA	NA	NA	NA	29.4927	non.da	3_intron	NA	NA	NA	NA	NA
sus_scrofa	1:6884126-6884556	430	not.aligned	NA	NA	NA	NA	NA	NA	40.0718	non.da	5_intergenic	NA	NA	NA	NA	NA
sus_scrofa	1:6891146-6892851	1705	aligned	36.1877	85.4133	1	1	1	1	92.5782	non.da	2_tts	chr6:161116819-161117468	649	100	0.669814	0.669814
sus_scrofa	1:6917589-6918384	795	not.aligned	NA	NA	NA	NA	NA	NA	39.7755	non.da	1_tss	NA	NA	NA	NA	NA
sus_scrofa	1:6919291-6919743	452	aligned	15.708	77.4648	1	0	0	0	23.9336	non.da	1_tss	chrX:129228064-129228135	71	100	0.00261972	0.00261972
sus_scrofa	1:6927401-6927904	503	aligned	86.8787	70.0229	1	0	1	0	20.5709	non.da	2_tts	chr6:161079719-161080180	461	100	0.0131432	0.0131432
sus_scrofa	1:6945848-6946335	487	not.aligned	NA	NA	NA	NA	NA	NA	27.8209	da	3_intron	NA	NA	NA	NA	NA
sus_scrofa	1:6946943-6947698	755	aligned	63.0464	66.5966	1	0	1	0	32.2664	non.da	3_intron	chr6:161057286-161057778	492	100	0.00588821	0.00588821
sus_scrofa	1:6965305-6965601	296	aligned	98.6486	78.4247	1	0	1	0	21.5082	da	3_intron	chr6:161029448-161029744	296	100	0.167365	0.167365
sus_scrofa	1:6968879-6969336	457	aligned	53.8293	77.2358	1	0	0	0	28.8036	non.da	3_intron	chr6:161026837-161027092	255	100	0.130718	0.130718
sus_scrofa	1:6972000-6972441	441	not.aligned	NA	NA	NA	NA	NA	NA	37.4018	non.da	3_intron	NA	NA	NA	NA	NA
sus_scrofa	1:6987082-6987370	288	aligned	23.2639	80.597	1	0	1	0	18.9682	non.da	3_intron	chr16:13106043-13106110	67	100	0.0412687	0.0412687
sus_scrofa	1:6995763-6997465	1702	aligned	31.4336	75.514	1	0	1	0	426.073	non.da	3_intron	chr6:160992390-160992936	546	100	0.0435092	0.0435092
sus_scrofa	1:7009169-7009456	287	aligned	54.7038	73.8854	1	0	0	0	14.1073	non.da	3_intron	chr6:160973714-160973874	160	100	0.00179375	0.00179375
sus_scrofa	1:7009752-7010527	775	aligned	9.16129	81.6901	1	0	0	0	36.1127	non.da	3_intron	chr9:83318388-83318459	71	100	0.0670986	0.0670986
sus_scrofa	1:7049066-7050043	977	aligned	14.5343	78.169	1	0	1	0	149.763	non.da	1_tss	chr6:160930831-160930975	144	100	0.0999028	0.0999028
sus_scrofa	1:7057172-7058246	1074	aligned	10.5214	73.4513	1	0	0	0	82.4191	non.da	5_intergenic	chr6:160696538-160696653	115	100	0.00370435	0.00370435
sus_scrofa	1:7070647-7070933	286	aligned	21.6783	88.7097	1	0	0	0	19.5418	non.da	3_intron	chr2:87754889-87754951	62	100	0.320774	0.320774
sus_scrofa	1:7100190-7100369	179	not.aligned	NA	NA	NA	NA	NA	NA	14.7955	da	3_intron	NA	NA	NA	NA	NA
sus_scrofa	1:7100528-7100875	347	aligned	61.0951	70.7547	1	0	0	0	20.7009	non.da	4_exon	chr6:160739067-160739280	213	100	0.320493	0.320493
sus_scrofa	1:7104420-7104788	368	aligned	60.8696	71.875	1	0	0	0	18.2109	non.da	3_intron	chr6:160669254-160669478	224	100	0.00661607	0.00661607
sus_scrofa	1:7118341-7118894	553	not.aligned	NA	NA	NA	NA	NA	NA	31.2409	non.da	3_intron	NA	NA	NA	NA	NA
sus_scrofa	1:7127296-7127655	359	aligned	24.7911	75.2809	1	0	0	0	18.2855	da	3_intron	chr5:75056169-75056258	89	100	0.0126404	0.0126404
sus_scrofa	1:7147934-7148586	652	aligned	14.2638	77.4194	1	0	1	0	30.87	non.da	3_intron	chr6:160426206-160426299	93	100	0.0392796	0.0392796
sus_scrofa	1:7169567-7170149	582	aligned	96.5636	72.7758	1	0	1	0	34.6764	non.da	3_intron	chr6:160394422-160395015	593	100	0.0131197	0.0131197
sus_scrofa	1:7212813-7213509	696	aligned	28.0172	64.6154	1	0	1	0	35.2764	non.da	5_intergenic	chr6:160342354-160342551	197	100	0.00305584	0.00305584
sus_scrofa	1:7224676-7224955	279	not.aligned	NA	NA	NA	NA	NA	NA	16.8255	non.da	5_intergenic	NA	NA	NA	NA	NA
sus_scrofa	1:7264456-7265070	614	not.aligned	NA	NA	NA	NA	NA	NA	41.1	non.da	5_intergenic	NA	NA	NA	NA	NA
sus_scrofa	1:7276997-7277482	485	not.aligned	NA	NA	NA	NA	NA	NA	27.1282	non.da	5_intergenic	NA	NA	NA	NA	NA
sus_scrofa	1:7285202-7285949	747	not.aligned	NA	NA	NA	NA	NA	NA	34.89	non.da	5_intergenic	NA	NA	NA	NA	NA
sus_scrofa	1:7302367-7302838	471	not.aligned	NA	NA	NA	NA	NA	NA	22.7336	da	3_intron	NA	NA	NA	NA	NA
sus_scrofa	1:7307694-7307996	302	aligned	24.5033	75.6757	1	0	0	0	24.2318	non.da	3_intron	chr20:15277523-15277597	74	100	0.0881081	0.0881081
sus_scrofa	1:7309650-7310684	1034	aligned	32.882	80.5882	1	0	0	0	72.5464	non.da	4_exon	chr6:160243483-160243823	340	100	0.559279	0.559279
sus_scrofa	1:7346813-7347182	369	aligned	28.4553	71.4286	1	0	0	1	21.1818	non.da	3_intron	chr5:172386084-172386189	105	100	0.0634095	0.0634095
sus_scrofa	1:7361837-7362142	305	not.aligned	NA	NA	NA	NA	NA	NA	22.8745	non.da	3_intron	NA	NA	NA	NA	NA
sus_scrofa	1:7364430-7364873	443	not.aligned	NA	NA	NA	NA	NA	NA	34.3464	non.da	1_tss	NA	NA	NA	NA	NA
sus_scrofa	1:7379246-7379590	344	not.aligned	NA	NA	NA	NA	NA	NA	25.42	non.da	3_intron	NA	NA	NA	NA	NA
sus_scrofa	1:7399514-7399952	438	not.aligned	NA	NA	NA	NA	NA	NA	29.9091	non.da	3_intron	NA	NA	NA	NA	NA
sus_scrofa	1:7404539-7405167	628	not.aligned	NA	NA	NA	NA	NA	NA	51.5445	da	3_intron	NA	NA	NA	NA	NA
sus_scrofa	1:7409549-7410744	1195	not.aligned	NA	NA	NA	NA	NA	NA	209.08	da	3_intron	NA	NA	NA	NA	NA
sus_scrofa	1:7412129-7412734	605	aligned	8.76033	90.566	1	0	0	0	112.275	da	3_intron	chrX:130928217-130928270	53	100	0.207962	0.207962
sus_scrofa	1:7414982-7415517	535	aligned	32.3364	86.7052	1	0	0	0	88.4818	da	4_exon	chr6:160046479-160046652	173	100	0.533104	0.533104
sus_scrofa	1:7418109-7418431	322	aligned	22.6708	78.0822	1	0	0	0	45.4445	da	3_intron	chr20:3062203-3062276	73	100	0.214521	0.214521
sus_scrofa	1:7420081-7420707	626	aligned	28.2748	79.661	1	0	0	0	105.384	da	4_exon	chr6:160044485-160044662	177	100	0.554966	0.554966
sus_scrofa	1:7422757-7423511	754	not.aligned	NA	NA	NA	NA	NA	NA	85.9691	non.da	3_intron	NA	NA	NA	NA	NA
sus_scrofa	1:7431590-7432413	823	aligned	NA	NA	0	0	0	0	98.0864	da	3_intron	chr11:72416740-72417418	678	100	0.134878	0.134878
sus_scrofa	1:7436365-7436672	307	not.aligned	NA	NA	NA	NA	NA	NA	24.6845	non.da	3_intron	NA	NA	NA	NA	NA
sus_scrofa	1:7446315-7447173	858	aligned	14.9184	75	1	0	0	0	230.76	non.da	3_intron	chr6:160006455-160006599	144	100	0.0147986	0.0147986
sus_scrofa	1:7463182-7464723	1541	not.aligned	NA	NA	NA	NA	NA	NA	255.687	non.da	3_intron	NA	NA	NA	NA	NA
sus_scrofa	1:7471532-7473031	1499	aligned	92.9953	74.8207	1	1	1	0	519.885	non.da	1_tss	chr6:159968649-159970090	1441	100	0.134116	0.134116
sus_scrofa	1:7484443-7484829	386	aligned	29.2746	77.8761	1	0	1	0	30.9073	non.da	5_intergenic	chr6:159961802-159961917	115	100	0.00292174	0.00292174
sus_scrofa	1:7504427-7504871	444	aligned	15.7658	77.1429	1	0	0	0	42.8973	da	5_intergenic	chr13:54256842-54256912	70	100	0.00212857	0.00212857
sus_scrofa	1:7507357-7508778	1421	aligned	5.48909	75.641	1	0	0	0	115.301	non.da	5_intergenic	chr3:66076704-66076782	78	100	0.00647436	0.00647436
sus_scrofa	1:7513921-7514481	560	aligned	41.25	71.8615	1	0	1	0	45.8155	non.da	5_intergenic	chr4:153773260-153773493	233	100	0.0690386	0.0690386
sus_scrofa	1:7526979-7527684	705	aligned	8.36879	83.0508	1	0	0	0	32.8173	non.da	2_tts	chrX:141168320-141168379	59	100	0.0174915	0.0174915
sus_scrofa	1:7541928-7543034	1106	aligned	75.3165	72.509	1	0	0	0	60.9727	non.da	5_intergenic	chr6:159888584-159889424	840	100	0.23496	0.23496
sus_scrofa	1:7554068-7555511	1443	aligned	3.9501	82.4561	1	0	0	0	276.413	non.da	5_intergenic	chr4:14813875-14813932	57	100	0.0284737	0.0284737
sus_scrofa	1:7563371-7563964	593	not.aligned	NA	NA	NA	NA	NA	NA	33.7755	non.da	3_intron	NA	NA	NA	NA	NA
sus_scrofa	1:7578511-7579476	965	aligned	23.5233	75.3304	1	0	0	0	47.4164	non.da	1_tss	chr6:159800617-159800844	227	100	0.197339	0.197339
sus_scrofa	1:7580846-7581376	530	not.aligned	NA	NA	NA	NA	NA	NA	23.6218	non.da	2_tts	NA	NA	NA	NA	NA
sus_scrofa	1:7589252-7590634	1382	aligned	15.7742	68.3486	1	0	1	0	1692.41	non.da	1_tss	chr6:159790323-159790557	234	100	0.0993889	0.0993889
sus_scrofa	1:7601070-7601358	288	aligned	19.7917	92.9825	1	0	0	0	18.9727	non.da	2_tts	chr6:159778654-159778711	57	100	0.821895	0.821895
sus_scrofa	1:7612011-7613199	1188	aligned	6.22896	86.4865	1	2	1	0	768.266	non.da	1_tss	chr6:159762081-159762155	74	100	0.603243	0.603243
sus_scrofa	1:7635491-7636537	1046	not.aligned	NA	NA	NA	NA	NA	NA	53.4145	non.da	3_intron	NA	NA	NA	NA	NA
sus_scrofa	1:7644723-7645160	437	not.aligned	NA	NA	NA	NA	NA	NA	22.1882	non.da	1_tss	NA	NA	NA	NA	NA
sus_scrofa	1:7650693-7651993	1300	aligned	37.6154	76.4826	1	0	1	0	978.692	non.da	1_tss	chr6:159727434-159727947	513	100	0.18116	0.18116
sus_scrofa	1:7657171-7658458	1287	aligned	9.09091	75.2137	1	0	0	0	71.4018	non.da	5_intergenic	chr6:159721878-159721995	117	100	0.222709	0.222709
sus_scrofa	1:7668662-7669031	369	not.aligned	NA	NA	NA	NA	NA	NA	15.3645	non.da	5_intergenic	NA	NA	NA	NA	NA
sus_scrofa	1:7679078-7681165	2087	aligned	10.3019	87.4419	1	2	1	1	660.346	non.da	1_tss	chr6:159692647-159692870	223	100	0.749561	0.749561
sus_scrofa	1:7693664-7694148	484	not.aligned	NA	NA	NA	NA	NA	NA	27.5964	da	5_intergenic	NA	NA	NA	NA	NA
sus_scrofa	1:7697238-7697844	606	aligned	18.4818	76.7857	1	0	0	1	38.0309	non.da	5_intergenic	chr6:159654830-159654944	114	100	0.0871053	0.0871053
sus_scrofa	1:7712210-7712597	387	not.aligned	NA	NA	NA	NA	NA	NA	23.9955	non.da	5_intergenic	NA	NA	NA	NA	NA
sus_scrofa	1:7738493-7738819	326	aligned	23.3129	76.3158	1	0	0	0	19.1027	non.da	5_intergenic	chr6:159606367-159606443	76	100	0.0215263	0.0215263
sus_scrofa	1:7747272-7747563	291	aligned	14.0893	95.122	1	0	0	0	17.4845	non.da	5_intergenic	chr4:53482500-53482541	41	100	0.0980488	0.0980488
sus_scrofa	1:7749306-7749617	311	not.aligned	NA	NA	NA	NA	NA	NA	22.7464	non.da	5_intergenic	NA	NA	NA	NA	NA
sus_scrofa	1:7765790-7766221	431	aligned	40.3712	70.1149	1	0	0	0	22.2345	da	5_intergenic	chr7:3067682-3067865	183	100	0.0841913	0.0841913
sus_scrofa	1:7822888-7823305	417	not.aligned	NA	NA	NA	NA	NA	NA	27.7745	non.da	5_intergenic	NA	NA	NA	NA	NA
sus_scrofa	1:7834701-7835093	392	not.aligned	NA	NA	NA	NA	NA	NA	18.6936	non.da	5_intergenic	NA	NA	NA	NA	NA
sus_scrofa	1:7882344-7882895	551	aligned	16.6969	79.3478	1	0	0	0	37.2764	non.da	5_intergenic	chr1:9222832-9222925	93	100	0.119581	0.119581
sus_scrofa	1:7887167-7887791	624	aligned	22.4359	74.2857	1	0	1	0	32.8664	non.da	5_intergenic	chr6:159432150-159432290	140	100	0.0237143	0.0237143
sus_scrofa	1:7911542-7912611	1069	aligned	10.3835	76.5766	1	0	0	1	53.8673	non.da	5_intergenic	chr6:159402293-159402405	112	100	0.00220536	0.00220536
sus_scrofa	1:7930346-7931033	687	aligned	89.6652	70.9416	1	0	1	0	35.8182	non.da	5_intergenic	chr6:159380568-159381194	626	100	0.00796326	0.00796326
sus_scrofa	1:7959680-7959906	226	not.aligned	NA	NA	NA	NA	NA	NA	17.7955	da	5_intergenic	NA	NA	NA	NA	NA
sus_scrofa	1:7966032-7966379	347	not.aligned	NA	NA	NA	NA	NA	NA	22.2182	non.da	5_intergenic	NA	NA	NA	NA	NA
sus_scrofa	1:8001741-8002307	566	aligned	11.1307	79.3651	1	0	0	0	36.2464	non.da	5_intergenic	chr1:100186817-100186880	63	100	0.0107619	0.0107619
sus_scrofa	1:8003269-8003891	622	not.aligned	NA	NA	NA	NA	NA	NA	34.1727	non.da	5_intergenic	NA	NA	NA	NA	NA
sus_scrofa	1:8086255-8086582	327	not.aligned	NA	NA	NA	NA	NA	NA	28.3936	non.da	1_tss	NA	NA	NA	NA	NA
sus_scrofa	1:8098655-8098995	340	aligned	31.1765	79.2453	1	0	0	0	24.3609	non.da	5_intergenic	chr6:159176908-159177015	107	100	0.0529252	0.0529252
sus_scrofa	1:8100712-8101198	486	aligned	82.0988	66.6667	1	0	1	0	47.5482	da	5_intergenic	chr6:159174418-159174822	404	100	0.0505297	0.0505297
sus_scrofa	1:8106804-8107956	1152	aligned	11.1111	88.2812	1	1	1	0	236.245	non.da	5_intergenic	chr6:159169336-159169700	364	100	0.241772	0.241772
sus_scrofa	1:8121378-8121882	504	not.aligned	NA	NA	NA	NA	NA	NA	30.6	non.da	5_intergenic	NA	NA	NA	NA	NA
sus_scrofa	1:8133937-8134255	318	not.aligned	NA	NA	NA	NA	NA	NA	35.2009	non.da	5_intergenic	NA	NA	NA	NA	NA
sus_scrofa	1:8135631-8136181	550	aligned	40.1818	75.1131	1	2	1	1	47.5082	non.da	5_intergenic	chr6:159134524-159135171	647	100	0.0297774	0.0297774
sus_scrofa	1:8151007-8151985	978	aligned	5.52147	85.1852	1	0	0	0	90.4427	non.da	5_intergenic	chr17:30227457-30227511	54	100	0.00890741	0.00890741
sus_scrofa	1:8157444-8158226	782	aligned	36.1893	75.265	1	0	1	0	135.28	non.da	5_intergenic	chr6:159102519-159102812	293	100	0.0274539	0.0274539
sus_scrofa	1:8160156-8162221	2065	aligned	10.7506	76.1261	1	0	1	1	296.812	non.da	5_intergenic	chr6:159099932-159100163	231	100	0.00183117	0.00183117
sus_scrofa	1:8166480-8167091	611	not.aligned	NA	NA	NA	NA	NA	NA	80.4873	non.da	5_intergenic	NA	NA	NA	NA	NA
sus_scrofa	1:8171710-8173219	1509	aligned	16.1696	75.4098	1	0	0	0	104.455	non.da	3_intron	chr6:159086070-159086317	247	100	0.0370567	0.0370567
sus_scrofa	1:8176201-8178718	2517	aligned	7.54867	82.6316	1	1	1	0	211.178	non.da	1_tss	chr6:159077295-159077695	400	100	0.239348	0.239348
sus_scrofa	1:8193931-8195270	1339	aligned	4.10754	87.2727	1	0	0	0	165.147	non.da	5_intergenic	chr6:159058584-159058639	55	100	0.011	0.011
sus_scrofa	1:8208748-8209717	969	aligned	92.1569	79.2833	1	2	1	0	332.562	da	1_tss	chr6:159044424-159045524	1100	100	0.214985	0.214985
sus_scrofa	1:8210930-8212274	1344	aligned	19.3452	77.6923	1	0	0	0	440.513	non.da	4_exon	chr6:159042991-159043264	273	100	0.0026337	0.0026337
sus_scrofa	1:8217560-8218151	591	aligned	66.6667	64.9746	1	0	1	0	57.5182	non.da	2_tts	chr6:159035627-159036024	397	100	0.247537	0.247537
sus_scrofa	1:8221296-8221639	343	not.aligned	NA	NA	NA	NA	NA	NA	35.97	non.da	5_intergenic	NA	NA	NA	NA	NA
sus_scrofa	1:8222073-8222520	447	not.aligned	NA	NA	NA	NA	NA	NA	36.8282	non.da	5_intergenic	NA	NA	NA	NA	NA
sus_scrofa	1:8232063-8232350	287	not.aligned	NA	NA	NA	NA	NA	NA	17.1618	non.da	5_intergenic	NA	NA	NA	NA	NA
sus_scrofa	1:8243516-8244556	1040	aligned	35	71.4286	1	0	1	0	590.758	non.da	1_tss	chr6:159000006-159000389	383	100	0.0449974	0.0449974
sus_scrofa	1:8266807-8268446	1639	aligned	20.8054	70.9677	1	0	0	0	181.881	da	5_intergenic	chr6:158975173-158975515	342	100	0.0130673	0.0130673
sus_scrofa	1:8272162-8272517	355	aligned	39.1549	81.295	1	0	1	0	23.5364	non.da	5_intergenic	chr6:158972399-158972539	140	100	0.0504143	0.0504143
sus_scrofa	1:8287746-8289019	1273	aligned	35.0353	68.8341	1	0	0	0	50.2909	non.da	5_intergenic	chr14:99849003-99849486	483	100	0.0702008	0.0702008
sus_scrofa	1:8291953-8292835	882	aligned	11.1111	73.4694	1	0	0	0	64.8009	non.da	5_intergenic	chr6:158956664-158956763	99	100	0.0414343	0.0414343
sus_scrofa	1:8317683-8318271	588	aligned	51.3605	63.5762	1	0	0	0	40.0436	da	5_intergenic	chr11:69608654-69608961	307	100	0.0227296	0.0227296
sus_scrofa	1:8347765-8349089	1324	aligned	25.3776	75.8929	1	0	1	0	803.81	non.da	5_intergenic	chr6:158870153-158870498	345	100	0.0234957	0.0234957
sus_scrofa	1:8362594-8363777	1183	aligned	42.9417	79.5276	1	0	1	1	327.272	non.da	5_intergenic	chr6:158853356-158853873	517	100	0.226371	0.226371
sus_scrofa	1:8365265-8366171	906	aligned	96.3576	80.0687	1	2	1	1	176.035	da	5_intergenic	chr6:158850028-158850914	886	100	0.225418	0.225418
sus_scrofa	1:8375361-8376491	1130	aligned	10.354	70.9402	1	0	0	0	203.796	non.da	5_intergenic	chr18:7305961-7306081	120	100	0.06035	0.06035
sus_scrofa	1:8384938-8385796	858	aligned	17.5991	79.4702	1	0	0	0	41.3373	non.da	5_intergenic	chr6:158837907-158838067	160	100	0.003225	0.003225
sus_scrofa	1:8386062-8386630	568	not.aligned	NA	NA	NA	NA	NA	NA	36.77	non.da	5_intergenic	NA	NA	NA	NA	NA
sus_scrofa	1:8402966-8405038	2072	aligned	16.0714	71.1712	1	0	1	0	610.696	non.da	1_tss	chr6:158818815-158819151	336	100	0.0499881	0.0499881
sus_scrofa	1:8412741-8413258	517	not.aligned	NA	NA	NA	NA	NA	NA	45.6364	da	3_intron	NA	NA	NA	NA	NA
sus_scrofa	1:8417167-8417741	574	aligned	40.0697	80	1	1	1	0	68.8236	non.da	3_intron	chr6:158803692-158803937	245	100	0.22618	0.22618
sus_scrofa	1:8419183-8420179	996	not.aligned	NA	NA	NA	NA	NA	NA	82.85	da	3_intron	NA	NA	NA	NA	NA
sus_scrofa	1:8426857-8427603	746	not.aligned	NA	NA	NA	NA	NA	NA	57.4073	da	3_intron	NA	NA	NA	NA	NA
sus_scrofa	1:8429886-8430271	385	not.aligned	NA	NA	NA	NA	NA	NA	29.12	non.da	3_intron	NA	NA	NA	NA	NA
sus_scrofa	1:8446642-8447650	1008	aligned	14.7817	77.8523	1	0	1	0	164.046	non.da	3_intron	chr6:158772951-158773100	149	100	0.432423	0.432423
sus_scrofa	1:8453870-8455040	1170	aligned	49.4017	78.2007	1	0	1	0	96.2945	da	2_tts	chr6:158763289-158763868	579	100	0.333209	0.333209
sus_scrofa	1:8461183-8461559	376	not.aligned	NA	NA	NA	NA	NA	NA	28.0645	non.da	3_intron	NA	NA	NA	NA	NA
sus_scrofa	1:8478374-8478720	346	not.aligned	NA	NA	NA	NA	NA	NA	23.4564	da	3_intron	NA	NA	NA	NA	NA
sus_scrofa	1:8478923-8479512	589	not.aligned	NA	NA	NA	NA	NA	NA	35.1009	non.da	3_intron	NA	NA	NA	NA	NA
sus_scrofa	1:8490435-8490684	249	aligned	54.6185	76.4706	1	0	0	0	17.2927	da	3_intron	chr6:158713061-158713200	139	100	0.0261799	0.0261799
sus_scrofa	1:8495606-8496852	1246	aligned	5.85875	76.7123	1	0	0	0	99.1564	non.da	3_intron	chr21:31482096-31482169	73	100	0.0020274	0.0020274
sus_scrofa	1:8509173-8509534	361	aligned	17.4515	88.8889	1	0	1	0	18.2182	non.da	3_intron	chr6:158692588-158692651	63	100	0.000222222	0.000222222
sus_scrofa	1:8509951-8510425	474	aligned	25.9494	78.8618	1	1	1	0	28.2709	non.da	3_intron	chr6:158691407-158691577	170	100	0.0752412	0.0752412
sus_scrofa	1:8513314-8514257	943	aligned	42.3118	63.9098	1	0	0	0	55.3727	non.da	3_intron	chr6:158687944-158688351	407	100	0.0383563	0.0383563
sus_scrofa	1:8519349-8519916	567	aligned	50.4409	71.6783	1	0	1	0	31.2509	non.da	3_intron	chr6:158679473-158679773	300	100	0.00440667	0.00440667
sus_scrofa	1:8538494-8539459	965	aligned	15.6477	77.4834	1	1	1	0	67.9745	non.da	5_intergenic	chr6:158661068-158661359	291	100	0.0158179	0.0158179
sus_scrofa	1:8543692-8544296	604	aligned	19.702	76.4706	1	0	0	1	102.088	da	5_intergenic	chr6:158653549-158653669	120	100	0.11245	0.11245
sus_scrofa	1:8546084-8547037	953	aligned	4.617	97.7273	1	0	0	0	206.205	da	5_intergenic	chr6:158650334-158650378	44	100	0.145977	0.145977
sus_scrofa	1:8554680-8556673	1993	aligned	4.61616	72.8261	1	0	0	0	875.845	non.da	1_tss	chr6:158646014-158646106	92	100	0.00795652	0.00795652
sus_scrofa	1:8588703-8589020	317	not.aligned	NA	NA	NA	NA	NA	NA	21.0873	non.da	3_intron	NA	NA	NA	NA	NA
sus_scrofa	1:8609327-8610318	991	aligned	13.0172	74.4186	1	0	1	0	275.18	non.da	3_intron	chr6:158560780-158560920	140	100	0.285986	0.285986
sus_scrofa	1:8620286-8620671	385	aligned	77.4026	69.7987	1	1	0	0	44.1455	da	3_intron	chr6:10588933-10589266	333	100	0.007997	0.007997
sus_scrofa	1:8620996-8622580	1584	aligned	3.47222	87.2727	1	0	0	0	110.106	non.da	3_intron	chr22:48584500-48584555	55	100	0.0317091	0.0317091
sus_scrofa	1:8666158-8666465	307	not.aligned	NA	NA	NA	NA	NA	NA	20.4173	non.da	4_exon	NA	NA	NA	NA	NA
sus_scrofa	1:8675546-8676120	574	aligned	30.4878	66.8571	1	0	0	0	29.4136	non.da	3_intron	chr6:7669063-7669238	175	100	0.0137486	0.0137486
sus_scrofa	1:8676412-8676752	340	aligned	40.5882	70.2899	1	0	0	0	20.2545	non.da	3_intron	chr7:117655249-117655388	139	100	0.0367842	0.0367842
sus_scrofa	1:8678762-8679440	678	not.aligned	NA	NA	NA	NA	NA	NA	37.0318	non.da	3_intron	NA	NA	NA	NA	NA
sus_scrofa	1:8686168-8686529	361	not.aligned	NA	NA	NA	NA	NA	NA	22.2291	non.da	3_intron	NA	NA	NA	NA	NA
sus_scrofa	1:8692573-8693034	461	not.aligned	NA	NA	NA	NA	NA	NA	25.6273	non.da	3_intron	NA	NA	NA	NA	NA
sus_scrofa	1:8696070-8696498	428	aligned	40.8879	88.5714	1	1	0	0	29.8655	non.da	4_exon	chr6:158452100-158452275	175	100	0.788531	0.788531
sus_scrofa	1:8704678-8705003	325	aligned	63.0769	69.2683	1	0	0	0	21.81	non.da	3_intron	chr21:34763287-34763503	216	100	0.00727778	0.00727778
sus_scrofa	1:8717383-8718518	1135	not.aligned	NA	NA	NA	NA	NA	NA	60.9873	non.da	3_intron	NA	NA	NA	NA	NA
sus_scrofa	1:8734807-8735707	900	aligned	26.6667	71.6667	1	0	0	0	54.1518	non.da	3_intron	chr6:158418782-158419054	272	100	0.0228346	0.0228346
sus_scrofa	1:8766886-8767181	295	aligned	28.4746	76.1905	1	0	1	0	16.2955	non.da	1_tss	chr1:247448137-247448221	84	100	0.165607	0.165607
sus_scrofa	1:8767768-8768408	640	aligned	20	82.0312	1	0	0	0	33.9036	da	2_tts	chr6:158384587-158384722	135	100	0.0601926	0.0601926
sus_scrofa	1:8775165-8775611	446	aligned	23.5426	72.381	1	0	0	0	27.7736	da	3_intron	chr16:75066882-75066987	105	100	0.00869524	0.00869524
sus_scrofa	1:8785994-8786376	382	aligned	20.1571	76.6234	1	0	0	0	50.1109	non.da	3_intron	chr6:158362639-158362716	77	100	0.148052	0.148052
sus_scrofa	1:8788497-8789802	1305	aligned	27.1264	70.339	1	0	0	0	151.669	da	3_intron	chr6:158361077-158361447	370	100	0.00731081	0.00731081
sus_scrofa	1:8814040-8814346	306	not.aligned	NA	NA	NA	NA	NA	NA	24.7373	non.da	3_intron	NA	NA	NA	NA	NA
sus_scrofa	1:8822474-8822760	286	not.aligned	NA	NA	NA	NA	NA	NA	18.9909	non.da	1_tss	NA	NA	NA	NA	NA
sus_scrofa	1:8826273-8826658	385	aligned	41.039	66.4557	1	0	0	0	20.2982	non.da	5_intergenic	chr1:70240387-70240545	158	100	0.0327722	0.0327722
sus_scrofa	1:8845379-8846824	1445	aligned	26.5744	74.4792	1	0	1	0	70.1782	non.da	5_intergenic	chr6:158284486-158284896	410	100	0.0519732	0.0519732
sus_scrofa	1:8854800-8855002	202	not.aligned	NA	NA	NA	NA	NA	NA	16.2036	non.da	5_intergenic	NA	NA	NA	NA	NA
sus_scrofa	1:8867822-8869170	1348	aligned	4.74777	79.6875	1	0	0	0	133.166	non.da	5_intergenic	chr22:20414838-20414902	64	100	0.0886562	0.0886562
sus_scrofa	1:8879097-8879405	308	aligned	55.8442	77.3256	1	0	0	0	17.1509	non.da	5_intergenic	chr6:158251785-158251957	172	100	0.0551977	0.0551977
sus_scrofa	1:8890650-8890973	323	aligned	95.356	80.1948	1	1	1	0	56.3245	non.da	5_intergenic	chr6:158232733-158233166	433	100	0.268746	0.268746
sus_scrofa	1:8891079-8892209	1130	aligned	8.31858	74.4681	1	0	1	0	494.031	non.da	5_intergenic	chr6:158232513-158232608	95	100	0.0236526	0.0236526
sus_scrofa	1:8934714-8935903	1189	aligned	83.9361	69.7395	1	0	1	0	826.803	non.da	1_tss	chr6:158167569-158168603	1034	100	0.0438907	0.0438907
sus_scrofa	1:8947346-8948139	793	not.aligned	NA	NA	NA	NA	NA	NA	33.3645	non.da	3_intron	NA	NA	NA	NA	NA
sus_scrofa	1:8971191-8971485	294	not.aligned	NA	NA	NA	NA	NA	NA	16.6418	non.da	3_intron	NA	NA	NA	NA	NA
sus_scrofa	1:9037080-9038790	1710	aligned	19.5906	65.6716	1	0	0	0	115.275	non.da	4_exon	chr6:158073537-158073878	341	100	0.00325513	0.00325513
sus_scrofa	1:9044904-9045448	544	aligned	53.8603	83.2765	1	0	0	0	38.0509	non.da	4_exon	chr6:158064700-158064993	293	100	0.702567	0.702567
sus_scrofa	1:9054513-9054878	365	not.aligned	NA	NA	NA	NA	NA	NA	20.8255	non.da	3_intron	NA	NA	NA	NA	NA
sus_scrofa	1:9065552-9066066	514	not.aligned	NA	NA	NA	NA	NA	NA	34.5645	non.da	3_intron	NA	NA	NA	NA	NA
sus_scrofa	1:9076701-9077503	802	aligned	14.4638	80.1724	1	0	1	0	75.62	non.da	3_intron	chr6:158026634-158026750	116	100	0.232379	0.232379
sus_scrofa	1:9091694-9092079	385	aligned	95.5844	70.6522	1	0	1	0	42.3845	da	3_intron	chr6:158003063-158003438	375	100	0.0710507	0.0710507
sus_scrofa	1:9093269-9093680	411	aligned	29.6837	74.5902	1	0	0	0	31.6436	non.da	3_intron	chr6:158001792-158001915	123	100	0.000723577	0.000723577
sus_scrofa	1:9103358-9103787	429	not.aligned	NA	NA	NA	NA	NA	NA	34.6436	non.da	3_intron	NA	NA	NA	NA	NA
sus_scrofa	1:9111926-9112553	627	aligned	50.5582	65.6151	1	0	0	0	41.98	non.da	5_intergenic	chr6:157974228-157974553	325	100	0.00347692	0.00347692
sus_scrofa	1:9127701-9128408	707	aligned	12.8713	75.8242	1	0	0	0	53.4718	non.da	5_intergenic	chr22:48459435-48459526	91	100	0.0166484	0.0166484
sus_scrofa	1:9130813-9131158	345	not.aligned	NA	NA	NA	NA	NA	NA	48.2264	non.da	2_tts	NA	NA	NA	NA	NA
sus_scrofa	1:9141807-9142319	512	not.aligned	NA	NA	NA	NA	NA	NA	23.88	non.da	3_intron	NA	NA	NA	NA	NA
sus_scrofa	1:9150489-9150787	298	aligned	78.1879	78.5408	1	1	0	0	18.5091	non.da	4_exon	chr6:157926972-157927521	549	100	0.18204	0.18204
sus_scrofa	1:9155079-9155594	515	not.aligned	NA	NA	NA	NA	NA	NA	22.8855	non.da	3_intron	NA	NA	NA	NA	NA
sus_scrofa	1:9177654-9178149	495	aligned	21.8182	77.7778	1	0	0	1	26.83	non.da	3_intron	chr6:157886244-157886353	109	100	0.0434312	0.0434312
sus_scrofa	1:9190810-9192143	1333	aligned	37.2093	73.1855	1	0	0	0	91.8591	non.da	1_tss	chr6:157874969-157875485	516	100	0.259426	0.259426
sus_scrofa	1:9197089-9198209	1120	aligned	18.5714	75.4808	1	0	0	1	55.8055	non.da	3_intron	chr6:157864395-157864605	210	100	0.0229381	0.0229381
sus_scrofa	1:9207166-9207442	276	not.aligned	NA	NA	NA	NA	NA	NA	21.8091	da	3_intron	NA	NA	NA	NA	NA
sus_scrofa	1:9208814-9210105	1291	aligned	11.9287	67.5325	1	0	0	0	59.2636	non.da	1_tss	chr7:144851178-144851332	154	100	0.0109026	0.0109026
sus_scrofa	1:9226117-9226762	645	not.aligned	NA	NA	NA	NA	NA	NA	36.6164	non.da	3_intron	NA	NA	NA	NA	NA
sus_scrofa	1:9237530-9238007	477	aligned	30.3983	75.8621	1	0	1	0	32.7455	da	1_tss	chr6:157824146-157824291	145	100	0.0845793	0.0845793
sus_scrofa	1:9239029-9239503	474	aligned	30.3797	82.6389	1	2	1	0	65.7691	non.da	1_tss	chr6:157822984-157823469	485	100	0.0552557	0.0552557
sus_scrofa	1:9249287-9249878	591	not.aligned	NA	NA	NA	NA	NA	NA	26.9745	non.da	5_intergenic	NA	NA	NA	NA	NA
sus_scrofa	1:9255045-9255403	358	aligned	81.0056	71.0345	1	0	0	0	29.0745	non.da	5_intergenic	chr6:157812278-157812572	294	100	0.0336803	0.0336803
sus_scrofa	1:9257202-9258233	1031	aligned	48.3026	78.1124	1	0	0	0	53.1518	non.da	5_intergenic	chr6:157806411-157806952	541	100	0.0885878	0.0885878
sus_scrofa	1:9279371-9279812	441	aligned	72.7891	70.0935	1	0	0	0	19.4455	non.da	5_intergenic	chr13:59554829-59555167	338	100	0.0667751	0.0667751
sus_scrofa	1:9287361-9288937	1576	aligned	88.6421	73.801	1	2	1	1	168.269	non.da	5_intergenic	chr6:157763541-157764982	1441	100	0.0941166	0.0941166
sus_scrofa	1:9294130-9294941	811	aligned	6.41184	88.4615	1	0	0	0	59.6518	non.da	5_intergenic	chr10:129027379-129027431	52	100	0.0772308	0.0772308
sus_scrofa	1:9297586-9297887	301	aligned	54.1528	79.1411	1	1	0	0	16.1709	non.da	5_intergenic	chr6:157749319-157749485	166	100	0.0252711	0.0252711
sus_scrofa	1:9310764-9311773	1009	aligned	33.4985	71.3018	1	0	0	0	58.3182	da	5_intergenic	chr6:157740223-157740563	340	100	0.00102647	0.00102647
sus_scrofa	1:9324702-9325504	802	not.aligned	NA	NA	NA	NA	NA	NA	58.6664	non.da	5_intergenic	NA	NA	NA	NA	NA
sus_scrofa	1:9342094-9342667	573	aligned	16.4049	75.5319	1	0	0	0	35.6464	non.da	5_intergenic	chr6:157684576-157684670	94	100	0.221713	0.221713
sus_scrofa	1:9357030-9357724	694	aligned	44.2363	71.987	1	0	1	0	46.8945	non.da	3_intron	chr6:157667294-157667612	318	100	0.0855094	0.0855094
sus_scrofa	1:9377431-9377746	315	aligned	31.1111	75.5102	1	1	0	0	20.0527	non.da	3_intron	chr6:157644095-157644370	275	100	0.00144	0.00144
sus_scrofa	1:9396596-9396919	323	aligned	26.6254	72.093	1	0	0	0	18.6064	non.da	3_intron	chr6:157624431-157624517	86	100	0.0236628	0.0236628
sus_scrofa	1:9406213-9406781	568	aligned	69.1901	74.0458	1	0	0	0	63.4018	non.da	3_intron	chr6:157611664-157612067	403	100	0.0418635	0.0418635
sus_scrofa	1:9410774-9411921	1147	aligned	59.1107	68.1416	1	0	0	0	90.2909	da	3_intron	chr6:157606564-157607277	713	100	0.00599158	0.00599158
sus_scrofa	1:9418953-9419241	288	aligned	91.3194	73.384	1	0	1	0	21.7373	non.da	3_intron	chr6:157597632-157597902	270	100	0.0339333	0.0339333
sus_scrofa	1:9428997-9429324	327	aligned	96.3303	77.1429	1	0	1	0	28.0182	non.da	3_intron	chr6:157575227-157575559	332	100	0.0172229	0.0172229
sus_scrofa	1:9463293-9463755	462	aligned	29.6537	73.7226	1	0	0	0	22.2209	non.da	3_intron	chr6:157540375-157540513	138	100	0.0128696	0.0128696
sus_scrofa	1:9473082-9473797	715	not.aligned	NA	NA	NA	NA	NA	NA	39.2227	non.da	3_intron	NA	NA	NA	NA	NA
sus_scrofa	1:9479474-9479809	335	aligned	65.6716	72.2727	1	0	0	0	19.7891	non.da	3_intron	chr6:157525464-157525700	236	100	0.00411864	0.00411864
sus_scrofa	1:9487610-9488488	878	aligned	79.1572	65.6115	1	0	1	0	42.3782	non.da	3_intron	chr6:157514432-157515167	735	100	0.00705714	0.00705714
sus_scrofa	1:9495638-9496714	1076	aligned	18.3086	63.4518	1	0	0	0	118.356	non.da	3_intron	chr20:49797437-49797636	199	100	0.0931457	0.0931457
sus_scrofa	1:9501611-9503924	2313	aligned	26.805	71.7742	1	0	0	0	450.281	non.da	3_intron	chr6:157497127-157497785	658	100	0.0175897	0.0175897
sus_scrofa	1:9508614-9510532	1918	aligned	12.8259	74.7967	1	0	0	0	174.574	non.da	3_intron	chr6:157492994-157493242	248	100	0.0659677	0.0659677
sus_scrofa	1:9510852-9511573	721	not.aligned	NA	NA	NA	NA	NA	NA	71.5018	non.da	3_intron	NA	NA	NA	NA	NA
sus_scrofa	1:9517562-9518092	530	aligned	24.5283	71.5385	1	0	0	0	33.5755	da	3_intron	chr6:157487591-157487722	131	100	0.00078626	0.00078626
sus_scrofa	1:9524886-9525971	1085	aligned	8.66359	79.7872	1	0	0	0	98.0455	non.da	3_intron	chr6:157481875-157481969	94	100	0.0148723	0.0148723
sus_scrofa	1:9530239-9532838	2599	aligned	26.9719	69.3295	1	0	0	0	213.335	non.da	3_intron	chr6:157470669-157471396	727	100	0.0172215	0.0172215
sus_scrofa	1:9542859-9543509	650	aligned	88.9231	77.6817	1	0	0	0	36.5809	non.da	3_intron	chr6:157455568-157456168	600	100	0.16709	0.16709
sus_scrofa	1:9549307-9550919	1612	aligned	23.4491	71.4286	1	0	0	1	80.9236	non.da	3_intron	chr6:157449709-157450093	384	100	0.00420052	0.00420052
sus_scrofa	1:9567995-9568417	422	aligned	52.8436	64.574	1	0	0	1	27.6555	non.da	3_intron	chr6:157436276-157436504	228	100	0.0310877	0.0310877
sus_scrofa	1:9572875-9573220	345	aligned	27.5362	70.5263	1	0	0	0	21.9327	da	3_intron	chr8:64914839-64914934	95	100	0.00697895	0.00697895
sus_scrofa	1:9582195-9582978	783	aligned	52.235	73.3496	1	0	0	0	44.1773	non.da	3_intron	chr6:157417982-157418404	422	100	0.00409242	0.00409242
sus_scrofa	1:9583838-9584300	462	not.aligned	NA	NA	NA	NA	NA	NA	30.1355	non.da	3_intron	NA	NA	NA	NA	NA
sus_scrofa	1:9588268-9588582	314	not.aligned	NA	NA	NA	NA	NA	NA	19.8527	non.da	3_intron	NA	NA	NA	NA	NA
sus_scrofa	1:9620416-9621928	1512	aligned	56.4153	74.4431	1	0	1	0	597.493	non.da	1_tss	chr6:157380357-157381230	873	100	0.0791386	0.0791386
sus_scrofa	1:9646318-9646693	375	aligned	96.5333	75.9669	1	0	0	1	21.5864	non.da	5_intergenic	chr6:157346134-157346515	381	100	0.0165302	0.0165302
sus_scrofa	1:9667233-9668352	1119	aligned	65.773	73.913	1	2	1	0	259.753	non.da	1_tss	chr6:157323300-157324091	791	100	0.086818	0.086818
sus_scrofa	1:9675470-9677418	1948	aligned	7.13552	80.5755	1	0	0	0	84.8255	non.da	3_intron	chr6:157315627-157315769	142	100	0.293331	0.293331
sus_scrofa	1:9683087-9683692	605	not.aligned	NA	NA	NA	NA	NA	NA	36.9273	non.da	3_intron	NA	NA	NA	NA	NA
sus_scrofa	1:9724335-9724828	493	aligned	38.3367	84.6561	1	0	0	0	31.0309	non.da	5_intergenic	chr6:157286563-157286753	190	100	0.199863	0.199863
sus_scrofa	1:9730100-9731347	1247	not.aligned	NA	NA	NA	NA	NA	NA	174.898	non.da	5_intergenic	NA	NA	NA	NA	NA
sus_scrofa	1:9737087-9737943	856	aligned	27.1028	64.6552	1	0	0	0	64.3909	non.da	5_intergenic	chr20:63115168-63115407	239	100	0.00197908	0.00197908
sus_scrofa	1:9747672-9747951	279	not.aligned	NA	NA	NA	NA	NA	NA	19.5718	non.da	5_intergenic	NA	NA	NA	NA	NA
sus_scrofa	1:9750353-9750711	358	not.aligned	NA	NA	NA	NA	NA	NA	23.8064	non.da	5_intergenic	NA	NA	NA	NA	NA
sus_scrofa	1:9770539-9770989	450	not.aligned	NA	NA	NA	NA	NA	NA	33.9745	non.da	5_intergenic	NA	NA	NA	NA	NA
sus_scrofa	1:9778260-9778557	297	not.aligned	NA	NA	NA	NA	NA	NA	25.7482	non.da	5_intergenic	NA	NA	NA	NA	NA
sus_scrofa	1:9783513-9783932	419	not.aligned	NA	NA	NA	NA	NA	NA	29.8364	non.da	5_intergenic	NA	NA	NA	NA	NA
sus_scrofa	1:9791103-9791442	339	aligned	98.5251	81.4371	1	0	0	0	24.5718	non.da	2_tts	chr6:157209443-157209782	339	100	0.27733	0.27733
sus_scrofa	1:9799823-9800257	434	aligned	100	88.7097	1	3	1	0	33.2782	non.da	4_exon	chr6:157200552-157201427	875	100	0.682587	0.682587
sus_scrofa	1:9809845-9810162	317	not.aligned	NA	NA	NA	NA	NA	NA	18.2936	non.da	3_intron	NA	NA	NA	NA	NA
sus_scrofa	1:9817221-9817535	314	aligned	72.6115	77.6316	1	0	0	0	60.7509	da	4_exon	chr1:26771116-26771347	231	100	0.912818	0.912818
sus_scrofa	1:9817878-9818163	285	not.aligned	NA	NA	NA	NA	NA	NA	25.2091	non.da	3_intron	NA	NA	NA	NA	NA
sus_scrofa	1:9818497-9819710	1213	aligned	7.83182	71.5789	1	0	0	0	75.5836	non.da	3_intron	chr7:136299552-136299647	95	100	0.0114316	0.0114316
sus_scrofa	1:9847529-9848221	692	not.aligned	NA	NA	NA	NA	NA	NA	41.9827	non.da	3_intron	NA	NA	NA	NA	NA
sus_scrofa	1:9861467-9861829	362	aligned	58.011	70	1	1	0	0	23.74	non.da	3_intron	chr6:157145817-157146038	221	100	0.00608145	0.00608145
sus_scrofa	1:9862731-9863059	328	aligned	62.8049	80.5825	1	0	0	0	22.0536	non.da	3_intron	chr6:157144372-157144579	207	100	0.255604	0.255604
sus_scrofa	1:9866725-9867904	1179	aligned	12.7226	74	1	0	0	0	92.3145	non.da	3_intron	chr6:157140845-157140995	150	100	0.0002	0.0002
sus_scrofa	1:9873860-9874554	694	not.aligned	NA	NA	NA	NA	NA	NA	43.4927	non.da	3_intron	NA	NA	NA	NA	NA
sus_scrofa	1:9876354-9876669	315	not.aligned	NA	NA	NA	NA	NA	NA	16.1236	non.da	3_intron	NA	NA	NA	NA	NA
sus_scrofa	1:9887328-9887618	290	not.aligned	NA	NA	NA	NA	NA	NA	15.8445	non.da	3_intron	NA	NA	NA	NA	NA
sus_scrofa	1:9924678-9925024	346	not.aligned	NA	NA	NA	NA	NA	NA	22.8091	non.da	1_tss	NA	NA	NA	NA	NA
sus_scrofa	1:9930421-9930822	401	aligned	96.01	69.3506	1	0	0	0	21.5336	non.da	3_intron	chr6:157078306-157078698	392	100	0.0213342	0.0213342
sus_scrofa	1:9957479-9957782	303	aligned	NA	NA	0	0	0	0	20.3891	non.da	3_intron	chr16:55217463-55217684	221	100	0.0120905	0.0120905
sus_scrofa	1:9965802-9966172	370	aligned	74.8649	81.9495	1	0	1	0	24.8255	non.da	3_intron	chr6:157045978-157046257	279	100	0.188993	0.188993
sus_scrofa	1:9977732-9978465	733	aligned	78.5812	76.3889	1	0	1	0	40.6791	non.da	3_intron	chr6:157034597-157035185	588	100	0.0759082	0.0759082
sus_scrofa	1:9982721-9983599	878	aligned	14.3508	75.3968	1	0	0	0	42.8909	non.da	3_intron	chr6:157030577-157030706	129	100	0.0167597	0.0167597
sus_scrofa	1:9986618-9987731	1113	aligned	17.4304	76.2887	1	0	0	0	122.299	da	3_intron	chr6:157027139-157027339	200	100	0.003985	0.003985
sus_scrofa	1:9992736-9994226	1490	not.aligned	NA	NA	NA	NA	NA	NA	1020.29	non.da	3_intron	NA	NA	NA	NA	NA
sus_scrofa	1:10000288-10000691	403	aligned	47.1464	81.0526	1	0	0	0	22.8773	non.da	3_intron	chr6:157013794-157013985	191	100	0.103712	0.103712
sus_scrofa	1:10014477-10014868	391	aligned	51.6624	79.703	1	2	0	0	22.3845	non.da	3_intron	chr6:156995216-156996055	839	100	0.0124529	0.0124529
sus_scrofa	1:10026389-10026592	203	not.aligned	NA	NA	NA	NA	NA	NA	16.1982	da	3_intron	NA	NA	NA	NA	NA
sus_scrofa	1:10029237-10030050	813	aligned	36.7774	82.2742	1	0	0	0	67.3264	non.da	3_intron	chr6:156979245-156979548	303	100	0.444119	0.444119
sus_scrofa	1:10038899-10040511	1612	aligned	92.4318	73.2886	1	0	0	0	89.9891	non.da	3_intron	chr6:156967288-156968825	1537	100	0.0633982	0.0633982
sus_scrofa	1:10048240-10049555	1315	aligned	96.2738	76.2243	1	0	0	0	88.3345	non.da	3_intron	chr6:156957402-156958714	1312	100	0.0581936	0.0581936
sus_scrofa	1:10053744-10054498	754	aligned	93.2361	93.5989	1	1	1	0	38.17	non.da	3_intron	chr6:156953275-156953979	704	100	0.63408	0.63408
sus_scrofa	1:10054890-10055233	343	aligned	70.8455	75.7202	1	0	0	0	20.6982	non.da	3_intron	chr6:156952566-156952815	249	100	0.00518072	0.00518072
sus_scrofa	1:10060132-10061952	1820	aligned	37.5824	75.1462	1	0	0	0	85.1055	non.da	3_intron	chr6:156946415-156947129	714	100	0.0315602	0.0315602
sus_scrofa	1:10069880-10070442	562	aligned	13.5231	75	1	0	0	0	23.9	non.da	1_tss	chr6:156936450-156936526	76	100	0.0980789	0.0980789
sus_scrofa	1:10073374-10073770	396	not.aligned	NA	NA	NA	NA	NA	NA	19.2409	non.da	3_intron	NA	NA	NA	NA	NA
sus_scrofa	1:10087027-10087347	320	aligned	19.6875	85.7143	1	0	0	0	21.3682	non.da	3_intron	chr6:156917515-156917578	63	100	0.0166349	0.0166349
sus_scrofa	1:10097824-10098506	682	aligned	60.7038	84.058	1	0	0	0	25.1973	non.da	3_intron	chr6:156902789-156903207	418	100	0.3234	0.3234
sus_scrofa	1:10099015-10099533	518	aligned	99.6139	81.9767	1	1	0	0	24.5455	non.da	4_exon	chr6:156901348-156901914	566	100	0.307514	0.307514
sus_scrofa	1:10106646-10107417	771	aligned	21.4008	76.3636	1	0	0	0	48.1491	non.da	3_intron	chr6:156890523-156890695	172	100	0.00803488	0.00803488
sus_scrofa	1:10118615-10119036	421	not.aligned	NA	NA	NA	NA	NA	NA	27.2082	non.da	3_intron	NA	NA	NA	NA	NA
sus_scrofa	1:10133551-10133827	276	aligned	42.029	74.1379	1	0	0	0	17.1736	non.da	3_intron	chr6:156867101-156867217	116	100	0.00177586	0.00177586
sus_scrofa	1:10142465-10144011	1546	aligned	46.1837	73.9496	1	0	0	0	64.3627	non.da	3_intron	chr6:156856728-156857469	741	100	0.0266667	0.0266667
sus_scrofa	1:10153799-10154208	409	aligned	42.7873	81.1429	1	0	0	0	21.01	non.da	3_intron	chr6:156847631-156847816	185	100	0.0174054	0.0174054
sus_scrofa	1:10164741-10165032	291	not.aligned	NA	NA	NA	NA	NA	NA	19.3527	non.da	3_intron	NA	NA	NA	NA	NA
sus_scrofa	1:10175752-10177106	1354	aligned	59.8966	78.9149	1	0	0	0	92.7591	non.da	4_exon	chr6:156828498-156829320	822	100	0.228033	0.228033
sus_scrofa	1:10189736-10190086	350	not.aligned	NA	NA	NA	NA	NA	NA	25.2564	non.da	3_intron	NA	NA	NA	NA	NA
sus_scrofa	1:10211414-10213034	1620	aligned	52.6543	71.1606	1	0	0	0	165.85	non.da	3_intron	chr6:156792458-156793351	893	100	0.0538533	0.0538533
sus_scrofa	1:10224620-10227285	2665	aligned	NA	NA	0	3	1	0	733.985	non.da	1_tss	chr6:156776718-156780792	4074	100	0.589997	0.589997
sus_scrofa	1:10232689-10233825	1136	not.aligned	NA	NA	NA	NA	NA	NA	209.017	non.da	5_intergenic	NA	NA	NA	NA	NA
sus_scrofa	1:10252262-10252668	406	not.aligned	NA	NA	NA	NA	NA	NA	16.4445	da	5_intergenic	NA	NA	NA	NA	NA
sus_scrofa	1:10310977-10312683	1706	aligned	87.6319	88.4281	1	3	1	0	247.364	non.da	5_intergenic	chr6:156686048-156687602	1554	100	0.530638	0.530638
sus_scrofa	1:10342175-10342967	792	aligned	38.3838	73.0263	1	0	0	0	35.4455	non.da	5_intergenic	chr6:156645620-156645932	312	100	0.0326891	0.0326891
sus_scrofa	1:10353476-10355817	2341	aligned	60.0171	85.694	1	0	1	0	158.686	non.da	5_intergenic	chr6:156634563-156635990	1427	100	0.332175	0.332175
sus_scrofa	1:10365997-10366772	775	aligned	77.8065	84.2454	1	0	0	0	35.8736	non.da	5_intergenic	chr6:156622973-156623581	608	100	0.577908	0.577908
sus_scrofa	1:10379815-10380348	533	aligned	80.1126	77.9859	1	0	0	0	28.7682	non.da	5_intergenic	chr6:156617457-156617916	459	100	0.0518693	0.0518693
sus_scrofa	1:10393274-10393663	389	aligned	47.8149	74.7312	1	0	0	0	20.5555	non.da	5_intergenic	chr6:156590701-156590905	204	100	0.000676471	0.000676471
sus_scrofa	1:10410685-10412065	1380	aligned	16.4493	74.8899	1	0	1	0	74.7191	non.da	5_intergenic	chr6:18215274-18215502	228	100	0.00171491	0.00171491
sus_scrofa	1:10418561-10419558	997	aligned	67.6028	83.9763	1	1	1	0	110.318	non.da	5_intergenic	chr6:156564103-156564789	686	100	0.312493	0.312493
sus_scrofa	1:10426226-10426632	406	aligned	77.3399	72.6115	1	0	0	0	25.7109	non.da	5_intergenic	chr6:156554180-156554496	316	100	0.00627215	0.00627215
sus_scrofa	1:10442100-10442421	321	aligned	57.6324	76.2162	1	0	0	0	19.1664	non.da	5_intergenic	chr10:81061136-81061321	185	100	0.00493514	0.00493514
sus_scrofa	1:10463753-10464090	337	not.aligned	NA	NA	NA	NA	NA	NA	17.4736	non.da	5_intergenic	NA	NA	NA	NA	NA
sus_scrofa	1:10483007-10483518	511	aligned	32.681	77.8443	1	0	0	0	34.2018	non.da	5_intergenic	chr6:156494043-156494211	168	100	0.00508333	0.00508333
sus_scrofa	1:10553530-10554276	746	aligned	94.504	69.6454	1	0	0	0	35.0145	non.da	5_intergenic	chr6:156424106-156424831	725	100	0.0057269	0.0057269
sus_scrofa	1:10577483-10578123	640	aligned	9.6875	80.6452	1	0	0	0	40.1182	non.da	5_intergenic	chr10:15289806-15289868	62	100	0.00251613	0.00251613
sus_scrofa	1:10578452-10579029	577	aligned	19.5841	79.646	1	1	0	0	32.3309	non.da	5_intergenic	chr6:156401747-156401960	213	100	0.00144131	0.00144131
sus_scrofa	1:10583087-10583909	822	aligned	50	74.2092	1	0	1	0	48.7464	non.da	5_intergenic	chr6:156397467-156397895	428	100	0.151016	0.151016
sus_scrofa	1:10603077-10603422	345	aligned	86.6667	68.8963	1	0	0	0	19.1391	non.da	5_intergenic	chr6:156374041-156374354	313	100	0.0037508	0.0037508
sus_scrofa	1:10607340-10607690	350	aligned	31.1429	76.1468	1	0	0	0	24.9618	non.da	5_intergenic	chr6:156370786-156370895	109	100	0.000990826	0.000990826
sus_scrofa	1:10617203-10617893	690	not.aligned	NA	NA	NA	NA	NA	NA	35.6555	non.da	5_intergenic	NA	NA	NA	NA	NA
sus_scrofa	1:10633402-10633780	378	aligned	88.6243	72.8358	1	0	0	0	22.6245	non.da	5_intergenic	chr6:156337077-156337414	337	100	0.0141484	0.0141484
sus_scrofa	1:10642435-10643085	650	aligned	15.8462	72.8155	1	0	0	0	43.5582	non.da	5_intergenic	chrX:137909943-137910046	103	100	0.144476	0.144476
sus_scrofa	1:10648182-10648480	298	aligned	NA	NA	0	1	0	0	18.2945	non.da	5_intergenic	chr4:134299646-134299818	172	100	0.00859884	0.00859884
sus_scrofa	1:10665852-10666617	765	aligned	94.1176	68.1944	1	0	0	0	44.8391	non.da	5_intergenic	chr6:156286413-156287166	753	100	0.00650199	0.00650199
sus_scrofa	1:10687711-10688138	427	aligned	46.8384	71	1	0	0	0	25.0927	non.da	5_intergenic	chr6:156273595-156273800	205	100	0.00126341	0.00126341
sus_scrofa	1:10690795-10691829	1034	aligned	91.1025	75.5839	1	0	1	0	49.3864	non.da	5_intergenic	chr6:156269674-156270673	999	100	0.016986	0.016986
sus_scrofa	1:10702624-10702899	275	aligned	36.3636	78	1	0	0	0	17.2736	non.da	5_intergenic	chr6:156258197-156258298	101	100	0.00366337	0.00366337
sus_scrofa	1:10758926-10759342	416	aligned	84.8558	81.3031	1	0	0	0	21.7827	non.da	5_intergenic	chr6:156187612-156187968	356	100	0.0138876	0.0138876
sus_scrofa	1:10769799-10770220	421	aligned	35.6295	68	1	0	0	0	26.9018	non.da	5_intergenic	chr6:156176584-156176734	150	100	0.00199333	0.00199333
sus_scrofa	1:10771302-10771808	506	aligned	83.5968	70.6856	1	1	0	0	25.9155	non.da	5_intergenic	chr6:156174752-156175355	603	100	0.0310647	0.0310647
sus_scrofa	1:10777240-10777534	294	not.aligned	NA	NA	NA	NA	NA	NA	19.9882	non.da	5_intergenic	NA	NA	NA	NA	NA
sus_scrofa	1:10790412-10790741	329	not.aligned	NA	NA	NA	NA	NA	NA	21.0018	non.da	5_intergenic	NA	NA	NA	NA	NA
sus_scrofa	1:10832439-10833199	760	aligned	96.8421	85.462	1	0	0	0	58.4936	non.da	5_intergenic	chr6:156107405-156108168	763	100	0.433569	0.433569
sus_scrofa	1:10851890-10852201	311	aligned	94.8553	75.5932	1	0	0	0	20.1409	non.da	5_intergenic	chr6:156081657-156081960	303	100	0.0652937	0.0652937
sus_scrofa	1:10877300-10877785	485	aligned	94.0206	73.9035	1	0	0	0	22.7345	non.da	5_intergenic	chr6:156053872-156054330	458	100	0.0157489	0.0157489
sus_scrofa	1:10993649-10994003	354	aligned	34.4633	75.4098	1	0	0	0	24.1455	non.da	5_intergenic	chr6:155922109-155922231	122	100	0.018082	0.018082
sus_scrofa	1:11041327-11041929	602	aligned	38.3721	74.4589	1	0	0	0	39.2791	non.da	5_intergenic	chr6:155879960-155880207	247	100	0.1663	0.1663
sus_scrofa	1:11087509-11087955	446	aligned	30.4933	75.7353	1	0	0	0	29.5182	non.da	5_intergenic	chr6:155822364-155822500	136	100	0.00220588	0.00220588
sus_scrofa	1:11161406-11161721	315	aligned	33.9683	72.8972	1	0	0	0	20.8564	non.da	5_intergenic	chr13:35185200-35185309	109	100	0.0407156	0.0407156
sus_scrofa	1:11202297-11202501	204	aligned	95.5882	82.0513	1	0	0	0	7.15273	non.da	5_intergenic	chr6:155684023-155684218	195	100	0.0456256	0.0456256
sus_scrofa	1:11311935-11312542	607	not.aligned	NA	NA	NA	NA	NA	NA	30.74	non.da	5_intergenic	NA	NA	NA	NA	NA
sus_scrofa	1:11312975-11313469	494	aligned	12.1457	83.3333	1	0	1	0	27.4273	non.da	5_intergenic	chr21:32100272-32100332	60	100	0.1021	0.1021
sus_scrofa	1:11345516-11346156	640	aligned	94.5312	81.157	1	0	0	0	33.8318	non.da	5_intergenic	chr6:155538861-155539482	621	100	0.39199	0.39199
sus_scrofa	1:11377956-11378175	219	not.aligned	NA	NA	NA	NA	NA	NA	17.0036	da	5_intergenic	NA	NA	NA	NA	NA
sus_scrofa	1:11378862-11379338	476	aligned	98.9496	85.138	1	0	0	0	26.3382	da	5_intergenic	chr6:155519056-155519530	474	100	0.455236	0.455236
sus_scrofa	1:11428473-11429435	962	aligned	24.1164	73.2759	1	0	0	0	50.6864	non.da	5_intergenic	chr5:135537951-135538188	237	100	0.00576793	0.00576793
sus_scrofa	1:11429937-11430998	1061	aligned	95.9472	69.5481	1	0	0	0	45.5645	non.da	5_intergenic	chr6:155465750-155466822	1072	100	0.033639	0.033639
sus_scrofa	1:11440599-11440983	384	aligned	15.3646	81.3559	1	0	0	0	15.5136	da	1_tss	chr4:139247643-139247702	59	100	0.0579153	0.0579153
sus_scrofa	1:11450092-11450679	587	aligned	26.7462	71.9745	1	0	0	0	30.8509	non.da	3_intron	chr6:155450628-155450792	164	100	0.000780488	0.000780488
sus_scrofa	1:11477154-11477609	455	aligned	86.8132	65.0633	1	0	0	0	31.0727	non.da	3_intron	chr6:155421879-155422289	410	100	0.00714878	0.00714878
sus_scrofa	1:11485748-11486120	372	aligned	52.4194	73.8462	1	0	0	0	20.5045	non.da	3_intron	chr6:155412247-155412446	199	100	0.194678	0.194678
sus_scrofa	1:11523248-11523575	327	not.aligned	NA	NA	NA	NA	NA	NA	17.9836	non.da	5_intergenic	NA	NA	NA	NA	NA
sus_scrofa	1:11547704-11548385	681	aligned	81.2041	73.0561	1	0	1	0	29.0818	non.da	5_intergenic	chr6:155333126-155333686	560	100	0.0894321	0.0894321
sus_scrofa	1:11559607-11560113	506	aligned	96.4427	75.4098	1	0	0	0	22.1682	non.da	5_intergenic	chr6:155322804-155323316	512	100	0.204318	0.204318
sus_scrofa	1:11565684-11567003	1319	aligned	39.1964	71.7602	1	2	1	0	832.121	non.da	1_tss	chr6:155314102-155314757	655	100	0.211598	0.211598
sus_scrofa	1:11583412-11584012	600	aligned	28.5	74.8538	1	0	0	0	25.7882	non.da	3_intron	chr6:155299925-155300105	180	100	0.000661111	0.000661111
sus_scrofa	1:11591666-11593169	1503	aligned	16.4338	80.5668	1	0	0	0	77.5964	non.da	3_intron	chr6:155288579-155288847	268	100	0.0208545	0.0208545
sus_scrofa	1:11593548-11594067	519	not.aligned	NA	NA	NA	NA	NA	NA	26.9191	non.da	3_intron	NA	NA	NA	NA	NA
sus_scrofa	1:11608325-11608956	631	not.aligned	NA	NA	NA	NA	NA	NA	41.8827	non.da	3_intron	NA	NA	NA	NA	NA
sus_scrofa	1:11612021-11612446	425	aligned	20	76.4706	1	0	0	0	19.3518	non.da	3_intron	chr2:124234990-124235076	86	100	0.00233721	0.00233721
sus_scrofa	1:11617903-11618801	898	aligned	89.1982	81.2734	1	0	0	0	46.4445	non.da	1_tss	chr6:155275517-155276338	821	100	0.539995	0.539995
sus_scrofa	1:11621369-11621556	187	aligned	48.6631	83.5165	1	0	0	0	10.42	non.da	3_intron	chr6:155272631-155272722	91	100	0.100308	0.100308
sus_scrofa	1:11634468-11635059	591	aligned	20.1354	70.5882	1	1	0	0	37.57	non.da	3_intron	chr6:155264889-155265107	218	100	0.001	0.001
sus_scrofa	1:11639419-11639897	478	aligned	47.0711	81.3333	1	0	0	0	20.8164	non.da	4_exon	chr6:155260595-155260820	225	100	0.02644	0.02644
sus_scrofa	1:11640334-11640511	177	aligned	33.8983	85	1	0	0	0	13.7964	non.da	3_intron	chr10:24841779-24841839	60	100	0.408817	0.408817
sus_scrofa	1:11646340-11647036	696	aligned	23.8506	70.4819	1	0	0	0	39.32	non.da	3_intron	chr6:155259555-155259740	185	100	0.00311351	0.00311351
sus_scrofa	1:11648057-11648444	387	aligned	61.2403	82.7004	1	0	0	0	25.06	non.da	2_tts	chr6:155257894-155258135	241	100	0.560141	0.560141
sus_scrofa	1:11658069-11659216	1147	aligned	22.3191	76.1719	1	0	1	1	77.3636	non.da	4_exon	chr6:155248570-155248835	265	100	0.0795698	0.0795698
sus_scrofa	1:11664709-11665467	758	not.aligned	NA	NA	NA	NA	NA	NA	52.0736	da	4_exon	NA	NA	NA	NA	NA
sus_scrofa	1:11678143-11678556	413	not.aligned	NA	NA	NA	NA	NA	NA	23.5364	non.da	4_exon	NA	NA	NA	NA	NA
sus_scrofa	1:11683674-11683983	309	aligned	NA	NA	0	0	0	0	21.4064	non.da	1_tss	chrX:34827635-34827688	53	100	0.0538491	0.0538491
sus_scrofa	1:11687545-11687892	347	aligned	28.8184	78	1	0	0	0	33.9155	non.da	3_intron	chr6:155220146-155220247	101	100	0.00138614	0.00138614
sus_scrofa	1:11698162-11698475	313	aligned	61.3419	70.3125	1	0	0	0	25.4755	non.da	3_intron	chr6:155206788-155206982	194	100	0.0198196	0.0198196
sus_scrofa	1:11713107-11713981	874	aligned	52.746	67.2451	1	0	0	0	53.1382	non.da	3_intron	chr6:155187996-155188470	474	100	0.0154895	0.0154895
sus_scrofa	1:11722023-11722505	482	aligned	35.8921	72.8324	1	0	0	0	37.9064	non.da	3_intron	chr6:155177665-155177838	173	100	0.00117919	0.00117919
sus_scrofa	1:11724649-11726102	1453	aligned	11.0805	76.3975	1	2	1	0	111.832	non.da	3_intron	chr6:155174838-155175015	177	100	0.157525	0.157525
sus_scrofa	1:11734531-11735527	996	aligned	54.6185	73.1618	1	0	0	0	58.1736	non.da	4_exon	chr6:155164869-155165428	559	100	0.243597	0.243597
sus_scrofa	1:11736310-11736889	579	aligned	89.6373	70.3276	1	0	0	0	33.4782	non.da	3_intron	chr6:155162675-155163204	529	100	0.00324386	0.00324386
sus_scrofa	1:11747302-11748289	987	aligned	28.3688	73.5714	1	0	0	1	43.7445	non.da	3_intron	chr6:155151543-155151825	282	100	0.016305	0.016305
sus_scrofa	1:11757173-11758336	1163	aligned	16.509	71.875	1	0	0	0	67.6709	non.da	3_intron	chr6:155140637-155140844	207	100	0.00643478	0.00643478
sus_scrofa	1:11765287-11765488	201	aligned	86.5672	83.908	1	0	0	1	20.2	da	4_exon	chr6:155129592-155129766	174	100	0.636782	0.636782
sus_scrofa	1:11811413-11811752	339	not.aligned	NA	NA	NA	NA	NA	NA	19.1718	non.da	5_intergenic	NA	NA	NA	NA	NA
sus_scrofa	1:11828439-11828782	343	not.aligned	NA	NA	NA	NA	NA	NA	21.5236	non.da	5_intergenic	NA	NA	NA	NA	NA
sus_scrofa	1:11829532-11830772	1240	aligned	11.2903	72.1429	1	0	0	0	68.7836	non.da	5_intergenic	chr5:15983693-15983833	140	100	0.00973571	0.00973571
sus_scrofa	1:11835740-11836025	285	not.aligned	NA	NA	NA	NA	NA	NA	22.72	non.da	5_intergenic	NA	NA	NA	NA	NA
sus_scrofa	1:11841682-11842098	416	not.aligned	NA	NA	NA	NA	NA	NA	31.4927	non.da	5_intergenic	NA	NA	NA	NA	NA
sus_scrofa	1:11855280-11855657	377	aligned	79.3103	72.9097	1	0	0	0	22.6982	non.da	5_intergenic	chr6:155023512-155023827	315	100	0.0110889	0.0110889
sus_scrofa	1:11861337-11862335	998	aligned	5.61122	83.9286	1	0	0	0	48.5127	non.da	5_intergenic	chr6:155017225-155017281	56	100	0.0269464	0.0269464
sus_scrofa	1:11870736-11872229	1493	aligned	12.86	67.1875	1	0	0	0	76.8327	non.da	5_intergenic	chr1:186928460-186928656	196	100	0.00219388	0.00219388
sus_scrofa	1:11886064-11886528	464	not.aligned	NA	NA	NA	NA	NA	NA	50.5427	non.da	5_intergenic	NA	NA	NA	NA	NA
sus_scrofa	1:11886802-11888746	1944	aligned	13.7346	69.2884	1	1	0	0	164.448	da	5_intergenic	chr6:154994279-154994553	274	100	0.00156934	0.00156934
sus_scrofa	1:11892930-11895147	2217	aligned	4.10465	83.5165	1	0	0	0	134.037	non.da	5_intergenic	chr6:154991044-154991143	99	100	0.0120404	0.0120404
sus_scrofa	1:11904115-11904422	307	aligned	18.8925	91.3793	1	0	0	0	22.4164	non.da	5_intergenic	chr20:1372181-1372243	62	100	0.926597	0.926597
sus_scrofa	1:11905495-11906165	670	not.aligned	NA	NA	NA	NA	NA	NA	38.3091	non.da	5_intergenic	NA	NA	NA	NA	NA
sus_scrofa	1:11910277-11910563	286	aligned	22.028	87.3016	1	0	0	0	17.8273	non.da	5_intergenic	chr6:154973754-154973817	63	100	0.083619	0.083619
sus_scrofa	1:11920043-11920424	381	aligned	59.5801	63.8767	1	0	0	0	25.3173	non.da	5_intergenic	chr6:154958736-154958964	228	100	0.0192982	0.0192982
sus_scrofa	1:11928492-11928900	408	not.aligned	NA	NA	NA	NA	NA	NA	32.0709	non.da	5_intergenic	NA	NA	NA	NA	NA
sus_scrofa	1:11952197-11952490	293	not.aligned	NA	NA	NA	NA	NA	NA	22.5555	non.da	3_intron	NA	NA	NA	NA	NA
sus_scrofa	1:11962949-11964493	1544	aligned	NA	NA	0	2	1	0	125.735	da	3_intron	chr6:125780232-125781620	1388	100	0.0827053	0.0827053
sus_scrofa	1:11984008-11984801	793	aligned	20.0504	71.6981	1	0	0	1	55.0591	non.da	3_intron	chr6:154895382-154895551	169	100	0.00243195	0.00243195
sus_scrofa	1:11989266-11989790	524	aligned	12.9771	83.8235	1	0	0	1	34.5509	non.da	3_intron	chr6:154889592-154889660	68	100	0.00895588	0.00895588
sus_scrofa	1:11990119-11990992	873	aligned	18.2131	76.7296	1	0	0	1	56.5291	da	3_intron	chr6:154889051-154889212	161	100	0.0567329	0.0567329
sus_scrofa	1:11996990-11997433	443	aligned	43.5666	65.8031	1	0	0	1	26.1282	non.da	3_intron	chr6:154882325-154882520	195	100	0.00484103	0.00484103
sus_scrofa	1:12006396-12007502	1106	aligned	31.1935	68.9855	1	0	0	0	46.6355	non.da	3_intron	chr6:154869090-154869448	358	100	0.00192179	0.00192179
sus_scrofa	1:12028475-12028751	276	not.aligned	NA	NA	NA	NA	NA	NA	15.0764	non.da	3_intron	NA	NA	NA	NA	NA
sus_scrofa	1:12032417-12032915	498	not.aligned	NA	NA	NA	NA	NA	NA	21.9909	non.da	3_intron	NA	NA	NA	NA	NA
sus_scrofa	1:12036031-12036391	360	aligned	29.1667	67.619	1	1	0	0	23.9445	non.da	3_intron	chr6:154838349-154838613	264	100	0.00975379	0.00975379
sus_scrofa	1:12038392-12039117	725	aligned	89.2414	68.0062	1	0	0	0	35.6636	non.da	3_intron	chr12:61137187-61137857	670	100	0.0716478	0.0716478
sus_scrofa	1:12064072-12065802	1730	aligned	15.4335	77.5281	1	0	0	1	82.2382	non.da	4_exon	chr6:154806467-154806742	275	100	0.00781455	0.00781455
sus_scrofa	1:12070285-12070595	310	aligned	16.4516	86.2745	1	0	0	0	14.4764	non.da	3_intron	chr2:38873562-38873613	51	100	0.0758431	0.0758431
sus_scrofa	1:12093801-12094439	638	aligned	11.9122	84.2105	1	0	0	0	30.1764	non.da	3_intron	chr19:56472408-56472487	79	100	0.0581013	0.0581013
sus_scrofa	1:12099180-12100201	1021	aligned	9.89226	76.2376	1	0	0	0	46.2591	non.da	3_intron	chrX:44111080-44111182	102	100	0.160941	0.160941
sus_scrofa	1:12101620-12101938	318	not.aligned	NA	NA	NA	NA	NA	NA	20.0536	non.da	3_intron	NA	NA	NA	NA	NA
sus_scrofa	1:12104774-12105281	507	aligned	58.5799	68.0135	1	0	1	0	24.97	non.da	3_intron	chr6:154754223-154754522	299	100	0.126224	0.126224
sus_scrofa	1:12107105-12107786	681	aligned	74.743	76.0314	1	0	0	0	29.0918	non.da	3_intron	chr6:154751838-154752384	546	100	0.0131538	0.0131538
sus_scrofa	1:12109949-12110359	410	aligned	NA	NA	0	2	1	0	21.7155	da	3_intron	chr6:125780232-125781620	1388	100	0.0827053	0.0827053
sus_scrofa	1:12121159-12122957	1798	aligned	72.8031	83.1933	1	2	1	0	1124.12	non.da	1_tss	chr6:154732664-154734503	1839	100	0.275861	0.275861
sus_scrofa	1:12155320-12155613	293	aligned	89.7611	69.5817	1	0	1	0	25.4845	non.da	5_intergenic	chr6:154684130-154684398	268	100	0.0412276	0.0412276
sus_scrofa	1:12159806-12161116	1310	aligned	6.56489	76.7442	1	0	1	0	210.691	non.da	5_intergenic	chr6:154676212-154676298	86	100	0.000360465	0.000360465
sus_scrofa	1:12193993-12194293	300	aligned	26.3333	79.7468	1	0	0	0	15.7582	non.da	5_intergenic	chr6:154629312-154629391	79	100	0.0197595	0.0197595
sus_scrofa	1:12195299-12195606	307	aligned	26.0586	82.5	1	0	0	0	20.3573	non.da	5_intergenic	chr6:154627337-154627417	80	100	0.0739625	0.0739625
sus_scrofa	1:12219501-12219877	376	not.aligned	NA	NA	NA	NA	NA	NA	19.2673	non.da	5_intergenic	NA	NA	NA	NA	NA
sus_scrofa	1:12224741-12225379	638	aligned	18.9655	80.9917	1	0	0	0	31.8736	non.da	1_tss	chr6:154600409-154600530	121	100	0.0344876	0.0344876
sus_scrofa	1:12229174-12229535	361	aligned	67.036	84.7107	1	0	0	0	18.0009	non.da	5_intergenic	chr6:154597969-154598211	242	100	0.351888	0.351888
sus_scrofa	1:12231389-12231976	587	not.aligned	NA	NA	NA	NA	NA	NA	35.2945	non.da	5_intergenic	NA	NA	NA	NA	NA
sus_scrofa	1:12233192-12233583	391	not.aligned	NA	NA	NA	NA	NA	NA	22.1418	non.da	5_intergenic	NA	NA	NA	NA	NA
sus_scrofa	1:12248225-12248715	490	aligned	96.9388	72	1	0	0	0	23.4109	non.da	5_intergenic	chr6:154578534-154579020	486	100	0.00923663	0.00923663
sus_scrofa	1:12262476-12262798	322	not.aligned	NA	NA	NA	NA	NA	NA	20.0382	non.da	5_intergenic	NA	NA	NA	NA	NA
sus_scrofa	1:12271776-12272392	616	aligned	NA	NA	0	0	0	0	30.1655	non.da	5_intergenic	chr9:4355194-4356284	1090	100	0.0643587	0.0643587
sus_scrofa	1:12297293-12298199	906	aligned	49.3377	76.7338	1	0	1	0	96.1236	da	1_tss	chr6:154510457-154510906	449	100	0.130437	0.130437
sus_scrofa	1:12330059-12330700	641	aligned	16.6927	85.9813	1	0	0	0	38.0955	non.da	3_intron	chr6:154475117-154475226	109	100	0.0869358	0.0869358
sus_scrofa	1:12336947-12337595	648	aligned	41.5123	75.4647	1	1	0	0	34.83	non.da	3_intron	chr6:154467231-154467707	476	100	0.0110378	0.0110378
sus_scrofa	1:12346691-12347448	757	aligned	8.98283	82.3529	1	0	0	0	37.6845	non.da	3_intron	chr6:154456345-154456413	68	100	0.0500588	0.0500588
sus_scrofa	1:12374953-12375396	443	not.aligned	NA	NA	NA	NA	NA	NA	27.7545	non.da	3_intron	NA	NA	NA	NA	NA
sus_scrofa	1:12387886-12388244	358	aligned	71.2291	76.4706	1	0	1	0	26.9145	non.da	4_exon	chr6:154414172-154414428	256	100	0.433395	0.433395
sus_scrofa	1:12393119-12393431	312	aligned	93.5897	72.9452	1	1	1	0	18.7273	non.da	3_intron	chr6:154409011-154409570	559	100	0.0731377	0.0731377
sus_scrofa	1:12409450-12410272	822	aligned	24.8175	69.1176	1	0	0	0	42.6018	non.da	5_intergenic	chr6:154391543-154391747	204	100	0.0384853	0.0384853
sus_scrofa	1:12425723-12426281	558	aligned	87.0968	68.3128	1	0	1	0	39.7973	non.da	5_intergenic	chr6:154370799-154371307	508	100	0.0233524	0.0233524
sus_scrofa	1:12430612-12431107	495	not.aligned	NA	NA	NA	NA	NA	NA	26.46	non.da	5_intergenic	NA	NA	NA	NA	NA
sus_scrofa	1:12437150-12437612	462	aligned	35.7143	69.0909	1	0	0	0	27.3964	non.da	5_intergenic	chr6:51520790-51520956	166	100	0.0025241	0.0025241
sus_scrofa	1:12439064-12439977	913	aligned	80.6134	75.1359	1	0	1	0	42.1382	non.da	5_intergenic	chr6:154356008-154356754	746	100	0.0696555	0.0696555
sus_scrofa	1:12463955-12465079	1124	aligned	68.8612	69.6382	1	1	0	0	50.0009	non.da	5_intergenic	chr6:154317769-154318567	798	100	0.0380439	0.0380439
sus_scrofa	1:12469287-12469577	290	not.aligned	NA	NA	NA	NA	NA	NA	17.9727	non.da	5_intergenic	NA	NA	NA	NA	NA
sus_scrofa	1:12476305-12476732	427	not.aligned	NA	NA	NA	NA	NA	NA	32.4136	non.da	5_intergenic	NA	NA	NA	NA	NA
sus_scrofa	1:12488724-12489657	933	aligned	40.6217	73.0871	1	0	0	0	50.57	non.da	5_intergenic	chr4:82319285-82319669	384	100	0.168049	0.168049
sus_scrofa	1:12492384-12492670	286	aligned	27.6224	81.0127	1	0	0	1	17.0627	da	5_intergenic	chr1:56651401-56651484	83	100	0.0235783	0.0235783
sus_scrofa	1:12497071-12497436	365	aligned	48.4932	61.0169	1	0	0	0	20.3709	non.da	5_intergenic	chr7:144668695-144668872	177	100	0.000949153	0.000949153
sus_scrofa	1:12502260-12503927	1667	aligned	25.6749	77.5701	1	1	1	0	93.6582	non.da	5_intergenic	chr6:154277349-154278149	800	100	0.13277	0.13277
sus_scrofa	1:12504982-12505297	315	not.aligned	NA	NA	NA	NA	NA	NA	21.0036	non.da	5_intergenic	NA	NA	NA	NA	NA
sus_scrofa	1:12516412-12517935	1523	aligned	52.6592	80.6733	1	0	0	0	91.0636	non.da	5_intergenic	chr6:154261509-154262333	824	100	0.200566	0.200566
sus_scrofa	1:12523692-12525187	1495	aligned	12.4415	75.2688	1	0	1	0	150.87	non.da	5_intergenic	chr6:154250511-154250708	197	100	0.0280051	0.0280051
sus_scrofa	1:12527420-12529213	1793	aligned	62.6882	81.2278	1	1	1	0	208.958	non.da	1_tss	chr6:154246944-154248086	1142	100	0.424305	0.424305
sus_scrofa	1:12536959-12537487	528	not.aligned	NA	NA	NA	NA	NA	NA	30.0764	non.da	3_intron	NA	NA	NA	NA	NA
sus_scrofa	1:12537979-12538492	513	aligned	49.7076	72.549	1	0	0	0	25.9027	non.da	3_intron	chr6:154237508-154237763	255	100	0.00768235	0.00768235
sus_scrofa	1:12542621-12543854	1233	aligned	75.2636	72.9526	1	0	1	0	52.3518	non.da	3_intron	chr6:154231502-154232452	950	100	0.0105453	0.0105453
sus_scrofa	1:12550554-12551004	450	aligned	76.2222	65.0146	1	0	0	0	28.7264	non.da	3_intron	chr6:154223269-154223622	353	100	0.0195779	0.0195779
sus_scrofa	1:12554299-12555244	945	aligned	95.0265	71.6036	1	1	1	0	49.9509	non.da	3_intron	chr6:154218353-154219581	1228	100	0.0537687	0.0537687
sus_scrofa	1:12561192-12561638	446	aligned	41.9283	82.8877	1	0	0	0	22.82	non.da	3_intron	chr6:154211487-154211688	201	100	0.00361692	0.00361692
sus_scrofa	1:12569907-12571100	1193	aligned	50.2934	76	1	0	0	0	79.7118	non.da	3_intron	chr6:154202071-154202699	628	100	0.088035	0.088035
sus_scrofa	1:12572642-12573194	552	aligned	25.5435	72.3404	1	0	0	0	41.4118	non.da	3_intron	chr6:154199005-154199146	141	100	0.0096383	0.0096383
sus_scrofa	1:12585581-12586039	458	aligned	30.5677	68.5714	1	0	0	0	20.9473	da	3_intron	chr15:53407045-53407185	140	100	0.0904286	0.0904286
sus_scrofa	1:12591167-12591985	818	aligned	72.2494	69.7124	1	1	1	0	35.0136	non.da	3_intron	chr6:154165455-154166238	783	100	0.00739464	0.00739464
sus_scrofa	1:12599835-12600289	454	aligned	71.5859	70.1538	1	0	1	0	47.9755	non.da	5_intergenic	chr6:154157374-154157720	346	100	0.00221965	0.00221965
sus_scrofa	1:12601271-12602978	1707	aligned	18.512	70.2532	1	0	0	0	286.751	non.da	5_intergenic	chr6:154155827-154156159	332	100	0.0219337	0.0219337
sus_scrofa	1:12610869-12612551	1682	aligned	18.8466	71.2934	1	0	0	0	81.4436	non.da	5_intergenic	chr6:154141100-154141420	320	100	0.00264063	0.00264063
sus_scrofa	1:12649436-12649955	519	aligned	32.7553	74.1176	1	0	0	0	30.3127	non.da	3_intron	chr6:154094499-154094669	170	100	0.000464706	0.000464706
sus_scrofa	1:12667583-12667857	274	not.aligned	NA	NA	NA	NA	NA	NA	15.35	non.da	3_intron	NA	NA	NA	NA	NA
sus_scrofa	1:12671530-12671915	385	aligned	20.5195	75.9494	1	0	0	0	17.5173	non.da	3_intron	chr4:14786572-14786651	79	100	0.138595	0.138595
sus_scrofa	1:12679562-12680101	539	not.aligned	NA	NA	NA	NA	NA	NA	30.9645	non.da	3_intron	NA	NA	NA	NA	NA
sus_scrofa	1:12680111-12680356	245	not.aligned	NA	NA	NA	NA	NA	NA	18.6827	da	3_intron	NA	NA	NA	NA	NA
sus_scrofa	1:12701769-12702290	521	aligned	98.8484	86.7961	1	1	1	0	34.2109	da	1_tss	chr6:154039046-154039841	795	100	0.261714	0.261714
sus_scrofa	1:12704421-12704867	446	aligned	22.1973	75.7576	1	0	0	0	22.5318	non.da	5_intergenic	chr6:154037483-154037582	99	100	0.0161212	0.0161212
sus_scrofa	1:12754537-12754937	400	aligned	44	72.7273	1	0	0	0	21.5336	non.da	5_intergenic	chr6:153966864-153967041	177	100	0.00811299	0.00811299
sus_scrofa	1:12786736-12787442	706	aligned	20.6799	74.6575	1	0	1	0	31.6573	non.da	5_intergenic	chr5:151437769-151437915	146	100	0.193979	0.193979
sus_scrofa	1:12802815-12803202	387	not.aligned	NA	NA	NA	NA	NA	NA	25.5509	non.da	5_intergenic	NA	NA	NA	NA	NA
sus_scrofa	1:12806759-12807385	626	aligned	98.722	74.5955	1	0	0	0	33.8064	non.da	5_intergenic	chr6:153865863-153866489	626	100	0.0972252	0.0972252
sus_scrofa	1:12808580-12809050	470	not.aligned	NA	NA	NA	NA	NA	NA	27.6436	non.da	5_intergenic	NA	NA	NA	NA	NA
sus_scrofa	1:12813067-12813645	578	aligned	16.955	75.5102	1	0	0	0	30.8309	non.da	5_intergenic	chr7:110016473-110016571	98	100	0.00515306	0.00515306
sus_scrofa	1:12818972-12819399	427	aligned	34.8946	72.4832	1	0	0	0	23.1582	non.da	5_intergenic	chr6:153848798-153848947	149	100	0.076443	0.076443
sus_scrofa	1:12838420-12838898	478	not.aligned	NA	NA	NA	NA	NA	NA	21.3473	non.da	5_intergenic	NA	NA	NA	NA	NA
sus_scrofa	1:12854098-12854622	524	not.aligned	NA	NA	NA	NA	NA	NA	20.3991	non.da	5_intergenic	NA	NA	NA	NA	NA
sus_scrofa	1:12856093-12857282	1189	aligned	25.6518	66.5574	1	0	0	0	49.9	non.da	5_intergenic	chr8:9052680-9052985	305	100	0.0305738	0.0305738
sus_scrofa	1:12857292-12857674	382	aligned	89.7906	76.6764	1	0	0	0	18.3827	non.da	5_intergenic	chr6:153793848-153794212	364	100	0.0186099	0.0186099
sus_scrofa	1:12859978-12860362	384	not.aligned	NA	NA	NA	NA	NA	NA	21.6582	non.da	5_intergenic	NA	NA	NA	NA	NA
sus_scrofa	1:12881835-12882182	347	aligned	35.1585	74.5902	1	0	0	0	18.5191	non.da	5_intergenic	chr6:153765973-153766095	122	100	0.00167213	0.00167213
sus_scrofa	1:12999156-12999758	602	aligned	33.5548	76.7327	1	0	0	0	35.6227	non.da	5_intergenic	chr6:153603465-153603675	210	100	0.00224286	0.00224286
sus_scrofa	1:13055738-13055983	245	not.aligned	NA	NA	NA	NA	NA	NA	17.0755	non.da	5_intergenic	NA	NA	NA	NA	NA
sus_scrofa	1:13078390-13078848	458	aligned	40.6114	70.4301	1	0	0	0	20.59	non.da	5_intergenic	chr6:160872001-160872196	195	100	0.0208821	0.0208821
sus_scrofa	1:13078873-13079131	258	aligned	60.0775	69.0323	1	0	0	0	12.0673	non.da	5_intergenic	chr12:62428684-62428840	156	100	0.0999423	0.0999423
sus_scrofa	1:13121797-13122187	390	aligned	75.1282	73.0375	1	0	0	0	14.1809	da	5_intergenic	chr6:153379845-153380144	299	100	0.00908027	0.00908027
sus_scrofa	1:13177867-13178398	531	aligned	NA	NA	0	1	0	0	21.3373	non.da	5_intergenic	chr13:38818033-38818511	478	100	0.0575439	0.0575439
sus_scrofa	1:13182626-13183077	451	aligned	73.6142	74.6988	1	0	0	0	18.0382	da	5_intergenic	chr6:153292530-153292866	336	100	0.0344405	0.0344405
sus_scrofa	1:13218105-13218951	846	aligned	6.38298	87.037	1	0	0	0	29.0055	non.da	5_intergenic	chr7:51205610-51205664	54	100	0.0195185	0.0195185
sus_scrofa	1:13222790-13223439	649	not.aligned	NA	NA	NA	NA	NA	NA	34.6	non.da	5_intergenic	NA	NA	NA	NA	NA
sus_scrofa	1:13296720-13297098	378	aligned	29.8942	70.7965	1	0	0	0	17.8164	non.da	5_intergenic	chr6:153170994-153171108	114	100	0.00292982	0.00292982
sus_scrofa	1:13332232-13332957	725	aligned	74.6207	71.9039	1	0	0	0	35.5527	non.da	5_intergenic	chr6:153139690-153140231	541	100	0.121418	0.121418
sus_scrofa	1:13337817-13338137	320	aligned	78.75	69.4444	1	0	0	0	17.7845	da	5_intergenic	chr6:153135343-153135599	256	100	0.00412891	0.00412891
sus_scrofa	1:13340113-13340764	651	aligned	97.6959	83.9623	1	0	1	0	67.5318	non.da	1_tss	chr6:153130853-153131504	651	100	0.36323	0.36323
sus_scrofa	1:13357324-13357920	596	aligned	81.2081	73.7603	1	0	0	0	32.0009	non.da	3_intron	chr6:153105928-153106422	494	100	0.0106336	0.0106336
sus_scrofa	1:13395168-13395548	380	aligned	61.5789	73.5043	1	1	0	0	22.17	non.da	3_intron	chr6:153060271-153060569	298	100	0.00643289	0.00643289
sus_scrofa	1:13398343-13398652	309	aligned	98.7055	80	1	0	0	0	22.4564	non.da	3_intron	chr6:153058181-153058488	307	100	0.299091	0.299091
sus_scrofa	1:13419830-13420109	279	not.aligned	NA	NA	NA	NA	NA	NA	19.2264	non.da	3_intron	NA	NA	NA	NA	NA
sus_scrofa	1:13421396-13421742	346	aligned	88.7283	77.5244	1	0	1	0	19.7282	non.da	3_intron	chr6:153032503-153032818	315	100	0.0900413	0.0900413
sus_scrofa	1:13430436-13431160	724	aligned	99.1713	79.3872	1	3	1	0	137.705	non.da	4_exon	chr6:153024089-153024838	749	100	0.335314	0.335314
sus_scrofa	1:13436808-13437197	389	not.aligned	NA	NA	NA	NA	NA	NA	23.1518	non.da	3_intron	NA	NA	NA	NA	NA
sus_scrofa	1:13445603-13447045	1442	aligned	91.7476	71.6553	1	2	1	0	596.625	non.da	1_tss	chr6:153002245-153003622	1377	100	0.0839208	0.0839208
sus_scrofa	1:13458690-13459073	383	aligned	42.2977	69.7531	1	0	0	0	21.1218	non.da	2_tts	chr6:6087431-6087593	162	100	0.00881481	0.00881481
sus_scrofa	1:13466403-13467839	1436	aligned	13.4401	70.4663	1	0	0	0	1706.83	non.da	1_tss	chr6:152983756-152983951	195	100	0.0188256	0.0188256
sus_scrofa	1:13473663-13474031	368	not.aligned	NA	NA	NA	NA	NA	NA	18.4382	non.da	3_intron	NA	NA	NA	NA	NA
sus_scrofa	1:13475736-13477377	1641	aligned	6.45948	90.566	1	0	0	0	64.6291	non.da	4_exon	chr6:152973028-152973134	106	100	0.733623	0.733623
sus_scrofa	1:13481551-13481859	308	aligned	63.3117	75.3846	1	0	0	0	16.1209	non.da	2_tts	chr6:152955132-152955330	198	100	0.0733687	0.0733687
sus_scrofa	1:13482660-13483008	348	aligned	25.2874	73.8636	1	0	0	0	18.6845	non.da	2_tts	chr6:152953783-152953871	88	100	0.00290909	0.00290909
sus_scrofa	1:13492147-13492865	718	not.aligned	NA	NA	NA	NA	NA	NA	34.0418	non.da	5_intergenic	NA	NA	NA	NA	NA
sus_scrofa	1:13605436-13605809	373	not.aligned	NA	NA	NA	NA	NA	NA	20.8573	non.da	5_intergenic	NA	NA	NA	NA	NA
sus_scrofa	1:13609352-13609639	287	aligned	31.3589	74.4444	1	0	0	0	16.7755	non.da	5_intergenic	chrX:138672456-138672546	90	100	0.0622111	0.0622111
sus_scrofa	1:13624954-13625430	476	aligned	36.1345	76.7442	1	0	0	0	25.7345	non.da	5_intergenic	chr6:152746017-152746191	174	100	0.00465517	0.00465517
sus_scrofa	1:13710518-13710820	302	aligned	42.053	80.315	1	1	1	0	46.6073	non.da	5_intergenic	chr6:152643086-152643242	156	100	0.128058	0.128058
sus_scrofa	1:13715440-13717747	2307	aligned	13.9142	71.3396	1	1	1	0	595.841	non.da	1_tss	chr6:152636778-152637648	870	100	0.104492	0.104492
sus_scrofa	1:13722059-13722788	729	aligned	21.3992	78.2051	1	1	0	0	55.8	da	1_tss	chr6:152629573-152629729	156	100	0.229904	0.229904
sus_scrofa	1:13725835-13727086	1251	aligned	68.2654	70.726	1	0	1	0	151	non.da	3_intron	chr6:152625178-152626078	900	100	0.00859889	0.00859889
sus_scrofa	1:13734443-13735695	1252	aligned	36.1821	67.3289	1	0	0	0	96.5182	non.da	3_intron	chr6:152617864-152618335	471	100	0.00626539	0.00626539
sus_scrofa	1:13751074-13751837	763	aligned	41.2844	71.1111	1	0	0	0	38.7755	non.da	3_intron	chr6:152593588-152593911	323	100	0.00213313	0.00213313
sus_scrofa	1:13754838-13755259	421	aligned	75.2969	75.0789	1	1	0	0	24.4318	non.da	3_intron	chr6:152587808-152588134	326	100	0.00141718	0.00141718
sus_scrofa	1:13760144-13761386	1242	not.aligned	NA	NA	NA	NA	NA	NA	56.6327	non.da	3_intron	NA	NA	NA	NA	NA
sus_scrofa	1:13764739-13765883	1144	aligned	19.3182	73.3032	1	0	0	0	55.7273	non.da	3_intron	chr6:152581631-152581856	225	100	0.01148	0.01148
sus_scrofa	1:13773868-13774824	956	aligned	33.4728	73.4375	1	0	0	0	45.9627	non.da	3_intron	chr6:152570944-152571281	337	100	0.027632	0.027632
sus_scrofa	1:13779796-13780222	426	aligned	NA	NA	0	1	0	0	24.2264	non.da	3_intron	chr7:9129697-9129993	296	100	0.0895777	0.0895777
sus_scrofa	1:13783857-13785780	1923	aligned	21.7369	68.8995	1	0	0	0	91.3491	non.da	3_intron	chr6:152554265-152554700	435	100	0.00169195	0.00169195
sus_scrofa	1:13791592-13791780	188	not.aligned	NA	NA	NA	NA	NA	NA	11.4118	non.da	3_intron	NA	NA	NA	NA	NA
sus_scrofa	1:13792153-13792751	598	aligned	82.2742	70.935	1	0	0	0	33.2545	non.da	3_intron	chr6:152546974-152547486	512	100	0.0588516	0.0588516
sus_scrofa	1:13813220-13813549	329	aligned	68.0851	75	1	0	0	0	17.61	non.da	3_intron	chr6:152535192-152535418	226	100	0.00515929	0.00515929
sus_scrofa	1:13815120-13815835	715	aligned	89.7902	77.8816	1	0	0	0	28.9345	non.da	3_intron	chr6:152532721-152533373	652	100	0.116791	0.116791
sus_scrofa	1:13818291-13819811	1520	aligned	16.5789	67.8571	1	0	0	0	75.9027	non.da	3_intron	chr13:54367941-54368194	253	100	0.00939921	0.00939921
sus_scrofa	1:13830421-13830828	407	aligned	20.8845	72.9412	1	0	0	1	22.1991	non.da	3_intron	chr1:203209534-203209619	85	100	0.0107529	0.0107529
sus_scrofa	1:13834394-13834845	451	aligned	41.6851	81.383	1	0	0	0	22.1036	non.da	4_exon	chr6:152520419-152520610	191	100	0.443927	0.443927
sus_scrofa	1:13879927-13880524	597	aligned	50.2513	79	1	1	0	0	32.7673	non.da	4_exon	chr6:152465076-152465475	399	100	0.480524	0.480524
sus_scrofa	1:13887793-13888152	359	aligned	25.9053	86.0215	1	0	0	0	21.9773	non.da	3_intron	chr6:152457517-152457610	93	100	0.00903226	0.00903226
sus_scrofa	1:13888244-13888827	583	aligned	67.9245	73.9899	1	0	0	0	21.5782	non.da	3_intron	chr6:152457012-152457426	414	100	0.00963285	0.00963285
sus_scrofa	1:13906411-13906716	305	not.aligned	NA	NA	NA	NA	NA	NA	14.85	non.da	3_intron	NA	NA	NA	NA	NA
sus_scrofa	1:13907225-13907876	651	aligned	8.60215	85.7143	1	0	0	0	26.6736	da	3_intron	chr5:151583996-151584052	56	100	0.0375179	0.0375179
sus_scrofa	1:13918195-13918619	424	aligned	35.3774	77.3333	1	0	0	0	22.1773	non.da	3_intron	chr6:152426221-152426371	150	100	0.00229333	0.00229333
sus_scrofa	1:13931201-13931524	323	aligned	21.9814	83.0986	1	0	0	0	13.3009	non.da	3_intron	chr6:152407137-152407208	71	100	0.668986	0.668986
sus_scrofa	1:13933756-13934080	324	aligned	44.4444	79.1667	1	0	0	0	20.4682	non.da	3_intron	chr6:152405342-152405488	146	100	0.0010411	0.0010411
sus_scrofa	1:13943172-13943617	445	aligned	27.8652	84.6774	1	0	0	0	22.7764	non.da	3_intron	chr6:152393394-152393523	129	100	0.0600388	0.0600388
sus_scrofa	1:13946885-13947522	637	aligned	58.2418	71.4286	1	0	0	0	27.3355	non.da	3_intron	chr6:152389958-152390337	379	100	0.149472	0.149472
sus_scrofa	1:13948463-13949230	767	aligned	13.1682	78.2178	1	0	0	0	29.5245	non.da	3_intron	chr6:152387961-152388065	104	100	0.00197115	0.00197115
sus_scrofa	1:13980655-13981128	473	aligned	56.6596	70.5224	1	0	0	0	21.6382	non.da	3_intron	chr6:152357897-152358165	268	100	0.00165672	0.00165672
sus_scrofa	1:13990911-13991289	378	aligned	50.5291	84.8168	1	0	0	0	24.5391	non.da	3_intron	chr6:152350145-152350336	191	100	0.777435	0.777435
sus_scrofa	1:13998917-13999305	388	aligned	63.6598	73.2794	1	0	1	0	40.7791	non.da	3_intron	chr6:152338767-152339024	257	100	0.0284864	0.0284864
sus_scrofa	1:14000232-14000722	490	aligned	14.4898	87.3239	1	0	0	0	20.89	non.da	3_intron	chr6:152337598-152337671	73	100	0.00145205	0.00145205
sus_scrofa	1:14017663-14018235	572	aligned	46.6783	84.6442	1	0	0	0	33.9136	da	1_tss	chr6:152318815-152319085	270	100	0.532578	0.532578
sus_scrofa	1:14028384-14029426	1042	aligned	14.7793	76.6234	1	0	0	0	324.28	non.da	4_exon	chr6:152302370-152302529	159	100	0.422597	0.422597
sus_scrofa	1:14035897-14036357	460	not.aligned	NA	NA	NA	NA	NA	NA	26.7018	non.da	3_intron	NA	NA	NA	NA	NA
sus_scrofa	1:14052236-14052783	547	aligned	19.9269	87.156	1	1	1	0	23.2591	non.da	5_intergenic	chr6:152278082-152278197	115	100	0.847226	0.847226
sus_scrofa	1:14058120-14058602	482	aligned	60.9959	75.5102	1	0	0	0	23.2427	non.da	5_intergenic	chr6:152272916-152273233	317	100	0.0373691	0.0373691
sus_scrofa	1:14059338-14060484	1146	aligned	67.3647	72.0207	1	0	0	0	47.7427	non.da	5_intergenic	chr6:152271306-152272104	798	100	0.00836341	0.00836341
sus_scrofa	1:14063609-14063903	294	aligned	19.7279	84.4828	1	0	0	0	19.27	non.da	5_intergenic	chrY:5918832-5918890	58	100	0.0448621	0.0448621
sus_scrofa	1:14075967-14076309	342	aligned	33.9181	74.1379	1	0	0	0	16.3536	non.da	3_intron	chr6:152253006-152253123	117	100	0.0124017	0.0124017
sus_scrofa	1:14087165-14087523	358	aligned	60.3352	88.8889	1	1	0	0	23.0391	non.da	4_exon	chr6:152239525-152239767	242	100	0.659174	0.659174
sus_scrofa	1:14088090-14088753	663	aligned	9.95475	78.7879	1	0	0	0	28.9791	non.da	3_intron	chr11:58491216-58491282	66	100	0.0190909	0.0190909
sus_scrofa	1:14103285-14104396	1111	aligned	7.11071	74.6835	1	0	0	0	69.1573	non.da	5_intergenic	chr4:126979923-126980002	79	100	0.175494	0.175494
sus_scrofa	1:14109975-14111078	1103	aligned	23.6627	74.7126	1	0	0	0	58.8282	non.da	5_intergenic	chr6:152219736-152220000	264	100	0.00345455	0.00345455
sus_scrofa	1:14120061-14120405	344	not.aligned	NA	NA	NA	NA	NA	NA	22.3073	non.da	5_intergenic	NA	NA	NA	NA	NA
sus_scrofa	1:14133752-14135483	1731	aligned	61.4674	72.8383	1	2	1	0	328.089	non.da	5_intergenic	chr6:152184695-152185775	1080	100	0.0947083	0.0947083
sus_scrofa	1:14148159-14149743	1584	aligned	34.6591	72.8597	1	0	0	0	138.765	non.da	5_intergenic	chr6:152171873-152172458	585	100	0.0247744	0.0247744
sus_scrofa	1:14160511-14161122	611	aligned	11.9476	75.3425	1	1	0	0	35.9727	non.da	3_intron	chr2:204098227-204098381	154	100	0.00216234	0.00216234
sus_scrofa	1:14175760-14177187	1427	aligned	18.15	74.5174	1	0	0	0	81.8145	non.da	3_intron	chr6:152146036-152146298	262	100	0.012542	0.012542
sus_scrofa	1:14177949-14178576	627	aligned	92.6635	71.2565	1	2	0	0	38.7518	non.da	4_exon	chr6:152143608-152144774	1166	100	0.15206	0.15206
sus_scrofa	1:14195881-14196216	335	not.aligned	NA	NA	NA	NA	NA	NA	21.2691	non.da	3_intron	NA	NA	NA	NA	NA
sus_scrofa	1:14203190-14203870	680	aligned	21.7647	73.6486	1	0	0	0	35.5582	non.da	5_intergenic	chr6:152120283-152120438	155	100	0.000774194	0.000774194
sus_scrofa	1:14210292-14210612	320	not.aligned	NA	NA	NA	NA	NA	NA	21.0827	non.da	5_intergenic	NA	NA	NA	NA	NA
sus_scrofa	1:14219675-14220625	950	aligned	15.2632	81.3793	1	0	0	0	78.1345	non.da	2_tts	chr6:152100465-152100611	146	100	0.0335411	0.0335411
sus_scrofa	1:14220990-14221365	375	aligned	95.2	79.5518	1	1	0	0	21.7964	non.da	4_exon	chr6:152098669-152099304	635	100	0.476551	0.476551
sus_scrofa	1:14229871-14231099	1228	aligned	76.873	64.6186	1	0	0	0	104.71	non.da	3_intron	chr6:152089940-152090914	974	100	0.0223645	0.0223645
sus_scrofa	1:14264520-14265406	886	not.aligned	NA	NA	NA	NA	NA	NA	57.4809	non.da	3_intron	NA	NA	NA	NA	NA
sus_scrofa	1:14301287-14301493	206	not.aligned	NA	NA	NA	NA	NA	NA	15.1291	non.da	3_intron	NA	NA	NA	NA	NA
sus_scrofa	1:14302441-14303109	668	aligned	92.3653	71.3128	1	0	0	0	29.9573	non.da	3_intron	chr6:152007502-152008134	632	100	0.0329098	0.0329098
sus_scrofa	1:14322660-14323143	483	aligned	43.0642	78.8462	1	0	0	0	22.6936	non.da	3_intron	chr6:151983387-151983596	209	100	0.0235742	0.0235742
sus_scrofa	1:14334782-14335369	587	aligned	81.431	71.3389	1	0	0	0	27.7309	non.da	3_intron	chr6:151975469-151975961	492	100	0.00524187	0.00524187
sus_scrofa	1:14347154-14347640	486	not.aligned	NA	NA	NA	NA	NA	NA	25.8973	non.da	3_intron	NA	NA	NA	NA	NA
sus_scrofa	1:14402545-14402819	274	aligned	33.9416	70.9677	1	1	0	0	15.36	non.da	3_intron	chr6:151903286-151903406	120	100	0.00244167	0.00244167
sus_scrofa	1:14414534-14414936	402	aligned	39.801	66.875	1	1	0	0	18.6336	non.da	3_intron	chr6:109305596-109305868	272	100	0.0144154	0.0144154
sus_scrofa	1:14437812-14438169	357	not.aligned	NA	NA	NA	NA	NA	NA	19.87	non.da	3_intron	NA	NA	NA	NA	NA
sus_scrofa	1:14464143-14464851	708	aligned	47.5989	75.0742	1	0	0	0	40.5973	non.da	3_intron	chr6:151834988-151835327	339	100	0.0202891	0.0202891
sus_scrofa	1:14470632-14471156	524	not.aligned	NA	NA	NA	NA	NA	NA	35.7427	non.da	3_intron	NA	NA	NA	NA	NA
sus_scrofa	1:14489488-14489939	451	aligned	75.1663	71.9764	1	0	0	0	27.3555	non.da	3_intron	chr6:151809020-151809364	344	100	0.0444273	0.0444273
sus_scrofa	1:14491006-14491358	352	aligned	100	88.6364	1	2	1	0	29.9818	da	1_tss	chr6:151807098-151808074	976	100	0.57419	0.57419
sus_scrofa	1:14510163-14510856	693	aligned	9.66811	77.6119	1	0	0	0	31.5827	non.da	3_intron	chr6:151785909-151785976	67	100	0.0558507	0.0558507
sus_scrofa	1:14545681-14547056	1375	aligned	16.7273	81.7391	1	0	1	0	65.0782	non.da	3_intron	chr6:151757800-151758030	230	100	0.169804	0.169804
sus_scrofa	1:14566410-14566708	298	aligned	34.5638	71.8447	1	0	0	0	16.7118	non.da	3_intron	chr14:77273526-77273629	103	100	0.0234951	0.0234951
sus_scrofa	1:14569871-14570458	587	aligned	11.2436	81.8182	1	0	0	0	29.7455	non.da	3_intron	chr6:151730174-151730240	66	100	0.000439394	0.000439394
sus_scrofa	1:14583461-14584022	561	aligned	99.287	83.4829	1	0	0	0	25.5482	non.da	3_intron	chr6:151705305-151705889	584	100	0.14749	0.14749
sus_scrofa	1:14585793-14586572	779	aligned	95.3787	71.7362	1	0	0	0	33.6045	non.da	3_intron	chr6:151703015-151703779	764	100	0.092589	0.092589
sus_scrofa	1:14600613-14602278	1665	aligned	21.2613	77.1186	1	0	1	0	128.812	non.da	3_intron	chr6:151691324-151691686	362	100	0.20639	0.20639
sus_scrofa	1:14613857-14614808	951	aligned	23.7645	79.2035	1	0	0	0	54.9918	non.da	3_intron	chr6:151676434-151676660	226	100	0.296	0.296
sus_scrofa	1:14640507-14640852	345	aligned	17.1014	81.3559	1	0	0	0	15.2545	da	3_intron	chr8:118115670-118115729	59	100	0.0211186	0.0211186
sus_scrofa	1:14709165-14709605	440	not.aligned	NA	NA	NA	NA	NA	NA	22.1355	non.da	3_intron	NA	NA	NA	NA	NA
sus_scrofa	1:14750082-14751457	1375	aligned	15.6364	74.4186	1	0	1	0	120.134	da	1_tss	chr6:151494488-151494708	220	100	0.0344045	0.0344045
sus_scrofa	1:14774406-14775113	707	aligned	27.7228	70.4082	1	0	0	0	28.4345	da	5_intergenic	chr13:20976570-20976766	196	100	0.048398	0.048398
sus_scrofa	1:14781624-14782100	476	not.aligned	NA	NA	NA	NA	NA	NA	33.8473	non.da	3_intron	NA	NA	NA	NA	NA
sus_scrofa	1:14788763-14789062	299	not.aligned	NA	NA	NA	NA	NA	NA	14.5127	da	3_intron	NA	NA	NA	NA	NA
sus_scrofa	1:14794904-14795970	1066	aligned	73.6398	72.4841	1	2	1	0	1223.65	non.da	1_tss	chr6:151451688-151452643	955	100	0.148836	0.148836
sus_scrofa	1:14850385-14851404	1019	aligned	60.7458	78.3522	1	1	1	0	55.2736	da	2_tts	chr6:151405717-151406348	631	100	0.194699	0.194699
sus_scrofa	1:14859281-14859773	492	aligned	22.3577	74.5455	1	0	0	0	29.7609	non.da	5_intergenic	chr6:151398274-151398386	112	100	0.0288661	0.0288661
sus_scrofa	1:14866087-14867797	1710	aligned	95.2632	89.0731	1	2	1	0	1999.12	non.da	1_tss	chr6:151389679-151391701	2022	100	0.466639	0.466639
sus_scrofa	1:14874139-14874993	854	aligned	28.9227	76.9231	1	0	0	0	33.7955	non.da	3_intron	chr6:151384964-151385239	275	100	0.0133055	0.0133055
sus_scrofa	1:14882566-14883813	1247	aligned	15.2366	73.6842	1	0	0	0	95.3709	non.da	3_intron	chr6:151378104-151378303	199	100	0.0772613	0.0772613
sus_scrofa	1:14908247-14910329	2082	aligned	98.8953	74.745	1	2	1	0	102.082	non.da	2_tts	chr6:151351289-151353606	2317	100	0.114576	0.114576
sus_scrofa	1:14919582-14919866	284	not.aligned	NA	NA	NA	NA	NA	NA	17.0036	da	3_intron	NA	NA	NA	NA	NA
sus_scrofa	1:14930998-14932649	1651	aligned	7.69231	78.7402	1	0	0	0	129.754	non.da	3_intron	chr6:151324864-151324991	127	100	0.0112756	0.0112756
sus_scrofa	1:15016079-15016715	636	aligned	95.9119	79.8361	1	1	1	0	42.2218	non.da	1_tss	chr6:151240628-151241325	697	100	0.196341	0.196341
sus_scrofa	1:15043288-15043828	540	aligned	36.4815	67.5127	1	0	0	0	28.3455	non.da	5_intergenic	chr6:151207623-151207828	205	100	0.00205366	0.00205366
sus_scrofa	1:15053689-15054041	352	not.aligned	NA	NA	NA	NA	NA	NA	18.9382	da	5_intergenic	NA	NA	NA	NA	NA
sus_scrofa	1:15062288-15062589	301	not.aligned	NA	NA	NA	NA	NA	NA	17.47	non.da	5_intergenic	NA	NA	NA	NA	NA
sus_scrofa	1:15088581-15089363	782	aligned	10.7417	80.9524	1	0	0	0	30.6482	non.da	5_intergenic	chr1:25593980-25594064	84	100	0.0110357	0.0110357
sus_scrofa	1:15098617-15099809	1192	aligned	5.78859	78.2609	1	0	0	0	64.2245	non.da	5_intergenic	chr2:6023824-6023893	69	100	0.0122899	0.0122899
sus_scrofa	1:15106648-15107483	835	aligned	9.1018	76.3158	1	0	0	0	54.9218	non.da	5_intergenic	chr20:4779129-4779205	76	100	0.00880263	0.00880263
sus_scrofa	1:15116026-15116622	596	aligned	16.7785	77	1	0	0	1	27.7273	non.da	5_intergenic	chr2:145897650-145897750	100	100	0.00071	0.00071
sus_scrofa	1:15122844-15123241	397	aligned	94.9622	77.7188	1	1	0	0	27.7364	non.da	5_intergenic	chr2:131824670-131825136	466	100	0.221099	0.221099
sus_scrofa	1:15123468-15123991	523	aligned	26.5774	81.295	1	0	0	0	35.2364	non.da	5_intergenic	chr6:151122901-151123050	149	100	0.0810805	0.0810805
sus_scrofa	1:15127400-15128478	1078	aligned	19.2022	74.3961	1	0	0	0	63.6727	non.da	5_intergenic	chr6:151114597-151114824	227	100	0.0100529	0.0100529
sus_scrofa	1:15139148-15139545	397	not.aligned	NA	NA	NA	NA	NA	NA	22.7627	non.da	5_intergenic	NA	NA	NA	NA	NA
sus_scrofa	1:15159843-15160419	576	aligned	14.5833	72.619	1	0	0	0	34.6373	non.da	3_intron	chr6:151081060-151081144	84	100	0.00194048	0.00194048
sus_scrofa	1:15161197-15161948	751	aligned	10.253	74.026	1	0	0	0	43.2773	non.da	3_intron	chr11:20562663-20562740	77	100	0.00907792	0.00907792
sus_scrofa	1:15170508-15170923	415	aligned	33.012	75.1825	1	0	1	1	22.4627	non.da	3_intron	chr6:151067883-151068022	139	100	0.0932374	0.0932374
sus_scrofa	1:15175534-15176869	1335	aligned	NA	NA	0	0	0	0	77.5527	non.da	3_intron	chr15:88821796-88821984	188	100	0.0107021	0.0107021
sus_scrofa	1:15187350-15187751	401	not.aligned	NA	NA	NA	NA	NA	NA	26.2682	non.da	3_intron	NA	NA	NA	NA	NA
sus_scrofa	1:15189948-15190330	382	aligned	85.8639	79.2683	1	0	1	0	33.2655	non.da	3_intron	chr9:63342719-63343054	335	100	0.385472	0.385472
sus_scrofa	1:15220537-15220833	296	not.aligned	NA	NA	NA	NA	NA	NA	18.2782	da	3_intron	NA	NA	NA	NA	NA
sus_scrofa	1:15224703-15225400	697	aligned	15.3515	83.1776	1	0	0	0	32.3727	non.da	3_intron	chr6:151009141-151009248	107	100	0.0270935	0.0270935
sus_scrofa	1:15232903-15233432	529	aligned	14.9338	77.2152	1	0	0	0	23.49	da	3_intron	chr5:46342207-46342286	79	0	0	0
sus_scrofa	1:15235522-15236388	866	not.aligned	NA	NA	NA	NA	NA	NA	44.6591	non.da	3_intron	NA	NA	NA	NA	NA
sus_scrofa	1:15242076-15242656	580	not.aligned	NA	NA	NA	NA	NA	NA	45.0618	non.da	3_intron	NA	NA	NA	NA	NA
sus_scrofa	1:15248244-15248555	311	not.aligned	NA	NA	NA	NA	NA	NA	23.5836	non.da	3_intron	NA	NA	NA	NA	NA
sus_scrofa	1:15251865-15252633	768	aligned	22.9167	69.3182	1	0	0	0	47.35	non.da	3_intron	chr8:76649067-76649243	176	100	0.106432	0.106432
sus_scrofa	1:15263144-15263458	314	not.aligned	NA	NA	NA	NA	NA	NA	25.9082	non.da	3_intron	NA	NA	NA	NA	NA
sus_scrofa	1:15264423-15264972	549	not.aligned	NA	NA	NA	NA	NA	NA	33.7	non.da	3_intron	NA	NA	NA	NA	NA
sus_scrofa	1:15271028-15271457	429	not.aligned	NA	NA	NA	NA	NA	NA	25.6764	non.da	3_intron	NA	NA	NA	NA	NA
sus_scrofa	1:15278777-15279541	764	aligned	58.5079	68.6801	1	0	0	0	35.2191	non.da	3_intron	chr6:150929173-150929629	456	100	0.0106886	0.0106886
sus_scrofa	1:15285702-15286189	487	aligned	NA	NA	0	1	0	1	24.5464	non.da	3_intron	chr3:160661637-160662014	377	100	0.196257	0.196257
sus_scrofa	1:15293629-15294281	652	aligned	21.0123	77.3723	1	0	0	0	36.4273	non.da	3_intron	chr6:150904860-150904997	137	100	0.00594161	0.00594161
sus_scrofa	1:15301821-15302508	687	aligned	21.8341	77.3333	1	0	1	0	35.8536	non.da	3_intron	chr6:150895185-150895350	165	100	0.0013697	0.0013697
sus_scrofa	1:15303721-15304228	507	not.aligned	NA	NA	NA	NA	NA	NA	37.7382	non.da	3_intron	NA	NA	NA	NA	NA
sus_scrofa	1:15309814-15310236	422	not.aligned	NA	NA	NA	NA	NA	NA	20.8409	da	3_intron	NA	NA	NA	NA	NA
sus_scrofa	1:15318913-15319244	331	aligned	86.7069	69.6864	1	0	0	0	18.8709	non.da	3_intron	chr6:150876751-150877043	292	100	0.0057911	0.0057911
sus_scrofa	1:15328778-15330184	1406	aligned	10.4552	73.4694	1	0	1	0	146.137	da	1_tss	chr6:150866280-150866427	147	100	0.137578	0.137578
sus_scrofa	1:15346587-15346908	321	not.aligned	NA	NA	NA	NA	NA	NA	15.9573	non.da	3_intron	NA	NA	NA	NA	NA
sus_scrofa	1:15353455-15353758	303	aligned	38.2838	77.5862	1	0	0	0	16.5209	non.da	4_exon	chr6:150830458-150830582	124	100	0.0495726	0.0495726
sus_scrofa	1:15362231-15362648	417	not.aligned	NA	NA	NA	NA	NA	NA	22.5918	non.da	3_intron	NA	NA	NA	NA	NA
sus_scrofa	1:15363333-15363922	589	aligned	50.4244	77.1044	1	0	0	0	25.02	non.da	4_exon	chr6:150819639-150819940	301	100	0.260867	0.260867
sus_scrofa	1:15364800-15365531	731	not.aligned	NA	NA	NA	NA	NA	NA	35.4482	non.da	3_intron	NA	NA	NA	NA	NA
sus_scrofa	1:15367643-15367954	311	aligned	97.4277	73.9274	1	0	1	0	29.7082	da	3_intron	chr6:150815037-150815362	325	100	0.0652154	0.0652154
sus_scrofa	1:15383342-15383656	314	aligned	97.1338	75.4098	1	0	0	0	20.8282	non.da	3_intron	chr6:150799210-150799531	321	100	0.088514	0.088514
sus_scrofa	1:15387395-15387996	601	aligned	31.4476	83.5979	1	0	0	0	26.9455	non.da	4_exon	chr6:150795781-150795971	190	100	0.346279	0.346279
sus_scrofa	1:15399389-15400953	1564	aligned	17.4552	71.0623	1	0	0	0	185.574	da	3_intron	chr6:150777837-150778120	283	100	0.0830813	0.0830813
sus_scrofa	1:15405278-15405570	292	not.aligned	NA	NA	NA	NA	NA	NA	18.3445	non.da	3_intron	NA	NA	NA	NA	NA
sus_scrofa	1:15405885-15406859	974	aligned	19.7125	72.9167	1	0	0	0	47.6564	non.da	3_intron	chr6:150769738-150769931	193	100	0.00145596	0.00145596
sus_scrofa	1:15407858-15408207	349	aligned	46.1318	70.8075	1	0	0	0	17.4791	da	3_intron	chr6:150769020-150769181	161	100	0.0253665	0.0253665
sus_scrofa	1:15419148-15420132	984	aligned	79.2683	65.2564	1	1	0	0	43.2964	non.da	3_intron	chr6:150758798-150759715	917	100	0.00307634	0.00307634
sus_scrofa	1:15422698-15423069	371	not.aligned	NA	NA	NA	NA	NA	NA	25.4173	non.da	3_intron	NA	NA	NA	NA	NA
sus_scrofa	1:15434337-15434708	371	aligned	25.876	79.1667	1	0	0	0	19.0682	non.da	3_intron	chr6:150742832-150742929	97	100	0.00719588	0.00719588
sus_scrofa	1:15440675-15441203	528	aligned	48.8636	68.6047	1	0	0	0	30.9291	non.da	3_intron	chr6:150735295-150735553	258	100	0.225275	0.225275
sus_scrofa	1:15442099-15442738	639	aligned	67.7621	67.8984	1	1	0	0	34.67	non.da	1_tss	chr6:150733543-150734675	1132	100	0.278919	0.278919
sus_scrofa	1:15445458-15445952	494	aligned	30.9717	71.8954	1	0	0	0	26.4609	non.da	5_intergenic	chr6:150730916-150731071	155	100	0.00807742	0.00807742
sus_scrofa	1:15446888-15447275	387	not.aligned	NA	NA	NA	NA	NA	NA	19.22	non.da	5_intergenic	NA	NA	NA	NA	NA
sus_scrofa	1:15453108-15453727	619	aligned	84.9758	90.1141	1	0	1	0	42.8091	non.da	5_intergenic	chr6:150720679-150721207	528	100	0.699998	0.699998
sus_scrofa	1:15466022-15466518	496	not.aligned	NA	NA	NA	NA	NA	NA	22.4336	non.da	5_intergenic	NA	NA	NA	NA	NA
sus_scrofa	1:15475159-15476118	959	aligned	46.7153	75.6696	1	0	0	0	66.4891	non.da	5_intergenic	chr6:150696292-150696748	456	100	0.0823202	0.0823202
sus_scrofa	1:15482864-15483352	488	aligned	14.1393	76.8116	1	0	0	0	25.1345	non.da	5_intergenic	chr20:13467147-13467216	69	100	0.00252174	0.00252174
sus_scrofa	1:15488742-15490693	1951	aligned	67.4013	68.0608	1	2	1	0	129.58	non.da	5_intergenic	chr6:150684904-150686258	1354	100	0.029644	0.029644
sus_scrofa	1:15491270-15491545	275	not.aligned	NA	NA	NA	NA	NA	NA	27.6164	non.da	5_intergenic	NA	NA	NA	NA	NA
sus_scrofa	1:15504156-15504493	337	not.aligned	NA	NA	NA	NA	NA	NA	19.8145	non.da	5_intergenic	NA	NA	NA	NA	NA
sus_scrofa	1:15509352-15510483	1131	aligned	32.2723	74.2466	1	0	0	0	54.6527	non.da	5_intergenic	chr6:150666111-150666486	375	100	0.0865467	0.0865467
sus_scrofa	1:15523868-15524390	522	aligned	52.2989	73.2601	1	0	0	0	27.7173	non.da	5_intergenic	chr6:150652109-150652391	282	100	0.0499184	0.0499184
sus_scrofa	1:15529730-15530745	1015	aligned	35.665	73.4807	1	0	0	1	45.2945	non.da	5_intergenic	chr6:150646155-150646517	362	100	0.0127818	0.0127818
sus_scrofa	1:15532325-15533745	1420	aligned	93.3099	73.8113	1	0	1	0	72.5936	non.da	5_intergenic	chr6:150642438-150643817	1379	100	0.0265751	0.0265751
sus_scrofa	1:15537038-15537441	403	aligned	89.0819	74.0947	1	0	0	0	22.0382	non.da	5_intergenic	chr6:150639787-150640153	366	100	0.00640164	0.00640164
sus_scrofa	1:15541109-15541466	357	aligned	30.5322	76.1468	1	0	0	0	19.1345	non.da	5_intergenic	chr11:62345013-62345122	109	100	0.28378	0.28378
sus_scrofa	1:15542264-15542621	357	aligned	84.5938	81.457	1	0	1	0	16.6782	da	5_intergenic	chr6:150635725-150636046	321	100	0.109421	0.109421
sus_scrofa	1:15549957-15550750	793	not.aligned	NA	NA	NA	NA	NA	NA	48.7018	non.da	5_intergenic	NA	NA	NA	NA	NA
sus_scrofa	1:15559123-15559465	342	not.aligned	NA	NA	NA	NA	NA	NA	22.1145	non.da	5_intergenic	NA	NA	NA	NA	NA
sus_scrofa	1:15560594-15561606	1012	aligned	29.3478	71.3805	1	1	1	0	58.7945	non.da	5_intergenic	chr6:150622769-150623138	369	100	0.220201	0.220201
sus_scrofa	1:15587270-15588871	1601	aligned	9.68145	67.7419	1	2	1	0	133.959	non.da	5_intergenic	chr6:150599832-150600209	377	100	0.0727321	0.0727321
sus_scrofa	1:15601745-15602089	344	aligned	36.6279	79.3651	1	0	0	0	26.0227	non.da	5_intergenic	chr6:150580473-150580601	128	100	0.247156	0.247156
sus_scrofa	1:15633760-15634763	1003	aligned	55.8325	71.25	1	0	0	0	45.3436	non.da	5_intergenic	chr6:150543139-150543731	592	100	0.0338902	0.0338902
sus_scrofa	1:15634958-15635372	414	aligned	56.0386	70.6897	1	0	0	0	22.1864	non.da	5_intergenic	chr6:150542576-150542809	233	100	0.00572532	0.00572532
sus_scrofa	1:15643200-15643518	318	aligned	72.956	73.2759	1	0	0	0	15.5445	non.da	5_intergenic	chr6:150535508-150535743	235	100	0.0111191	0.0111191
sus_scrofa	1:15645044-15645504	460	aligned	15.6522	77.7778	1	0	0	0	27.1718	non.da	5_intergenic	chr6:150533793-150533865	72	100	0.00319444	0.00319444
sus_scrofa	1:15657907-15658276	369	not.aligned	NA	NA	NA	NA	NA	NA	20.7364	non.da	5_intergenic	NA	NA	NA	NA	NA
sus_scrofa	1:15660160-15660456	296	aligned	30.7432	80.2198	1	0	0	0	18.4591	non.da	5_intergenic	chr6:150515664-150515755	91	100	0.00992308	0.00992308
sus_scrofa	1:15668936-15670081	1145	aligned	60.3493	78.437	1	0	0	0	47.7355	da	5_intergenic	chr6:150499710-150500407	697	100	0.142624	0.142624
sus_scrofa	1:15683679-15684613	934	aligned	94.2184	75.3409	1	0	0	0	64.7073	non.da	5_intergenic	chr6:150485612-150486501	889	100	0.210772	0.210772
sus_scrofa	1:15691525-15691850	325	aligned	29.2308	73.6842	1	1	0	0	18.1755	non.da	5_intergenic	chr3:187685274-187685369	95	100	0.0199368	0.0199368
sus_scrofa	1:15693826-15694128	302	not.aligned	NA	NA	NA	NA	NA	NA	19.6836	non.da	5_intergenic	NA	NA	NA	NA	NA
sus_scrofa	1:15694221-15694516	295	aligned	NA	NA	0	0	0	0	19.5682	non.da	5_intergenic	chr1:33582724-33583574	850	100	0.0514259	0.0514259
sus_scrofa	1:15702930-15703260	330	aligned	43.3333	70.6294	1	0	0	0	19.6382	non.da	5_intergenic	chr14:54415332-54415475	143	100	0.0328392	0.0328392
sus_scrofa	1:15717745-15719461	1716	aligned	6.46853	71.1712	1	0	0	0	109.204	non.da	5_intergenic	chr5:107416384-107416495	111	100	0.00672072	0.00672072
sus_scrofa	1:15724710-15726004	1294	aligned	24.575	75.7862	1	0	0	0	62.8364	non.da	5_intergenic	chr6:150430513-150430841	328	100	0.129631	0.129631
sus_scrofa	1:15733482-15735290	1808	aligned	21.3496	79.2746	1	0	0	0	124.425	non.da	5_intergenic	chr6:150422159-150422551	392	100	0.018852	0.018852
sus_scrofa	1:15736963-15737518	555	aligned	66.1261	78.4741	1	1	1	0	46.41	da	5_intergenic	chr6:150418270-150419241	971	100	0.127319	0.127319
sus_scrofa	1:15747211-15747731	520	aligned	62.8846	74.3119	1	0	0	0	30.3391	non.da	5_intergenic	chr6:150407445-150407783	338	100	0.304944	0.304944
sus_scrofa	1:15753551-15753981	430	not.aligned	NA	NA	NA	NA	NA	NA	21.6855	non.da	5_intergenic	NA	NA	NA	NA	NA
sus_scrofa	1:15758957-15759230	273	aligned	85.348	72.9614	1	0	0	0	22.1782	non.da	2_tts	chr6:150397851-150398085	234	100	0.132	0.132
sus_scrofa	1:15760066-15760418	352	not.aligned	NA	NA	NA	NA	NA	NA	26.45	non.da	3_intron	NA	NA	NA	NA	NA
sus_scrofa	1:15763492-15764610	1118	not.aligned	NA	NA	NA	NA	NA	NA	87.8009	non.da	3_intron	NA	NA	NA	NA	NA
sus_scrofa	1:15775013-15775529	516	not.aligned	NA	NA	NA	NA	NA	NA	29.6636	non.da	3_intron	NA	NA	NA	NA	NA
sus_scrofa	1:15777309-15777981	672	not.aligned	NA	NA	NA	NA	NA	NA	39.8718	non.da	3_intron	NA	NA	NA	NA	NA
sus_scrofa	1:15779477-15779651	174	not.aligned	NA	NA	NA	NA	NA	NA	16.1055	da	1_tss	NA	NA	NA	NA	NA
sus_scrofa	1:15782543-15782992	449	aligned	53.8976	76.8595	1	0	0	0	24.3373	non.da	5_intergenic	chr6:150360455-150360701	246	100	0.00184146	0.00184146
sus_scrofa	1:15784224-15784532	308	aligned	48.0519	68.2432	1	0	0	0	18.61	non.da	5_intergenic	chr4:184880673-184880822	149	100	0.0216376	0.0216376
sus_scrofa	1:15788279-15789297	1018	aligned	NA	NA	0	0	1	0	62.7682	non.da	5_intergenic	chr19:3163529-3163719	190	100	0.0634263	0.0634263
sus_scrofa	1:15794407-15795296	889	aligned	20.9224	72.5806	1	0	0	0	34.7164	non.da	5_intergenic	chr6:150347123-150347315	192	100	0.058901	0.058901
sus_scrofa	1:15801401-15801690	289	aligned	40.4844	70.0855	1	0	0	0	19.5182	non.da	5_intergenic	chr6:150337240-150337357	117	100	0.0552308	0.0552308
sus_scrofa	1:15808193-15809499	1306	aligned	36.6003	72.5941	1	0	0	0	61.7927	non.da	5_intergenic	chr6:150314407-150314895	488	100	0.0806865	0.0806865
sus_scrofa	1:15836262-15837045	783	aligned	19.4125	69.0789	1	0	0	1	29.4236	non.da	5_intergenic	chr22:29615915-29616067	152	100	0.107257	0.107257
sus_scrofa	1:15837595-15837905	310	aligned	30.9677	75	1	0	0	0	16.2936	non.da	5_intergenic	chr6:150287326-150287422	96	100	0.002625	0.002625
sus_scrofa	1:15878715-15879077	362	not.aligned	NA	NA	NA	NA	NA	NA	19.6373	non.da	3_intron	NA	NA	NA	NA	NA
sus_scrofa	1:15891887-15892375	488	not.aligned	NA	NA	NA	NA	NA	NA	27.5045	non.da	3_intron	NA	NA	NA	NA	NA
sus_scrofa	1:15893442-15894734	1292	aligned	23.2198	73	1	0	0	0	78.4827	non.da	3_intron	chr6:150212310-150212626	316	100	0.0153291	0.0153291
sus_scrofa	1:15902656-15904106	1450	aligned	42.069	67.7049	1	0	0	0	71.4927	non.da	3_intron	chr6:150203213-150203832	619	100	0.00852181	0.00852181
sus_scrofa	1:15911588-15912071	483	not.aligned	NA	NA	NA	NA	NA	NA	22.0718	non.da	3_intron	NA	NA	NA	NA	NA
sus_scrofa	1:15924707-15926416	1709	aligned	82.6214	69.1926	1	0	0	0	169.779	non.da	3_intron	chr6:150175317-150176745	1428	100	0.0192822	0.0192822
sus_scrofa	1:15930022-15930337	315	not.aligned	NA	NA	NA	NA	NA	NA	27.6464	non.da	3_intron	NA	NA	NA	NA	NA
sus_scrofa	1:15930728-15931022	294	aligned	46.2585	75	1	0	0	0	25.4827	non.da	3_intron	chr6:150166551-150166688	137	100	0.00432117	0.00432117
sus_scrofa	1:15967625-15968170	545	aligned	31.3761	80.7018	1	0	0	1	32.3827	non.da	5_intergenic	chr6:150116465-150116649	184	100	0.486076	0.486076
sus_scrofa	1:15984854-15985427	573	aligned	36.9983	69.8113	1	0	0	0	29.0955	non.da	5_intergenic	chr6:150089224-150089442	218	100	0.0149495	0.0149495
sus_scrofa	1:15985842-15986023	181	not.aligned	NA	NA	NA	NA	NA	NA	15.8164	non.da	5_intergenic	NA	NA	NA	NA	NA
sus_scrofa	1:15986609-15987688	1079	not.aligned	NA	NA	NA	NA	NA	NA	118.131	da	5_intergenic	NA	NA	NA	NA	NA
sus_scrofa	1:15999179-16001254	2075	aligned	6.36145	73.4848	1	0	0	0	108.689	non.da	5_intergenic	chr18:37952084-37952217	133	100	0.0354737	0.0354737
sus_scrofa	1:16006717-16008146	1429	aligned	3.49895	88	1	0	0	0	262.786	non.da	1_tss	chr11:24976680-24976730	50	100	0.05228	0.05228
sus_scrofa	1:16013423-16014028	605	not.aligned	NA	NA	NA	NA	NA	NA	30.4236	non.da	2_tts	NA	NA	NA	NA	NA
sus_scrofa	1:16020808-16023018	2210	not.aligned	NA	NA	NA	NA	NA	NA	233.856	non.da	1_tss	NA	NA	NA	NA	NA
sus_scrofa	1:16031510-16032189	679	not.aligned	NA	NA	NA	NA	NA	NA	46.3282	non.da	5_intergenic	NA	NA	NA	NA	NA
sus_scrofa	1:16032992-16033420	428	not.aligned	NA	NA	NA	NA	NA	NA	28.0445	non.da	5_intergenic	NA	NA	NA	NA	NA
sus_scrofa	1:16041874-16042522	648	not.aligned	NA	NA	NA	NA	NA	NA	31.46	non.da	1_tss	NA	NA	NA	NA	NA
sus_scrofa	1:16043150-16043741	591	not.aligned	NA	NA	NA	NA	NA	NA	49.1391	non.da	1_tss	NA	NA	NA	NA	NA
sus_scrofa	1:16048188-16049054	866	not.aligned	NA	NA	NA	NA	NA	NA	101.477	da	4_exon	NA	NA	NA	NA	NA
sus_scrofa	1:16051851-16052954	1103	not.aligned	NA	NA	NA	NA	NA	NA	87.5718	non.da	5_intergenic	NA	NA	NA	NA	NA
sus_scrofa	1:16075414-16075965	551	not.aligned	NA	NA	NA	NA	NA	NA	24.19	non.da	5_intergenic	NA	NA	NA	NA	NA
sus_scrofa	1:16099853-16100930	1077	not.aligned	NA	NA	NA	NA	NA	NA	91.3882	non.da	5_intergenic	NA	NA	NA	NA	NA
sus_scrofa	1:16119001-16120072	1071	not.aligned	NA	NA	NA	NA	NA	NA	133.324	non.da	1_tss	NA	NA	NA	NA	NA
sus_scrofa	1:16130509-16130817	308	not.aligned	NA	NA	NA	NA	NA	NA	25.11	non.da	5_intergenic	NA	NA	NA	NA	NA
sus_scrofa	1:16138653-16140146	1493	aligned	56.7314	82.2904	1	2	1	0	589.385	non.da	1_tss	chr6:149863443-149864310	867	100	0.331445	0.331445
sus_scrofa	1:16156793-16158265	1472	aligned	3.3288	89.7959	1	0	0	0	422.718	non.da	3_intron	chr1:54844549-54844598	49	100	0.00755102	0.00755102
sus_scrofa	1:16180246-16180685	439	aligned	88.3827	77.0619	1	1	1	0	34.7309	non.da	3_intron	chr6:149834227-149834738	511	100	0.0223894	0.0223894
sus_scrofa	1:16241070-16241559	489	aligned	10.2249	90	1	0	0	0	28.8436	non.da	3_intron	chr6:149761119-149761169	50	100	0.06952	0.06952
sus_scrofa	1:16248842-16250057	1215	aligned	NA	NA	0	1	1	0	572.515	non.da	1_tss	chr6:149749534-149750381	847	100	0.39783	0.39783
sus_scrofa	1:16251515-16252032	517	aligned	81.4313	73.8717	1	2	1	0	213.562	da	1_tss	chr6:149746330-149746760	430	100	0.342877	0.342877
sus_scrofa	1:16274466-16275636	1170	aligned	82.5641	81.5735	1	2	1	0	482.439	non.da	1_tss	chr6:149717458-149718670	1212	100	0.226523	0.226523
sus_scrofa	1:16280767-16282931	2164	aligned	7.53235	76.0736	1	0	0	0	114.507	non.da	1_tss	chr6:149712003-149712170	167	100	0.109389	0.109389
sus_scrofa	1:16288129-16289215	1086	aligned	12.7993	76.9784	1	0	0	1	40.5445	non.da	3_intron	chr6:149697303-149697446	143	100	0.0832168	0.0832168
sus_scrofa	1:16310893-16311313	420	aligned	46.1905	68.5567	1	0	0	0	24.6782	non.da	3_intron	chr2:101439371-101439565	194	100	0.0484536	0.0484536
sus_scrofa	1:16311647-16311953	306	aligned	46.0784	68.7943	1	0	0	0	14.63	da	3_intron	chr18:49827138-49827279	141	100	0.0803475	0.0803475
sus_scrofa	1:16330407-16331731	1324	aligned	18.6556	74.0891	1	0	0	0	386.451	non.da	1_tss	chr6:149648911-149649164	253	100	0.066502	0.066502
sus_scrofa	1:16342833-16343035	202	aligned	84.1584	70.5882	1	0	0	0	8.74091	da	3_intron	chr3:184211351-184211521	170	100	0.733	0.733
sus_scrofa	1:16380932-16382371	1439	aligned	4.03058	82.7586	1	0	0	0	466.599	non.da	1_tss	chr5:54975504-54975562	58	100	0.000517241	0.000517241
sus_scrofa	1:16400487-16401941	1454	aligned	54.8143	74.655	1	0	1	0	570.79	non.da	1_tss	chr6:149545479-149546334	855	100	0.130695	0.130695
sus_scrofa	1:16423072-16423620	548	aligned	34.3066	80.3191	1	2	1	0	30.6891	non.da	3_intron	chr6:149517569-149517831	262	100	0.152924	0.152924
sus_scrofa	1:16426440-16426983	543	aligned	27.0718	73.4694	1	0	0	0	30.1918	non.da	3_intron	chr6:149515349-149515497	148	100	0.0664324	0.0664324
sus_scrofa	1:16429044-16429373	329	aligned	98.4802	84.5679	1	0	0	0	18.97	non.da	4_exon	chr6:149512031-149512358	327	100	0.428508	0.428508
sus_scrofa	1:16429646-16430763	1117	aligned	15.0403	76.1905	1	0	0	0	44.1473	non.da	3_intron	chr6:149511573-149511741	168	100	0.0527202	0.0527202
sus_scrofa	1:16439424-16440917	1493	aligned	19.424	71.3793	1	0	0	0	65.3191	non.da	3_intron	chr6:22183885-22184179	294	100	0.073119	0.073119
sus_scrofa	1:16441923-16442224	301	not.aligned	NA	NA	NA	NA	NA	NA	16.1418	da	3_intron	NA	NA	NA	NA	NA
sus_scrofa	1:16450084-16450468	384	aligned	24.4792	75.5319	1	0	0	0	27.9627	da	5_intergenic	chr22:46175858-46175953	95	100	0.0121158	0.0121158
sus_scrofa	1:16453247-16455403	2156	aligned	4.87013	82.8571	1	0	1	0	152.751	da	5_intergenic	chr6:149495879-149495984	105	100	0.144476	0.144476
sus_scrofa	1:16455713-16456084	371	aligned	35.5795	75.7576	1	0	0	0	33.3318	da	5_intergenic	chr17:2901923-2902057	134	100	0.0241045	0.0241045
sus_scrofa	1:16458450-16458805	355	not.aligned	NA	NA	NA	NA	NA	NA	48.1309	da	5_intergenic	NA	NA	NA	NA	NA
sus_scrofa	1:16460910-16461557	647	aligned	18.8563	77.0492	1	0	0	0	75.6409	da	5_intergenic	chr6:149488622-149488748	126	100	0.149444	0.149444
sus_scrofa	1:16463163-16466024	2861	aligned	7.61971	76.1468	1	0	1	0	317.463	da	1_tss	chr6:149484945-149485186	241	100	0.357896	0.357896
sus_scrofa	1:16466421-16466890	469	aligned	79.1045	75.4717	1	1	1	0	75.2927	da	3_intron	chr6:149482080-149482471	391	100	0.165419	0.165419
sus_scrofa	1:16473055-16474298	1243	aligned	96.782	73.5661	1	1	1	1	70.0418	non.da	4_exon	chr6:149473479-149474728	1249	100	0.190902	0.190902
sus_scrofa	1:16480393-16481082	689	aligned	23.0769	74.8428	1	0	0	1	90.9345	da	3_intron	chr6:149468910-149469069	159	100	0.213233	0.213233
sus_scrofa	1:16482019-16483625	1606	aligned	39.726	69.7492	1	0	0	0	220.414	da	3_intron	chr6:149465932-149466592	660	100	0.0105333	0.0105333
sus_scrofa	1:16491810-16492271	461	aligned	30.1518	74.1007	1	0	0	0	26.5827	non.da	3_intron	chr6:149457123-149457262	139	100	0.00293525	0.00293525
sus_scrofa	1:16492568-16493161	593	aligned	33.8954	77.6119	1	0	1	0	32.1127	non.da	4_exon	chr1:37481640-37481841	201	100	0.830915	0.830915
sus_scrofa	1:16500111-16500441	330	aligned	43.0303	75.3521	1	0	1	0	50.7636	da	2_tts	chrX:109501140-109501285	145	100	0.165207	0.165207
sus_scrofa	1:16500742-16502730	1988	aligned	27.8169	78.3002	1	1	1	0	269.49	non.da	2_tts	chr6:149444827-149445399	572	100	0.0551696	0.0551696
sus_scrofa	1:16507680-16508731	1051	aligned	24.1675	72.8346	1	2	0	0	86.8991	non.da	5_intergenic	chr6:149432382-149432730	348	100	0.0033592	0.0033592
sus_scrofa	1:16514831-16516872	2041	aligned	2.69476	83.6364	1	0	0	0	266.705	non.da	5_intergenic	chr4:51859637-51859692	55	100	0.00130909	0.00130909
sus_scrofa	1:16520404-16521050	646	aligned	23.5294	73.0263	1	0	0	0	63.6645	non.da	5_intergenic	chr6:149422514-149422666	152	100	0.0127566	0.0127566
sus_scrofa	1:16523685-16524373	688	aligned	20.7849	71.3287	1	0	0	0	35.1755	non.da	5_intergenic	chr19:14125336-14125479	143	100	0.00917483	0.00917483
sus_scrofa	1:16534216-16535671	1455	aligned	98.9003	85.893	1	1	0	0	72.0527	non.da	2_tts	chr6:149409241-149410691	1450	100	0.654947	0.654947
sus_scrofa	1:16543053-16544205	1152	aligned	75.6076	73.0195	1	0	0	0	56.8482	da	3_intron	chr6:149393863-149394769	906	100	0.0606689	0.0606689
sus_scrofa	1:16551687-16553360	1673	aligned	2.2116	100	1	0	0	0	69.0445	non.da	3_intron	chr1:90824071-90824108	37	100	0.00124324	0.00124324
sus_scrofa	1:16561448-16561849	401	aligned	11.7207	89.3617	1	0	0	0	19.71	non.da	3_intron	chr6:149376603-149376650	47	100	0.00838298	0.00838298
sus_scrofa	1:16567468-16568887	1419	aligned	11.4165	80.2469	1	0	0	0	89.4391	non.da	3_intron	chr6:149368786-149368951	165	100	0.0211697	0.0211697
sus_scrofa	1:16572494-16573143	649	aligned	93.8367	75.0411	1	0	0	0	32.6845	non.da	3_intron	chr6:149363811-149364445	634	100	0.0857524	0.0857524
sus_scrofa	1:16590270-16590706	436	aligned	67.4312	76.5306	1	1	0	0	30.8573	da	3_intron	chr6:149338753-149339048	295	100	0.0364542	0.0364542
sus_scrofa	1:16591102-16591461	359	aligned	79.3872	77.8947	1	0	0	0	17.0155	da	3_intron	chr6:149338031-149338320	289	100	0.137654	0.137654
sus_scrofa	1:16599202-16599936	734	aligned	17.03	75.2	1	0	0	0	45.3127	non.da	3_intron	chr6:149329724-149329853	129	100	0.0405969	0.0405969
sus_scrofa	1:16604145-16604823	678	aligned	89.823	74.22	1	0	1	0	36.0355	non.da	3_intron	chr6:149323003-149323631	628	100	0.0779427	0.0779427
sus_scrofa	1:16610173-16612072	1899	aligned	72.6172	88.2524	1	0	1	0	932.776	non.da	1_tss	chr6:149317313-149318736	1423	100	0.472046	0.472046
sus_scrofa	1:16639136-16640370	1234	aligned	59.2382	69.4938	1	0	0	0	87.0627	non.da	5_intergenic	chr6:149287991-149288760	769	100	0.0295358	0.0295358
sus_scrofa	1:16649679-16650288	609	aligned	99.0148	75.2902	1	2	1	0	28.5745	da	5_intergenic	chr6:149271466-149272164	698	100	0.140686	0.140686
sus_scrofa	1:16680288-16681897	1609	aligned	8.266	75.188	1	0	0	0	141.789	non.da	5_intergenic	chr6:149245058-149245192	134	100	0.0110896	0.0110896
sus_scrofa	1:16696605-16696964	359	aligned	75.2089	79.2593	1	0	1	0	21.9755	non.da	5_intergenic	chr6:149230741-149231011	270	100	0.171189	0.171189
sus_scrofa	1:16718639-16719264	625	aligned	NA	NA	0	0	0	0	35.5818	non.da	5_intergenic	chr6:149207925-149208144	219	100	0.0753333	0.0753333
sus_scrofa	1:16743170-16743481	311	aligned	38.2637	77.3109	1	0	0	0	20.4718	da	5_intergenic	chr4:4369616-4369735	119	100	0.00153782	0.00153782
sus_scrofa	1:16774693-16775095	402	aligned	97.7612	70.4835	1	2	1	0	32.7082	non.da	5_intergenic	chr6:149139726-149141152	1426	100	0.169799	0.169799
sus_scrofa	1:16776240-16776515	275	aligned	29.0909	77.5	1	0	0	0	19.8073	non.da	5_intergenic	chr2:53886986-53887066	80	100	0.0051875	0.0051875
sus_scrofa	1:16778144-16778806	662	aligned	27.3414	69.0608	1	0	0	0	48.5282	non.da	5_intergenic	chr6:149137638-149137819	181	100	0.0550939	0.0550939
sus_scrofa	1:16783940-16785039	1099	aligned	45.5869	69.6607	1	1	0	0	100.087	non.da	5_intergenic	chr6:149132041-149132610	569	100	0.0232091	0.0232091
sus_scrofa	1:16799946-16800325	379	not.aligned	NA	NA	NA	NA	NA	NA	17.8745	non.da	5_intergenic	NA	NA	NA	NA	NA
sus_scrofa	1:16812509-16814358	1849	aligned	9.35641	72.2543	1	0	0	0	113.552	non.da	5_intergenic	chr6:149096306-149096479	173	100	0.00554335	0.00554335
sus_scrofa	1:16814713-16815603	890	aligned	14.1573	73.8095	1	0	0	0	53.6027	non.da	5_intergenic	chr14:62125985-62126118	133	100	0.0273684	0.0273684
sus_scrofa	1:16824232-16824711	479	aligned	25.0522	73.3333	1	0	0	0	28.3464	non.da	5_intergenic	chr6:149085284-149085405	121	100	0.00155372	0.00155372
sus_scrofa	1:16841026-16842820	1794	aligned	57.5251	79.0698	1	1	1	0	108.22	non.da	2_tts	chr6:149075442-149076493	1051	100	0.168197	0.168197
sus_scrofa	1:16853925-16855752	1827	aligned	45.3202	77.2947	1	0	0	0	502.969	non.da	3_intron	chr6:149060679-149061527	848	100	0.308072	0.308072
sus_scrofa	1:16882805-16883827	1022	aligned	13.0137	81.9549	1	0	0	0	67.7309	non.da	3_intron	chr6:149030577-149030711	134	100	0.0093806	0.0093806
sus_scrofa	1:16933272-16933706	434	aligned	22.5806	80.6122	1	0	0	0	31.4709	da	3_intron	chr6:148970086-148970185	99	100	0.000535354	0.000535354
sus_scrofa	1:16940821-16941433	612	aligned	66.3399	78.8177	1	1	0	0	28.6418	non.da	3_intron	chr6:148963175-148963822	647	100	0.0266677	0.0266677
sus_scrofa	1:16956874-16958351	1477	aligned	65.3351	75.3368	1	1	1	0	101.039	non.da	3_intron	chr6:148947319-148948470	1151	100	0.0301998	0.0301998
sus_scrofa	1:16981366-16981710	344	aligned	18.8953	80	1	0	0	0	16.3373	non.da	3_intron	chrY:24116753-24116818	65	100	0.188908	0.188908
sus_scrofa	1:16988297-16988736	439	not.aligned	NA	NA	NA	NA	NA	NA	33.3445	da	3_intron	NA	NA	NA	NA	NA
sus_scrofa	1:17013115-17013993	878	aligned	7.97267	82.8571	1	0	0	0	38.3727	non.da	3_intron	chr22:26242930-26243000	70	100	0.00552857	0.00552857
sus_scrofa	1:17039439-17039788	349	aligned	55.5874	76.2887	1	0	0	0	19.0764	non.da	3_intron	chr6:148851920-148852115	195	100	0.101154	0.101154
sus_scrofa	1:17049533-17049920	387	aligned	56.8475	78.1818	1	0	0	0	20.3527	non.da	3_intron	chr6:148837459-148837689	230	100	0.184483	0.184483
sus_scrofa	1:17078678-17079395	717	aligned	77.8243	77.0609	1	0	0	0	33.3745	non.da	3_intron	chr6:148811068-148811635	567	100	0.0200864	0.0200864
sus_scrofa	1:17124217-17124779	562	aligned	70.6406	81.864	1	2	1	0	46.6555	non.da	3_intron	chr6:148761149-148762236	1087	100	0.181914	0.181914
sus_scrofa	1:17126830-17128550	1720	aligned	34.2442	74.0238	1	0	1	0	105.785	da	3_intron	chr6:148757561-148758185	624	100	0.0415144	0.0415144
sus_scrofa	1:17136854-17139187	2333	aligned	68.024	85.0032	1	0	1	0	455.815	da	1_tss	chr6:148746656-148748284	1628	100	0.42029	0.42029
sus_scrofa	1:17157121-17157853	732	aligned	7.78689	92.9825	1	0	0	0	36.1827	non.da	5_intergenic	chr1:116240395-116240454	59	100	0.0390508	0.0390508
sus_scrofa	1:17165213-17165535	322	aligned	73.6025	78.481	1	0	0	0	18.1473	da	5_intergenic	chr6:148722501-148722741	240	100	0.0265583	0.0265583
sus_scrofa	1:17168914-17169790	876	not.aligned	NA	NA	NA	NA	NA	NA	49.3382	non.da	5_intergenic	NA	NA	NA	NA	NA
sus_scrofa	1:17175644-17176158	514	aligned	20.428	71.4286	1	0	0	0	24.8882	non.da	5_intergenic	chr1:63707537-63707643	106	100	0.011283	0.011283
sus_scrofa	1:17188774-17190414	1640	aligned	7.07317	74.1379	1	0	0	0	79.5227	non.da	5_intergenic	chr6:49041386-49041502	116	100	0.0502414	0.0502414
sus_scrofa	1:17199658-17200422	764	aligned	33.9005	72.973	1	0	0	0	31.2027	non.da	5_intergenic	chr6:148684669-148684931	262	100	0.0106947	0.0106947
sus_scrofa	1:17200827-17201018	191	aligned	66.4921	88.189	1	0	0	0	11.8609	non.da	5_intergenic	chr6:148683545-148683672	127	100	0.361283	0.361283
sus_scrofa	1:17219873-17220425	552	aligned	53.6232	73.3108	1	1	0	0	35.0645	non.da	5_intergenic	chr6:148635957-148636338	381	100	0.0115197	0.0115197
sus_scrofa	1:17230600-17231301	701	not.aligned	NA	NA	NA	NA	NA	NA	41.1218	non.da	5_intergenic	NA	NA	NA	NA	NA
sus_scrofa	1:17231591-17231966	375	not.aligned	NA	NA	NA	NA	NA	NA	21.5773	non.da	5_intergenic	NA	NA	NA	NA	NA
sus_scrofa	1:17241978-17242357	379	aligned	68.6016	77.3077	1	0	0	0	17.1918	non.da	5_intergenic	chr6:148622736-148623004	268	100	0.0297463	0.0297463
sus_scrofa	1:17242819-17243205	386	aligned	97.6684	75.3316	1	0	0	0	24.6618	non.da	5_intergenic	chr6:148621493-148621889	396	100	0.0097601	0.0097601
sus_scrofa	1:17260910-17261312	402	not.aligned	NA	NA	NA	NA	NA	NA	22.0982	non.da	5_intergenic	NA	NA	NA	NA	NA
sus_scrofa	1:17266516-17266868	352	aligned	31.8182	73.2143	1	0	0	0	22.2727	non.da	5_intergenic	chr3:4377203-4377315	112	100	0.0166161	0.0166161
sus_scrofa	1:17266921-17267384	463	aligned	96.1123	71.236	1	0	0	0	26.4509	non.da	5_intergenic	chr6:148602707-148603175	468	100	0.0118269	0.0118269
sus_scrofa	1:17268056-17268401	345	aligned	87.8261	68.6469	1	0	0	0	21.5727	non.da	5_intergenic	chr18:53603163-53603467	304	100	0.00246053	0.00246053
sus_scrofa	1:17275845-17276320	475	aligned	34.9474	68.0723	1	0	0	0	25.8218	non.da	5_intergenic	chr12:111370390-111370563	173	100	0.0515607	0.0515607
sus_scrofa	1:17283467-17284361	894	aligned	10.7383	75	1	1	1	0	41.1773	non.da	5_intergenic	chr6:148574761-148575095	334	100	0.0491557	0.0491557
sus_scrofa	1:17290005-17291177	1172	aligned	8.02048	74.4681	1	0	0	0	68.9282	non.da	5_intergenic	chr5:11793490-11793585	95	100	0.000536842	0.000536842
sus_scrofa	1:17295711-17296581	870	aligned	8.50575	75.6757	1	0	0	0	38.4909	non.da	5_intergenic	chr4:148620010-148620084	74	100	0.231135	0.231135
sus_scrofa	1:17296809-17297736	927	aligned	35.5987	72.1212	1	0	1	0	51.8573	non.da	5_intergenic	chr6:148566365-148566717	352	100	0.0439148	0.0439148
sus_scrofa	1:17300989-17301313	324	aligned	28.3951	77.1739	1	0	0	0	27.72	da	5_intergenic	chr12:83114098-83114190	92	100	0.00109783	0.00109783
sus_scrofa	1:17301758-17303542	1784	aligned	5.32511	71.5789	1	0	0	0	181.28	non.da	5_intergenic	chrX:146243057-146243152	95	100	0.0714105	0.0714105
sus_scrofa	1:17312651-17313434	783	aligned	57.2158	73.2143	1	0	0	0	37.3245	non.da	3_intron	chr6:148544922-148545373	451	100	0.00245676	0.00245676
sus_scrofa	1:17324450-17325258	808	aligned	55.198	69.0583	1	0	1	0	51.5318	non.da	3_intron	chr6:148536639-148537098	459	100	0.0175752	0.0175752
sus_scrofa	1:17332796-17333731	935	aligned	59.2513	73.6462	1	2	0	0	64.7591	non.da	3_intron	chr6:148528025-148528624	599	100	0.0522905	0.0522905
sus_scrofa	1:17353816-17354658	842	aligned	33.4917	70.922	1	0	0	0	47.7445	non.da	3_intron	chr6:148504395-148504679	284	100	0.000809859	0.000809859
sus_scrofa	1:17362090-17362569	479	aligned	19.833	78.9474	1	0	0	0	26.7318	non.da	3_intron	chr6:148497561-148497660	99	100	0.0348485	0.0348485
sus_scrofa	1:17371877-17373202	1325	aligned	6.56604	78.1609	1	0	0	0	65.3018	non.da	4_exon	chr3:114207169-114207260	91	100	0.00257143	0.00257143
sus_scrofa	1:17374787-17375807	1020	aligned	NA	NA	0	0	0	0	45.71	non.da	3_intron	chr6:48482151-48482478	327	100	0.100957	0.100957
sus_scrofa	1:17387967-17388322	355	aligned	34.3662	79.5082	1	0	0	0	28.5864	da	3_intron	chr6:148470223-148470348	125	100	0.149088	0.149088
sus_scrofa	1:17392767-17393795	1028	aligned	15.5642	77.5	1	0	1	0	63.3991	non.da	3_intron	chr6:148464977-148465150	173	100	0.0275665	0.0275665
sus_scrofa	1:17402367-17402847	480	aligned	65.8333	68.6709	1	2	0	0	31.7891	da	1_tss	chr6:148454924-148455402	478	100	0.0152029	0.0152029
sus_scrofa	1:17403904-17404197	293	aligned	53.9249	72.1519	1	0	0	0	20.1273	non.da	3_intron	chr6:148453505-148453663	158	100	0.0268481	0.0268481
sus_scrofa	1:17404707-17405131	424	aligned	40.0943	72.3529	1	1	0	0	28.8991	non.da	3_intron	chr6:148452385-148452667	282	100	0.00675532	0.00675532
sus_scrofa	1:17409714-17410027	313	not.aligned	NA	NA	NA	NA	NA	NA	17.3118	non.da	3_intron	NA	NA	NA	NA	NA
sus_scrofa	1:17422911-17423331	420	aligned	16.9048	76.0563	1	0	0	0	24.5491	non.da	3_intron	chr11:85846212-85846283	71	100	0.508493	0.508493
sus_scrofa	1:17425061-17425498	437	not.aligned	NA	NA	NA	NA	NA	NA	28.9173	non.da	3_intron	NA	NA	NA	NA	NA
sus_scrofa	1:17435889-17436480	591	aligned	21.1506	74.4	1	0	0	0	41.8191	non.da	3_intron	chr6:148417169-148417296	127	100	0.00951181	0.00951181
sus_scrofa	1:17438630-17438927	297	aligned	40.7407	83.4711	1	0	0	0	19.8436	non.da	3_intron	chr6:148415791-148415914	123	100	0.37726	0.37726
sus_scrofa	1:17448230-17448965	735	not.aligned	NA	NA	NA	NA	NA	NA	33.0536	non.da	3_intron	NA	NA	NA	NA	NA
sus_scrofa	1:17456359-17456676	317	aligned	24.2902	79.2208	1	0	0	0	22.2536	non.da	3_intron	chr6:148398672-148398749	77	100	0.283078	0.283078
sus_scrofa	1:17464048-17464423	375	not.aligned	NA	NA	NA	NA	NA	NA	21.2645	non.da	3_intron	NA	NA	NA	NA	NA
sus_scrofa	1:17466114-17466500	386	not.aligned	NA	NA	NA	NA	NA	NA	19.6036	non.da	3_intron	NA	NA	NA	NA	NA
sus_scrofa	1:17470843-17471442	599	not.aligned	NA	NA	NA	NA	NA	NA	32.7273	non.da	3_intron	NA	NA	NA	NA	NA
sus_scrofa	1:17486442-17486618	176	not.aligned	NA	NA	NA	NA	NA	NA	17.1309	da	3_intron	NA	NA	NA	NA	NA
sus_scrofa	1:17492471-17492908	437	aligned	72.7689	73.8994	1	0	1	0	20.7836	non.da	3_intron	chr6:148364353-148364682	329	100	0.124182	0.124182
sus_scrofa	1:17511956-17512132	176	aligned	NA	NA	0	1	1	0	17.0536	da	1_tss	chr6:148342394-148343160	766	100	0.339662	0.339662
sus_scrofa	1:17522256-17522604	348	aligned	73.5632	71.0938	1	0	0	0	20.7145	non.da	1_tss	chr6:148320379-148320636	257	100	0.0656926	0.0656926
sus_scrofa	1:17536998-17537304	306	aligned	69.281	73.1132	1	0	0	0	20.0818	non.da	3_intron	chr6:148306188-148306403	215	100	0.0325349	0.0325349
sus_scrofa	1:17557988-17558307	319	aligned	41.0658	76.3359	1	0	0	0	19.6155	non.da	3_intron	chr6:148285828-148285967	139	100	0.0133525	0.0133525
sus_scrofa	1:17618224-17618403	179	aligned	45.8101	73.1707	1	0	0	0	11.7055	non.da	3_intron	chr8:51969654-51969736	82	100	0.26411	0.26411
sus_scrofa	1:17632796-17633168	372	aligned	54.5699	72.4138	1	0	0	0	22.3345	non.da	3_intron	chr16:61612810-61613036	226	100	0.00173894	0.00173894
sus_scrofa	1:17639673-17640300	627	aligned	62.8389	72.5888	1	0	0	0	26.2427	non.da	3_intron	chr6:148213024-148213432	408	100	0.0119412	0.0119412
sus_scrofa	1:17647036-17647397	361	aligned	97.2299	70.6553	1	0	0	0	24.1373	non.da	3_intron	chr6:148208107-148208465	358	100	0.0165615	0.0165615
sus_scrofa	1:17650082-17650538	456	aligned	94.9561	68.1293	1	0	0	0	26.8155	non.da	3_intron	chr6:148205566-148206005	439	100	0.0161162	0.0161162
sus_scrofa	1:17660079-17661049	970	aligned	95.1546	72.0477	1	0	0	0	44.2573	non.da	3_intron	chr6:148195273-148196213	940	100	0.0598064	0.0598064
sus_scrofa	1:17676648-17677426	778	aligned	64.1388	69.7395	1	0	0	0	41.8209	non.da	5_intergenic	chr6:148182498-148183000	502	100	0.00822311	0.00822311
sus_scrofa	1:17694677-17695128	451	aligned	41.4634	65.7754	1	0	0	0	27.8527	non.da	5_intergenic	chr6:4987143-4987330	187	100	0.00981283	0.00981283
sus_scrofa	1:17701553-17701909	356	aligned	74.7191	75.5639	1	0	0	1	19.1073	non.da	5_intergenic	chr6:148151765-148152031	266	100	0.0347556	0.0347556
sus_scrofa	1:17750881-17751498	617	aligned	14.4246	75.2809	1	0	1	0	25.7582	non.da	5_intergenic	chr2:238594730-238594820	90	100	0.0666	0.0666
sus_scrofa	1:17776395-17776606	211	aligned	88.6256	74.3316	1	0	0	0	12.1955	non.da	5_intergenic	chr6:148077461-148077649	188	100	0.0836543	0.0836543
sus_scrofa	1:17785767-17786070	303	not.aligned	NA	NA	NA	NA	NA	NA	19.33	non.da	5_intergenic	NA	NA	NA	NA	NA
sus_scrofa	1:17818876-17819165	289	aligned	86.8512	74.1036	1	0	0	0	12.8382	non.da	5_intergenic	chr6:148021810-148022066	256	100	0.0258281	0.0258281
sus_scrofa	1:17842090-17842554	464	aligned	23.2759	67.5926	1	0	0	0	25.7609	non.da	5_intergenic	chr11:27244372-27244480	108	100	0.0180926	0.0180926
sus_scrofa	1:17844299-17844740	441	aligned	91.1565	77.8607	1	0	0	0	25.5527	non.da	5_intergenic	chr6:147996961-147997373	412	100	0.0175728	0.0175728
sus_scrofa	1:17850398-17851267	869	aligned	12.8884	77.6786	1	0	1	0	51.3	non.da	5_intergenic	chr6:147989296-147989408	112	100	0.00736607	0.00736607
sus_scrofa	1:17858183-17859242	1059	aligned	7.27101	79.2208	1	0	0	0	80.44	non.da	5_intergenic	chr5:62553318-62553395	77	100	0.0344286	0.0344286
sus_scrofa	1:17868485-17868955	470	aligned	65.5319	73.0519	1	0	0	0	25.3818	non.da	5_intergenic	chr6:147971111-147971419	308	100	0.010776	0.010776
sus_scrofa	1:17885117-17885923	806	aligned	36.6005	72.2034	1	0	0	0	40.7527	non.da	5_intergenic	chr6:147946023-147946323	300	100	0.01604	0.01604
sus_scrofa	1:17900128-17900528	400	aligned	NA	NA	0	0	0	0	19.9773	non.da	5_intergenic	chr1:105772591-105772979	388	100	0.0257887	0.0257887
sus_scrofa	1:17907614-17908265	651	aligned	80.7988	74.5247	1	0	0	0	31.19	non.da	5_intergenic	chr6:147921256-147921810	554	100	0.014083	0.014083
sus_scrofa	1:17915131-17915455	324	aligned	97.2222	85.7143	1	0	0	0	14.3836	non.da	5_intergenic	chr6:147908059-147908387	328	100	0.571354	0.571354
sus_scrofa	1:17967999-17968465	466	aligned	37.1245	78.0347	1	0	0	0	25.63	non.da	5_intergenic	chr6:147857965-147858141	176	100	0.00355114	0.00355114
sus_scrofa	1:17973556-17973828	272	aligned	92.2794	72.1116	1	0	0	0	18.1318	da	5_intergenic	chr6:147853247-147853498	251	100	0.0348805	0.0348805
sus_scrofa	1:17982393-17982768	375	aligned	63.2	79.7468	1	0	0	0	18.6382	non.da	5_intergenic	chr6:147840462-147840721	259	100	0.00266409	0.00266409
sus_scrofa	1:17985870-17986634	764	aligned	12.1728	74.1935	1	0	0	0	32.0245	non.da	5_intergenic	chr6:147837422-147837516	94	100	0.0270532	0.0270532
sus_scrofa	1:18021015-18021240	225	aligned	82.6667	75.8065	1	0	0	0	15.6282	da	5_intergenic	chr6:147803309-147803495	186	100	0.0135914	0.0135914
sus_scrofa	1:18050646-18050936	290	aligned	41.7241	73.5537	1	0	1	0	16.1373	da	5_intergenic	chr21:17540031-17540156	125	100	0.001784	0.001784
sus_scrofa	1:18081282-18081470	188	not.aligned	NA	NA	NA	NA	NA	NA	10.9909	non.da	5_intergenic	NA	NA	NA	NA	NA
sus_scrofa	1:18134189-18134695	506	aligned	14.4269	75.3425	1	0	0	0	22.1555	non.da	5_intergenic	chr4:143253106-143253179	73	100	0.0309589	0.0309589
sus_scrofa	1:18184906-18185354	448	not.aligned	NA	NA	NA	NA	NA	NA	30.4309	non.da	5_intergenic	NA	NA	NA	NA	NA
sus_scrofa	1:18186709-18187035	326	aligned	72.3926	72.4576	1	0	0	0	27.1855	non.da	5_intergenic	chr6:147618343-147618608	265	100	0.0025434	0.0025434
sus_scrofa	1:18188515-18188828	313	aligned	55.9105	70.8571	1	0	0	0	21.9891	non.da	5_intergenic	chr6:147618791-147618966	175	100	0.0116743	0.0116743
sus_scrofa	1:18190424-18190780	356	aligned	57.0225	78.8177	1	0	0	0	19.9436	non.da	5_intergenic	chr6:147613983-147614188	205	100	0.00145366	0.00145366
sus_scrofa	1:18192240-18192626	386	aligned	54.1451	75.5981	1	0	0	0	20.3436	non.da	5_intergenic	chr6:147611601-147611814	213	100	0.00564319	0.00564319
sus_scrofa	1:18197635-18198082	447	aligned	28.8591	72.8682	1	0	0	0	20.8773	non.da	5_intergenic	chr16:80839141-80839273	132	100	0.00341667	0.00341667
sus_scrofa	1:18208804-18209159	355	not.aligned	NA	NA	NA	NA	NA	NA	20.6027	da	5_intergenic	NA	NA	NA	NA	NA
sus_scrofa	1:18212261-18212640	379	aligned	50.3958	71.7277	1	0	0	0	19.5482	non.da	5_intergenic	chr6:147587553-147587745	192	100	0.0190208	0.0190208
sus_scrofa	1:18290505-18292338	1833	aligned	57.9924	72.9069	1	1	1	0	157.415	da	1_tss	chr6:147506785-147508429	1644	100	0.0382208	0.0382208
sus_scrofa	1:18296709-18297200	491	aligned	9.36864	91.3043	1	0	0	0	19.0755	non.da	5_intergenic	chr3:72646411-72646457	46	100	0.098913	0.098913
sus_scrofa	1:18303404-18303859	455	not.aligned	NA	NA	NA	NA	NA	NA	23.5327	non.da	5_intergenic	NA	NA	NA	NA	NA
sus_scrofa	1:18305219-18305826	607	aligned	42.6689	74.5174	1	0	0	0	35.46	non.da	5_intergenic	chr6:147493663-147493934	271	100	0.00487454	0.00487454
sus_scrofa	1:18323991-18324783	792	aligned	16.1616	75	1	0	0	0	36.3491	non.da	5_intergenic	chrX:106243855-106243995	140	100	0.08565	0.08565
sus_scrofa	1:18329535-18330396	861	aligned	36.4692	69.7452	1	0	0	0	43.81	non.da	5_intergenic	chr6:147432691-147433010	319	100	0.00261755	0.00261755
sus_scrofa	1:18338162-18339067	905	aligned	16.6851	76.8212	1	0	0	0	55.8491	non.da	5_intergenic	chr6:147396529-147396681	152	100	0.0183553	0.0183553
sus_scrofa	1:18342450-18343588	1138	aligned	13.6204	70.9677	1	0	0	0	50.03	non.da	2_tts	chr6:147391702-147391857	155	100	0.0108516	0.0108516
sus_scrofa	1:18349866-18350336	470	aligned	76.1702	76.8156	1	0	0	0	26.3536	non.da	2_tts	chr6:147384114-147384483	369	100	0.00756098	0.00756098
sus_scrofa	1:18360380-18361678	1298	aligned	19.3374	69.7211	1	0	0	0	44.6455	non.da	3_intron	chr18:52264696-52264948	252	100	0.00652381	0.00652381
sus_scrofa	1:18366811-18367123	312	aligned	85.8974	86.5672	1	0	0	0	15.4045	non.da	4_exon	chr6:147363800-147364085	285	100	0.311691	0.311691
sus_scrofa	1:18386313-18386762	449	aligned	42.539	82.199	1	0	0	0	18.4345	non.da	3_intron	chr6:147341149-147341345	196	100	0.0175153	0.0175153
sus_scrofa	1:18394947-18395639	692	aligned	6.06936	97.619	1	0	0	0	27.9264	non.da	3_intron	chr2:61997649-61997691	42	100	0.0563571	0.0563571
sus_scrofa	1:18406154-18406624	470	aligned	12.3404	82.7586	1	0	0	0	24.0018	non.da	3_intron	chr7:152488352-152488410	58	96.5517	0.00582759	0.00603571
sus_scrofa	1:18407072-18407753	681	aligned	19.3833	79.5455	1	0	1	0	30.8145	non.da	3_intron	chr6:147322589-147322721	132	100	0.0279924	0.0279924
sus_scrofa	1:18432984-18433291	307	aligned	57.9805	71.3483	1	0	0	0	18.1409	non.da	3_intron	chr11:12214557-12214735	178	100	0.0162079	0.0162079
sus_scrofa	1:18440944-18441310	366	aligned	77.5956	76.0563	1	0	1	0	17.6	non.da	3_intron	chr6:147285180-147285473	293	100	0.109099	0.109099
sus_scrofa	1:18470191-18471012	821	aligned	80.3898	75.4545	1	0	1	0	39.9545	non.da	3_intron	chr6:147256166-147256880	714	100	0.0576541	0.0576541
sus_scrofa	1:18485416-18485725	309	aligned	97.7346	77.8146	1	0	0	0	17.8164	non.da	3_intron	chr6:147237412-147237726	314	100	0.0952962	0.0952962
sus_scrofa	1:18500070-18500265	195	aligned	97.9487	72.2513	1	0	0	1	16.69	non.da	3_intron	chr22:27365898-27366095	197	100	0.0643401	0.0643401
sus_scrofa	1:18505975-18506818	843	aligned	93.3571	75.4765	1	1	0	0	39.9736	non.da	3_intron	chr6:147209946-147210787	841	100	0.0411534	0.0411534
sus_scrofa	1:18512262-18514427	2165	aligned	32.0092	91.0534	1	1	1	0	1315.13	da	1_tss	chr6:147203980-147204694	714	100	0.300929	0.300929
sus_scrofa	1:18524301-18525458	1157	aligned	76.4909	76.2712	1	0	0	0	92.2845	non.da	5_intergenic	chr6:147190313-147191223	910	100	0.24196	0.24196
sus_scrofa	1:18601829-18602493	664	aligned	57.3795	79.2651	1	0	0	0	36.4	da	5_intergenic	chr6:147116696-147117096	400	100	0.02632	0.02632
sus_scrofa	1:18622600-18622916	316	aligned	46.8354	66.8919	1	0	0	0	21.96	da	5_intergenic	chr3:58714952-58715102	150	100	0.0701733	0.0701733
sus_scrofa	1:18655991-18656336	345	aligned	70.1449	74.7934	1	0	1	0	20.4664	da	5_intergenic	chr6:147067515-147067764	249	100	0.00946586	0.00946586
sus_scrofa	1:18699105-18699641	536	aligned	96.4552	75.8221	1	0	0	0	26.1409	non.da	5_intergenic	chr6:147022257-147022798	541	100	0.00413309	0.00413309
sus_scrofa	1:18732896-18733352	456	aligned	48.2456	80.4545	1	0	0	0	20.7573	non.da	5_intergenic	chr6:146973743-146973976	233	100	0.00645923	0.00645923
sus_scrofa	1:18779771-18780246	475	aligned	76	70.9141	1	0	0	0	23.3627	non.da	5_intergenic	chr6:146918855-146919233	378	100	0.0308439	0.0308439
sus_scrofa	1:18799845-18800181	336	not.aligned	NA	NA	NA	NA	NA	NA	26.7073	non.da	5_intergenic	NA	NA	NA	NA	NA
sus_scrofa	1:18820164-18820949	785	not.aligned	NA	NA	NA	NA	NA	NA	28.9909	non.da	5_intergenic	NA	NA	NA	NA	NA
sus_scrofa	1:18833521-18834130	609	aligned	44.8276	79.1209	1	0	0	0	26.8573	non.da	5_intergenic	chr6:146865897-146866179	282	100	0.015844	0.015844
sus_scrofa	1:18834425-18835271	846	aligned	99.5272	71.4964	1	0	0	0	56.7936	non.da	5_intergenic	chr6:146864718-146865588	870	100	0.0486977	0.0486977
sus_scrofa	1:18845858-18847220	1362	aligned	3.81791	86.5385	1	0	0	0	423.26	non.da	5_intergenic	chr7:152712989-152713041	52	100	0.00125	0.00125
sus_scrofa	1:18851946-18852486	540	aligned	22.963	68.5484	1	0	0	0	27.6382	non.da	5_intergenic	chr6:146846470-146846594	124	100	0.0856855	0.0856855
sus_scrofa	1:18856334-18857687	1353	aligned	88.2483	72.5293	1	0	0	0	59.3209	non.da	5_intergenic	chr6:146839624-146840837	1213	100	0.0887923	0.0887923
sus_scrofa	1:18867092-18867759	667	aligned	18.2909	73.7705	1	0	0	0	35.6055	non.da	2_tts	chr18:74776847-74776969	122	100	0.0113197	0.0113197
sus_scrofa	1:18868168-18869681	1513	aligned	7.13814	75.9259	1	0	0	0	88.0491	non.da	2_tts	chr7:89259506-89259614	108	100	0.0765278	0.0765278
sus_scrofa	1:18888536-18888997	461	aligned	70.0651	75.5418	1	0	0	0	25.3955	non.da	3_intron	chr6:146782376-146782712	336	100	0.0122708	0.0122708
sus_scrofa	1:18899901-18900302	401	not.aligned	NA	NA	NA	NA	NA	NA	20.57	non.da	3_intron	NA	NA	NA	NA	NA
sus_scrofa	1:18923205-18923766	561	aligned	17.6471	74.7475	1	0	0	0	27.0973	da	3_intron	chr6:146739434-146739533	99	100	0.00447475	0.00447475
sus_scrofa	1:18945146-18945717	571	aligned	45.7093	72.4138	1	0	0	0	30.1927	non.da	3_intron	chr6:146719520-146719783	263	100	0.00231179	0.00231179
sus_scrofa	1:18946183-18946752	569	aligned	20.0351	72.807	1	0	0	0	27.1582	non.da	3_intron	chr5:150742387-150742502	115	100	0.247061	0.247061
sus_scrofa	1:18953644-18954400	756	aligned	6.74603	90.1961	1	0	0	0	37.5927	non.da	3_intron	chr5:157767993-157768044	51	100	0.105843	0.105843
sus_scrofa	1:18955692-18956444	752	aligned	68.75	70.0193	1	0	1	0	36.2127	non.da	3_intron	chr6:146701528-146702055	527	100	0.00970778	0.00970778
sus_scrofa	1:18957686-18958018	332	aligned	96.6867	71.028	1	2	1	0	21.3073	non.da	3_intron	chr6:146699833-146700609	776	100	0.0303918	0.0303918
sus_scrofa	1:18959374-18960169	795	aligned	37.2327	73.6486	1	0	0	0	31.5927	non.da	3_intron	chr6:146698421-146698727	306	100	0.00475163	0.00475163
sus_scrofa	1:18964747-18964925	178	not.aligned	NA	NA	NA	NA	NA	NA	12.8282	non.da	3_intron	NA	NA	NA	NA	NA
sus_scrofa	1:18965231-18965689	458	not.aligned	NA	NA	NA	NA	NA	NA	27.8	non.da	3_intron	NA	NA	NA	NA	NA
sus_scrofa	1:18968931-18969283	352	not.aligned	NA	NA	NA	NA	NA	NA	17.2473	non.da	3_intron	NA	NA	NA	NA	NA
sus_scrofa	1:18983590-18983973	383	not.aligned	NA	NA	NA	NA	NA	NA	22.9582	non.da	3_intron	NA	NA	NA	NA	NA
sus_scrofa	1:18992261-18992537	276	aligned	34.7826	84.375	1	0	0	0	15.1945	non.da	3_intron	chr6:146658695-146658792	97	100	0.0133918	0.0133918
sus_scrofa	1:18995298-18996033	735	aligned	31.7007	66.9528	1	0	0	0	33.2118	non.da	4_exon	chr6:146655149-146655388	239	100	0.00288285	0.00288285
sus_scrofa	1:18996601-18997345	744	aligned	30.7796	80.3493	1	0	0	0	29.2527	da	3_intron	chr6:146652344-146652574	230	100	0.0377565	0.0377565
sus_scrofa	1:19011250-19011711	461	aligned	31.8872	71.4286	1	0	0	0	21.3218	non.da	3_intron	chr2:122195944-122196093	149	100	0.00402013	0.00402013
sus_scrofa	1:19020712-19021779	1067	aligned	32.5211	68.2997	1	1	0	0	42.1391	non.da	3_intron	chr6:146611812-146612667	855	100	0.0141462	0.0141462
sus_scrofa	1:19029064-19029604	540	aligned	54.6296	81.3559	1	0	1	0	40.9191	da	1_tss	chr6:146598952-146599247	295	100	0.265902	0.265902
sus_scrofa	1:19032202-19032852	650	aligned	78.6154	75.9295	1	1	1	0	50.8364	da	3_intron	chr6:146595847-146596402	555	100	0.0784468	0.0784468
sus_scrofa	1:19042117-19042625	508	aligned	21.8504	79.2793	1	0	0	0	29.2855	non.da	3_intron	chr6:146583444-146583555	111	100	0.044027	0.044027
sus_scrofa	1:19081707-19081960	253	aligned	91.6996	76.7241	1	0	0	0	17.9364	non.da	3_intron	chr6:146548790-146549035	245	100	0.055902	0.055902
sus_scrofa	1:19082080-19082648	568	aligned	19.7183	76.7857	1	0	0	0	31.9945	non.da	3_intron	chr6:146548542-146548658	116	100	0.0383793	0.0383793
sus_scrofa	1:19090922-19091253	331	not.aligned	NA	NA	NA	NA	NA	NA	18.5718	non.da	3_intron	NA	NA	NA	NA	NA
sus_scrofa	1:19097273-19098640	1367	aligned	14.338	81.6327	1	3	1	0	569.825	da	1_tss	chr11:88175099-88175528	429	100	0.546501	0.546501
sus_scrofa	1:19109379-19109780	401	not.aligned	NA	NA	NA	NA	NA	NA	18.9236	non.da	5_intergenic	NA	NA	NA	NA	NA
sus_scrofa	1:19124817-19125837	1020	aligned	15	77.1242	1	0	0	0	37.7064	non.da	5_intergenic	chr6:146503862-146504017	155	100	0.0537677	0.0537677
sus_scrofa	1:19145378-19146003	625	aligned	45.28	76.6784	1	1	1	0	31.1836	non.da	5_intergenic	chr6:146481577-146481875	298	100	0.00431544	0.00431544
sus_scrofa	1:19149996-19150271	275	aligned	66.9091	71.7391	1	0	0	0	16.6682	non.da	5_intergenic	chr4:27648406-27648606	200	100	0.015905	0.015905
sus_scrofa	1:19155971-19156426	455	aligned	85.9341	76.9821	1	0	0	0	24.6218	non.da	5_intergenic	chr6:146469348-146469758	410	100	0.0467024	0.0467024
sus_scrofa	1:19172599-19173439	840	aligned	33.2143	68.8172	1	0	0	0	40.1691	non.da	5_intergenic	chr6:146449735-146450022	287	100	0.00138676	0.00138676
sus_scrofa	1:19176943-19177227	284	aligned	54.5775	78.0645	1	0	0	0	16.7536	non.da	5_intergenic	chr6:146444756-146444912	156	100	0.0070641	0.0070641
sus_scrofa	1:19179799-19180236	437	aligned	98.3982	71.8605	1	0	0	0	23.1018	non.da	5_intergenic	chr6:146440509-146440974	465	100	0.00209247	0.00209247
sus_scrofa	1:19185287-19187177	1890	aligned	25.2381	68.1342	1	0	1	0	95.5455	non.da	4_exon	chr6:146434978-146435474	496	100	0.152466	0.152466
sus_scrofa	1:19187857-19188177	320	aligned	97.1875	77.492	1	0	0	0	13.9209	non.da	3_intron	chr6:146432593-146432917	324	100	0.103574	0.103574
sus_scrofa	1:19196595-19197423	828	aligned	14.0097	77.5862	1	0	0	0	50.1564	non.da	3_intron	chr6:146424479-146424603	124	100	0.0535242	0.0535242
sus_scrofa	1:19218893-19219656	763	aligned	35.6488	69.1176	1	0	0	0	36.8109	non.da	3_intron	chr6:146410835-146411119	284	100	0.0170317	0.0170317
sus_scrofa	1:19231385-19231991	606	aligned	18.1518	73.6364	1	0	0	0	33.5936	non.da	4_exon	chr6:34035730-34035840	110	100	0.931791	0.931791
sus_scrofa	1:19261685-19262053	368	aligned	89.6739	84.8485	1	0	0	0	20.7127	non.da	4_exon	chr6:146352306-146352649	343	100	0.503405	0.503405
sus_scrofa	1:19265376-19266481	1105	not.aligned	NA	NA	NA	NA	NA	NA	43.7555	non.da	3_intron	NA	NA	NA	NA	NA
sus_scrofa	1:19273098-19274067	969	aligned	95.2528	73.1311	1	0	0	0	45.7164	non.da	3_intron	chr6:146341649-146342585	936	100	0.0528547	0.0528547
sus_scrofa	1:19286372-19286755	383	aligned	65.0131	75.502	1	0	0	0	26.1036	non.da	3_intron	chr6:146329064-146329314	250	100	0.051364	0.051364
sus_scrofa	1:19305849-19306203	354	not.aligned	NA	NA	NA	NA	NA	NA	20.2864	non.da	3_intron	NA	NA	NA	NA	NA
sus_scrofa	1:19337700-19338713	1013	not.aligned	NA	NA	NA	NA	NA	NA	53.9745	non.da	3_intron	NA	NA	NA	NA	NA
sus_scrofa	1:19371320-19371543	223	aligned	49.3274	68.1818	1	0	0	0	14.6145	non.da	3_intron	chr3:149301365-149301475	110	100	0.0706455	0.0706455
sus_scrofa	1:19403154-19404248	1094	aligned	6.85558	82.6667	1	0	0	0	36.3282	non.da	3_intron	chr3:87687209-87687284	75	100	0.0233867	0.0233867
sus_scrofa	1:19409824-19410308	484	aligned	55.9917	73.8007	1	0	1	0	22.1055	non.da	3_intron	chr6:146214598-146214880	282	100	0.0174397	0.0174397
sus_scrofa	1:19419287-19419987	700	aligned	48.1429	71.5134	1	1	0	0	31.7564	non.da	3_intron	chr6:146206072-146206491	419	100	0.0112482	0.0112482
sus_scrofa	1:19423396-19423980	584	aligned	96.0616	75.5793	1	0	0	0	28.1545	non.da	3_intron	chr6:146201866-146202450	584	100	0.0148082	0.0148082
sus_scrofa	1:19466819-19467330	511	aligned	90.2153	71.8004	1	0	0	0	21.5045	non.da	3_intron	chr6:146156418-146156904	486	100	0.0101132	0.0101132
sus_scrofa	1:19504662-19505226	564	aligned	64.1844	79.2818	1	0	0	0	27.8527	non.da	3_intron	chr6:146106016-146106387	371	100	0.1281	0.1281
sus_scrofa	1:19506409-19506704	295	aligned	22.0339	80	1	0	0	0	19.37	non.da	3_intron	chr6:146104638-146104703	65	100	0.0180615	0.0180615
sus_scrofa	1:19522936-19523237	301	aligned	50.8306	74.5098	1	0	0	0	17.4291	non.da	3_intron	chr6:146086584-146086740	156	100	0.0397628	0.0397628
sus_scrofa	1:19567601-19568282	681	aligned	97.5037	80.1205	1	0	0	0	27.8982	non.da	3_intron	chr6:146032135-146032800	665	100	0.298211	0.298211
sus_scrofa	1:19571726-19572393	667	aligned	90.8546	76.2376	1	0	1	0	28.02	non.da	1_tss	chr6:146028087-146028696	609	100	0.287811	0.287811
sus_scrofa	1:19599413-19599961	548	aligned	8.39416	91.3043	1	0	0	0	26.87	non.da	5_intergenic	chr2:46786709-46786755	46	100	0.00102174	0.00102174
sus_scrofa	1:19601506-19602302	796	aligned	96.3568	74.9674	1	0	0	0	30.0736	non.da	5_intergenic	chr6:145984004-145984809	805	100	0.0591242	0.0591242
sus_scrofa	1:19612052-19613851	1799	aligned	3.55753	92.1875	1	0	0	0	868.436	non.da	1_tss	chr6:145967578-145967643	65	100	0.216523	0.216523
sus_scrofa	1:19625937-19626241	304	aligned	100	83.2237	1	0	0	0	16.7909	non.da	4_exon	chr6:145950143-145950447	304	100	0.495776	0.495776
sus_scrofa	1:19637214-19637704	490	aligned	82.6531	73.8272	1	0	0	0	19.1255	non.da	4_exon	chr6:145941282-145941692	410	100	0.196093	0.196093
sus_scrofa	1:19671537-19672314	777	aligned	59.8456	73.3333	1	0	0	1	27.5773	non.da	3_intron	chr6:145912422-145912894	472	100	0.0246271	0.0246271
sus_scrofa	1:19680839-19681172	333	not.aligned	NA	NA	NA	NA	NA	NA	14.5891	non.da	3_intron	NA	NA	NA	NA	NA
sus_scrofa	1:19681327-19681868	541	aligned	54.7135	80.7432	1	0	0	0	19.38	non.da	3_intron	chr6:145901508-145901814	306	100	0.00972876	0.00972876
sus_scrofa	1:19688652-19689021	369	aligned	98.103	73.2044	1	0	0	0	12.9945	da	3_intron	chr6:145893713-145894090	377	100	0.0222573	0.0222573
sus_scrofa	1:19690015-19690955	940	aligned	50	71.7021	1	0	0	0	40.67	non.da	3_intron	chr6:145888901-145889383	482	100	0.0167261	0.0167261
sus_scrofa	1:19691128-19691497	369	aligned	48.5095	75.9777	1	0	0	0	18.2509	da	3_intron	chr6:145888339-145888526	187	100	0.0234545	0.0234545
sus_scrofa	1:19711126-19711464	338	not.aligned	NA	NA	NA	NA	NA	NA	20.5527	non.da	5_intergenic	NA	NA	NA	NA	NA
sus_scrofa	1:19755740-19757150	1410	aligned	67.0213	73.3333	1	2	1	0	769.931	da	1_tss	chr6:145813920-145814898	978	100	0.147611	0.147611
sus_scrofa	1:19768296-19769475	1179	aligned	87.2774	72.5948	1	0	0	0	48.7436	non.da	3_intron	chr6:145801616-145802710	1094	100	0.0224077	0.0224077
sus_scrofa	1:19779035-19779262	227	aligned	96.9163	79.0909	1	0	0	0	14.5173	non.da	3_intron	chr6:145789638-145789863	225	100	0.393889	0.393889
sus_scrofa	1:19781523-19782037	514	aligned	NA	NA	0	0	0	0	19.7809	non.da	3_intron	chr16:35419276-35419485	209	100	0.00729665	0.00729665
sus_scrofa	1:19806227-19807542	1315	aligned	20.4563	69.145	1	0	1	0	362.491	da	1_tss	chr6:145735798-145736073	275	100	0.000636364	0.000636364
sus_scrofa	1:19824423-19825201	778	aligned	86.2468	76.6021	1	0	1	0	37.6309	non.da	3_intron	chr6:145705696-145706384	688	100	0.0250218	0.0250218
sus_scrofa	1:19850110-19850663	553	aligned	25.859	74.8252	1	0	0	1	29.7618	non.da	3_intron	chr6:145668907-145669050	143	100	0.0804615	0.0804615
sus_scrofa	1:19883483-19884678	1195	aligned	78.5774	70.5005	1	2	1	0	95.9391	non.da	2_tts	chr6:145633568-145634551	983	100	0.0361923	0.0361923
sus_scrofa	1:19895374-19896356	982	aligned	88.7984	69.4954	1	0	0	0	44.0045	non.da	3_intron	chr6:145622288-145623173	885	100	0.017409	0.017409
sus_scrofa	1:19903000-19903709	709	aligned	98.5896	76.5379	1	0	0	0	32.7736	non.da	3_intron	chr6:145608881-145609626	745	100	0.088749	0.088749
sus_scrofa	1:19903926-19904459	533	aligned	47.8424	75.6863	1	0	0	0	25.6145	non.da	3_intron	chr6:145608335-145608607	272	100	0.0161029	0.0161029
sus_scrofa	1:19912172-19912520	348	aligned	45.1149	73.8854	1	0	0	0	21.8891	non.da	3_intron	chr11:12494446-12494605	159	100	0.0328553	0.0328553
sus_scrofa	1:19957547-19957838	291	aligned	85.9107	70	1	0	0	0	20.1845	non.da	3_intron	chr1:11619393-11619656	263	100	0.00728517	0.00728517
sus_scrofa	1:19962759-19963095	336	aligned	77.9762	73.6641	1	0	0	0	21.1809	non.da	3_intron	chr6:145534687-145534953	266	100	0.00295865	0.00295865
sus_scrofa	1:19966025-19966386	361	aligned	68.144	79.2683	1	0	0	0	15.8327	non.da	3_intron	chr6:145530611-145530858	247	100	0.168729	0.168729
sus_scrofa	1:19973518-19974100	582	aligned	27.1478	89.8734	1	0	0	0	29.1545	non.da	3_intron	chr6:145517521-145517679	158	100	0.420196	0.420196
sus_scrofa	1:19974187-19974755	568	aligned	91.1972	72.0077	1	0	0	0	29.5882	non.da	3_intron	chr6:145516095-145516621	526	100	0.00625095	0.00625095
sus_scrofa	1:19980644-19981115	471	aligned	54.5648	71.9844	1	0	0	0	30.15	non.da	3_intron	chr6:145506190-145506455	265	100	0.00682264	0.00682264
sus_scrofa	1:19984364-19984901	537	not.aligned	NA	NA	NA	NA	NA	NA	28.8645	non.da	3_intron	NA	NA	NA	NA	NA
sus_scrofa	1:19998839-19999179	340	not.aligned	NA	NA	NA	NA	NA	NA	18.1236	non.da	3_intron	NA	NA	NA	NA	NA
sus_scrofa	1:20002633-20003405	772	aligned	67.6166	72.6054	1	0	0	0	41.4745	non.da	3_intron	chr6:145458276-145458811	535	100	0.0141533	0.0141533
sus_scrofa	1:20010548-20011022	474	aligned	18.1435	82.5581	1	0	0	0	23.0055	non.da	3_intron	chr6:145450529-145450615	86	100	0.00219767	0.00219767
sus_scrofa	1:20029547-20029829	282	aligned	47.5177	70.1493	1	0	0	0	16.2945	non.da	5_intergenic	chr6:145416087-145416221	134	100	0.00258955	0.00258955
sus_scrofa	1:20030040-20030447	407	aligned	32.1867	72.5191	1	0	0	0	22.5727	non.da	5_intergenic	chr6:145415887-145416021	134	100	0.00410448	0.00410448
sus_scrofa	1:20057806-20058182	376	not.aligned	NA	NA	NA	NA	NA	NA	16.6345	non.da	5_intergenic	NA	NA	NA	NA	NA
sus_scrofa	1:20069761-20070103	342	aligned	42.1053	71.5278	1	0	0	0	23.0782	non.da	5_intergenic	chr6:145369711-145369867	156	100	0.00358974	0.00358974
sus_scrofa	1:20098000-20098583	583	aligned	57.1184	78.3784	1	0	0	1	27.6264	non.da	5_intergenic	chr6:145337770-145338106	336	100	0.102622	0.102622
sus_scrofa	1:20107590-20108552	962	aligned	15.3846	78.3784	1	0	0	0	44.9364	non.da	5_intergenic	chr6:145330363-145330515	152	100	0.00383553	0.00383553
sus_scrofa	1:20127057-20127392	335	aligned	73.1343	69.3878	1	0	0	0	20.5445	non.da	5_intergenic	chr6:145309449-145309705	256	100	0.00212109	0.00212109
sus_scrofa	1:20131908-20132302	394	aligned	NA	NA	0	1	0	0	25.31	non.da	5_intergenic	chr21:13838218-13838513	295	100	0.0244102	0.0244102
sus_scrofa	1:20134434-20134779	345	not.aligned	NA	NA	NA	NA	NA	NA	21.8718	non.da	5_intergenic	NA	NA	NA	NA	NA
sus_scrofa	1:20142631-20142942	311	aligned	24.1158	74.6667	1	0	0	0	17.0336	non.da	5_intergenic	chr10:107003417-107003492	75	100	0.0024	0.0024
sus_scrofa	1:20144927-20145681	754	aligned	52.9178	72.9323	1	0	0	0	32.8427	non.da	5_intergenic	chr6:145283770-145284178	408	100	0.00330147	0.00330147
sus_scrofa	1:20147347-20147694	347	aligned	34.8703	71.9008	1	0	0	0	15.7591	da	5_intergenic	chr3:1766068-1766189	121	100	0.00158678	0.00158678
sus_scrofa	1:20153462-20153767	305	not.aligned	NA	NA	NA	NA	NA	NA	14.4518	non.da	5_intergenic	NA	NA	NA	NA	NA
sus_scrofa	1:20166730-20167072	342	aligned	NA	NA	0	0	0	0	15.0445	da	5_intergenic	chr13:91803751-91803806	55	100	0.405727	0.405727
sus_scrofa	1:20168942-20169258	316	aligned	93.9873	77.7778	1	0	0	0	15.7173	non.da	5_intergenic	chr6:145270649-145270966	317	100	0.070388	0.070388
sus_scrofa	1:20186333-20186687	354	aligned	88.7006	72.6115	1	0	0	0	19.3564	non.da	5_intergenic	chr6:145254472-145254810	338	100	0.0266361	0.0266361
sus_scrofa	1:20210382-20211697	1315	not.aligned	NA	NA	NA	NA	NA	NA	66.2536	non.da	5_intergenic	NA	NA	NA	NA	NA
sus_scrofa	1:20218200-20218506	306	aligned	97.3856	73.8255	1	0	1	0	20.4655	non.da	5_intergenic	chr6:145231777-145232075	298	100	0.0155738	0.0155738
sus_scrofa	1:20220579-20221143	564	aligned	87.4113	74.8479	1	0	0	0	25.9518	non.da	5_intergenic	chr6:145228653-145229158	505	100	0.00941386	0.00941386
sus_scrofa	1:20243503-20243945	442	aligned	98.6425	85.0917	1	0	0	0	19.0036	non.da	5_intergenic	chr6:145206435-145206875	440	100	0.39107	0.39107
sus_scrofa	1:20244929-20245174	245	aligned	75.9184	79.5699	1	1	0	0	18.1009	da	5_intergenic	chr6:145205489-145205930	441	100	0.105565	0.105565
sus_scrofa	1:20248746-20249037	291	aligned	50.5155	72.7891	1	0	0	1	17.7355	non.da	5_intergenic	chr6:145202368-145202515	147	100	0.00129252	0.00129252
sus_scrofa	1:20260765-20261535	770	aligned	37.6623	75.8621	1	0	0	0	30.8473	da	5_intergenic	chr6:145158104-145158395	291	100	0.121096	0.121096
sus_scrofa	1:20270884-20271198	314	not.aligned	NA	NA	NA	NA	NA	NA	15.3109	non.da	5_intergenic	NA	NA	NA	NA	NA
sus_scrofa	1:20279304-20280232	928	aligned	NA	NA	0	0	0	0	38.6345	non.da	5_intergenic	chr5:156497610-156498013	403	100	0.00119107	0.00119107
sus_scrofa	1:20294134-20294611	477	aligned	50.1048	76.9874	1	0	1	0	30.5091	non.da	5_intergenic	chr6:145147804-145148053	249	100	0.00242169	0.00242169
sus_scrofa	1:20297281-20298025	744	aligned	NA	NA	0	0	0	0	32.9809	non.da	5_intergenic	chrX:131732758-131732839	81	100	0.00397531	0.00397531
sus_scrofa	1:20306430-20307189	759	aligned	41.7655	71.6088	1	0	0	0	28.26	da	5_intergenic	chr6:145118960-145119280	320	100	0.00671563	0.00671563
sus_scrofa	1:20311874-20312796	922	aligned	44.2516	67.8922	1	0	0	0	37.7809	non.da	5_intergenic	chr6:145113858-145114280	422	100	0.0235261	0.0235261
sus_scrofa	1:20317614-20318045	431	aligned	77.4942	73.3533	1	1	0	0	21.7473	non.da	5_intergenic	chr6:145100975-145101369	394	100	0.0154137	0.0154137
sus_scrofa	1:20321694-20322133	439	aligned	20.2733	80.8989	1	0	0	0	28.1836	non.da	5_intergenic	chr6:145096170-145096261	91	100	0.0987802	0.0987802
sus_scrofa	1:20331267-20332129	862	aligned	8.81671	77.6316	1	0	0	0	34.7536	non.da	5_intergenic	chr2:169266267-169266343	76	100	0.0536316	0.0536316
sus_scrofa	1:20336440-20336945	505	aligned	11.2871	82.4561	1	0	0	0	23.8336	non.da	5_intergenic	chr9:132715824-132715881	57	100	0.0153158	0.0153158
sus_scrofa	1:20356805-20357250	445	aligned	90.5618	67.4938	1	0	0	0	24.5036	non.da	5_intergenic	chr1:60768360-60768774	414	100	0.109633	0.109633
sus_scrofa	1:20364057-20364994	937	aligned	12.8068	72.5	1	0	0	0	37.1182	non.da	5_intergenic	chr6:27257419-27257539	120	100	0.146508	0.146508
sus_scrofa	1:20365629-20366067	438	aligned	11.1872	89.7959	1	0	0	1	20.8545	non.da	5_intergenic	chr5:141007886-141007935	49	100	0.153224	0.153224
sus_scrofa	1:20369467-20369754	287	aligned	50.8711	71.2329	1	0	0	0	26.2436	non.da	5_intergenic	chr6:145036000-145036150	150	100	0.00831333	0.00831333
sus_scrofa	1:20372814-20373131	317	aligned	86.1199	76.5568	1	0	0	0	16.7473	non.da	5_intergenic	chr6:145030990-145031274	284	100	0.227014	0.227014
sus_scrofa	1:20375456-20376291	835	aligned	85.3892	77.1388	1	0	1	0	66.2173	non.da	5_intergenic	chr6:145027926-145028641	715	100	0.0821469	0.0821469
sus_scrofa	1:20387711-20389282	1571	aligned	11.0121	79.7688	1	0	0	0	91.7418	non.da	5_intergenic	chr6:145014253-145014435	182	100	0.0484396	0.0484396
sus_scrofa	1:20405789-20406491	702	aligned	38.4615	69.2593	1	0	0	1	38.0064	non.da	5_intergenic	chr6:144990421-144990699	278	100	0.0338669	0.0338669
sus_scrofa	1:20406956-20407316	360	aligned	88.6111	77.7429	1	0	1	1	17.6382	da	5_intergenic	chr6:144989404-144989725	321	100	0.0220156	0.0220156
sus_scrofa	1:20407339-20408162	823	aligned	12.2722	80.198	1	0	1	1	47.04	non.da	5_intergenic	chr6:144989250-144989353	103	100	0.00554369	0.00554369
sus_scrofa	1:20413415-20414243	828	aligned	28.3816	79.5745	1	0	0	0	41.2118	non.da	5_intergenic	chr6:144969457-144969710	253	100	0.0173834	0.0173834
sus_scrofa	1:20431458-20432353	895	aligned	12.514	73.2143	1	0	0	0	45.8318	non.da	5_intergenic	chr6:41512651-41512764	113	100	0.375425	0.375425
sus_scrofa	1:20439060-20439809	749	aligned	25.5007	83.7696	1	0	0	0	37.4918	non.da	5_intergenic	chr6:144944178-144944369	191	100	0.445555	0.445555
sus_scrofa	1:20453940-20454314	374	aligned	41.1765	75.974	1	0	0	1	19.5291	non.da	5_intergenic	chr9:96133607-96133764	157	100	0.0380828	0.0380828
sus_scrofa	1:20458503-20459244	741	aligned	11.471	76.4706	1	0	0	0	31.1509	non.da	5_intergenic	chr6:144913378-144913464	86	100	0.00476744	0.00476744
sus_scrofa	1:20461005-20461440	435	aligned	73.5632	75	1	0	0	0	21.3255	non.da	5_intergenic	chr6:144910161-144910493	332	100	0.0601114	0.0601114
sus_scrofa	1:20483483-20483934	451	aligned	89.8004	73.8272	1	0	0	0	19.6973	non.da	5_intergenic	chr6:144894039-144894474	435	100	0.0178897	0.0178897
sus_scrofa	1:20484423-20484797	374	aligned	73.5294	73.0909	1	0	0	0	25.36	non.da	5_intergenic	chr6:144893248-144893526	278	100	0.00117626	0.00117626
sus_scrofa	1:20490385-20490665	280	aligned	83.5714	76.0684	1	0	0	0	15.2764	non.da	5_intergenic	chr6:144886934-144887169	235	100	0.0587106	0.0587106
sus_scrofa	1:20507108-20507532	424	aligned	63.4434	75.4647	1	0	0	0	19.9036	non.da	5_intergenic	chr6:144866123-144866397	274	100	0.0460693	0.0460693
sus_scrofa	1:20514010-20514337	327	aligned	66.6667	71.5596	1	0	0	0	20.4055	non.da	2_tts	chr6:144853049-144853268	219	100	0.135228	0.135228
sus_scrofa	1:20516682-20517360	678	aligned	27.8761	74.6032	1	0	0	0	32.8036	non.da	3_intron	chr6:144850437-144850626	189	100	0.00310053	0.00310053
sus_scrofa	1:20531043-20531595	552	aligned	75.7246	81.1005	1	0	0	0	28.1764	non.da	4_exon	chr6:144836137-144836557	420	100	0.50735	0.50735
sus_scrofa	1:20532216-20532530	314	aligned	46.1783	69.6552	1	0	0	0	20.3227	non.da	3_intron	chr4:116704602-116704747	145	100	0.00525517	0.00525517
sus_scrofa	1:20537174-20538102	928	aligned	21.0129	72.8205	1	0	0	0	44.8182	non.da	3_intron	chr6:144831610-144831812	202	100	0.0210149	0.0210149
sus_scrofa	1:20564807-20565370	563	aligned	36.9449	75.4808	1	0	0	0	22.2282	non.da	3_intron	chr6:144794393-144794620	227	100	0.00884581	0.00884581
sus_scrofa	1:20572962-20573306	344	aligned	98.5465	75.5162	1	0	0	0	11.4191	da	3_intron	chr6:144787448-144787791	343	100	0.0626356	0.0626356
sus_scrofa	1:20580989-20581428	439	aligned	34.6241	75.6579	1	1	0	0	22.0245	non.da	3_intron	chr6:144778330-144778581	251	100	0.011498	0.011498
sus_scrofa	1:20589845-20590160	315	aligned	97.7778	82.4675	1	0	0	0	14.8918	non.da	3_intron	chr6:144769440-144769757	317	100	0.139293	0.139293
sus_scrofa	1:20594995-20596035	1040	aligned	67.8846	77.1955	1	0	0	0	41.9645	non.da	3_intron	chr6:144766787-144767516	729	100	0.154417	0.154417
sus_scrofa	1:20611728-20612674	946	aligned	20.8245	75.6345	1	0	0	0	61.27	da	3_intron	chr6:144751160-144751367	207	100	0.022343	0.022343
sus_scrofa	1:20628054-20629026	972	aligned	6.893	77.6119	1	0	0	0	110.2	non.da	3_intron	chr3:97258251-97258318	67	100	0.00219403	0.00219403
sus_scrofa	1:20629382-20629997	615	aligned	59.3496	73.1507	1	0	0	1	36.9309	non.da	3_intron	chr6:144736883-144737261	378	100	0.00236508	0.00236508
sus_scrofa	1:20635893-20636922	1029	aligned	37.1234	72.7749	1	0	0	0	41.9627	non.da	3_intron	chr6:144726627-144727040	413	100	0.0380969	0.0380969
sus_scrofa	1:20643893-20644643	750	aligned	16.2667	76.2295	1	0	0	0	38.6191	non.da	3_intron	chr6:144718867-144718999	132	100	0.0111439	0.0111439
sus_scrofa	1:20647330-20647757	427	not.aligned	NA	NA	NA	NA	NA	NA	20.7373	non.da	3_intron	NA	NA	NA	NA	NA
sus_scrofa	1:20678123-20678727	604	aligned	17.3841	76.1905	1	0	1	0	27.7	non.da	3_intron	chr6:144663194-144663299	105	100	0.00250476	0.00250476
sus_scrofa	1:20681792-20682108	316	aligned	96.2025	86.5132	1	2	1	0	28.2709	non.da	3_intron	chr6:144658777-144659655	878	100	0.305786	0.305786
sus_scrofa	1:20683770-20684321	551	aligned	62.4319	76.4535	1	2	0	0	30.84	da	3_intron	chr6:144657466-144657823	357	100	0.161275	0.161275
sus_scrofa	1:20694867-20695555	688	aligned	12.064	87.9518	1	0	0	0	29.05	non.da	3_intron	chr6:144645848-144645931	83	100	0.739169	0.739169
sus_scrofa	1:20714242-20714584	342	aligned	75.731	76.834	1	0	0	0	16.1509	non.da	3_intron	chr6:144624635-144624900	265	100	0.0394604	0.0394604
sus_scrofa	1:20725288-20726106	818	aligned	14.3032	82.906	1	0	0	0	34.0818	non.da	3_intron	chr6:144616024-144616157	133	100	0.00539098	0.00539098
sus_scrofa	1:20751470-20753808	2338	aligned	54.7904	86.4949	1	2	1	0	143.435	non.da	1_tss	chr6:144582534-144583862	1328	100	0.487342	0.487342
sus_scrofa	1:20766566-20767143	577	aligned	29.4627	74.7059	1	0	1	0	31.4655	non.da	3_intron	chr6:144567272-144567453	181	100	0.00751381	0.00751381
sus_scrofa	1:20786166-20787877	1711	aligned	10.8708	62.3656	1	0	0	0	91.9355	non.da	3_intron	chr3:29614291-29614477	186	100	0.00394086	0.00394086
sus_scrofa	1:20832959-20834023	1064	aligned	29.1353	73.5484	1	0	0	0	44.8773	non.da	3_intron	chr6:144498202-144498515	313	100	0.0276645	0.0276645
sus_scrofa	1:20850783-20851201	418	aligned	77.0335	87.5776	1	2	1	0	37.5527	non.da	4_exon	chr6:144482066-144482401	335	100	0.534125	0.534125
sus_scrofa	1:20852903-20854716	1813	aligned	25.1517	71.2719	1	0	0	0	80.7464	non.da	4_exon	chr6:144479449-144479909	460	100	0.206115	0.206115
sus_scrofa	1:20855522-20855921	399	aligned	32.0802	72.6562	1	0	0	0	24.23	non.da	3_intron	chr6:144476722-144476850	128	100	0.0512891	0.0512891
sus_scrofa	1:20862277-20863493	1216	aligned	29.1118	73.7288	1	0	1	0	82.7245	non.da	3_intron	chr6:144468949-144469305	356	100	0.032809	0.032809
sus_scrofa	1:20864938-20865561	623	aligned	48.6356	72.2772	1	1	0	0	53.2536	da	3_intron	chr6:144466820-144467249	429	100	0.0046317	0.0046317
sus_scrofa	1:20867847-20869142	1295	aligned	5.86873	80.2632	1	0	0	0	195.379	non.da	3_intron	chr20:52315141-52315217	76	100	0.0157105	0.0157105
sus_scrofa	1:20871381-20872205	824	aligned	19.7816	78.5276	1	0	1	0	85.0327	non.da	3_intron	chr6:144460597-144460760	163	100	0.0146442	0.0146442
sus_scrofa	1:20891625-20892128	503	not.aligned	NA	NA	NA	NA	NA	NA	29.3382	non.da	3_intron	NA	NA	NA	NA	NA
sus_scrofa	1:20920922-20921610	688	aligned	17.0058	65.812	1	0	0	0	37.7755	non.da	3_intron	chr6:22079112-22079229	117	100	0.000683761	0.000683761
sus_scrofa	1:20927255-20927601	346	aligned	97.3988	67.9525	1	0	0	0	19.7036	non.da	3_intron	chr6:144409674-144410015	341	100	0.0573314	0.0573314
sus_scrofa	1:20936587-20936932	345	not.aligned	NA	NA	NA	NA	NA	NA	17.8191	non.da	3_intron	NA	NA	NA	NA	NA
sus_scrofa	1:20956758-20957054	296	aligned	57.7703	75.4386	1	0	0	0	16.3973	non.da	3_intron	chr6:144378823-144379001	178	100	0.0216685	0.0216685
sus_scrofa	1:20957976-20958249	273	aligned	92.674	80.2372	1	1	0	0	21.8964	non.da	3_intron	chr6:144377517-144378243	726	100	0.232461	0.232461
sus_scrofa	1:20960251-20961383	1132	aligned	9.71731	86.3636	1	0	0	0	59.7509	non.da	3_intron	chr6:144373831-144373944	113	100	0.0475487	0.0475487
sus_scrofa	1:20981327-20982670	1343	aligned	46.1653	81.129	1	0	1	0	204.071	non.da	3_intron	chr6:144349433-144350062	629	100	0.207595	0.207595
sus_scrofa	1:20985437-20987461	2024	aligned	48.0731	74.409	1	0	1	0	536.231	non.da	3_intron	chr6:144344100-144345129	1029	100	0.10454	0.10454
sus_scrofa	1:21015536-21017170	1634	aligned	30.1714	70.9939	1	0	0	0	90.4036	non.da	3_intron	chr6:144315569-144316069	500	100	0.01364	0.01364
sus_scrofa	1:21023204-21023574	370	not.aligned	NA	NA	NA	NA	NA	NA	20.0373	non.da	3_intron	NA	NA	NA	NA	NA
sus_scrofa	1:21029676-21030253	577	aligned	79.5494	70.3704	1	0	1	0	29.4773	non.da	3_intron	chr6:144302515-144302975	460	100	0.0329696	0.0329696
sus_scrofa	1:21041629-21041918	289	aligned	28.7197	78.3133	1	0	0	0	16.6282	non.da	3_intron	chr6:144293039-144293122	83	100	0.00760241	0.00760241
sus_scrofa	1:21042211-21043080	869	aligned	15.42	85.8209	1	0	0	0	46.2618	da	1_tss	chr6:144292595-144292729	134	100	0.351522	0.351522
sus_scrofa	1:21047046-21049347	2301	aligned	30.1608	72.1902	1	0	1	0	345.643	da	5_intergenic	chr6:144286487-144287200	713	100	0.0751473	0.0751473
sus_scrofa	1:21054653-21054851	198	aligned	52.5253	78.8462	1	0	0	0	14.9718	non.da	5_intergenic	chr6:144279202-144279309	107	100	0.0194673	0.0194673
sus_scrofa	1:21056041-21056404	363	not.aligned	NA	NA	NA	NA	NA	NA	20.5418	non.da	5_intergenic	NA	NA	NA	NA	NA
sus_scrofa	1:21080188-21080652	464	not.aligned	NA	NA	NA	NA	NA	NA	20.2736	non.da	5_intergenic	NA	NA	NA	NA	NA
sus_scrofa	1:21081442-21081832	390	aligned	43.3333	73.9645	1	0	0	0	19.5873	non.da	5_intergenic	chr6:144250849-144251019	170	100	0.0410824	0.0410824
sus_scrofa	1:21112871-21114491	1620	aligned	83.3333	72.963	1	2	1	0	627.569	non.da	5_intergenic	chr6:144215251-144216717	1466	100	0.08403	0.08403
sus_scrofa	1:21129149-21129322	173	aligned	98.8439	88.3041	1	0	1	0	13.9909	non.da	4_exon	chr6:144187182-144187353	171	100	0.891228	0.891228
sus_scrofa	1:21134566-21135494	928	aligned	78.4483	75.8242	1	0	1	0	36.7555	non.da	3_intron	chr6:144181612-144182358	746	100	0.0202399	0.0202399
sus_scrofa	1:21140309-21141726	1417	aligned	96.9654	76.0553	1	2	0	0	94.7327	non.da	3_intron	chr6:144170900-144172369	1469	100	0.0706406	0.0706406
sus_scrofa	1:21143182-21143476	294	aligned	28.2313	77.1084	1	0	0	1	21.4927	non.da	3_intron	chr6:144165008-144165091	83	100	0.00631325	0.00631325
sus_scrofa	1:21149746-21150260	514	aligned	21.0117	81.4815	1	0	0	0	27.0409	non.da	3_intron	chr6:144159665-144159773	108	100	0.0416111	0.0416111
sus_scrofa	1:21153372-21153883	511	aligned	64.9706	72.5904	1	0	1	0	46.6918	da	3_intron	chr6:144156595-144156931	336	100	0.0529494	0.0529494
sus_scrofa	1:21158696-21160210	1514	aligned	30.0528	84.8352	1	0	1	0	720.766	non.da	1_tss	chr6:144151075-144151543	468	100	0.290566	0.290566
sus_scrofa	1:21168919-21170205	1286	aligned	8.63142	72.0721	1	0	0	0	53.9482	da	5_intergenic	chr6:144141981-144142092	111	100	0.0414054	0.0414054
sus_scrofa	1:21188621-21189745	1124	aligned	7.11744	76.25	1	0	0	0	56.5445	non.da	5_intergenic	chr1:47681569-47681649	80	100	0.0183625	0.0183625
sus_scrofa	1:21190641-21192455	1814	aligned	12.0176	77.9817	1	0	0	0	103.64	da	5_intergenic	chr6:144124517-144124743	226	100	0.0226106	0.0226106
sus_scrofa	1:21193444-21193739	295	not.aligned	NA	NA	NA	NA	NA	NA	24.7655	non.da	5_intergenic	NA	NA	NA	NA	NA
sus_scrofa	1:21209970-21210434	464	not.aligned	NA	NA	NA	NA	NA	NA	30.9191	non.da	5_intergenic	NA	NA	NA	NA	NA
sus_scrofa	1:21224467-21225126	659	aligned	87.2534	78.2609	1	1	1	0	34.07	da	5_intergenic	chr6:144104923-144105517	594	100	0.09417	0.09417
sus_scrofa	1:21230606-21231855	1249	aligned	26.9015	67.8571	1	0	1	0	914.702	non.da	1_tss	chr6:144096230-144096572	342	100	0.00164912	0.00164912
sus_scrofa	1:21253548-21253966	418	aligned	87.799	77.9292	1	1	0	1	28.5409	non.da	5_intergenic	chr6:144075331-144075721	390	100	0.0721487	0.0721487
sus_scrofa	1:21265500-21266879	1379	aligned	9.3546	89.9225	1	0	1	0	718.509	non.da	5_intergenic	chr6:144064536-144064666	130	100	0.235831	0.235831
sus_scrofa	1:21271755-21272569	814	aligned	91.1548	79.7844	1	2	1	0	69.7982	non.da	5_intergenic	chr6:144055042-144055941	899	100	0.109116	0.109116
sus_scrofa	1:21303562-21305893	2331	aligned	95.7958	81.0569	1	2	1	0	305.405	non.da	1_tss	chr6:144006550-144008825	2275	100	0.228293	0.228293
sus_scrofa	1:21328590-21330003	1413	aligned	4.88323	78.2609	1	0	0	0	100.941	non.da	3_intron	chrX:10356218-10356287	69	100	0.0626522	0.0626522
sus_scrofa	1:21358610-21359097	487	aligned	13.347	78.4615	1	0	0	0	23.6036	non.da	3_intron	chr6:143953113-143953178	65	100	0.000615385	0.000615385
sus_scrofa	1:21368807-21369673	866	aligned	NA	NA	0	0	1	0	99.5273	non.da	2_tts	chr4:84244346-84244741	395	100	0.98197	0.98197
sus_scrofa	1:21371145-21371736	591	aligned	79.1878	72.4359	1	0	1	0	40.4173	non.da	2_tts	chr6:143939717-143940204	487	100	0.0643388	0.0643388
sus_scrofa	1:21414615-21417272	2657	aligned	6.73692	79.8883	1	0	0	0	216.518	non.da	2_tts	chr4:120090971-120091151	180	100	0.148794	0.148794
sus_scrofa	1:21429762-21430877	1115	aligned	82.3318	70.4793	1	2	1	0	541.847	non.da	1_tss	chr6:143842738-143843697	959	100	0.0627883	0.0627883
sus_scrofa	1:21445717-21446086	369	aligned	71.5447	76.8939	1	0	0	0	16.7655	non.da	2_tts	chr6:143823493-143823765	272	100	0.264316	0.264316
sus_scrofa	1:21446606-21447176	570	aligned	73.6842	67.619	1	0	1	0	27.7336	non.da	2_tts	chr12:94500558-94500985	427	100	0.0793185	0.0793185
sus_scrofa	1:21469122-21470202	1080	not.aligned	NA	NA	NA	NA	NA	NA	55.96	non.da	3_intron	NA	NA	NA	NA	NA
sus_scrofa	1:21473477-21473990	513	aligned	59.4542	75.082	1	0	0	0	23.1009	non.da	3_intron	chr6:143787228-143787534	306	100	0.027951	0.027951
sus_scrofa	1:21498108-21498418	310	aligned	55.8065	78.6127	1	0	0	0	16.4909	non.da	4_exon	chr10:119816077-119816250	173	100	0.0811445	0.0811445
sus_scrofa	1:21498724-21499615	891	aligned	23.1201	82.0388	1	1	1	0	38.7318	non.da	3_intron	chr6:143759712-143760545	833	100	0.281475	0.281475
sus_scrofa	1:21499616-21499953	337	aligned	94.9555	74.0625	1	0	0	0	18.0264	non.da	3_intron	chr6:143758392-143758745	353	100	0.00266289	0.00266289
sus_scrofa	1:21507027-21507512	485	aligned	93.4021	79.0287	1	0	0	1	31.8618	non.da	3_intron	chr6:143750916-143751376	460	100	0.0989174	0.0989174
sus_scrofa	1:21513173-21513458	285	aligned	67.3684	70.3125	1	0	0	0	22.2373	non.da	3_intron	chr6:143745148-143745343	195	100	0.00395897	0.00395897
sus_scrofa	1:21540242-21540637	395	aligned	33.4177	76.5152	1	0	0	0	17.4727	non.da	3_intron	chr6:143713445-143713577	132	100	0.00933333	0.00933333
sus_scrofa	1:21551043-21551518	475	not.aligned	NA	NA	NA	NA	NA	NA	31.4218	non.da	3_intron	NA	NA	NA	NA	NA
sus_scrofa	1:21576441-21577284	843	aligned	96.5599	81.0811	1	1	1	0	69.0309	da	1_tss	chr6:143677475-143678917	1442	100	0.355888	0.355888
sus_scrofa	1:21599267-21599852	585	aligned	NA	NA	0	2	1	0	23.7536	non.da	3_intron	chr6:125780232-125781620	1388	100	0.0827053	0.0827053
sus_scrofa	1:21622143-21622652	509	aligned	80.7466	68.8564	1	2	0	0	26.0527	non.da	3_intron	chr6:143626547-143627228	681	100	0.192885	0.192885
sus_scrofa	1:21628493-21628786	293	not.aligned	NA	NA	NA	NA	NA	NA	17.8236	non.da	3_intron	NA	NA	NA	NA	NA
sus_scrofa	1:21633435-21634071	636	aligned	65.0943	72.7053	1	0	0	0	26.8845	non.da	3_intron	chr6:143617088-143617522	434	100	0.00528802	0.00528802
sus_scrofa	1:21640328-21641242	914	aligned	96.2801	75.5682	1	0	0	0	41.5036	non.da	3_intron	chr6:143611021-143611936	915	100	0.0132415	0.0132415
sus_scrofa	1:21641769-21642194	425	aligned	45.4118	78.2383	1	0	0	0	22.1473	da	3_intron	chr6:143610311-143610506	195	100	0.176928	0.176928
sus_scrofa	1:21643306-21643612	306	aligned	95.4248	73.9726	1	0	0	0	15.7118	non.da	1_tss	chr6:143608830-143609125	295	100	0.0619525	0.0619525
sus_scrofa	1:21659270-21659604	334	aligned	41.018	73.7226	1	0	0	0	19.2555	non.da	3_intron	chr6:143596288-143596425	137	100	0.000364964	0.000364964
sus_scrofa	1:21661660-21662148	488	aligned	20.2869	78.7879	1	0	0	0	27.2436	da	3_intron	chr3:140899264-140899365	101	100	0.036505	0.036505
sus_scrofa	1:21669693-21670308	615	not.aligned	NA	NA	NA	NA	NA	NA	66.3127	non.da	3_intron	NA	NA	NA	NA	NA
sus_scrofa	1:21674296-21675559	1263	aligned	5.62154	80.2817	1	0	0	0	137.668	da	3_intron	chr5:87478002-87478073	71	100	0.0555493	0.0555493
sus_scrofa	1:21680426-21681162	736	aligned	96.7391	81.0393	1	1	1	1	60.7291	da	3_intron	chr6:143575312-143576060	748	100	0.416373	0.416373
sus_scrofa	1:21682608-21683297	689	aligned	17.4165	78.3333	1	0	0	0	43.7864	non.da	3_intron	chr16:5395607-5395733	126	100	0.00886508	0.00886508
sus_scrofa	1:21689942-21690795	853	aligned	47.4795	73.0864	1	2	1	1	80.1909	non.da	3_intron	chr6:143566684-143567318	634	100	0.103095	0.103095
sus_scrofa	1:21696230-21697039	809	aligned	22.7441	74.4565	1	0	0	0	43.7445	non.da	3_intron	chr6:143561694-143561881	187	100	0.0213048	0.0213048
sus_scrofa	1:21698354-21698807	453	aligned	62.9139	72.2807	1	0	0	0	30.3464	non.da	3_intron	chr6:143560882-143561168	286	100	0.175615	0.175615
sus_scrofa	1:21705290-21706585	1295	aligned	76.9112	77.4096	1	0	1	1	137.531	non.da	1_tss	chr6:143554777-143555811	1034	100	0.0908404	0.0908404
sus_scrofa	1:21709195-21710655	1460	aligned	40.6164	74.0304	1	0	0	1	198.761	non.da	3_intron	chr6:143552014-143552622	608	100	0.0260066	0.0260066
sus_scrofa	1:21713866-21714767	901	aligned	96.7814	74.3119	1	2	1	1	77.53	da	3_intron	chr6:143545557-143546504	947	100	0.156194	0.156194
sus_scrofa	1:21721378-21723253	1875	aligned	13.6	80.3922	1	0	1	0	360.117	non.da	1_tss	chr6:143538225-143538481	256	100	0.0759609	0.0759609
sus_scrofa	1:21736787-21737622	835	aligned	17.8443	82.5503	1	0	0	0	81.6173	non.da	5_intergenic	chr6:143516747-143516897	150	100	0.06216	0.06216
sus_scrofa	1:21742090-21743580	1490	aligned	51.9463	70.801	1	3	1	0	296.147	da	1_tss	chr6:143511107-143511956	849	100	0.174999	0.174999
sus_scrofa	1:21749688-21750779	1091	aligned	20.3483	67.1171	1	0	0	0	43.7945	non.da	2_tts	chr4:45100354-45100577	223	100	0.00699103	0.00699103
sus_scrofa	1:21757973-21759394	1421	aligned	16.3969	75.5365	1	0	1	1	72.2791	non.da	3_intron	chr6:143498665-143498905	240	100	0.109262	0.109262
sus_scrofa	1:21764962-21765605	643	aligned	11.5086	75.6757	1	0	0	0	37.0755	non.da	2_tts	chr4:4603156-4603230	74	100	0.0189459	0.0189459
sus_scrofa	1:21801145-21802506	1361	aligned	46.0691	82.2967	1	3	1	0	527.395	non.da	1_tss	chr6:143450057-143451184	1127	100	0.210638	0.210638
sus_scrofa	1:21808208-21809141	933	aligned	29.582	74.2754	1	0	0	0	53.2009	non.da	3_intron	chr6:143445589-143445872	283	100	0.125219	0.125219
sus_scrofa	1:21820661-21820959	298	aligned	24.8322	75.6757	1	0	0	0	17.7645	non.da	3_intron	chr17:40757180-40757254	74	100	0.250284	0.250284
sus_scrofa	1:21821065-21821375	310	not.aligned	NA	NA	NA	NA	NA	NA	18.09	non.da	3_intron	NA	NA	NA	NA	NA
sus_scrofa	1:21824028-21824347	319	aligned	48.9028	73.7179	1	0	0	0	18.3973	non.da	2_tts	chr6:143427550-143427710	160	100	0.00410625	0.00410625
sus_scrofa	1:21829288-21829860	572	aligned	15.5594	75.2809	1	0	0	0	30.0855	non.da	5_intergenic	chr5:109706119-109706209	90	100	0.103311	0.103311
sus_scrofa	1:21830543-21830933	390	aligned	12.5641	87.7551	1	0	0	0	21.3782	non.da	5_intergenic	chr6:143421209-143421258	49	100	0.0412857	0.0412857
sus_scrofa	1:21842130-21842500	370	aligned	36.2162	70.8955	1	0	0	0	17.76	non.da	5_intergenic	chr8:128811195-128811329	134	100	0.00934328	0.00934328
sus_scrofa	1:21843666-21844090	424	aligned	82.3113	66.7622	1	0	0	0	25.5964	non.da	5_intergenic	chr6:143409239-143409589	350	100	0.0466714	0.0466714
sus_scrofa	1:21852927-21853776	849	aligned	76.5607	80.3077	1	0	0	0	47.5691	da	5_intergenic	chr6:143399829-143400496	667	100	0.157654	0.157654
sus_scrofa	1:21853922-21855975	2053	aligned	19.3376	71.2846	1	0	0	0	145.862	non.da	5_intergenic	chr6:143399104-143399507	403	100	0.0181439	0.0181439
sus_scrofa	1:21884397-21884940	543	not.aligned	NA	NA	NA	NA	NA	NA	32.1727	non.da	5_intergenic	NA	NA	NA	NA	NA
sus_scrofa	1:21900752-21901861	1109	aligned	NA	NA	0	0	0	0	68.3864	non.da	5_intergenic	chr6:143361671-143362136	465	100	0.0362409	0.0362409
sus_scrofa	1:21909063-21909509	446	aligned	25.3363	69.9115	1	0	0	0	21.1027	non.da	5_intergenic	chr7:21141860-21141974	114	100	0.00453509	0.00453509
sus_scrofa	1:21933128-21933953	825	aligned	58.4242	76.7635	1	0	0	0	38.5627	non.da	3_intron	chr6:143323630-143324119	489	100	0.00888753	0.00888753
sus_scrofa	1:21935344-21935727	383	aligned	31.5927	80.1653	1	0	0	1	26.4818	non.da	3_intron	chr6:143322391-143322512	121	100	0.336736	0.336736
sus_scrofa	1:21945694-21946261	567	not.aligned	NA	NA	NA	NA	NA	NA	36.8673	non.da	3_intron	NA	NA	NA	NA	NA
sus_scrofa	1:21954715-21955064	349	not.aligned	NA	NA	NA	NA	NA	NA	20.1527	non.da	3_intron	NA	NA	NA	NA	NA
sus_scrofa	1:21967002-21967655	653	aligned	29.2496	76.4398	1	0	0	0	33.0309	non.da	3_intron	chr6:143275225-143275417	192	100	0.00211458	0.00211458
sus_scrofa	1:21975193-21975558	365	not.aligned	NA	NA	NA	NA	NA	NA	25.3	non.da	3_intron	NA	NA	NA	NA	NA
sus_scrofa	1:21979072-21979586	514	aligned	84.6304	80.2299	1	0	0	0	20.5636	non.da	3_intron	chr6:143262618-143263063	445	100	0.0324517	0.0324517
sus_scrofa	1:21986797-21987363	566	aligned	90.636	79.1423	1	0	0	0	34.1227	non.da	3_intron	chr6:143253744-143254275	531	100	0.284186	0.284186
sus_scrofa	1:21992389-21993319	930	aligned	8.70968	72.8395	1	0	0	0	49.2155	non.da	3_intron	chr7:118774497-118774578	81	100	0.00804938	0.00804938
sus_scrofa	1:22013988-22014338	350	aligned	98	77.551	1	0	0	0	18.2182	non.da	3_intron	chr6:143223083-143223438	355	100	0.0527859	0.0527859
sus_scrofa	1:22016376-22016713	337	aligned	24.0356	81.4815	1	0	0	0	14.1582	non.da	3_intron	chr6:143220637-143220724	87	100	0.0263103	0.0263103
sus_scrofa	1:22028800-22029206	406	aligned	84.2365	76.9006	1	0	0	0	21.7791	non.da	3_intron	chr6:143212618-143212967	349	100	0.0467736	0.0467736
sus_scrofa	1:22030214-22030569	355	aligned	18.0282	79.6875	1	0	0	0	26.3264	non.da	3_intron	chr5:155988046-155988110	64	100	0.00301563	0.00301563
sus_scrofa	1:22046744-22047054	310	not.aligned	NA	NA	NA	NA	NA	NA	19.7045	non.da	3_intron	NA	NA	NA	NA	NA
sus_scrofa	1:22047384-22047673	289	aligned	59.1696	77.7778	1	1	0	0	18.0964	non.da	3_intron	chr6:143194962-143195444	482	100	0.0142573	0.0142573
sus_scrofa	1:22057377-22057898	521	aligned	57.5816	70.3333	1	0	0	0	30.6118	non.da	3_intron	chr6:143184461-143184765	304	100	0.00328947	0.00328947
sus_scrofa	1:22062728-22063128	400	aligned	87.5	78.2857	1	0	0	0	19.2727	non.da	3_intron	chr6:143180217-143180581	364	100	0.169247	0.169247
sus_scrofa	1:22065385-22065857	472	aligned	51.6949	75.4098	1	0	0	0	26.8445	non.da	3_intron	chr6:143166465-143166711	246	100	0.00933333	0.00933333
sus_scrofa	1:22068104-22069211	1107	aligned	10.2981	74.5614	1	0	0	1	59.4636	non.da	3_intron	chr6:143164087-143164201	114	100	0.0469825	0.0469825
sus_scrofa	1:22081144-22081863	719	aligned	28.5118	75.122	1	0	0	0	38.1936	non.da	3_intron	chr6:143147789-143147996	207	100	0.0199565	0.0199565
sus_scrofa	1:22091151-22091891	740	aligned	9.32432	76.8116	1	0	0	0	31.0509	non.da	3_intron	chr17:40609409-40609478	69	100	0.127014	0.127014
sus_scrofa	1:22098485-22098786	301	aligned	24.5847	75.6757	1	0	0	0	18.0191	non.da	3_intron	chr2:12213421-12213495	74	100	0.00258108	0.00258108
sus_scrofa	1:22101779-22102747	968	aligned	13.843	74.6269	1	0	0	0	39.5927	non.da	3_intron	chr6:143127071-143127210	139	100	0.130719	0.130719
sus_scrofa	1:22106695-22107270	575	aligned	74.4348	72.6636	1	0	0	0	27.6155	non.da	3_intron	chr6:143123093-143123524	431	100	0.0691671	0.0691671
sus_scrofa	1:22157859-22158170	311	aligned	97.1061	79.8013	1	0	0	0	16.6655	non.da	3_intron	chr6:143068177-143068488	311	100	0.436257	0.436257
sus_scrofa	1:22164370-22165528	1158	aligned	19.5164	77.8761	1	0	0	1	343.641	non.da	1_tss	chr5:39022558-39022790	232	100	0.64019	0.64019
sus_scrofa	1:22172962-22174010	1048	aligned	32.3473	72.8614	1	0	0	0	117.597	da	3_intron	chr6:143051924-143052263	339	100	0.0383746	0.0383746
sus_scrofa	1:22187416-22187900	484	not.aligned	NA	NA	NA	NA	NA	NA	25.1073	non.da	3_intron	NA	NA	NA	NA	NA
sus_scrofa	1:22194687-22195062	375	not.aligned	NA	NA	NA	NA	NA	NA	31.0009	non.da	3_intron	NA	NA	NA	NA	NA
sus_scrofa	1:22214252-22215009	757	aligned	83.2232	76.5079	1	0	0	0	33.3345	non.da	3_intron	chr6:142987162-142987819	657	100	0.0500076	0.0500076
sus_scrofa	1:22229253-22230265	1012	aligned	70.751	72.2067	1	0	1	0	45.79	non.da	3_intron	chr6:142959902-142960659	757	100	0.0384822	0.0384822
sus_scrofa	1:22239256-22243296	4040	aligned	22.7723	83.2609	1	2	1	1	2188.71	non.da	1_tss	chr6:142945649-142948108	2459	100	0.522791	0.522791
sus_scrofa	1:22260036-22261021	985	aligned	26.599	79.771	1	0	1	1	606.451	non.da	3_intron	chr6:142927215-142927489	274	100	0.073073	0.073073
sus_scrofa	1:22266058-22267250	1192	aligned	7.9698	75.7895	1	1	0	0	75.7191	non.da	3_intron	chr6:142920485-142920686	201	100	0.0376617	0.0376617
sus_scrofa	1:22272986-22273780	794	aligned	66.7506	71.1321	1	0	1	0	109.42	non.da	3_intron	chr6:142913535-142914075	540	100	0.194356	0.194356
sus_scrofa	1:22275318-22277470	2152	aligned	20.1208	77.8291	1	0	0	0	200.652	non.da	3_intron	chr6:142911220-142911684	464	100	0.0411509	0.0411509
sus_scrofa	1:22279610-22280292	682	aligned	73.7537	82.3062	1	0	1	0	56.6436	da	3_intron	chr6:142907203-142907718	515	100	0.285961	0.285961
sus_scrofa	1:22285001-22285606	605	aligned	90.2479	72.1612	1	2	1	1	34.3445	da	3_intron	chr6:142901937-142903135	1198	100	0.109656	0.109656
sus_scrofa	1:22292598-22293196	598	aligned	NA	NA	0	2	0	0	35.1164	non.da	3_intron	chr6:142892331-142893739	1408	100	0.103748	0.103748
sus_scrofa	1:22293346-22293974	628	aligned	NA	NA	0	2	0	0	45.3155	non.da	3_intron	chr6:142892331-142893739	1408	100	0.103748	0.103748
sus_scrofa	1:22298703-22299174	471	aligned	9.12951	93.0233	1	0	0	0	40.7327	da	3_intron	chr4:173061370-173061413	43	100	0.118186	0.118186
sus_scrofa	1:22299942-22301086	1144	aligned	97.9021	83.125	1	3	1	0	119.358	non.da	3_intron	chr6:142884894-142886039	1145	100	0.471717	0.471717
sus_scrofa	1:22305743-22306049	306	not.aligned	NA	NA	NA	NA	NA	NA	21.5582	non.da	3_intron	NA	NA	NA	NA	NA
sus_scrofa	1:22306076-22306393	317	aligned	65.9306	76.0766	1	0	0	0	24.0918	non.da	3_intron	chr6:142879786-142879997	211	100	0.00662559	0.00662559
sus_scrofa	1:22313941-22314820	879	aligned	51.7634	83.956	1	1	1	0	70.7373	da	3_intron	chr6:142872012-142872589	577	100	0.598737	0.598737
sus_scrofa	1:22316204-22316418	214	aligned	96.2617	70.8738	1	0	0	0	14.5645	da	3_intron	chr6:142870585-142870794	209	100	0.0134689	0.0134689
sus_scrofa	1:22321994-22323321	1327	aligned	26.7521	62.8169	1	0	0	1	70.5764	non.da	3_intron	chr16:11058247-11058604	357	100	0.0115294	0.0115294
sus_scrofa	1:22327973-22330662	2689	aligned	11.8631	74.6082	1	0	1	0	364.72	non.da	3_intron	chr6:142858909-142859231	322	100	0.0903168	0.0903168
sus_scrofa	1:22336211-22336807	596	aligned	17.4497	78.8462	1	0	1	0	26.3291	da	3_intron	chr6:142851507-142851612	105	100	0.0933429	0.0933429
sus_scrofa	1:22342217-22343264	1047	aligned	68.6724	81.0848	1	0	1	0	99.8609	non.da	3_intron	chr6:142845452-142846184	732	100	0.4214	0.4214
sus_scrofa	1:22344562-22345712	1150	aligned	62.2609	70.8101	1	0	1	0	127.288	non.da	3_intron	chr6:142843034-142843763	729	100	0.0309383	0.0309383
sus_scrofa	1:22349041-22349914	873	aligned	60.8247	68.3616	1	0	0	0	59.4173	da	3_intron	chr6:142839625-142840172	547	100	0.0119415	0.0119415
sus_scrofa	1:22355009-22356339	1330	aligned	23.0075	77.7778	1	0	0	0	223.911	da	3_intron	chr6:142833872-142834192	320	100	0.0365906	0.0365906
sus_scrofa	1:22366433-22366601	168	aligned	69.6429	88.8889	1	0	1	0	53.2027	non.da	3_intron	chr6:142823038-142823155	117	100	0.376462	0.376462
sus_scrofa	1:22368771-22371138	2367	aligned	22.1377	89.8855	1	0	1	0	376.306	non.da	3_intron	chr6:142820349-142820883	534	100	0.504848	0.504848
sus_scrofa	1:22383100-22383607	507	aligned	40.8284	80.1932	1	0	0	0	29.2755	non.da	3_intron	chr6:142803861-142804070	209	100	0.0414067	0.0414067
sus_scrofa	1:22390436-22391388	952	not.aligned	NA	NA	NA	NA	NA	NA	44.16	non.da	3_intron	NA	NA	NA	NA	NA
sus_scrofa	1:22400326-22400620	294	aligned	95.9184	82.6241	1	0	0	0	15.52	non.da	3_intron	chr6:142788974-142789278	304	100	0.411092	0.411092
sus_scrofa	1:22403627-22403919	292	aligned	58.9041	78.4884	1	0	0	0	19.6209	non.da	3_intron	chr6:142785566-142785738	172	100	0.0126686	0.0126686
sus_scrofa	1:22448793-22449697	904	aligned	59.9558	78.2288	1	0	1	0	42.2482	non.da	5_intergenic	chr6:142733013-142733566	553	100	0.0495081	0.0495081
sus_scrofa	1:22453418-22453793	375	aligned	98.1333	82.0652	1	0	1	0	18.9618	da	5_intergenic	chr6:142728981-142729354	373	100	0.223469	0.223469
sus_scrofa	1:22477817-22478363	546	aligned	70.3297	75	1	0	1	0	34.4445	da	5_intergenic	chr6:142702462-142702878	416	100	0.0296755	0.0296755
sus_scrofa	1:22488299-22489282	983	aligned	54.9339	72.5926	1	2	1	0	83.4627	non.da	5_intergenic	chr6:142692425-142693216	791	100	0.0803097	0.0803097
sus_scrofa	1:22540591-22541250	659	aligned	11.6844	74.026	1	0	0	0	37.3527	non.da	5_intergenic	chr9:119463456-119463533	77	100	0.000961039	0.000961039
sus_scrofa	1:22542226-22542564	338	aligned	29.8817	81.1881	1	0	0	0	18.3864	non.da	5_intergenic	chr6:142631382-142631485	103	100	0.00266019	0.00266019
sus_scrofa	1:22582137-22583701	1564	aligned	97.89	82.5604	1	2	1	0	121.257	da	5_intergenic	chr6:142569290-142570855	1565	100	0.318819	0.318819
sus_scrofa	1:22592015-22593336	1321	aligned	20.0606	84.9057	1	0	1	0	77.0173	da	5_intergenic	chr6:142561499-142561764	265	100	0.52977	0.52977
sus_scrofa	1:22598415-22598915	500	aligned	88.2	82.3129	1	0	1	0	27.2264	non.da	5_intergenic	chr6:142551217-142551663	446	100	0.639677	0.639677
sus_scrofa	1:22605131-22605618	487	aligned	82.1355	68.25	1	0	0	0	23.3627	non.da	5_intergenic	chr6:142545427-142545846	419	100	0.00216706	0.00216706
sus_scrofa	1:22607469-22608223	754	aligned	39.2573	71.2838	1	0	0	0	41.4727	non.da	5_intergenic	chr6:142535773-142536080	307	100	0.00457003	0.00457003
sus_scrofa	1:22623011-22623480	469	not.aligned	NA	NA	NA	NA	NA	NA	25.7873	non.da	5_intergenic	NA	NA	NA	NA	NA
sus_scrofa	1:22624937-22625626	689	aligned	9.43396	80	1	0	0	0	29.22	non.da	5_intergenic	chr19:44519025-44519090	65	100	0.0102308	0.0102308
sus_scrofa	1:22641638-22642204	566	aligned	30.9187	70.2857	1	0	0	0	23.9527	non.da	5_intergenic	chr6:142486384-142486565	181	100	0.0483315	0.0483315
sus_scrofa	1:22650755-22651486	731	aligned	96.58	70.255	1	1	1	0	58.9455	non.da	5_intergenic	chr6:142474580-142475337	757	100	0.0497794	0.0497794
sus_scrofa	1:22653310-22653943	633	aligned	13.9021	71.5909	1	0	0	0	33.5545	non.da	5_intergenic	chr5:134923041-134923129	88	100	0.0416705	0.0416705
sus_scrofa	1:22661165-22661483	318	aligned	96.5409	75.2443	1	0	0	0	21.2518	non.da	2_tts	chr6:142446805-142447117	312	100	0.212538	0.212538
sus_scrofa	1:22668083-22668382	299	aligned	25.4181	77.6316	1	0	0	0	14.6518	da	3_intron	chr12:86699949-86700025	76	100	0.0102632	0.0102632
sus_scrofa	1:22686503-22686840	337	aligned	52.2255	80.1136	1	0	0	0	20.5745	non.da	3_intron	chr6:142416426-142416607	181	100	0.0113536	0.0113536
sus_scrofa	1:22688737-22689141	404	aligned	50.9901	74.7573	1	0	0	0	21.6455	non.da	3_intron	chr1:220516918-220517141	223	100	0.0275516	0.0275516
sus_scrofa	1:22695989-22696593	604	aligned	25.3311	67.9739	1	0	0	0	27.0218	non.da	3_intron	chr14:60770311-60770464	153	100	0.0068366	0.0068366
sus_scrofa	1:22704635-22705074	439	aligned	97.4943	75.7009	1	0	0	0	21.1509	da	3_intron	chr6:142400992-142401432	440	100	0.0212409	0.0212409
sus_scrofa	1:22710164-22710820	656	aligned	90.7012	73.6134	1	0	0	0	30.1727	non.da	4_exon	chr6:142393396-142394005	609	100	0.100522	0.100522
sus_scrofa	1:22714700-22715464	764	aligned	29.8429	75.4386	1	0	0	0	42.2591	da	3_intron	chr6:142388893-142389129	236	100	0.0938686	0.0938686
sus_scrofa	1:22728065-22729294	1229	aligned	27.0138	74.0964	1	0	0	0	53.3109	non.da	3_intron	chr6:142374360-142374708	348	100	0.0155977	0.0155977
sus_scrofa	1:22731922-22732445	523	aligned	57.935	67.6568	1	0	0	0	23.0864	non.da	3_intron	chr6:142369783-142370099	316	100	0.0322627	0.0322627
sus_scrofa	1:22736496-22737171	675	aligned	44	77.1044	1	0	0	0	36.1609	non.da	3_intron	chr6:142365344-142365645	301	100	0.0223588	0.0223588
sus_scrofa	1:22740837-22741030	193	not.aligned	NA	NA	NA	NA	NA	NA	12.2109	non.da	3_intron	NA	NA	NA	NA	NA
sus_scrofa	1:22750672-22751036	364	aligned	86.2637	69.7452	1	0	0	0	21.3418	non.da	3_intron	chr6:142349525-142349846	321	100	0.00402804	0.00402804
sus_scrofa	1:22758330-22758504	174	not.aligned	NA	NA	NA	NA	NA	NA	11.5327	non.da	3_intron	NA	NA	NA	NA	NA
sus_scrofa	1:22787681-22788951	1270	aligned	43.5433	74.3219	1	0	0	0	81.9891	da	3_intron	chr6:142314001-142314566	565	100	0.0186071	0.0186071
sus_scrofa	1:22801009-22802222	1213	aligned	45.1772	80.6569	1	0	1	0	114.13	non.da	1_tss	chr6:142302173-142302748	575	100	0.240821	0.240821
sus_scrofa	1:22824550-22824960	410	aligned	77.8049	77.7429	1	0	0	0	17.1791	non.da	5_intergenic	chr6:142279688-142280011	323	100	0.0245046	0.0245046
sus_scrofa	1:22830330-22831444	1114	aligned	5.74506	79.6875	1	0	0	0	47.3445	non.da	5_intergenic	chr6:40678473-40678537	64	100	0.00025	0.00025
sus_scrofa	1:22857528-22858372	844	aligned	83.0569	74.0371	1	0	0	0	37.4391	da	5_intergenic	chr6:142225050-142225754	704	100	0.0343636	0.0343636
sus_scrofa	1:22872428-22872780	352	aligned	83.5227	71.7687	1	0	0	0	13.3409	da	3_intron	chr6:142203378-142203689	311	100	0.0533601	0.0533601
sus_scrofa	1:22889729-22890253	524	aligned	NA	NA	0	0	0	0	25.7945	da	3_intron	chr19:57055442-57055636	194	100	0.0129639	0.0129639
sus_scrofa	1:22896539-22896813	274	not.aligned	NA	NA	NA	NA	NA	NA	15.9564	non.da	3_intron	NA	NA	NA	NA	NA
sus_scrofa	1:22902041-22902441	400	aligned	61	78.6885	1	0	0	0	19.0627	non.da	3_intron	chr6:142165575-142165840	265	100	0.0339019	0.0339019
sus_scrofa	1:22914573-22915055	482	aligned	93.361	69.7778	1	0	1	0	29.8664	non.da	3_intron	chr6:142156006-142156479	473	100	0.0750423	0.0750423
sus_scrofa	1:22923157-22924368	1211	aligned	9.57886	81.8966	1	0	0	0	788.305	non.da	1_tss	chr6:142147726-142147842	116	100	0.00393103	0.00393103
sus_scrofa	1:22951782-22952268	486	aligned	63.786	83.2258	1	0	1	0	20.57	non.da	5_intergenic	chr6:142112700-142113026	326	100	0.0167883	0.0167883
sus_scrofa	1:22954586-22955077	491	aligned	22.6069	73.8739	1	0	0	0	23.9273	non.da	5_intergenic	chr8:29241028-29241139	111	100	0.033955	0.033955
sus_scrofa	1:22983368-22984187	819	not.aligned	NA	NA	NA	NA	NA	NA	32.6791	non.da	3_intron	NA	NA	NA	NA	NA
sus_scrofa	1:22985845-22986183	338	aligned	86.0947	71.134	1	0	0	0	17.6491	non.da	3_intron	chr6:142077683-142077976	293	100	0.023802	0.023802
sus_scrofa	1:23041938-23042627	689	aligned	77.0682	70.6215	1	0	1	0	30.93	non.da	5_intergenic	chr6:141989424-141989969	545	100	0.0763303	0.0763303
sus_scrofa	1:23067490-23067944	454	aligned	62.9956	73.0769	1	0	0	0	21.8409	non.da	5_intergenic	chr6:141948312-141948603	291	100	0.0433093	0.0433093
sus_scrofa	1:23079222-23079941	719	aligned	7.37135	88.6792	1	0	0	0	29.0145	non.da	5_intergenic	chrX:144312938-144312991	53	100	0.0100377	0.0100377
sus_scrofa	1:23080338-23080691	353	aligned	94.6176	74.2515	1	0	0	0	17.1955	non.da	5_intergenic	chr6:141926341-141926696	355	100	0.00967324	0.00967324
sus_scrofa	1:23086584-23086991	407	aligned	12.7764	86.5385	1	0	0	0	22.0236	da	5_intergenic	chr5:172037434-172037486	52	100	0.0213654	0.0213654
sus_scrofa	1:23087132-23087833	701	aligned	42.368	67.3401	1	0	0	0	32.1018	non.da	5_intergenic	chr6:141911430-141911732	302	100	0.0259172	0.0259172
sus_scrofa	1:23131749-23132054	305	aligned	97.7049	74.4966	1	0	0	0	17.4564	non.da	5_intergenic	chr6:141844838-141845140	302	100	0.0586424	0.0586424
sus_scrofa	1:23145804-23146600	796	not.aligned	NA	NA	NA	NA	NA	NA	51.6482	non.da	5_intergenic	NA	NA	NA	NA	NA
sus_scrofa	1:23185521-23185972	451	not.aligned	NA	NA	NA	NA	NA	NA	22.9891	non.da	5_intergenic	NA	NA	NA	NA	NA
sus_scrofa	1:23206008-23206385	377	aligned	16.7109	80.9524	1	0	0	0	21.3991	non.da	5_intergenic	chr1:187536581-187536644	63	100	0.00147619	0.00147619
sus_scrofa	1:23208504-23209468	964	aligned	12.1369	69.2308	1	0	0	1	40.4855	non.da	5_intergenic	chr6:141723845-141723962	117	100	0.066735	0.066735
sus_scrofa	1:23245231-23246018	787	aligned	10.0381	78.481	1	0	0	0	31.9545	non.da	5_intergenic	chr14:58029114-58029193	79	100	0.000443038	0.000443038
sus_scrofa	1:23246363-23246635	272	aligned	57.7206	73.8854	1	0	0	0	13.65	da	5_intergenic	chr6:141684500-141684661	161	100	0.0484037	0.0484037
sus_scrofa	1:23293361-23294686	1325	not.aligned	NA	NA	NA	NA	NA	NA	76.96	non.da	5_intergenic	NA	NA	NA	NA	NA
sus_scrofa	1:23341533-23341839	306	not.aligned	NA	NA	NA	NA	NA	NA	16.1391	da	5_intergenic	NA	NA	NA	NA	NA
sus_scrofa	1:23347173-23347563	390	aligned	72.5641	76.3251	1	0	0	0	19.1255	non.da	5_intergenic	chr6:141589410-141589698	288	100	0.0999479	0.0999479
sus_scrofa	1:23367183-23367854	671	aligned	10.5812	84.507	1	0	0	0	25.6855	non.da	5_intergenic	chr6:141584481-141584552	71	100	0.0145775	0.0145775
sus_scrofa	1:23372263-23372701	438	aligned	30.5936	73.1343	1	0	0	0	25.6973	non.da	5_intergenic	chr4:42323619-42323754	135	100	0.0278444	0.0278444
sus_scrofa	1:23378693-23379175	482	aligned	23.2365	66.9643	1	0	0	0	30.4527	non.da	5_intergenic	chr5:35196876-35196988	112	100	0.000491071	0.000491071
sus_scrofa	1:23379464-23381759	2295	aligned	80.5229	81.2229	1	3	1	0	170.695	non.da	5_intergenic	chr6:141562013-141563908	1895	100	0.374366	0.374366
sus_scrofa	1:23392174-23393251	1077	aligned	8.54225	72.8261	1	0	0	0	53.2936	non.da	5_intergenic	chr2:204624470-204624562	92	100	0.00206522	0.00206522
sus_scrofa	1:23395261-23395663	402	aligned	70.6468	83.8028	1	0	0	0	18.6682	non.da	5_intergenic	chr6:141541906-141542193	287	100	0.39553	0.39553
sus_scrofa	1:23400208-23400902	694	aligned	11.6715	72.8395	1	0	0	1	27.7473	non.da	5_intergenic	chr2:64432937-64433018	81	100	0.00688889	0.00688889
sus_scrofa	1:23407089-23407892	803	aligned	11.457	75	1	0	0	0	32.9945	non.da	5_intergenic	chr16:51219926-51220019	93	100	0.214645	0.214645
sus_scrofa	1:23411446-23411943	497	aligned	46.6801	73.7069	1	0	0	0	23.2445	da	5_intergenic	chrX:89901948-89902197	249	100	0.165064	0.165064
sus_scrofa	1:23415688-23416247	559	aligned	10.7335	81.6667	1	0	0	0	26.5155	non.da	5_intergenic	chr22:48481922-48481982	60	100	0.0642667	0.0642667
sus_scrofa	1:23430684-23431004	320	aligned	68.4375	74.8858	1	0	0	0	14.3927	da	5_intergenic	chr6:141511228-141511448	220	100	0.0727227	0.0727227
sus_scrofa	1:23433716-23434004	288	not.aligned	NA	NA	NA	NA	NA	NA	18.5418	non.da	5_intergenic	NA	NA	NA	NA	NA
sus_scrofa	1:23434994-23436241	1247	aligned	3.60866	91.1111	1	0	0	0	47.9645	non.da	5_intergenic	chr2:232967706-232967751	45	100	0.00111111	0.00111111
sus_scrofa	1:23438197-23438981	784	aligned	20.7908	74.2331	1	0	0	0	30.8118	non.da	5_intergenic	chr6:141501717-141501881	164	100	0.00102439	0.00102439
sus_scrofa	1:23443131-23444013	882	aligned	20.4082	78.3333	1	0	0	0	42.4782	non.da	5_intergenic	chr6:141496611-141496793	182	100	0.00174176	0.00174176
sus_scrofa	1:23446619-23447428	809	aligned	64.7713	68.7023	1	0	1	0	34.4964	non.da	5_intergenic	chr6:141488175-141488734	559	100	0.0155045	0.0155045
sus_scrofa	1:23491172-23492159	987	aligned	8.308	79.2683	1	0	0	0	39.4555	non.da	5_intergenic	chr1:233122372-233122455	83	100	0.0171446	0.0171446
sus_scrofa	1:23497912-23498696	784	aligned	58.6735	71.7391	1	0	0	0	37.7491	non.da	5_intergenic	chr6:141419386-141419859	473	100	0.0119873	0.0119873
sus_scrofa	1:23519372-23520417	1045	aligned	18.756	69.3878	1	0	0	0	51.5764	non.da	5_intergenic	chr6:141385815-141386015	200	100	0.0057	0.0057
sus_scrofa	1:23544880-23546677	1797	not.aligned	NA	NA	NA	NA	NA	NA	101.171	da	5_intergenic	NA	NA	NA	NA	NA
sus_scrofa	1:23581521-23582297	776	aligned	11.2113	71.2644	1	0	0	0	39.7482	non.da	5_intergenic	chr1:62328068-62328155	87	100	0.0571149	0.0571149
sus_scrofa	1:23599103-23599447	344	not.aligned	NA	NA	NA	NA	NA	NA	16.9991	non.da	5_intergenic	NA	NA	NA	NA	NA
sus_scrofa	1:23620528-23620947	419	not.aligned	NA	NA	NA	NA	NA	NA	23.0764	non.da	5_intergenic	NA	NA	NA	NA	NA
sus_scrofa	1:23658506-23659027	521	aligned	83.8772	70.9382	1	0	0	0	29.58	non.da	5_intergenic	chr6:141207457-141207908	451	100	0.123929	0.123929
sus_scrofa	1:23662710-23663054	344	aligned	64.2442	68.7783	1	0	0	0	20.5691	non.da	5_intergenic	chr4:171325222-171325445	223	100	0.0656188	0.0656188
sus_scrofa	1:23672094-23672738	644	aligned	99.6894	88.6293	1	1	0	0	29.9191	da	5_intergenic	chr6:141164453-141165199	746	100	0.713875	0.713875
sus_scrofa	1:23674863-23675158	295	aligned	45.4237	70.1493	1	0	0	0	17.38	non.da	5_intergenic	chrX:67600382-67600517	135	100	0.182148	0.182148
sus_scrofa	1:23681053-23681760	707	aligned	48.5149	60.9329	1	0	0	0	33.8345	non.da	5_intergenic	chr14:58851824-58852168	344	100	0.0148866	0.0148866
sus_scrofa	1:23696530-23697338	808	not.aligned	NA	NA	NA	NA	NA	NA	36.1355	non.da	5_intergenic	NA	NA	NA	NA	NA
sus_scrofa	1:23708842-23710241	1399	aligned	14.7963	70.0483	1	0	0	0	51.8855	non.da	5_intergenic	chr6:141132574-141132797	223	100	0.0723901	0.0723901
sus_scrofa	1:23740071-23740370	299	aligned	49.1639	70.068	1	0	0	0	15.5364	da	5_intergenic	chr14:41464196-41464343	147	100	0.0220068	0.0220068
sus_scrofa	1:23744490-23744923	433	not.aligned	NA	NA	NA	NA	NA	NA	26.2664	non.da	5_intergenic	NA	NA	NA	NA	NA
sus_scrofa	1:23752317-23753028	711	not.aligned	NA	NA	NA	NA	NA	NA	33.3345	non.da	5_intergenic	NA	NA	NA	NA	NA
sus_scrofa	1:23759653-23760122	469	aligned	NA	NA	0	1	0	0	24.1545	non.da	5_intergenic	chr5:81352185-81352596	411	100	0.0547616	0.0547616
sus_scrofa	1:23762346-23763057	711	not.aligned	NA	NA	NA	NA	NA	NA	41.4091	non.da	5_intergenic	NA	NA	NA	NA	NA
sus_scrofa	1:23770479-23771042	563	aligned	7.28242	95.122	1	0	1	0	28.5491	non.da	5_intergenic	chr7:46312508-46312549	41	100	0.15978	0.15978
sus_scrofa	1:23771191-23771549	358	aligned	96.3687	77.1014	1	0	0	0	17.8873	da	5_intergenic	chr6:141048483-141048835	352	100	0.0643551	0.0643551
sus_scrofa	1:23775670-23776340	670	aligned	85.9701	71.7014	1	0	0	0	26.4282	non.da	5_intergenic	chr6:141032249-141032842	593	100	0.00934233	0.00934233
sus_scrofa	1:23779234-23779550	316	aligned	42.0886	74.4361	1	0	0	0	16.4655	non.da	5_intergenic	chr6:141027777-141027914	137	100	0.00386131	0.00386131
sus_scrofa	1:23781324-23781735	411	aligned	26.2774	67.5926	1	0	0	0	18.92	non.da	5_intergenic	chr6:83311963-83312071	108	100	0.0816481	0.0816481
sus_scrofa	1:23782244-23783152	908	aligned	57.5991	70.1721	1	0	0	0	41.4455	non.da	5_intergenic	chr6:141024272-141024863	591	100	0.0199611	0.0199611
sus_scrofa	1:23790318-23790943	625	not.aligned	NA	NA	NA	NA	NA	NA	29.4427	non.da	5_intergenic	NA	NA	NA	NA	NA
sus_scrofa	1:23805281-23805773	492	aligned	12.6016	82.2581	1	0	0	0	23.7445	non.da	5_intergenic	chr11:21280196-21280258	62	100	0.10979	0.10979
sus_scrofa	1:23813863-23814166	303	not.aligned	NA	NA	NA	NA	NA	NA	15.8727	non.da	5_intergenic	NA	NA	NA	NA	NA
sus_scrofa	1:23828428-23828805	377	aligned	10.0796	100	1	0	0	0	18.34	non.da	5_intergenic	chr7:20419564-20419602	38	100	0.00371053	0.00371053
sus_scrofa	1:23835390-23835555	165	not.aligned	NA	NA	NA	NA	NA	NA	9.59273	non.da	5_intergenic	NA	NA	NA	NA	NA
sus_scrofa	1:23843366-23844410	1044	aligned	40.1341	69.9284	1	0	0	0	54.7818	non.da	5_intergenic	chr6:140952969-140953397	428	100	0.00564953	0.00564953
sus_scrofa	1:23848421-23848729	308	not.aligned	NA	NA	NA	NA	NA	NA	16.4855	da	5_intergenic	NA	NA	NA	NA	NA
sus_scrofa	1:23862553-23863874	1321	aligned	7.11582	76.5957	1	0	0	0	52.0164	non.da	5_intergenic	chrX:147593439-147593533	94	100	0.0279043	0.0279043
sus_scrofa	1:23864173-23865594	1421	aligned	7.45954	80.1887	1	0	0	0	58.5164	non.da	5_intergenic	chr6:140932041-140932151	110	100	0.0771455	0.0771455
sus_scrofa	1:23875522-23876879	1357	aligned	7.44289	79.2079	1	0	0	0	68.5264	non.da	5_intergenic	chrX:50047710-50047811	101	100	0.115158	0.115158
sus_scrofa	1:23882257-23882846	589	aligned	12.7334	82.6667	1	0	0	0	33.9609	non.da	5_intergenic	chr6:140912720-140912796	76	100	0.000342105	0.000342105
sus_scrofa	1:23886989-23887435	446	aligned	18.1614	76.5432	1	0	0	0	25.5664	non.da	5_intergenic	chr3:192671776-192671857	81	100	0.0433333	0.0433333
sus_scrofa	1:23890520-23891009	489	not.aligned	NA	NA	NA	NA	NA	NA	25.8091	non.da	5_intergenic	NA	NA	NA	NA	NA
sus_scrofa	1:23892651-23893043	392	aligned	25.5102	77	1	0	0	0	20.1227	non.da	5_intergenic	chr6:140903416-140903517	101	100	0.011099	0.011099
sus_scrofa	1:23893931-23894593	662	aligned	81.7221	73.0129	1	0	0	0	24.8791	non.da	5_intergenic	chr6:140892497-140893048	551	100	0.0226098	0.0226098
sus_scrofa	1:23901622-23902530	908	aligned	37.0044	78.2738	1	0	0	0	38.8691	non.da	5_intergenic	chr6:140882033-140882382	349	100	0.0902034	0.0902034
sus_scrofa	1:23903286-23903878	592	aligned	98.1419	86.4028	1	0	0	0	26.7727	non.da	5_intergenic	chr6:140880101-140880688	587	100	0.491586	0.491586
sus_scrofa	1:23913373-23913702	329	not.aligned	NA	NA	NA	NA	NA	NA	18.0009	non.da	5_intergenic	NA	NA	NA	NA	NA
sus_scrofa	1:23914413-23915380	967	aligned	18.304	79.661	1	0	0	0	38.4818	non.da	5_intergenic	chr6:140859336-140859516	180	100	0.124672	0.124672
sus_scrofa	1:23960069-23960436	367	aligned	19.346	78.8732	1	0	0	0	19.7255	non.da	5_intergenic	chr7:51441542-51441613	71	100	0.165859	0.165859
sus_scrofa	1:23967585-23968264	679	aligned	96.1708	84.0735	1	0	0	0	23.6273	da	5_intergenic	chr6:140803280-140803939	659	100	0.439874	0.439874
sus_scrofa	1:23973403-23975447	2044	aligned	22.0646	63.8581	1	0	0	0	107.325	non.da	5_intergenic	chr4:111180961-111181415	454	100	0.19741	0.19741
sus_scrofa	1:23984409-23984688	279	aligned	74.552	73.5577	1	0	0	0	18.5018	non.da	5_intergenic	chr6:140786114-140786322	208	100	0.0254712	0.0254712
sus_scrofa	1:23991486-23992706	1220	aligned	12.2131	71.8121	1	0	0	1	53.9082	da	5_intergenic	chr4:139935870-139936023	153	100	0.00566667	0.00566667
sus_scrofa	1:23997163-23999139	1976	aligned	4.2004	79.5181	1	0	0	0	359.923	non.da	5_intergenic	chr16:50383060-50383143	83	100	0.00227711	0.00227711
sus_scrofa	1:24006190-24006406	216	aligned	18.0556	97.4359	1	0	0	0	13.2736	non.da	5_intergenic	chr12:7913225-7913264	39	100	0.0292821	0.0292821
sus_scrofa	1:24006487-24008548	2061	aligned	57.739	75.6303	1	0	0	0	82.8373	non.da	5_intergenic	chr6:140766035-140767277	1242	100	0.0205998	0.0205998
sus_scrofa	1:24010584-24011300	716	aligned	16.6201	66.3866	1	0	0	0	36.7427	non.da	5_intergenic	chr22:20841618-20841737	119	100	0.019437	0.019437
sus_scrofa	1:24016408-24017239	831	aligned	81.8291	72.6471	1	0	0	0	39.0355	non.da	5_intergenic	chr6:140757375-140758076	701	100	0.0043923	0.0043923
sus_scrofa	1:24018850-24019513	663	aligned	98.4917	78.1011	1	0	0	0	28.2636	da	5_intergenic	chr6:140755019-140755699	680	100	0.224457	0.224457
sus_scrofa	1:24019853-24020399	546	aligned	97.4359	74.6241	1	0	0	0	21.4445	non.da	5_intergenic	chr6:140754130-140754664	534	100	0.011161	0.011161
sus_scrofa	1:24023547-24024616	1069	aligned	4.9579	84.9057	1	0	0	0	49.0009	non.da	5_intergenic	chr6:140741837-140741890	53	100	0.0268113	0.0268113
sus_scrofa	1:24031902-24032347	445	aligned	85.618	68.5039	1	0	0	0	21.3418	non.da	5_intergenic	chr6:140730167-140730553	386	100	0.0150492	0.0150492
sus_scrofa	1:24036084-24037715	1631	aligned	9.31944	67.1053	1	0	0	0	67.6636	non.da	5_intergenic	chr6:140724682-140724834	152	100	0.00757895	0.00757895
sus_scrofa	1:24049940-24050332	392	aligned	75	69.7279	1	0	0	0	20.8164	non.da	5_intergenic	chr6:140698872-140699181	309	100	0.00284466	0.00284466
sus_scrofa	1:24052993-24053315	322	not.aligned	NA	NA	NA	NA	NA	NA	20.1518	non.da	5_intergenic	NA	NA	NA	NA	NA
sus_scrofa	1:24055558-24056117	559	not.aligned	NA	NA	NA	NA	NA	NA	31.8391	non.da	5_intergenic	NA	NA	NA	NA	NA
sus_scrofa	1:24059771-24060542	771	aligned	99.6109	79.2969	1	0	0	0	44.3373	non.da	5_intergenic	chr6:140677908-140678706	798	100	0.344268	0.344268
sus_scrofa	1:24069756-24070726	970	not.aligned	NA	NA	NA	NA	NA	NA	39.9	non.da	5_intergenic	NA	NA	NA	NA	NA
sus_scrofa	1:24083981-24084493	512	not.aligned	NA	NA	NA	NA	NA	NA	22.5973	non.da	5_intergenic	NA	NA	NA	NA	NA
sus_scrofa	1:24092163-24094131	1968	aligned	90.752	81.243	1	0	0	0	115.89	non.da	5_intergenic	chr6:140635868-140637696	1828	100	0.343334	0.343334
sus_scrofa	1:24095343-24095643	300	aligned	60.3333	80.1105	1	0	0	0	17.3545	da	5_intergenic	chr6:140633969-140634150	181	100	0.0483204	0.0483204
sus_scrofa	1:24107439-24108109	670	aligned	21.0448	70.922	1	0	0	0	29.4582	non.da	5_intergenic	chr1:171893045-171893193	148	100	0.137959	0.137959
sus_scrofa	1:24114113-24114596	483	aligned	30.0207	79.3103	1	0	0	0	27.5727	non.da	5_intergenic	chr6:140610494-140610640	146	100	0.025226	0.025226
sus_scrofa	1:24124171-24124797	626	aligned	100	76.8371	1	0	0	0	27.8718	non.da	5_intergenic	chr6:140600597-140601232	635	100	0.209065	0.209065
sus_scrofa	1:24137804-24138757	953	aligned	26.4428	65.0794	1	0	0	0	42.6736	non.da	5_intergenic	chrX:147124287-147124544	257	100	0.398591	0.398591
sus_scrofa	1:24151865-24153485	1620	aligned	4.62963	74.6667	1	0	0	0	112.425	non.da	5_intergenic	chrY:14252215-14252290	75	100	0.0108	0.0108
sus_scrofa	1:24159357-24161891	2534	aligned	47.869	78.2358	1	0	0	0	207.144	non.da	5_intergenic	chr6:140566118-140567365	1247	100	0.142474	0.142474
sus_scrofa	1:24169808-24170425	617	not.aligned	NA	NA	NA	NA	NA	NA	30.5691	non.da	5_intergenic	NA	NA	NA	NA	NA
sus_scrofa	1:24171510-24171941	431	not.aligned	NA	NA	NA	NA	NA	NA	22.37	non.da	5_intergenic	NA	NA	NA	NA	NA
sus_scrofa	1:24176736-24177268	532	aligned	96.2406	79.8828	1	0	0	0	25.2509	non.da	5_intergenic	chr6:140543132-140543656	524	100	0.227267	0.227267
sus_scrofa	1:24182003-24182379	376	aligned	99.4681	87.7005	1	0	0	0	18.1527	non.da	5_intergenic	chr6:140537641-140538017	376	100	0.530096	0.530096
sus_scrofa	1:24184572-24184916	344	aligned	79.0698	77.5735	1	0	0	0	19.8755	non.da	5_intergenic	chr6:140529432-140529707	275	100	0.2144	0.2144
sus_scrofa	1:24185340-24185815	475	aligned	47.1579	74.1071	1	0	0	0	18.68	non.da	5_intergenic	chr6:139972942-139973166	224	100	0.0148839	0.0148839
sus_scrofa	1:24197049-24197362	313	aligned	NA	NA	0	0	0	0	16.6536	non.da	5_intergenic	chr5:114619467-114619777	310	100	0.031171	0.031171
sus_scrofa	1:24200048-24201227	1179	aligned	9.49958	71.4286	1	0	0	0	38.0682	non.da	5_intergenic	chr6:140508199-140508312	113	100	0.0089115	0.0089115
sus_scrofa	1:24212795-24213455	660	aligned	27.7273	80.3279	1	0	0	0	30.35	da	5_intergenic	chr6:140486628-140486830	202	100	0.0385297	0.0385297
sus_scrofa	1:24213786-24214256	470	aligned	99.5745	80.1282	1	0	1	0	26.2045	non.da	5_intergenic	chr6:140485759-140486237	478	100	0.310146	0.310146
sus_scrofa	1:24215184-24215616	432	aligned	55.3241	74.477	1	0	0	0	22.0436	non.da	5_intergenic	chr6:140484565-140484804	239	100	0.0386695	0.0386695
sus_scrofa	1:24215912-24216377	465	aligned	64.086	72.4832	1	0	0	0	18.6873	da	5_intergenic	chr6:140483738-140484064	326	100	0.0111227	0.0111227
sus_scrofa	1:24225841-24226387	546	aligned	NA	NA	0	0	0	0	27.2336	non.da	5_intergenic	chr4:142777371-142777634	263	100	0.0043384	0.0043384
sus_scrofa	1:24229097-24229984	887	aligned	46.2232	70.2439	1	0	0	0	40.5009	non.da	5_intergenic	chr8:56240481-56240913	432	100	0.237905	0.237905
sus_scrofa	1:24234752-24235750	998	not.aligned	NA	NA	NA	NA	NA	NA	50.7191	non.da	5_intergenic	NA	NA	NA	NA	NA
sus_scrofa	1:24241403-24241770	367	not.aligned	NA	NA	NA	NA	NA	NA	19.7682	non.da	5_intergenic	NA	NA	NA	NA	NA
sus_scrofa	1:24246109-24246530	421	aligned	95.7245	89.0819	1	0	0	0	19.7855	da	5_intergenic	chr6:140463080-140463486	406	100	0.913626	0.913626
sus_scrofa	1:24252976-24254878	1902	aligned	6.99264	68.4211	1	0	0	0	74.9618	non.da	5_intergenic	chr2:171499855-171499989	134	100	0.0326119	0.0326119
sus_scrofa	1:24264749-24266158	1409	aligned	94.819	73.503	1	0	1	0	89.05	non.da	5_intergenic	chr6:140440938-140442376	1438	100	0.0406127	0.0406127
sus_scrofa	1:24271402-24272463	1061	aligned	5.74929	81.9672	1	0	0	0	56.0964	non.da	5_intergenic	chr12:122119172-122119233	61	100	0.00403279	0.00403279
sus_scrofa	1:24273750-24275977	2227	aligned	43.9156	82.0041	1	2	0	0	132.113	non.da	5_intergenic	chr6:140414060-140416003	1943	100	0.290712	0.290712
sus_scrofa	1:24282477-24284303	1826	aligned	3.17634	82.7586	1	0	0	0	80.1482	non.da	5_intergenic	chr2:80216592-80216650	58	100	0.0532586	0.0532586
sus_scrofa	1:24296909-24297807	898	aligned	9.46548	75.2941	1	0	0	0	43.9155	non.da	5_intergenic	chr6:135961983-135962068	85	100	0.000564706	0.000564706
sus_scrofa	1:24298251-24299061	810	aligned	26.9136	84.4037	1	0	0	1	35.6845	non.da	5_intergenic	chr6:140400445-140400663	218	100	0.541261	0.541261
sus_scrofa	1:24314522-24316338	1816	aligned	96.3656	78.1143	1	0	0	0	74.3509	da	5_intergenic	chr6:140378748-140380567	1819	100	0.131791	0.131791
sus_scrofa	1:24319364-24319807	443	aligned	28.6682	73.2283	1	0	0	0	28.5827	da	5_intergenic	chr8:25025196-25025324	128	100	0.0455234	0.0455234
sus_scrofa	1:24325430-24327438	2008	not.aligned	NA	NA	NA	NA	NA	NA	110.267	non.da	5_intergenic	NA	NA	NA	NA	NA
sus_scrofa	1:24333860-24334352	492	aligned	61.1789	77.4086	1	0	0	0	24.4091	non.da	5_intergenic	chr6:140360258-140360572	314	100	0.0168312	0.0168312
sus_scrofa	1:24334764-24335315	551	aligned	71.1434	75.2551	1	0	0	0	23.41	non.da	5_intergenic	chr6:140359140-140359541	401	100	0.0121022	0.0121022
sus_scrofa	1:24339749-24340758	1009	aligned	41.9227	72.3404	1	0	0	0	39.6127	non.da	5_intergenic	chr6:140354910-140355342	432	100	0.00576389	0.00576389
sus_scrofa	1:24342797-24343100	303	aligned	45.5446	78.9855	1	0	0	0	20.1718	non.da	5_intergenic	chr6:140352282-140352420	138	100	0.00326812	0.00326812
sus_scrofa	1:24362832-24363502	670	not.aligned	NA	NA	NA	NA	NA	NA	32.9582	non.da	5_intergenic	NA	NA	NA	NA	NA
sus_scrofa	1:24364892-24365820	928	aligned	9.59052	79.7753	1	0	0	0	38.9264	non.da	5_intergenic	chr6:140315758-140315848	90	100	0.0735667	0.0735667
sus_scrofa	1:24379689-24380124	435	aligned	87.8161	73.0366	1	0	0	0	23.4127	non.da	5_intergenic	chr6:140285691-140286081	390	100	0.00700769	0.00700769
sus_scrofa	1:24383534-24384218	684	aligned	33.0409	72.5664	1	0	0	0	33.5027	non.da	5_intergenic	chr6:95698189-95698423	234	100	0.0432308	0.0432308
sus_scrofa	1:24388129-24388971	842	aligned	96.6746	78.3784	1	0	0	0	30.8073	non.da	5_intergenic	chr6:140275572-140276408	836	100	0.117536	0.117536
sus_scrofa	1:24393489-24394214	725	aligned	52.6897	72.2513	1	0	0	0	34.0927	non.da	5_intergenic	chr6:140270591-140270975	384	100	0.00219531	0.00219531
sus_scrofa	1:24397802-24398292	490	aligned	40	68.3673	1	0	0	0	25.5955	non.da	5_intergenic	chr6:140263722-140263924	202	100	0.0149901	0.0149901
sus_scrofa	1:24406621-24406995	374	aligned	98.6631	75.0678	1	0	0	0	19.3827	non.da	5_intergenic	chr6:140248393-140248774	381	100	0.0147638	0.0147638
sus_scrofa	1:24421714-24422607	893	aligned	32.0269	70.979	1	0	0	0	38.1482	non.da	5_intergenic	chr6:140224735-140225053	318	100	0.00157233	0.00157233
sus_scrofa	1:24429853-24430614	761	aligned	9.85545	74.6667	1	0	0	0	34.8582	non.da	5_intergenic	chr2:130932087-130932162	75	100	0.00064	0.00064
sus_scrofa	1:24431622-24432001	379	aligned	80.7388	80.0654	1	0	0	0	20.9218	non.da	5_intergenic	chr6:140211654-140211962	308	100	0.0839286	0.0839286
sus_scrofa	1:24443999-24444417	418	aligned	96.6507	76.9802	1	0	0	0	25.0136	non.da	5_intergenic	chr6:140183635-140184069	434	100	0.0538018	0.0538018
sus_scrofa	1:24447318-24447612	294	aligned	94.898	71.3262	1	0	0	0	18.26	non.da	5_intergenic	chr6:140180032-140180315	283	100	0.012364	0.012364
sus_scrofa	1:24450640-24451056	416	aligned	97.3558	73.8272	1	0	0	1	21.6645	non.da	5_intergenic	chr6:140175543-140175962	419	100	0.0131885	0.0131885
sus_scrofa	1:24453902-24454324	422	aligned	53.0806	77.6786	1	0	0	0	19.3655	non.da	5_intergenic	chr6:140168992-140169228	236	100	0.00893644	0.00893644
sus_scrofa	1:24466847-24467495	648	aligned	78.7037	74.7059	1	0	0	0	24.0655	non.da	5_intergenic	chr6:140149966-140150483	517	100	0.00593037	0.00593037
sus_scrofa	1:24474710-24476205	1495	aligned	52.6421	84.7522	1	0	0	0	66.3973	non.da	5_intergenic	chr6:140138333-140139159	826	100	0.456253	0.456253
sus_scrofa	1:24483895-24484188	293	aligned	32.4232	71.5789	1	0	0	0	17.5645	non.da	5_intergenic	chr11:117520195-117520290	95	100	0.0189684	0.0189684
sus_scrofa	1:24491388-24492034	646	aligned	17.8019	75.6522	1	0	0	0	28.4291	non.da	5_intergenic	chr6:140110684-140110806	122	100	0.00295902	0.00295902
sus_scrofa	1:24499840-24500139	299	aligned	20.4013	80.3279	1	0	1	0	18.2018	da	5_intergenic	chr20:24435581-24435642	61	100	0.00145902	0.00145902
sus_scrofa	1:24515151-24516346	1195	aligned	NA	NA	0	1	0	0	53.9191	non.da	5_intergenic	chr6:140093028-140093877	849	100	0.0127691	0.0127691
sus_scrofa	1:24520713-24521012	299	not.aligned	NA	NA	NA	NA	NA	NA	16.1173	non.da	5_intergenic	NA	NA	NA	NA	NA
sus_scrofa	1:24542287-24543074	787	aligned	79.0343	80.8682	1	0	0	0	35.54	non.da	5_intergenic	chr6:140070615-140071256	641	100	0.196323	0.196323
sus_scrofa	1:24553171-24553495	324	not.aligned	NA	NA	NA	NA	NA	NA	19.3427	da	5_intergenic	NA	NA	NA	NA	NA
sus_scrofa	1:24574007-24575417	1410	aligned	42.695	72.5914	1	0	1	0	66.7173	non.da	5_intergenic	chr6:140042037-140042688	651	100	0.0386897	0.0386897
sus_scrofa	1:24582504-24583152	648	aligned	83.642	80.2583	1	0	0	1	27.0618	non.da	5_intergenic	chr6:140031078-140031631	553	100	0.427613	0.427613
sus_scrofa	1:24586588-24587014	426	aligned	81.4554	68.8761	1	0	0	0	25.8709	non.da	5_intergenic	chr6:140022873-140023221	348	100	0.014454	0.014454
sus_scrofa	1:24588462-24589264	802	aligned	88.0299	81.5864	1	0	0	0	35.0036	non.da	5_intergenic	chr6:140018268-140018980	712	100	0.157801	0.157801
sus_scrofa	1:24592939-24593712	773	aligned	89.0039	72.8198	1	0	0	0	43.4836	non.da	5_intergenic	chr6:140014021-140014748	727	100	0.0153026	0.0153026
sus_scrofa	1:24598718-24599072	354	aligned	80.791	75.1748	1	0	0	0	19.4764	non.da	5_intergenic	chr6:140006418-140006708	290	100	0.0366828	0.0366828
sus_scrofa	1:24605461-24606414	953	aligned	73.0325	76.7241	1	1	1	0	71.1491	da	5_intergenic	chr6:139996418-139997166	748	100	0.0635882	0.0635882
sus_scrofa	1:24618895-24619376	481	aligned	62.9938	79.868	1	0	0	0	26.0609	non.da	5_intergenic	chr6:139981139-139981461	322	100	0.0542143	0.0542143
sus_scrofa	1:24620806-24621063	257	aligned	92.607	72.6891	1	1	0	0	24.5127	da	5_intergenic	chr6:139979307-139979603	296	100	0.0244088	0.0244088
sus_scrofa	1:24623593-24624980	1387	not.aligned	NA	NA	NA	NA	NA	NA	76.1	da	5_intergenic	NA	NA	NA	NA	NA
sus_scrofa	1:24632359-24633521	1162	aligned	52.4957	78.3607	1	0	0	0	48.1264	non.da	5_intergenic	chr6:139974941-139975558	617	100	0.157347	0.157347
sus_scrofa	1:24637265-24637557	292	aligned	73.6301	80	1	0	0	0	12.22	da	5_intergenic	chr6:139970478-139970710	232	100	0.00724569	0.00724569
sus_scrofa	1:24644077-24644302	225	aligned	100	94.6667	1	0	0	1	12.1609	non.da	5_intergenic	chr6:139965418-139965643	225	100	0.878409	0.878409
sus_scrofa	1:24645071-24645239	168	not.aligned	NA	NA	NA	NA	NA	NA	10.5764	non.da	5_intergenic	NA	NA	NA	NA	NA
sus_scrofa	1:24650227-24651088	861	aligned	10.2207	71.5909	1	0	0	0	33.9218	non.da	5_intergenic	chr6:116844510-116844598	88	100	0.0202386	0.0202386
sus_scrofa	1:24665530-24665829	299	aligned	100	90.9699	1	0	0	0	13.1691	da	5_intergenic	chr6:139937898-139938197	299	100	0.565505	0.565505
sus_scrofa	1:24668600-24668929	329	not.aligned	NA	NA	NA	NA	NA	NA	20.2636	non.da	5_intergenic	NA	NA	NA	NA	NA
sus_scrofa	1:24670242-24671205	963	aligned	19.5223	77.1277	1	0	0	1	36.7927	non.da	5_intergenic	chr6:139932313-139932508	195	100	0.0181846	0.0181846
sus_scrofa	1:24675255-24675638	383	aligned	95.0392	70.8791	1	0	1	0	19.8782	non.da	5_intergenic	chr6:139927519-139927891	372	100	0.00445161	0.00445161
sus_scrofa	1:24677880-24678548	668	aligned	31.8862	71.831	1	0	0	0	32.9718	non.da	5_intergenic	chr15:46585675-46585890	215	100	0.38546	0.38546
sus_scrofa	1:24687147-24688662	1515	aligned	86.0726	78.0675	1	1	0	0	80.2427	non.da	5_intergenic	chr6:139919488-139920861	1373	100	0.143181	0.143181
sus_scrofa	1:24708702-24710440	1738	aligned	56.4442	75.0255	1	0	0	0	79.4691	non.da	5_intergenic	chr6:139892827-139893837	1010	100	0.0475396	0.0475396
sus_scrofa	1:24719223-24720617	1394	aligned	94.7633	85.3899	1	2	1	0	92.3682	non.da	5_intergenic	chr6:139881665-139883194	1529	100	0.373383	0.373383
sus_scrofa	1:24722094-24722667	573	aligned	7.50436	95.3488	1	0	0	0	34.8455	non.da	5_intergenic	chr6:139880351-139880394	43	100	0.00472093	0.00472093
sus_scrofa	1:24726732-24727199	467	aligned	95.7173	75.1678	1	0	0	0	24.6927	non.da	5_intergenic	chr6:139873024-139873507	483	100	0.0156211	0.0156211
sus_scrofa	1:24733540-24734288	748	aligned	22.3262	77.2455	1	0	0	1	28.85	non.da	5_intergenic	chr6:139860925-139861093	168	100	0.13872	0.13872
sus_scrofa	1:24737719-24739012	1293	aligned	43.3101	77.3214	1	0	0	0	54.5755	non.da	5_intergenic	chr6:139856595-139857177	582	100	0.0739021	0.0739021
sus_scrofa	1:24740150-24740503	353	aligned	64.5892	78.0702	1	0	0	0	16.6673	non.da	5_intergenic	chr6:139855026-139855254	228	100	0.116645	0.116645
sus_scrofa	1:24746651-24747228	577	aligned	8.31889	89.5833	1	1	0	0	28.5055	non.da	5_intergenic	chr19:8662421-8662535	114	100	0.0310877	0.0310877
sus_scrofa	1:24748112-24749153	1041	aligned	98.1748	83.5616	1	0	1	0	42.0873	non.da	5_intergenic	chr6:139846738-139847792	1054	100	0.376971	0.376971
sus_scrofa	1:24758010-24758912	902	aligned	89.5787	75.7426	1	0	1	0	40.89	non.da	5_intergenic	chr6:139833034-139833877	843	100	0.0341625	0.0341625
sus_scrofa	1:24760048-24760477	429	aligned	92.7739	81.407	1	0	0	0	21.1427	non.da	5_intergenic	chr6:139831638-139832045	407	100	0.399673	0.399673
sus_scrofa	1:24766431-24767160	729	aligned	96.845	81.3031	1	1	0	0	30.7255	non.da	5_intergenic	chr6:139824504-139825336	832	100	0.192649	0.192649
sus_scrofa	1:24769206-24770569	1363	aligned	22.0836	75.4153	1	0	0	0	54.5364	non.da	5_intergenic	chr6:139822231-139822535	304	100	0.0873289	0.0873289
sus_scrofa	1:24778091-24778904	813	aligned	38.7454	74.6032	1	0	0	1	34.6609	non.da	5_intergenic	chr6:139815208-139815533	325	100	0.0101815	0.0101815
sus_scrofa	1:24785192-24785657	465	aligned	71.828	76.6467	1	0	0	1	26.7182	non.da	5_intergenic	chr6:139802875-139803214	339	100	0.0376844	0.0376844
sus_scrofa	1:24785959-24786443	484	aligned	98.9669	76.618	1	0	1	1	20.4436	non.da	5_intergenic	chr6:139801730-139802230	500	100	0.085384	0.085384
sus_scrofa	1:24789309-24789642	333	not.aligned	NA	NA	NA	NA	NA	NA	16.2955	non.da	5_intergenic	NA	NA	NA	NA	NA
sus_scrofa	1:24793039-24793452	413	aligned	45.5206	72.8723	1	0	0	0	22.87	non.da	5_intergenic	chr6:139781049-139781255	206	100	0.0016068	0.0016068
sus_scrofa	1:24795841-24796281	440	aligned	98.8636	85.0575	1	0	0	0	26.0655	non.da	5_intergenic	chr6:139777970-139778422	452	100	0.436166	0.436166
sus_scrofa	1:24796576-24796955	379	aligned	98.9446	89.8667	1	0	0	0	15.3018	da	5_intergenic	chr6:139777288-139777674	386	100	0.839181	0.839181
sus_scrofa	1:24797571-24798351	780	aligned	19.1026	82.5503	1	0	0	0	36.9164	non.da	5_intergenic	chr6:139776527-139776676	149	100	0.100013	0.100013
sus_scrofa	1:24806939-24808044	1105	aligned	96.8326	80.4673	1	2	1	0	47.4836	non.da	5_intergenic	chr6:139764077-139765167	1090	100	0.321232	0.321232
sus_scrofa	1:24813622-24815160	1538	aligned	73.7321	83.5097	1	0	0	1	62.8182	non.da	5_intergenic	chr6:139757353-139758501	1148	100	0.387428	0.387428
sus_scrofa	1:24819816-24820406	590	aligned	90.5085	76.4045	1	0	0	1	25.9155	non.da	5_intergenic	chr6:139752307-139752858	551	100	0.0648312	0.0648312
sus_scrofa	1:24823408-24823840	432	aligned	20.8333	71.1111	1	0	0	0	24.5109	non.da	5_intergenic	chr10:98531866-98531956	90	100	0.0075	0.0075
sus_scrofa	1:24824267-24825797	1530	aligned	21.3725	78.2875	1	0	0	0	75.4155	non.da	5_intergenic	chr6:139747995-139748340	345	100	0.00331014	0.00331014
sus_scrofa	1:24832042-24832463	421	aligned	99.0499	82.2542	1	0	0	0	13.8355	da	5_intergenic	chr6:139737068-139737486	418	100	0.0916651	0.0916651
sus_scrofa	1:24836185-24836869	684	aligned	14.9123	73.5294	1	0	0	0	38.9545	non.da	5_intergenic	chr7:41568540-41568642	102	100	0.00204902	0.00204902
sus_scrofa	1:24836951-24837625	674	aligned	78.9318	82.7068	1	0	1	0	35.3945	non.da	5_intergenic	chr6:139732531-139733072	541	100	0.386754	0.386754
sus_scrofa	1:24843024-24843344	320	not.aligned	NA	NA	NA	NA	NA	NA	14.6727	non.da	5_intergenic	NA	NA	NA	NA	NA
sus_scrofa	1:24860631-24861140	509	aligned	33.7917	68.6047	1	0	0	0	24.5891	non.da	5_intergenic	chr2:227436954-227437126	172	100	0.0359186	0.0359186
sus_scrofa	1:24862842-24863197	355	aligned	55.2113	75.5102	1	0	0	0	16.3209	non.da	5_intergenic	chr6:139722365-139722561	196	100	0.0933316	0.0933316
sus_scrofa	1:24872925-24873274	349	aligned	20.9169	75.3425	1	0	0	0	18.6045	da	5_intergenic	chr2:171134900-171134973	73	100	0.00387671	0.00387671
sus_scrofa	1:24876141-24876628	487	not.aligned	NA	NA	NA	NA	NA	NA	29.2473	non.da	5_intergenic	NA	NA	NA	NA	NA
sus_scrofa	1:24877880-24878825	945	aligned	89.6296	80.5195	1	1	0	0	46.7809	non.da	5_intergenic	chr6:139708366-139709272	906	100	0.328711	0.328711
sus_scrofa	1:24884221-24885415	1194	aligned	26.8844	74.7664	1	0	0	0	69.08	non.da	5_intergenic	chr6:139700751-139701077	326	100	0.0302791	0.0302791
sus_scrofa	1:24885748-24886045	297	aligned	97.6431	78.6207	1	0	1	0	19.5564	non.da	5_intergenic	chr6:139699398-139699689	291	100	0.30168	0.30168
sus_scrofa	1:24890568-24891152	584	aligned	95.0342	75.1351	1	0	0	0	24.4736	non.da	5_intergenic	chr6:139692813-139693392	579	100	0.0283402	0.0283402
sus_scrofa	1:24894901-24895458	557	aligned	47.5763	71.6981	1	0	0	0	27.0545	non.da	5_intergenic	chr6:139687719-139687989	270	100	0.00196667	0.00196667
sus_scrofa	1:24900239-24900742	503	aligned	98.6083	80.6452	1	0	0	0	25.7864	non.da	5_intergenic	chr6:139680607-139681111	504	100	0.515542	0.515542
sus_scrofa	1:24907582-24907894	312	not.aligned	NA	NA	NA	NA	NA	NA	19.2055	non.da	5_intergenic	NA	NA	NA	NA	NA
sus_scrofa	1:24914997-24915402	405	aligned	61.2346	77.0161	1	0	0	1	15.0891	da	5_intergenic	chr6:139656085-139656335	250	100	0.353448	0.353448
sus_scrofa	1:24929535-24929704	169	aligned	98.8166	82.6347	1	0	1	0	17.3718	da	5_intergenic	chr6:139640653-139640821	168	100	0.440964	0.440964
sus_scrofa	1:24933188-24933564	376	aligned	98.4043	78.6486	1	0	0	0	23.3545	non.da	5_intergenic	chr6:139638390-139638782	392	100	0.0191505	0.0191505
sus_scrofa	1:24936903-24937924	1021	aligned	96.8658	77.0475	1	1	1	0	73.2509	da	5_intergenic	chr6:139625840-139626867	1027	100	0.0794537	0.0794537
sus_scrofa	1:24946803-24947233	430	aligned	62.7907	71.1111	1	0	0	0	22.9164	non.da	5_intergenic	chr6:139609854-139610124	270	100	0.00954074	0.00954074
sus_scrofa	1:24953385-24954341	956	aligned	27.6151	72.3485	1	0	0	0	41.0491	non.da	5_intergenic	chr6:139602721-139603003	282	100	0.00659574	0.00659574
sus_scrofa	1:24954819-24955610	791	aligned	6.70038	86.7925	1	0	0	0	33.9355	non.da	5_intergenic	chr1:80641713-80641766	53	100	0.00258491	0.00258491
sus_scrofa	1:24959804-24961237	1433	aligned	98.5345	81.9405	1	0	1	0	77.6664	non.da	5_intergenic	chr6:139597530-139598964	1434	100	0.412573	0.412573
sus_scrofa	1:24966502-24967986	1484	aligned	99.1914	80.4348	1	0	0	1	61.4909	non.da	5_intergenic	chr6:139590009-139591535	1526	100	0.464431	0.464431
sus_scrofa	1:24976254-24977138	884	aligned	49.095	72.5806	1	0	0	0	37.5645	non.da	5_intergenic	chr6:139581129-139581587	458	100	0.0417183	0.0417183
sus_scrofa	1:24980194-24980960	766	aligned	53.6554	69.3431	1	0	0	0	34.6673	non.da	5_intergenic	chr6:139576760-139577184	424	100	0.00394811	0.00394811
sus_scrofa	1:24986645-24989603	2958	aligned	3.0426	78.8889	1	0	0	0	166.006	non.da	5_intergenic	chr6:139570139-139570229	90	100	0.0824	0.0824
sus_scrofa	1:24991465-24992183	718	aligned	21.1699	76.9737	1	0	0	0	36.9173	non.da	5_intergenic	chr6:139558602-139558756	154	100	0.0511623	0.0511623
sus_scrofa	1:25004437-25005338	901	aligned	94.6726	78.4291	1	1	1	1	61.5291	da	5_intergenic	chr6:139540001-139540893	892	100	0.160513	0.160513
sus_scrofa	1:25015260-25016111	851	aligned	92.5969	73.9848	1	1	0	0	35.1036	non.da	5_intergenic	chr6:139526480-139527465	985	100	0.0371381	0.0371381
sus_scrofa	1:25017227-25017979	752	aligned	45.3457	74.1935	1	0	0	0	36.2282	non.da	5_intergenic	chr6:139524983-139525353	370	100	0.0022	0.0022
sus_scrofa	1:25043478-25043906	428	aligned	46.028	74.1117	1	0	0	0	20.8173	non.da	5_intergenic	chr6:139498805-139499002	197	100	0.154513	0.154513
sus_scrofa	1:25044152-25045508	1356	aligned	25.3687	74.7093	1	0	0	0	63.3209	non.da	5_intergenic	chr6:139498091-139498442	351	100	0.0106667	0.0106667
sus_scrofa	1:25065632-25065962	330	aligned	76.0606	87.6494	1	0	0	0	22.3436	non.da	5_intergenic	chr6:139475508-139475760	252	100	0.4305	0.4305
sus_scrofa	1:25066914-25067117	203	aligned	96.5517	83.6735	1	0	1	0	14.1136	non.da	5_intergenic	chr6:139474233-139474442	209	100	0.64377	0.64377
sus_scrofa	1:25085787-25086086	299	aligned	66.2207	80.303	1	0	0	0	19.9573	non.da	5_intergenic	chr6:139453225-139453436	211	100	0.141611	0.141611
sus_scrofa	1:25096992-25097394	402	aligned	85.0746	76.6082	1	0	0	0	24.75	non.da	5_intergenic	chr6:139442000-139442357	357	100	0.0634986	0.0634986
sus_scrofa	1:25105667-25106308	641	aligned	59.4384	83.2021	1	0	1	0	37.5409	non.da	5_intergenic	chr6:139433603-139433985	382	100	0.0349529	0.0349529
sus_scrofa	1:25112365-25112757	392	aligned	96.4286	85.7143	1	0	0	0	20.5636	non.da	5_intergenic	chr6:139427255-139427634	379	100	0.355475	0.355475
sus_scrofa	1:25134076-25134483	407	aligned	41.5233	81.6568	1	0	0	0	22.1727	non.da	5_intergenic	chr6:139400479-139400657	178	100	0.0473708	0.0473708
sus_scrofa	1:25139865-25140284	419	not.aligned	NA	NA	NA	NA	NA	NA	44.6227	da	5_intergenic	NA	NA	NA	NA	NA
sus_scrofa	1:25141825-25142500	675	aligned	94.5185	73.3542	1	1	0	0	32.5164	non.da	5_intergenic	chr6:139390467-139391152	685	100	0.0606307	0.0606307
sus_scrofa	1:25154355-25157086	2731	aligned	98.1692	88.0642	1	1	1	0	1841.89	da	1_tss	chr6:139373129-139376332	3203	100	0.596932	0.596932
sus_scrofa	1:25163173-25164111	938	aligned	14.7122	80.4348	1	0	0	0	111.047	non.da	2_tts	chr6:139367153-139367295	142	100	0.0156972	0.0156972
sus_scrofa	1:25165794-25166416	622	aligned	41.9614	73.5632	1	0	1	0	63.6955	non.da	5_intergenic	chr6:139364329-139364615	286	100	0.0835385	0.0835385
sus_scrofa	1:25202783-25204282	1499	aligned	17.3449	78.0769	1	0	0	0	101.272	non.da	5_intergenic	chr6:139327153-139327419	266	100	0.108526	0.108526
sus_scrofa	1:25204580-25206253	1673	aligned	10.2212	71.9298	1	0	0	0	225.831	non.da	5_intergenic	chrX:68134818-68134990	172	100	0.982233	0.982233
sus_scrofa	1:25216930-25217608	678	aligned	57.2271	77.0619	1	0	0	0	31.1991	non.da	5_intergenic	chr6:139304077-139304475	398	100	0.0921759	0.0921759
sus_scrofa	1:25227971-25229387	1416	aligned	39.9718	76.6784	1	0	1	0	375.54	non.da	1_tss	chr6:139292148-139292734	586	100	0.100848	0.100848
sus_scrofa	1:25235274-25235999	725	aligned	36.1379	78.626	1	0	0	0	35.4109	non.da	3_intron	chr6:139283616-139283883	267	100	0.108835	0.108835
sus_scrofa	1:25237154-25237953	799	aligned	27.6596	76.4706	1	0	0	0	70.4	da	3_intron	chr6:139278997-139279220	223	100	0.04187	0.04187
sus_scrofa	1:25267405-25268056	651	aligned	31.9508	73.5577	1	1	0	0	28.6191	non.da	3_intron	chr6:139259357-139259895	538	100	0.0180669	0.0180669
sus_scrofa	1:25274217-25274655	438	aligned	47.7169	77.0335	1	0	1	0	21.9845	non.da	3_intron	chr6:139250614-139250826	212	100	0.00100472	0.00100472
sus_scrofa	1:25295771-25296850	1079	aligned	58.7581	80.1262	1	0	1	0	99.9536	non.da	5_intergenic	chr6:139219362-139220006	644	100	0.124654	0.124654
sus_scrofa	1:25309469-25310615	1146	aligned	7.50436	86.0465	1	0	0	0	84.4273	non.da	5_intergenic	chr6:139188089-139188175	86	100	0.00312791	0.00312791
sus_scrofa	1:25313569-25315217	1648	aligned	56.3714	76.211	1	0	1	0	128.06	non.da	5_intergenic	chr6:139184257-139185206	949	100	0.0793087	0.0793087
sus_scrofa	1:25319099-25320840	1741	aligned	52.4986	84.6827	1	0	0	0	91.0182	da	2_tts	chr6:139176934-139177850	916	100	0.484775	0.484775
sus_scrofa	1:25331166-25331626	460	aligned	32.8261	72.8477	1	0	0	0	44.9027	non.da	1_tss	chr6:139165847-139165999	152	100	0.0392303	0.0392303
sus_scrofa	1:25332969-25335071	2102	aligned	5.94672	75.2	1	0	0	0	188.687	non.da	5_intergenic	chr6:139161579-139161704	125	100	0.1588	0.1588
sus_scrofa	1:25339861-25340386	525	not.aligned	NA	NA	NA	NA	NA	NA	44.1418	non.da	5_intergenic	NA	NA	NA	NA	NA
sus_scrofa	1:25342615-25343309	694	aligned	NA	NA	0	0	1	0	40.99	non.da	5_intergenic	chr12:4259927-4260605	678	100	0.0503215	0.0503215
sus_scrofa	1:25348230-25348547	317	aligned	97.7918	75.8065	1	2	0	0	22.5691	non.da	5_intergenic	chr6:139149302-139150132	830	100	0.0621169	0.0621169
sus_scrofa	1:25353368-25354735	1367	aligned	74.177	74.7535	1	1	1	0	124.527	non.da	5_intergenic	chr6:139143881-139144978	1097	100	0.0712078	0.0712078
sus_scrofa	1:25362473-25364861	2388	aligned	16.7085	81.203	1	1	1	0	847.055	non.da	5_intergenic	chr6:139136191-139136619	428	100	0.188591	0.188591
sus_scrofa	1:25375458-25376900	1442	aligned	27.9473	72.2084	1	0	0	0	189.488	non.da	5_intergenic	chr6:139125753-139126161	408	100	0.0587451	0.0587451
sus_scrofa	1:25383017-25384812	1795	aligned	50.9749	75.9563	1	0	1	0	236.154	non.da	5_intergenic	chr6:139113269-139114221	952	100	0.0847637	0.0847637
sus_scrofa	1:25414204-25414897	693	aligned	12.8427	78.6517	1	0	0	0	38.1073	non.da	5_intergenic	chr6:139069886-139069978	92	100	0.00467391	0.00467391
sus_scrofa	1:25416470-25416876	406	not.aligned	NA	NA	NA	NA	NA	NA	22.9782	non.da	5_intergenic	NA	NA	NA	NA	NA
sus_scrofa	1:25424930-25425439	509	aligned	13.3595	85.2941	1	0	0	0	24.7209	non.da	5_intergenic	chrX:8899500-8899570	70	100	0.00724286	0.00724286
sus_scrofa	1:25446228-25447829	1601	aligned	71.5803	73.6475	1	2	1	0	466.527	non.da	1_tss	chr6:139028440-139030076	1636	100	0.111101	0.111101
sus_scrofa	1:25463889-25464299	410	aligned	94.878	76.0925	1	0	0	0	20.2209	non.da	5_intergenic	chr6:139008638-139009046	408	100	0.0510172	0.0510172
sus_scrofa	1:25473899-25474791	892	aligned	88.2287	74.2058	1	0	0	0	49.6555	non.da	5_intergenic	chr6:138999987-139000796	809	100	0.026089	0.026089
sus_scrofa	1:25480551-25481978	1427	aligned	14.3658	70.7317	1	2	1	0	783.798	non.da	1_tss	chr6:138987323-138988667	1344	100	0.470891	0.470891
sus_scrofa	1:25499596-25500410	814	aligned	22.113	75.5556	1	0	0	0	44.0336	non.da	3_intron	chr6:138971612-138971795	183	100	0.292519	0.292519
sus_scrofa	1:25507555-25508349	794	aligned	5.9194	89.3617	1	0	0	0	36.0818	non.da	3_intron	chr1:107884393-107884440	47	100	0.0596596	0.0596596
sus_scrofa	1:25514643-25515350	707	aligned	29.5615	76.555	1	0	0	0	26.6755	non.da	3_intron	chr6:138959566-138959775	209	100	0.180067	0.180067
sus_scrofa	1:25520583-25520934	351	aligned	16.8091	83.0508	1	0	0	0	22.5036	non.da	3_intron	chr7:113939182-113939241	59	100	0.0526271	0.0526271
sus_scrofa	1:25525132-25526968	1836	aligned	10.4575	87.5	1	0	0	0	126.34	non.da	4_exon	chr6:138945205-138945397	192	100	0.808849	0.808849
sus_scrofa	1:25526984-25527184	200	aligned	97.5	88.7179	1	0	0	0	10.1282	non.da	4_exon	chr6:138943687-138943888	201	100	0.497915	0.497915
sus_scrofa	1:25531903-25533468	1565	aligned	20.0639	77.707	1	0	0	0	137.951	da	3_intron	chr6:138937994-138938314	320	100	0.0455219	0.0455219
sus_scrofa	1:25570645-25571383	738	aligned	47.4255	76.8571	1	0	0	0	30.5055	non.da	3_intron	chr6:138898397-138898775	378	100	0.0220265	0.0220265
sus_scrofa	1:25580675-25581498	823	aligned	52.0049	69.3925	1	1	0	0	36.5091	non.da	3_intron	chr6:138883213-138883703	490	100	0.0188755	0.0188755
sus_scrofa	1:25595836-25596504	668	aligned	15.1198	78.2178	1	0	0	0	39.1018	non.da	3_intron	chrX:100692693-100692799	106	100	0.00764151	0.00764151
sus_scrofa	1:25601147-25601533	386	aligned	72.5389	68.5714	1	0	0	0	18.0618	non.da	3_intron	chr6:138853257-138853548	291	100	0.00375601	0.00375601
sus_scrofa	1:25621527-25622530	1003	aligned	58.325	77.9487	1	0	0	0	67.7718	non.da	3_intron	chr6:138820544-138821150	606	100	0.0210825	0.0210825
sus_scrofa	1:25622884-25623343	459	aligned	52.9412	74.4856	1	0	0	0	36.7045	da	3_intron	chr6:138819999-138820274	275	100	0.00288364	0.00288364
sus_scrofa	1:25627540-25629282	1742	aligned	69.0011	75.0416	1	1	1	0	107.107	non.da	3_intron	chr6:138815146-138816397	1251	100	0.0763573	0.0763573
sus_scrofa	1:25638863-25639321	458	aligned	88.2096	78.7129	1	0	0	0	22.2473	non.da	3_intron	chr6:138803623-138804046	423	100	0.0892695	0.0892695
sus_scrofa	1:25639618-25640200	582	aligned	81.4433	75.7384	1	0	0	0	29.7609	non.da	3_intron	chr6:138802269-138802749	480	100	0.0357187	0.0357187
sus_scrofa	1:25643887-25644591	704	aligned	40.9091	73.2639	1	2	1	0	58.0991	non.da	1_tss	chr6:138795985-138796520	535	100	0.0395477	0.0395477
sus_scrofa	1:25662935-25664033	1098	aligned	92.9872	71.7924	1	2	1	0	790.058	non.da	1_tss	chr6:138772997-138774067	1070	100	0.0825187	0.0825187
sus_scrofa	1:25669754-25670822	1068	aligned	23.97	77.7344	1	0	1	0	67.4473	da	5_intergenic	chr6:138766069-138766330	261	100	0.131686	0.131686
sus_scrofa	1:25676374-25677043	669	not.aligned	NA	NA	NA	NA	NA	NA	31.6145	non.da	5_intergenic	NA	NA	NA	NA	NA
sus_scrofa	1:25678540-25678965	425	aligned	16.2353	78.2609	1	0	0	0	23.3736	non.da	5_intergenic	chrX:151319608-151319677	69	100	0.0124493	0.0124493
sus_scrofa	1:25697998-25698302	304	aligned	44.4079	71.1111	1	0	0	1	15.9364	da	5_intergenic	chr6:138727908-138728043	135	100	0.0167037	0.0167037
sus_scrofa	1:25715418-25715916	498	aligned	19.2771	76.0417	1	0	0	0	26.9082	non.da	5_intergenic	chr11:63982204-63982301	97	100	0.0484845	0.0484845
sus_scrofa	1:25735640-25737205	1565	aligned	92.9712	81.9244	1	2	1	0	265.078	da	1_tss	chr6:138691976-138693476	1500	100	0.301225	0.301225
sus_scrofa	1:25796987-25797805	818	aligned	43.5208	69.382	1	1	0	0	41.77	non.da	3_intron	chr6:138622935-138623324	389	100	0.00642931	0.00642931
sus_scrofa	1:25819356-25819735	379	aligned	86.8074	68.997	1	0	0	0	19.6418	non.da	3_intron	chr6:138607094-138607431	337	100	0.0114926	0.0114926
sus_scrofa	1:25830315-25830811	496	not.aligned	NA	NA	NA	NA	NA	NA	24.4936	non.da	3_intron	NA	NA	NA	NA	NA
sus_scrofa	1:25835321-25835689	368	aligned	81.7935	75.7475	1	0	0	0	22.7027	non.da	3_intron	chr6:138594562-138594872	310	100	0.0410871	0.0410871
sus_scrofa	1:25839567-25840583	1016	aligned	21.5551	74.8858	1	0	1	0	60.0345	non.da	3_intron	chr6:138588871-138589104	233	100	0.0610815	0.0610815
sus_scrofa	1:25851651-25851977	326	aligned	25.7669	77.381	1	0	0	0	23.6664	non.da	1_tss	chr6:138572888-138572973	85	100	0.00248235	0.00248235
sus_scrofa	1:25860715-25861465	750	aligned	45.0667	69.5266	1	1	0	0	41.8327	non.da	3_intron	chr6:138563813-138564211	398	100	0.00334171	0.00334171
sus_scrofa	1:25873977-25874465	488	aligned	NA	NA	0	0	0	0	31.35	non.da	3_intron	chrX:120710570-120710709	139	100	0.015	0.015
sus_scrofa	1:25877420-25879523	2103	aligned	8.79696	70.2703	1	0	0	1	158.778	non.da	1_tss	chr6:138547770-138547958	188	100	0.00965957	0.00965957
sus_scrofa	1:25898226-25898769	543	not.aligned	NA	NA	NA	NA	NA	NA	24.1009	non.da	3_intron	NA	NA	NA	NA	NA
sus_scrofa	1:25904255-25904804	549	aligned	53.1876	72.6027	1	1	1	1	32.5055	non.da	3_intron	chr6:138515982-138516465	483	100	0.0306832	0.0306832
sus_scrofa	1:25906511-25906763	252	aligned	61.1111	75.974	1	0	0	0	18.9755	non.da	3_intron	chr6:138513044-138513200	156	100	0.00278205	0.00278205
sus_scrofa	1:25917004-25917294	290	not.aligned	NA	NA	NA	NA	NA	NA	15.82	non.da	3_intron	NA	NA	NA	NA	NA
sus_scrofa	1:25923223-25923549	326	not.aligned	NA	NA	NA	NA	NA	NA	22.1709	non.da	3_intron	NA	NA	NA	NA	NA
sus_scrofa	1:25924720-25925624	904	aligned	34.8451	84.4444	1	1	0	0	45.8418	non.da	4_exon	chr6:138496080-138496529	449	100	0.346581	0.346581
sus_scrofa	1:25950762-25951375	613	aligned	32.9527	69.3069	1	0	0	1	35.0809	non.da	3_intron	chr6:138463085-138463289	204	100	0.0517549	0.0517549
sus_scrofa	1:25954590-25955210	620	aligned	97.2581	74.1294	1	1	1	0	40.4618	non.da	3_intron	chr6:138455937-138456876	939	100	0.139962	0.139962
sus_scrofa	1:25959325-25959749	424	aligned	NA	NA	0	2	0	0	19.0873	non.da	3_intron	chr6:138450877-138451878	1001	100	0.00763437	0.00763437
sus_scrofa	1:25959900-25960405	505	aligned	NA	NA	0	2	0	0	23.6491	non.da	3_intron	chr6:138450877-138451878	1001	100	0.00763437	0.00763437
sus_scrofa	1:25969331-25969611	280	aligned	100	83.9286	1	0	0	0	19.6836	non.da	4_exon	chr6:138441731-138442021	290	100	0.463545	0.463545
sus_scrofa	1:25977259-25977551	292	aligned	100	79.7945	1	0	0	1	24.4745	non.da	4_exon	chr6:138433082-138433374	292	100	0.51387	0.51387
sus_scrofa	1:25978215-25978878	663	aligned	99.095	84.3227	1	2	1	1	44.1209	non.da	4_exon	chr6:138431448-138432890	1442	100	0.606847	0.606847
sus_scrofa	1:25979583-25980269	686	aligned	95.3353	78.5933	1	0	0	0	46.2891	non.da	4_exon	chr6:138430311-138431029	718	100	0.387075	0.387075
sus_scrofa	1:25990011-25991040	1029	not.aligned	NA	NA	NA	NA	NA	NA	61.4136	non.da	1_tss	NA	NA	NA	NA	NA
sus_scrofa	1:25991203-25992291	1088	aligned	10.2022	84.6847	1	0	0	0	66.7045	non.da	1_tss	chr17:29777654-29777767	113	100	0.173566	0.173566
sus_scrofa	1:25999002-26000522	1520	aligned	8.68421	75	1	0	0	0	64.3364	non.da	5_intergenic	chr6:138415214-138415346	132	100	0.00821212	0.00821212
sus_scrofa	1:26007637-26008108	471	aligned	45.6476	67.4419	1	0	0	0	35.1418	non.da	3_intron	chr6:138409317-138409539	222	100	0.000707207	0.000707207
sus_scrofa	1:26010517-26011882	1365	aligned	7.83883	74.7664	1	0	1	1	93.4155	non.da	1_tss	chr6:138404612-138404719	107	100	0.00856075	0.00856075
sus_scrofa	1:26019916-26020273	357	aligned	22.9692	74.3902	1	0	0	0	19.8982	non.da	5_intergenic	chr6:138392984-138393066	82	100	0.00713415	0.00713415
sus_scrofa	1:26051574-26052307	733	not.aligned	NA	NA	NA	NA	NA	NA	25.6073	non.da	5_intergenic	NA	NA	NA	NA	NA
sus_scrofa	1:26065629-26066054	425	aligned	88.4706	67.2872	1	0	0	0	21.8191	non.da	5_intergenic	chr6:138348890-138349277	387	100	0.00173902	0.00173902
sus_scrofa	1:26079295-26080364	1069	aligned	99.1581	87.9245	1	0	0	0	55.6355	non.da	4_exon	chr6:138334000-138335063	1063	100	0.804519	0.804519
sus_scrofa	1:26083096-26083587	491	not.aligned	NA	NA	NA	NA	NA	NA	22.7609	non.da	3_intron	NA	NA	NA	NA	NA
sus_scrofa	1:26090388-26090682	294	aligned	79.5918	67.9487	1	1	0	0	24.5791	non.da	4_exon	chr6:138323652-138323966	314	100	0.306166	0.306166
sus_scrofa	1:26095482-26095828	346	aligned	30.9249	78.5047	1	0	0	0	16.8855	non.da	4_exon	chr6:138321213-138321321	108	100	0.181778	0.181778
sus_scrofa	1:26100685-26101136	451	aligned	87.5831	76.962	1	1	0	0	29.0791	non.da	4_exon	chr6:138317284-138317704	420	100	0.227874	0.227874
sus_scrofa	1:26105505-26105831	326	not.aligned	NA	NA	NA	NA	NA	NA	22.5082	non.da	3_intron	NA	NA	NA	NA	NA
sus_scrofa	1:26110698-26112689	1991	aligned	10.3466	73.301	1	0	0	0	97.5236	non.da	4_exon	chr6:138309380-138309591	211	100	0.0320427	0.0320427
sus_scrofa	1:26125798-26126156	358	aligned	86.0335	83.1169	1	1	0	0	29.4509	non.da	4_exon	chr6:138291722-138292055	333	100	0.704613	0.704613
sus_scrofa	1:26127152-26127509	357	not.aligned	NA	NA	NA	NA	NA	NA	32.2973	non.da	3_intron	NA	NA	NA	NA	NA
sus_scrofa	1:26134097-26134880	783	aligned	25.6705	69.6517	1	0	0	0	40.9209	non.da	3_intron	chr6:138281693-138281896	203	100	0.0435222	0.0435222
sus_scrofa	1:26139881-26140225	344	aligned	39.2442	76.2963	1	0	0	0	23.4727	da	3_intron	chrX:53257835-53257970	135	100	0.382815	0.382815
sus_scrofa	1:26141016-26141627	611	not.aligned	NA	NA	NA	NA	NA	NA	33.7	non.da	3_intron	NA	NA	NA	NA	NA
sus_scrofa	1:26142725-26143204	479	aligned	24.6347	78.8136	1	0	0	0	34.34	non.da	3_intron	chr6:138269871-138269989	118	100	0.0386695	0.0386695
sus_scrofa	1:26150401-26151644	1243	aligned	88.3347	83.7887	1	1	0	0	62.0109	non.da	4_exon	chr6:138262789-138263892	1103	100	0.614314	0.614314
sus_scrofa	1:26158577-26158763	186	not.aligned	NA	NA	NA	NA	NA	NA	10.0282	non.da	3_intron	NA	NA	NA	NA	NA
sus_scrofa	1:26158861-26159136	275	aligned	30.9091	77.6471	1	0	0	0	16.0773	non.da	3_intron	chr6:138254958-138255043	85	100	0.00641176	0.00641176
sus_scrofa	1:26159349-26159700	351	aligned	48.7179	84.7953	1	0	0	0	20.7473	non.da	4_exon	chr6:138253776-138253949	173	100	0.387387	0.387387
sus_scrofa	1:26170131-26170746	615	aligned	46.0163	80.9187	1	0	0	0	29.2391	non.da	3_intron	chr6:138242084-138242392	308	100	0.0231429	0.0231429
sus_scrofa	1:26173318-26173871	553	aligned	28.9331	93.125	1	0	0	0	26.2845	non.da	4_exon	chr6:138238479-138238639	160	100	0.919969	0.919969
sus_scrofa	1:26191144-26191765	621	aligned	21.5781	82.8358	1	0	0	0	33.4255	non.da	3_intron	chr6:138228748-138228882	134	100	0.00233582	0.00233582
sus_scrofa	1:26201076-26201604	528	aligned	28.9773	85.6209	1	0	0	0	24.0782	non.da	3_intron	chr6:138217610-138217763	153	100	0.331379	0.331379
sus_scrofa	1:26207703-26208304	601	aligned	45.9235	73.1884	1	0	1	0	28.0373	non.da	3_intron	chr6:138211309-138211596	287	100	0.00119861	0.00119861
sus_scrofa	1:26208894-26209202	308	aligned	92.8571	76.9231	1	0	0	0	15.2736	non.da	4_exon	chr6:138210012-138210314	302	100	0.174854	0.174854
sus_scrofa	1:26212020-26212319	299	aligned	61.5385	75	1	0	0	0	15.6145	non.da	3_intron	chr6:138207837-138208027	190	100	0.00415263	0.00415263
sus_scrofa	1:26227935-26228440	505	aligned	63.9604	70.2786	1	0	0	1	30.9373	non.da	3_intron	chr6:138187351-138187684	333	100	0.00380781	0.00380781
sus_scrofa	1:26241869-26242246	377	not.aligned	NA	NA	NA	NA	NA	NA	20.3082	non.da	3_intron	NA	NA	NA	NA	NA
sus_scrofa	1:26248189-26248981	792	aligned	13.8889	78.1818	1	0	0	0	35.7945	non.da	3_intron	chr1:53448788-53448899	111	100	0.146207	0.146207
sus_scrofa	1:26255201-26255877	676	aligned	72.929	79.716	1	3	1	0	42.85	non.da	1_tss	chr6:138161648-138162438	790	100	0.22818	0.22818
sus_scrofa	1:26258275-26258753	478	aligned	16.7364	73.75	1	0	0	0	25.53	non.da	5_intergenic	chr20:12523684-12523764	80	100	0.0081625	0.0081625
sus_scrofa	1:26274392-26275079	687	aligned	55.6041	68.5864	1	1	0	0	34.5109	non.da	5_intergenic	chr6:138136399-138136795	396	100	0.0029899	0.0029899
sus_scrofa	1:26277759-26278380	621	aligned	17.8744	72.0721	1	0	0	0	35.7209	non.da	5_intergenic	chr19:51997593-51997709	116	100	0.00696552	0.00696552
sus_scrofa	1:26283067-26283998	931	not.aligned	NA	NA	NA	NA	NA	NA	50.0836	non.da	5_intergenic	NA	NA	NA	NA	NA
sus_scrofa	1:26289719-26290008	289	not.aligned	NA	NA	NA	NA	NA	NA	14.51	non.da	5_intergenic	NA	NA	NA	NA	NA
sus_scrofa	1:26293582-26294031	449	aligned	55.902	66.9323	1	0	0	0	20.5827	non.da	5_intergenic	chr2:32137836-32138095	259	100	0.124008	0.124008
sus_scrofa	1:26296915-26297256	341	not.aligned	NA	NA	NA	NA	NA	NA	21.0673	non.da	5_intergenic	NA	NA	NA	NA	NA
sus_scrofa	1:26300787-26301656	869	aligned	30.6099	70.6767	1	1	1	0	80.3827	non.da	1_tss	chr6:138107166-138107952	786	100	0.227341	0.227341
sus_scrofa	1:26306154-26306566	412	aligned	45.6311	72.3404	1	0	0	0	20.9091	non.da	3_intron	chr6:138101994-138102182	188	100	0.0619947	0.0619947
sus_scrofa	1:26329855-26330260	405	aligned	22.4691	87.9121	1	0	0	0	22.1709	da	5_intergenic	chr12:23241348-23241439	91	100	0.0113626	0.0113626
sus_scrofa	1:26333500-26333952	452	not.aligned	NA	NA	NA	NA	NA	NA	26.3373	non.da	5_intergenic	NA	NA	NA	NA	NA
sus_scrofa	1:26340261-26341108	847	not.aligned	NA	NA	NA	NA	NA	NA	44.67	non.da	5_intergenic	NA	NA	NA	NA	NA
sus_scrofa	1:26349280-26349700	420	not.aligned	NA	NA	NA	NA	NA	NA	23.9591	non.da	5_intergenic	NA	NA	NA	NA	NA
sus_scrofa	1:26383995-26384701	706	aligned	57.7904	69.8529	1	0	1	0	55.5809	da	5_intergenic	chr6:138001905-138002314	409	100	0.0398973	0.0398973
sus_scrofa	1:26395129-26396511	1382	aligned	65.7742	74.8075	1	2	1	0	171.031	non.da	5_intergenic	chr6:137974935-137975876	941	100	0.123167	0.123167
sus_scrofa	1:26406939-26407269	330	aligned	40	81.8182	1	0	1	0	19.6036	non.da	5_intergenic	chr6:137959194-137959328	134	100	0.0293209	0.0293209
sus_scrofa	1:26407589-26407979	390	not.aligned	NA	NA	NA	NA	NA	NA	22.2264	non.da	5_intergenic	NA	NA	NA	NA	NA
sus_scrofa	1:26414130-26415006	876	not.aligned	NA	NA	NA	NA	NA	NA	40.3936	non.da	5_intergenic	NA	NA	NA	NA	NA
sus_scrofa	1:26433120-26433735	615	aligned	83.7398	80.7767	1	2	1	0	33.9645	non.da	5_intergenic	chr6:137940063-137941242	1179	100	0.203063	0.203063
sus_scrofa	1:26440077-26440967	890	aligned	69.4382	79.7735	1	1	1	0	67.0673	non.da	5_intergenic	chr6:137927536-137928383	847	100	0.210919	0.210919
sus_scrofa	1:26458545-26458942	397	aligned	88.9169	75.0708	1	0	1	0	31.3927	da	5_intergenic	chr6:137908943-137909313	370	100	0.23937	0.23937
sus_scrofa	1:26462557-26463892	1335	aligned	96.03	78.3931	1	2	1	1	121.075	non.da	5_intergenic	chr6:137904375-137905717	1342	100	0.323208	0.323208
sus_scrofa	1:26471101-26471545	444	not.aligned	NA	NA	NA	NA	NA	NA	42.8291	non.da	5_intergenic	NA	NA	NA	NA	NA
sus_scrofa	1:26471925-26473425	1500	aligned	51.0667	77.5457	1	0	1	0	104.852	non.da	2_tts	chr6:137892211-137892996	785	100	0.10799	0.10799
sus_scrofa	1:26475986-26476313	327	aligned	81.6514	74.9064	1	1	1	0	40.9755	non.da	4_exon	chr6:137880924-137881354	430	100	0.4952	0.4952
sus_scrofa	1:26478731-26479823	1092	aligned	88.1868	76.2201	1	0	1	1	92.2455	non.da	4_exon	chr6:137877031-137878051	1020	100	0.178762	0.178762
sus_scrofa	1:26489130-26490210	1080	aligned	26.5741	79.7909	1	0	1	0	901.703	non.da	1_tss	chr6:137867526-137867818	292	100	0.113014	0.113014
sus_scrofa	1:26509724-26510226	502	not.aligned	NA	NA	NA	NA	NA	NA	34.8273	da	5_intergenic	NA	NA	NA	NA	NA
sus_scrofa	1:26524637-26526418	1781	aligned	7.18697	74.2188	1	0	1	0	548.028	non.da	5_intergenic	chr6:137825194-137825327	133	100	0.00651128	0.00651128
sus_scrofa	1:26529473-26531687	2214	aligned	8.03975	69.1011	1	0	0	0	258.175	non.da	5_intergenic	chr6:137820385-137820572	187	100	0.0117487	0.0117487
sus_scrofa	1:26538674-26540004	1330	aligned	65.1128	75.7506	1	1	1	0	133.389	non.da	5_intergenic	chr6:137811163-137812051	888	100	0.228054	0.228054
sus_scrofa	1:26556200-26558961	2761	aligned	NA	NA	0	0	0	0	353.667	non.da	5_intergenic	chr6:137801913-137802159	246	100	0.00813008	0.00813008
sus_scrofa	1:26563771-26565042	1271	aligned	86.31	76.6636	1	0	1	0	87.6882	da	5_intergenic	chr6:137791848-137792960	1112	100	0.136841	0.136841
sus_scrofa	1:26570146-26570544	398	aligned	NA	NA	0	0	0	0	27.1964	da	5_intergenic	chr2:172709724-172710119	395	100	0.0277823	0.0277823
sus_scrofa	1:26573834-26574292	458	aligned	40.393	75.6757	1	0	0	0	28.1182	non.da	5_intergenic	chr6:137780021-137780208	187	100	0.000828877	0.000828877
sus_scrofa	1:26575815-26576100	285	aligned	53.3333	68.4211	1	0	0	0	17.1845	non.da	5_intergenic	chr15:49980706-49980858	152	100	0.00761842	0.00761842
sus_scrofa	1:26589473-26589794	321	aligned	19.3146	82.2581	1	0	0	0	20.9045	non.da	5_intergenic	chr2:211473242-211473304	62	100	0.358871	0.358871
sus_scrofa	1:26590391-26590688	297	aligned	77.4411	70	1	0	0	0	15.7773	da	5_intergenic	chr7:145292517-145292756	239	100	0.0287615	0.0287615
sus_scrofa	1:26610371-26610682	311	aligned	63.6656	70.7071	1	0	0	0	23.3873	non.da	5_intergenic	chr6:137739514-137739717	203	100	0.00363547	0.00363547
sus_scrofa	1:26614254-26615121	867	aligned	82.5836	73.8827	1	0	1	1	60.0164	non.da	5_intergenic	chr6:137736089-137736841	752	100	0.0100771	0.0100771
sus_scrofa	1:26641731-26642194	463	aligned	97.8402	71.7439	1	0	1	0	33.2982	non.da	5_intergenic	chr6:137709675-137710138	463	100	0.0162613	0.0162613
sus_scrofa	1:26643303-26644326	1023	aligned	86.999	79.4382	1	1	1	0	85.1027	non.da	5_intergenic	chr6:137707547-137708451	904	100	0.179899	0.179899
sus_scrofa	1:26649101-26649394	293	aligned	NA	NA	0	1	0	0	17.25	non.da	5_intergenic	chr2:69813578-69813710	132	100	0.0428939	0.0428939
sus_scrofa	1:26660296-26660684	388	aligned	98.4536	79.0576	1	0	0	0	18.4864	non.da	5_intergenic	chr6:137683953-137684336	383	100	0.329439	0.329439
sus_scrofa	1:26660997-26661411	414	aligned	52.8986	74.8858	1	0	0	0	23.67	non.da	5_intergenic	chr15:50754082-50754301	219	100	0.0925571	0.0925571
sus_scrofa	1:26674191-26674524	333	aligned	61.5616	72.6829	1	0	0	0	17.5945	non.da	5_intergenic	chr6:137662059-137662267	208	100	0.0182548	0.0182548
sus_scrofa	1:26682151-26682552	401	not.aligned	NA	NA	NA	NA	NA	NA	24.1055	da	5_intergenic	NA	NA	NA	NA	NA
sus_scrofa	1:26688511-26689501	990	aligned	25.8586	71.875	1	1	1	0	62.6036	non.da	5_intergenic	chr6:137641281-137641856	575	100	0.0428539	0.0428539
sus_scrofa	1:26694786-26695352	566	aligned	65.371	80.8108	1	0	0	0	31.3164	non.da	5_intergenic	chr6:137636925-137637307	382	100	0.00502618	0.00502618
sus_scrofa	1:26699896-26700297	401	not.aligned	NA	NA	NA	NA	NA	NA	32.72	da	5_intergenic	NA	NA	NA	NA	NA
sus_scrofa	1:26714326-26714754	428	aligned	61.6822	71.2121	1	0	0	0	27.7036	non.da	5_intergenic	chr6:137611139-137611404	265	100	0.0067283	0.0067283
sus_scrofa	1:26737155-26737659	504	aligned	95.4365	74.4283	1	0	0	0	24.7309	non.da	5_intergenic	chr6:137575067-137575572	505	100	0.0337901	0.0337901
sus_scrofa	1:26769400-26769711	311	aligned	97.7492	78.6184	1	0	0	0	19.2691	non.da	5_intergenic	chr6:137522949-137523253	304	100	0.850914	0.850914
sus_scrofa	1:26796623-26797455	832	aligned	15.5048	89.1473	1	0	0	0	43.8464	non.da	5_intergenic	chr6:137498105-137498236	131	100	0.0983282	0.0983282
sus_scrofa	1:26817459-26817763	304	aligned	95.7237	73.8832	1	0	0	0	15.7873	non.da	5_intergenic	chr6:137478518-137478823	305	100	0.00372459	0.00372459
sus_scrofa	1:26821640-26821941	301	aligned	100	96.6777	1	0	0	0	15.6991	da	5_intergenic	chr6:137473595-137473898	303	100	0.988894	0.988894
sus_scrofa	1:26823306-26823654	348	aligned	100	88.5057	1	0	0	0	22.7136	non.da	5_intergenic	chr6:137471877-137472227	350	100	0.779846	0.779846
sus_scrofa	1:26843043-26844188	1145	aligned	59.3886	87.3529	1	0	1	1	55.9691	non.da	5_intergenic	chr6:137431954-137432652	698	100	0.642725	0.642725
sus_scrofa	1:26864821-26865239	418	aligned	64.5933	74.4444	1	0	0	1	23.7164	non.da	5_intergenic	chr6:137410958-137411240	282	100	0.0485922	0.0485922
sus_scrofa	1:26866039-26866367	328	aligned	78.9634	75.2896	1	0	0	1	12.4827	non.da	5_intergenic	chr6:137409245-137409516	271	100	0.0565978	0.0565978
sus_scrofa	1:26894528-26895246	718	not.aligned	NA	NA	NA	NA	NA	NA	41.5836	non.da	5_intergenic	NA	NA	NA	NA	NA
sus_scrofa	1:26904980-26905295	315	aligned	90.1587	80.2817	1	0	0	0	17.0973	non.da	5_intergenic	chr6:137350371-137350656	285	100	0.00524912	0.00524912
sus_scrofa	1:26910104-26910450	346	aligned	92.1965	87.4608	1	0	0	0	16.1364	non.da	5_intergenic	chr6:137345779-137346107	328	100	0.497357	0.497357
sus_scrofa	1:26934267-26934757	490	aligned	70.8163	70.6052	1	0	0	0	30.0645	non.da	5_intergenic	chr6:137324109-137324457	348	100	0.0174425	0.0174425
[truncated: 447,018 more rows]
