# Supplementary material for: Multi-species annotation of transcriptome and chromatin structure in domesticated animals
Source: BMC Biol. 2019 Dec 30;17:108. doi: 10.1186/s12915-019-0726-5 (PMC6936065; doi:10.1186/s12915-019-0726-5)
Supplement: Supplementary file 12 — Additional file 12 Hi-C TADs and A/B compartments: the archive contains three folders, one for each species (capra_hircus, gallus_gallus, sus_scrofa). Each folder contains the following two files: • compartments.bed • mat.40000.longest25chr.tad.consensus.bed [file 12915_2019_726_MOESM12_ESM.gz]

Archive with 10 entries (6 files):
- home/sfoissac/fragencode/papers/first/suppl.files/hic.tad.ab
- home/sfoissac/fragencode/papers/first/suppl.files/hic.tad.ab/sus_scrofa
- home/sfoissac/fragencode/papers/first/suppl.files/hic.tad.ab/sus_scrofa/mat.40000.longest25chr.tad.consensus.bed
- home/sfoissac/fragencode/papers/first/suppl.files/hic.tad.ab/sus_scrofa/compartments.bed
- home/sfoissac/fragencode/papers/first/suppl.files/hic.tad.ab/gallus_gallus
- home/sfoissac/fragencode/papers/first/suppl.files/hic.tad.ab/gallus_gallus/mat.40000.longest25chr.tad.consensus.bed
- home/sfoissac/fragencode/papers/first/suppl.files/hic.tad.ab/gallus_gallus/compartments.bed
- home/sfoissac/fragencode/papers/first/suppl.files/hic.tad.ab/capra_hircus
- home/sfoissac/fragencode/papers/first/suppl.files/hic.tad.ab/capra_hircus/mat.40000.longest25chr.tad.consensus.bed
- home/sfoissac/fragencode/papers/first/suppl.files/hic.tad.ab/capra_hircus/compartments.bed
