# Supplementary material for: Multi-species annotation of transcriptome and chromatin structure in domesticated animals
Source: BMC Biol. 2019 Dec 30;17:108. doi: 10.1186/s12915-019-0726-5 (PMC6936065; doi:10.1186/s12915-019-0726-5)
Supplement: Supplementary file 12 — Additional file 12 Hi-C TADs and A/B compartments: the archive contains three folders, one for each species (capra_hircus, gallus_gallus, sus_scrofa). Each folder contains the following two files: • compartments.bed • mat.40000.longest25chr.tad.consensus.bed [file 12915_2019_726_MOESM12_ESM.gz › home/sfoissac/fragencode/papers/first/suppl.files/hic.tad.ab/sus_scrofa/mat.40000.longest25chr.tad.consensus.bed]

1	0	600000
1	680000	840000
1	840000	920000
1	920000	1040000
1	1040000	1240000
1	1240000	1360000
1	1480000	2000000
1	2080000	2320000
1	2320000	2440000
1	2520000	2680000
1	2680000	2760000
1	2760000	2840000
1	2920000	3320000
1	3440000	3640000
1	3640000	3760000
1	3760000	3840000
1	3920000	4040000
1	4040000	4120000
1	4160000	4240000
1	4240000	5120000
1	5120000	5200000
1	5280000	5360000
1	5360000	5440000
1	5440000	5640000
1	5720000	5800000
1	5960000	6040000
1	6040000	6120000
1	6200000	6280000
1	6280000	6520000
1	6520000	6600000
1	6600000	6680000
1	6680000	6880000
1	6880000	7080000
1	7080000	7320000
1	7320000	7560000
1	7560000	7680000
1	7760000	7840000
1	7840000	8120000
1	8120000	8240000
1	8240000	8640000
1	8720000	8800000
1	8960000	9160000
1	9160000	9320000
1	9320000	9720000
1	9800000	10440000
1	10440000	10520000
1	10520000	10600000
1	10600000	10680000
1	10680000	10760000
1	10760000	10840000
1	10840000	10960000
1	11040000	11120000
1	11120000	11200000
1	11200000	11280000
1	11400000	11480000
1	11480000	11560000
1	11560000	11640000
1	11880000	11960000
1	12040000	12160000
1	12160000	12400000
1	12400000	12480000
1	12520000	12600000
1	12600000	12680000
1	12680000	12760000
1	12760000	12840000
1	12840000	13200000
1	13200000	13280000
1	13280000	13400000
1	13480000	13560000
1	13640000	14040000
1	14040000	14160000
1	14160000	14640000
1	14640000	14720000
1	14880000	15320000
1	15400000	15480000
1	15480000	15600000
1	15600000	15720000
1	15800000	15920000
1	15920000	16000000
1	16000000	16200000
1	16200000	16440000
1	16440000	16880000
1	16960000	17040000
1	17040000	17120000
1	17320000	17720000
1	17720000	17840000
1	17920000	18000000
1	18000000	18120000
1	18120000	18200000
1	18320000	18920000
1	18920000	19360000
1	19360000	19440000
1	19440000	19520000
1	19600000	19680000
1	19680000	19760000
1	19960000	20040000
1	20040000	20120000
1	20120000	20200000
1	20200000	20800000
1	20800000	21240000
1	21240000	21320000
1	21320000	21400000
1	21400000	21720000
1	21720000	21800000
1	21800000	22560000
1	22560000	22640000
1	22640000	22960000
1	22960000	23280000
1	23280000	25640000
1	25640000	26000000
1	26000000	26120000
1	26120000	26280000
1	26280000	26360000
1	26360000	26680000
1	26680000	27360000
1	27360000	27600000
1	27600000	27800000
1	27800000	28640000
1	28640000	28720000
1	28720000	28840000
1	28840000	29040000
1	29040000	29800000
1	29800000	29960000
1	29960000	30040000
1	30040000	30120000
1	30120000	30200000
1	30200000	30920000
1	30920000	31200000
1	31200000	31400000
1	31400000	31720000
1	31720000	31920000
1	31920000	32040000
1	32040000	32320000
1	32320000	32600000
1	32640000	32720000
1	32720000	32800000
1	32800000	32880000
1	32880000	33000000
1	33080000	33160000
1	33240000	33320000
1	33320000	33520000
1	33520000	33720000
1	33720000	33800000
1	33800000	34440000
1	34440000	35520000
1	35520000	35680000
1	35680000	36000000
1	36000000	36360000
1	36360000	36440000
1	36440000	37000000
1	37000000	37200000
1	37280000	37400000
1	37480000	37560000
1	37720000	38000000
1	38000000	39080000
1	39080000	39160000
1	39160000	39240000
1	39240000	39360000
1	39360000	39480000
1	39480000	39560000
1	39560000	39640000
1	39640000	39720000
1	39720000	39800000
1	39800000	39920000
1	39920000	40040000
1	40040000	40200000
1	40200000	40280000
1	40280000	40360000
1	40360000	40440000
1	40440000	40560000
1	40560000	40640000
1	40640000	41040000
1	41280000	41360000
1	41360000	42480000
1	42480000	43000000
1	43000000	43080000
1	43160000	43240000
1	43240000	43480000
1	43560000	43640000
1	43720000	43800000
1	43800000	43880000
1	43880000	43960000
1	43960000	44040000
1	44040000	44120000
1	44120000	44200000
1	44200000	44520000
1	44600000	44680000
1	44680000	44920000
1	44920000	45360000
1	45440000	45560000
1	45560000	45640000
1	45760000	45840000
1	45840000	46440000
1	46440000	46560000
1	46560000	46680000
1	46680000	46800000
1	46800000	46880000
1	46880000	46960000
1	46960000	47040000
1	47160000	47240000
1	47240000	47320000
1	47320000	47440000
1	47440000	47520000
1	47600000	47680000
1	47680000	47760000
1	47760000	47920000
1	47920000	48080000
1	48080000	48240000
1	48240000	48320000
1	48320000	48400000
1	48480000	48560000
1	48560000	48680000
1	48680000	48760000
1	48920000	49000000
1	49000000	49080000
1	49080000	49160000
1	49160000	49240000
1	49240000	49320000
1	49320000	49400000
1	49400000	49480000
1	49480000	49560000
1	49560000	49640000
1	49640000	49720000
1	49720000	49960000
1	49960000	50320000
1	50400000	50520000
1	50760000	50840000
1	50840000	50960000
1	50960000	51040000
1	51200000	51520000
1	51600000	51720000
1	51800000	51880000
1	51880000	51960000
1	51960000	52240000
1	52320000	52400000
1	52400000	52480000
1	52560000	52680000
1	52680000	52760000
1	52840000	52920000
1	53000000	53080000
1	53360000	53440000
1	53520000	53600000
1	53600000	53800000
1	53800000	53880000
1	53880000	53960000
1	53960000	54040000
1	54080000	54200000
1	54200000	54320000
1	54320000	54440000
1	54440000	54640000
1	54800000	54880000
1	55000000	55080000
1	55080000	55160000
1	55160000	55240000
1	55240000	55320000
1	55400000	55480000
1	55520000	55720000
1	55720000	56480000
1	56480000	56560000
1	56560000	56640000
1	56640000	56720000
1	56720000	56960000
1	57040000	57360000
1	57360000	57680000
1	57680000	57760000
1	57760000	58520000
1	58600000	58680000
1	58680000	58760000
1	58880000	58960000
1	58960000	59040000
1	59040000	59120000
1	59120000	60120000
1	60120000	60200000
1	60200000	60320000
1	60320000	60440000
1	60440000	60560000
1	60640000	60920000
1	60920000	61000000
1	61000000	61120000
1	61120000	61200000
1	61200000	61360000
1	61360000	61440000
1	61440000	61520000
1	61520000	61600000
1	61600000	62520000
1	62520000	62600000
1	62600000	62680000
1	62680000	62760000
1	62760000	63240000
1	63240000	63320000
1	63320000	63440000
1	63640000	63720000
1	63720000	64240000
1	64360000	64560000
1	64640000	64720000
1	64840000	64960000
1	64960000	65040000
1	65040000	65200000
1	65200000	65280000
1	65280000	65360000
1	65360000	65560000
1	65560000	65640000
1	65640000	65760000
1	65960000	66040000
1	66200000	66280000
1	66280000	66520000
1	66840000	66920000
1	66920000	67000000
1	67000000	67160000
1	67160000	67240000
1	67360000	67480000
1	67480000	67680000
1	67840000	67960000
1	67960000	68040000
1	68040000	68920000
1	69040000	69160000
1	69160000	69240000
1	69240000	69360000
1	69360000	69440000
1	69440000	69560000
1	69560000	69640000
1	69640000	69800000
1	69800000	69960000
1	69960000	70040000
1	70040000	70160000
1	70160000	70240000
1	70240000	70320000
1	70400000	70480000
1	70480000	70560000
1	70560000	70680000
1	70680000	70760000
1	70840000	70920000
1	70920000	71040000
1	71160000	71240000
1	71240000	71320000
1	71320000	71640000
1	71640000	72520000
1	72600000	72760000
1	72760000	73200000
1	73200000	73720000
1	73880000	74000000
1	74000000	74080000
1	74080000	74160000
1	74200000	74600000
1	74600000	75200000
1	75200000	75520000
1	75720000	75800000
1	76200000	76400000
1	76480000	76920000
1	76920000	77200000
1	77200000	78040000
1	78040000	78120000
1	78120000	78320000
1	78320000	78400000
1	78400000	78520000
1	78520000	78600000
1	78600000	78680000
1	78680000	78800000
1	78800000	78880000
1	78880000	79880000
1	80000000	80080000
1	80080000	80160000
1	80160000	80240000
1	80240000	80320000
1	80320000	80400000
1	80400000	80480000
1	80560000	80640000
1	80640000	80720000
1	80720000	80840000
1	80920000	81000000
1	81000000	81120000
1	81120000	81200000
1	81200000	81320000
1	81320000	81400000
1	81400000	81480000
1	81560000	81640000
1	81640000	81720000
1	81720000	81840000
1	82000000	82080000
1	82080000	82360000
1	82360000	82440000
1	82440000	82520000
1	82520000	82600000
1	82680000	83000000
1	83000000	83120000
1	83240000	83320000
1	83320000	83400000
1	83600000	83720000
1	83720000	83800000
1	83800000	83880000
1	84200000	85040000
1	85040000	85160000
1	85160000	85280000
1	85440000	85520000
1	85600000	85680000
1	85840000	85920000
1	86000000	86200000
1	86320000	87280000
1	87360000	87440000
1	87440000	87520000
1	87640000	88400000
1	88480000	88560000
1	88560000	88640000
1	88640000	88720000
1	88720000	88840000
1	88960000	89040000
1	89040000	89200000
1	89200000	89280000
1	89280000	89400000
1	89400000	89880000
1	90000000	90160000
1	90160000	90280000
1	90400000	90480000
1	90480000	90560000
1	90560000	90640000
1	90720000	91680000
1	91680000	91760000
1	91760000	91840000
1	91840000	91960000
1	91960000	92040000
1	92200000	92280000
1	92280000	92480000
1	92600000	92680000
1	92680000	92760000
1	92760000	92840000
1	92920000	93000000
1	93000000	93160000
1	93280000	93360000
1	93360000	93440000
1	93440000	93600000
1	93600000	95120000
1	95120000	95200000
1	95320000	95400000
1	95480000	95760000
1	95840000	95960000
1	95960000	96080000
1	96080000	96160000
1	96160000	96280000
1	96400000	96480000
1	96640000	96720000
1	96720000	96800000
1	96800000	96880000
1	96880000	96960000
1	96960000	97040000
1	97040000	97120000
1	97120000	97240000
1	97360000	97600000
1	97600000	97680000
1	97680000	97800000
1	97800000	97920000
1	97920000	98000000
1	98000000	98080000
1	98080000	98240000
1	98240000	99080000
1	99080000	99160000
1	99280000	99440000
1	99440000	99840000
1	99840000	99960000
1	100000000	100320000
1	100320000	100640000
1	100640000	100920000
1	101000000	101080000
1	101320000	101400000
1	101400000	101480000
1	101480000	101680000
1	101680000	101840000
1	101840000	101920000
1	101920000	102000000
1	102000000	102120000
1	102120000	102200000
1	102200000	102280000
1	102280000	102360000
1	102360000	102520000
1	102520000	102640000
1	102640000	102720000
1	102720000	102800000
1	102800000	102880000
1	102920000	103000000
1	103000000	103080000
1	103080000	103200000
1	103200000	103280000
1	103280000	103400000
1	103400000	103520000
1	103520000	103600000
1	103600000	103920000
1	104080000	104160000
1	104240000	104480000
1	104480000	104560000
1	104720000	104800000
1	104800000	104880000
1	104880000	105280000
1	105280000	105360000
1	105360000	105440000
1	105440000	105520000
1	105520000	105640000
1	105760000	105840000
1	106040000	106960000
1	106960000	107880000
1	107880000	108560000
1	108560000	108760000
1	108760000	108920000
1	108920000	109280000
1	109280000	109760000
1	109920000	110120000
1	110120000	110200000
1	110200000	110320000
1	110320000	110400000
1	110400000	110480000
1	110480000	110600000
1	110600000	110680000
1	110680000	110760000
1	110760000	110840000
1	110840000	110920000
1	110920000	111000000
1	111000000	111480000
1	111480000	111640000
1	111760000	111840000
1	111920000	112000000
1	112000000	112080000
1	112160000	112240000
1	112520000	113080000
1	113080000	113800000
1	113800000	113920000
1	113920000	114120000
1	114120000	114280000
1	114280000	114360000
1	114360000	114640000
1	114640000	115480000
1	115600000	115680000
1	115760000	115840000
1	115960000	116040000
1	116040000	116240000
1	116240000	116520000
1	116520000	116600000
1	116680000	116760000
1	116840000	116920000
1	117000000	117920000
1	117920000	118000000
1	118000000	118080000
1	118080000	118960000
1	118960000	119120000
1	119200000	119320000
1	119320000	119400000
1	119520000	120160000
1	120160000	120280000
1	120360000	120440000
1	120440000	120520000
1	120680000	120760000
1	120760000	120920000
1	120920000	121440000
1	121440000	121600000
1	121760000	121880000
1	121880000	122000000
1	122000000	122080000
1	122320000	122400000
1	122520000	122880000
1	122880000	122960000
1	123080000	123160000
1	123160000	123240000
1	123320000	123440000
1	123440000	124680000
1	124680000	124760000
1	124760000	124880000
1	124880000	124960000
1	124960000	125080000
1	125160000	125240000
1	125360000	125440000
1	125520000	125640000
1	125640000	125760000
1	126000000	126080000
1	126160000	126320000
1	126320000	126480000
1	126480000	126760000
1	126760000	126920000
1	127000000	127240000
1	127320000	127440000
1	127440000	127640000
1	127640000	127760000
1	127760000	127960000
1	127960000	128040000
1	128040000	128160000
1	128160000	128240000
1	128320000	128400000
1	128400000	128880000
1	128880000	129200000
1	129200000	129360000
1	129360000	129440000
1	129520000	129840000
1	129840000	129960000
1	129960000	130440000
1	130440000	130800000
1	130800000	131000000
1	131000000	131240000
1	131240000	131520000
1	131520000	131640000
1	131640000	131720000
1	131840000	131920000
1	132040000	132120000
1	132120000	132200000
1	132200000	132320000
1	132400000	132480000
1	132480000	132560000
1	132560000	132840000
1	132840000	133320000
1	133320000	133560000
1	133560000	133640000
1	133720000	133840000
1	133840000	133920000
1	133920000	135480000
1	135480000	135560000
1	135560000	135640000
1	135640000	136080000
1	136160000	136240000
1	136320000	136400000
1	136400000	136480000
1	136560000	136680000
1	136680000	136760000
1	136760000	136960000
1	136960000	137040000
1	137040000	137200000
1	137200000	138000000
1	138000000	138600000
1	138680000	138760000
1	138760000	138840000
1	138840000	138920000
1	139080000	139160000
1	139240000	139320000
1	139480000	139840000
1	139840000	139920000
1	139920000	140040000
1	140040000	140120000
1	140120000	140200000
1	140200000	140280000
1	140280000	140360000
1	140360000	140480000
1	140480000	140560000
1	140560000	140640000
1	140640000	140720000
1	140760000	141080000
1	141080000	141440000
1	141520000	141600000
1	141600000	141680000
1	141680000	141800000
1	141800000	142080000
1	142200000	142280000
1	142280000	142480000
1	142480000	142560000
1	142680000	142760000
1	142760000	142840000
1	142920000	143000000
1	143160000	143240000
1	143240000	143320000
1	143400000	144000000
1	144080000	144160000
1	144480000	144560000
1	144560000	144640000
1	144640000	144720000
1	144720000	144800000
1	144800000	144880000
1	144880000	145280000
1	145280000	145720000
1	145720000	146080000
1	146080000	146240000
1	146240000	146520000
1	146600000	146680000
1	146680000	146760000
1	146760000	146840000
1	146840000	146920000
1	147040000	147120000
1	147280000	147360000
1	147440000	147800000
1	147800000	148080000
1	148160000	148280000
1	148280000	148400000
1	148400000	148520000
1	148520000	148600000
1	148600000	148680000
1	148680000	149520000
1	149520000	149880000
1	149880000	149960000
1	150160000	150280000
1	150280000	150360000
1	150440000	150520000
1	150520000	150840000
1	150840000	150960000
1	150960000	151680000
1	151680000	151760000
1	151760000	151840000
1	151840000	151960000
1	151960000	152040000
1	152040000	152120000
1	152240000	152320000
1	152480000	152760000
1	152760000	152840000
1	152840000	152920000
1	152920000	153920000
1	154040000	154120000
1	154200000	154440000
1	154440000	154520000
1	154520000	154600000
1	154600000	154720000
1	154720000	154800000
1	154800000	154880000
1	154960000	155040000
1	155040000	155120000
1	155200000	157040000
1	157040000	157120000
1	157200000	157280000
1	157280000	157360000
1	157360000	157520000
1	157520000	157600000
1	157600000	157720000
1	157840000	157920000
1	157920000	158000000
1	158000000	158200000
1	158200000	158640000
1	158640000	158960000
1	158960000	159360000
1	159360000	159840000
1	159840000	159920000
1	160040000	160120000
1	160120000	160200000
1	160200000	160280000
1	160280000	160440000
1	160440000	160520000
1	160520000	160600000
1	160600000	160680000
1	160760000	160840000
1	160960000	161040000
1	161120000	161240000
1	161320000	161400000
1	161520000	161800000
1	161800000	162080000
1	162080000	162160000
1	162160000	162280000
1	162280000	162600000
1	162600000	162880000
1	162880000	163120000
1	163160000	163320000
1	163320000	163600000
1	163600000	163920000
1	163920000	164360000
1	164360000	164480000
1	164560000	164840000
1	164840000	165240000
1	165240000	165320000
1	165320000	165400000
1	165400000	165760000
1	165760000	166120000
1	166120000	166200000
1	166200000	166320000
1	166320000	166400000
1	166400000	166840000
1	166840000	167280000
1	167280000	168360000
1	168360000	168520000
1	168640000	168720000
1	168840000	168920000
1	168920000	169000000
1	169120000	169200000
1	169200000	169320000
1	169320000	169640000
1	169640000	169960000
1	170080000	170160000
1	170240000	170320000
1	170400000	170480000
1	170480000	170600000
1	170600000	170680000
1	170680000	170760000
1	170760000	170880000
1	170880000	171000000
1	171000000	171080000
1	171080000	171200000
1	171200000	171280000
1	171280000	171360000
1	171360000	171440000
1	171440000	171560000
1	171680000	171840000
1	171840000	171920000
1	171920000	172000000
1	172000000	172560000
1	172560000	172640000
1	172720000	172800000
1	172800000	172880000
1	172880000	172960000
1	172960000	173040000
1	173040000	173120000
1	173120000	173200000
1	173200000	173320000
1	173320000	173440000
1	173560000	173640000
1	173640000	173760000
1	173760000	173880000
1	173880000	173960000
1	173960000	174040000
1	174160000	174240000
1	174240000	174320000
1	174320000	174400000
1	174400000	174480000
1	174560000	174640000
1	174640000	174720000
1	174800000	174880000
1	174960000	175040000
1	175120000	175480000
1	175560000	175640000
1	175640000	175760000
1	175760000	175840000
1	175840000	175960000
1	175960000	176040000
1	176040000	176120000
1	176120000	176200000
1	176200000	176280000
1	176360000	176960000
1	176960000	177080000
1	177080000	177200000
1	177200000	177280000
1	177280000	177480000
1	177480000	177560000
1	177560000	178480000
1	178560000	178640000
1	178640000	178720000
1	178880000	179040000
1	179440000	179680000
1	179680000	179920000
1	179920000	180080000
1	180080000	180640000
1	180640000	180880000
1	180960000	181440000
1	181560000	181640000
1	181720000	181800000
1	181960000	182160000
1	182160000	182240000
1	182320000	182720000
1	182920000	183800000
1	183800000	183920000
1	183920000	184160000
1	184240000	184360000
1	184360000	184440000
1	184560000	185760000
1	185920000	186000000
1	186000000	186080000
1	186080000	186200000
1	186360000	186440000
1	186520000	186600000
1	186800000	186880000
1	186960000	187040000
1	187280000	187560000
1	187560000	188240000
1	188240000	188600000
1	188680000	188760000
1	188760000	188840000
1	188840000	188960000
1	188960000	189360000
1	189360000	189440000
1	189560000	190160000
1	190160000	190760000
1	190760000	191120000
1	191240000	191360000
1	191640000	191720000
1	191720000	191840000
1	191960000	192040000
1	192040000	192120000
1	192120000	192680000
1	192680000	193600000
1	193800000	193880000
1	193880000	194120000
1	194200000	194280000
1	194400000	194680000
1	194680000	194760000
1	194880000	195000000
1	195000000	195080000
1	195080000	195200000
1	195200000	195280000
1	195280000	195440000
1	195520000	195600000
1	195680000	195760000
1	195960000	196160000
1	196160000	196240000
1	196360000	196440000
1	196440000	196520000
1	196520000	196600000
1	196600000	197680000
1	197680000	197760000
1	197760000	197840000
1	197840000	197920000
1	197920000	198040000
1	198120000	198240000
1	198320000	198440000
1	198440000	198600000
1	198680000	198760000
1	198760000	198920000
1	199000000	199080000
1	199080000	199240000
1	199320000	199400000
1	199520000	199600000
1	199600000	199680000
1	199680000	199800000
1	199800000	199960000
1	200040000	200160000
1	200160000	200240000
1	200360000	200480000
1	200560000	200960000
1	201040000	201120000
1	201120000	201200000
1	201320000	201400000
1	201520000	201640000
1	201880000	201960000
1	201960000	202400000
1	202400000	202520000
1	202520000	202960000
1	203080000	203160000
1	203160000	203280000
1	203360000	203760000
1	203800000	203880000
1	203880000	203960000
1	204080000	204160000
1	204280000	204360000
1	204360000	204440000
1	204440000	204520000
1	204520000	204600000
1	204600000	204720000
1	204720000	204800000
1	204800000	204920000
1	205040000	205120000
1	205120000	205200000
1	205200000	205280000
1	205400000	205760000
1	205760000	206920000
1	206920000	207000000
1	207080000	207480000
1	207560000	207640000
1	207680000	207760000
1	207760000	207960000
1	207960000	208040000
1	208040000	209080000
1	209120000	209360000
1	209360000	209760000
1	209760000	209840000
1	209920000	210000000
1	210000000	210120000
1	210120000	210280000
1	210280000	210400000
1	210400000	210520000
1	210640000	210760000
1	210760000	210880000
1	211000000	211080000
1	211200000	211280000
1	211280000	211840000
1	211840000	211920000
1	211920000	212080000
1	212080000	212160000
1	212160000	212240000
1	212320000	212400000
1	212400000	212480000
1	212560000	212640000
1	212640000	212760000
1	212760000	212880000
1	212880000	214000000
1	214080000	214200000
1	214200000	214680000
1	215160000	215440000
1	215520000	216280000
1	216280000	216360000
1	216360000	216440000
1	216440000	216520000
1	216520000	216680000
1	216680000	216800000
1	216800000	216920000
1	216920000	217000000
1	217000000	217240000
1	217240000	217320000
1	217320000	217560000
1	217560000	217640000
1	217640000	218200000
1	218240000	218640000
1	218640000	218720000
1	218720000	218800000
1	218800000	218880000
1	219000000	219080000
1	219080000	219160000
1	219160000	219240000
1	219240000	219320000
1	219320000	219400000
1	219480000	219560000
1	219640000	219720000
1	219720000	219920000
1	220000000	220080000
1	220080000	220160000
1	220240000	220320000
1	220480000	220560000
1	220680000	220760000
1	220840000	220920000
1	221000000	221120000
1	221120000	221200000
1	221200000	221280000
1	221280000	221360000
1	221360000	221560000
1	221600000	221680000
1	221680000	221760000
1	221960000	222080000
1	222200000	222280000
1	222400000	222600000
1	222760000	222840000
1	223080000	223160000
1	223280000	223480000
1	223480000	223560000
1	223560000	223920000
1	224000000	224080000
1	224080000	224520000
1	224520000	224600000
1	224600000	224680000
1	224680000	224760000
1	224880000	225040000
1	225040000	225280000
1	225440000	225560000
1	225640000	226120000
1	226120000	226360000
1	226440000	226520000
1	226520000	227080000
1	227080000	227160000
1	227160000	227240000
1	227240000	227320000
1	227320000	227400000
1	227400000	227560000
1	227560000	227640000
1	227720000	227800000
1	227800000	228240000
1	228240000	228360000
1	228560000	228640000
1	228840000	229280000
1	229360000	229680000
1	229680000	230040000
1	230040000	230400000
1	230400000	230520000
1	230600000	231080000
1	231080000	231240000
1	231240000	231320000
1	231440000	231520000
1	231520000	231600000
1	231600000	231680000
1	231680000	231800000
1	231800000	231920000
1	231920000	233000000
1	233000000	233080000
1	233080000	233160000
1	233160000	233240000
1	233320000	235240000
1	235240000	235320000
1	235320000	235400000
1	235840000	235920000
1	235920000	236000000
1	236000000	236160000
1	236160000	236240000
1	236240000	236680000
1	236680000	236760000
1	236840000	237320000
1	237400000	237520000
1	237600000	237720000
1	237720000	238120000
1	238120000	238200000
1	238360000	238440000
1	238440000	238520000
1	238520000	238600000
1	238600000	239200000
1	239200000	239520000
1	239520000	239760000
1	239760000	239880000
1	239880000	240080000
1	240200000	240280000
1	240440000	240520000
1	240640000	240720000
1	240720000	240920000
1	241040000	241120000
1	241240000	241320000
1	241320000	241400000
1	241400000	241520000
1	241600000	242120000
1	242120000	242240000
1	242400000	242480000
1	242600000	242680000
1	242760000	243240000
1	243320000	243400000
1	243400000	243480000
1	243480000	243560000
1	243560000	243640000
1	243640000	243720000
1	243720000	243800000
1	243800000	243920000
1	243920000	244080000
1	244080000	244240000
1	244240000	244360000
1	244360000	244440000
1	244440000	244520000
1	244520000	244640000
1	244640000	244720000
1	244800000	244880000
1	245080000	245160000
1	245280000	245360000
1	245360000	245440000
1	245520000	245600000
1	245600000	245680000
1	245880000	245960000
1	246080000	246480000
1	246480000	246760000
1	246760000	246880000
1	246880000	247040000
1	247040000	248400000
1	248400000	248520000
1	248600000	249080000
1	249160000	249240000
1	249240000	249320000
1	249320000	249400000
1	249400000	249480000
1	249600000	249680000
1	249680000	249760000
1	249880000	250040000
1	250040000	250600000
1	250600000	250920000
1	250920000	251200000
1	251200000	251640000
1	251640000	251720000
1	251800000	251920000
1	251920000	252040000
1	252040000	252120000
1	252200000	252440000
1	252440000	252520000
1	252640000	252880000
1	252880000	253200000
1	253200000	253320000
1	253400000	253520000
1	253520000	253600000
1	253760000	254040000
1	254040000	254280000
1	254280000	254680000
1	254760000	254920000
1	254920000	255560000
1	255680000	255760000
1	255760000	255840000
1	255840000	255920000
1	256000000	257040000
1	257160000	257240000
1	257320000	257400000
1	257400000	257640000
1	257720000	257800000
1	257800000	257880000
1	257880000	257960000
1	258120000	258240000
1	258240000	258480000
1	258480000	258560000
1	258560000	258640000
1	258640000	258720000
1	258720000	258880000
1	258880000	258960000
1	258960000	259040000
1	259040000	259120000
1	259120000	259200000
1	259280000	259360000
1	259360000	259440000
1	259440000	259520000
1	259520000	259640000
1	259720000	260040000
1	260160000	260240000
1	260440000	260560000
1	260560000	260640000
1	260640000	261280000
1	261280000	261440000
1	261520000	261640000
1	261760000	261880000
1	261880000	261960000
1	262200000	262480000
1	262840000	262920000
1	263000000	263080000
1	263440000	263520000
1	263760000	263920000
1	263920000	264320000
1	264320000	264960000
1	264960000	265240000
1	265320000	265640000
1	265640000	266040000
1	266040000	267120000
1	267120000	267200000
1	267280000	267360000
1	267360000	267520000
1	267520000	267720000
1	267760000	267840000
1	267840000	268000000
1	268000000	268200000
1	268200000	268360000
1	268480000	268600000
1	268600000	268800000
1	268880000	269120000
1	269320000	269440000
1	269440000	269600000
1	269680000	269800000
1	269800000	269880000
1	269880000	269960000
1	269960000	270320000
1	270320000	270440000
1	270520000	270760000
1	270760000	270920000
1	271000000	271320000
1	271320000	271640000
1	271640000	272000000
1	272080000	272200000
1	272200000	272720000
1	272840000	273080000
1	273160000	273320000
1	273400000	273520000
1	273600000	273720000
1	273800000	274080000
1	274080000	274160000
1	274160000	274240000
2	0	280000
2	440000	600000
2	1040000	1120000
2	1200000	1520000
2	1720000	1920000
2	1960000	2040000
2	2040000	2360000
2	2480000	2600000
2	2760000	2880000
2	2960000	3160000
2	3240000	3440000
2	3640000	3720000
2	3800000	3880000
2	4040000	4120000
2	4240000	4320000
2	4400000	4640000
2	4720000	4960000
2	4960000	5040000
2	5040000	5120000
2	5200000	5440000
2	5440000	5600000
2	5600000	5720000
2	5720000	5920000
2	5920000	6080000
2	6160000	6280000
2	6280000	6400000
2	6480000	6560000
2	6600000	6960000
2	7080000	7280000
2	7360000	7480000
2	7560000	7680000
2	7680000	7760000
2	7840000	8480000
2	8480000	8800000
2	8880000	9040000
2	9120000	9360000
2	9440000	9560000
2	9640000	9800000
2	9880000	10080000
2	10080000	10240000
2	10240000	10520000
2	10640000	10840000
2	10840000	10960000
2	11040000	11120000
2	11120000	11200000
2	11200000	11320000
2	11320000	11440000
2	11440000	11520000
2	11520000	11600000
2	11680000	12000000
2	12120000	12600000
2	12600000	12680000
2	12680000	12760000
2	12760000	12840000
2	12840000	12920000
2	12920000	13040000
2	13040000	13120000
2	13120000	13280000
2	13280000	13400000
2	13480000	13600000
2	13680000	13960000
2	13960000	14120000
2	14360000	14440000
2	14560000	14720000
2	14840000	15400000
2	15400000	15480000
2	15560000	15640000
2	15640000	15960000
2	15960000	16120000
2	16120000	16680000
2	16760000	16840000
2	16840000	16920000
2	16920000	17000000
2	17000000	17080000
2	17080000	17280000
2	17280000	17400000
2	17480000	17840000
2	17840000	18040000
2	18040000	18240000
2	18240000	18480000
2	18480000	18640000
2	18720000	18800000
2	18800000	19000000
2	19160000	19240000
2	19240000	19360000
2	19360000	19440000
2	19440000	19520000
2	19520000	19600000
2	19600000	20280000
2	20280000	20400000
2	20400000	20480000
2	20480000	20560000
2	20560000	20640000
2	20640000	20720000
2	20720000	20880000
2	21040000	21120000
2	21120000	21200000
2	21200000	21280000
2	21280000	21360000
2	21360000	21440000
2	21520000	21600000
2	21600000	21680000
2	21680000	21760000
2	21760000	21880000
2	21880000	21960000
2	22120000	22200000
2	22200000	22600000
2	22600000	22680000
2	22680000	22800000
2	22800000	22880000
2	22880000	23080000
2	23160000	23240000
2	23240000	23320000
2	23480000	23600000
2	23600000	23720000
2	23720000	23800000
2	23800000	23920000
2	23920000	24040000
2	24040000	24120000
2	24280000	24360000
2	24360000	24440000
2	24600000	24840000
2	24840000	25480000
2	25480000	25600000
2	25600000	26080000
2	26080000	26480000
2	26480000	26560000
2	26560000	26800000
2	26800000	26920000
2	26920000	27080000
2	27120000	27320000
2	27440000	27560000
2	27560000	27800000
2	27800000	28080000
2	28200000	28280000
2	28600000	28760000
2	28840000	29480000
2	29480000	29560000
2	29560000	29640000
2	29640000	29720000
2	29840000	29920000
2	29920000	30040000
2	30040000	30120000
2	30120000	30200000
2	30200000	30280000
2	30320000	30400000
2	30520000	31120000
2	31200000	31280000
2	31280000	31360000
2	31360000	31480000
2	31480000	31600000
2	31600000	31680000
2	31680000	31760000
2	31760000	31840000
2	31840000	31920000
2	31920000	32000000
2	32000000	32080000
2	32080000	32200000
2	32280000	32360000
2	32360000	32440000
2	32560000	32680000
2	32680000	32760000
2	32840000	33160000
2	33160000	33600000
2	33680000	33760000
2	33760000	33880000
2	33880000	33960000
2	33960000	34560000
2	34560000	34640000
2	34640000	34720000
2	34720000	34840000
2	34840000	34920000
2	34920000	35080000
2	35080000	35160000
2	35160000	35240000
2	35240000	35320000
2	35320000	35400000
2	35400000	35480000
2	35480000	35560000
2	35560000	36280000
2	36320000	36400000
2	36400000	36480000
2	36480000	36560000
2	36680000	37000000
2	37000000	37080000
2	37080000	37160000
2	37160000	37240000
2	37240000	37320000
2	37320000	37440000
2	37440000	37520000
2	37520000	37640000
2	37640000	37840000
2	37840000	37920000
2	37920000	38000000
2	38000000	38120000
2	38240000	38320000
2	38320000	38400000
2	38400000	38520000
2	38520000	38600000
2	38600000	38680000
2	38680000	38800000
2	38800000	39040000
2	39040000	39280000
2	39280000	39440000
2	39440000	39520000
2	39520000	40280000
2	40360000	40440000
2	40440000	40520000
2	40520000	40640000
2	40640000	40920000
2	40920000	41120000
2	41120000	41320000
2	41400000	41560000
2	41560000	41640000
2	41640000	41760000
2	41880000	41960000
2	42040000	42280000
2	42280000	42360000
2	42360000	43800000
2	43880000	43960000
2	44040000	44120000
2	44120000	44240000
2	44240000	44400000
2	44480000	44680000
2	44760000	45000000
2	45000000	45080000
2	45080000	45200000
2	45280000	45360000
2	45360000	45480000
2	45480000	45560000
2	45560000	45640000
2	45800000	45920000
2	45920000	46120000
2	46120000	46200000
2	46200000	46320000
2	46320000	46400000
2	46400000	47120000
2	47120000	47360000
2	47360000	47440000
2	47440000	47600000
2	47680000	47760000
2	47760000	47880000
2	47880000	47960000
2	47960000	48040000
2	48040000	48120000
2	48120000	48200000
2	48200000	48280000
2	48280000	48360000
2	48360000	48480000
2	48480000	48720000
2	48800000	49040000
2	49040000	49160000
2	49160000	49760000
2	49760000	49840000
2	50240000	50360000
2	50360000	50480000
2	50640000	50800000
2	50800000	51120000
2	51120000	51280000
2	51280000	51800000
2	52040000	52120000
2	52360000	52440000
2	52440000	52520000
2	52600000	52680000
2	52680000	52760000
2	52840000	52920000
2	53160000	53240000
2	53400000	53520000
2	53520000	53640000
2	53720000	53840000
2	53840000	53960000
2	53960000	54080000
2	54200000	54280000
2	54280000	54360000
2	54360000	54440000
2	54560000	54640000
2	54640000	54720000
2	54720000	54800000
2	54800000	54920000
2	54920000	55040000
2	55040000	55160000
2	55240000	55320000
2	55400000	55480000
2	55640000	55760000
2	55760000	55840000
2	55920000	56000000
2	56000000	56120000
2	56120000	56240000
2	56240000	56320000
2	56400000	56480000
2	56480000	56600000
2	56600000	56680000
2	56680000	56800000
2	57120000	57240000
2	57240000	57360000
2	57440000	57520000
2	57520000	57640000
2	57720000	57800000
2	57800000	57960000
2	58080000	58160000
2	58280000	58400000
2	58400000	58720000
2	58720000	59360000
2	59360000	59480000
2	59480000	59880000
2	59880000	60280000
2	60280000	60400000
2	60400000	60600000
2	60600000	60920000
2	60920000	61080000
2	61080000	61200000
2	61200000	61360000
2	61360000	62080000
2	62080000	62440000
2	62560000	62680000
2	62920000	63080000
2	63080000	63200000
2	63280000	63360000
2	63520000	63600000
2	64000000	64080000
2	64280000	64360000
2	64720000	64800000
2	64800000	64880000
2	64880000	64960000
2	65040000	65400000
2	65480000	65560000
2	65560000	65680000
2	65680000	65760000
2	65920000	66080000
2	66080000	66320000
2	66320000	67120000
2	67120000	67200000
2	67200000	67280000
2	67280000	67360000
2	67840000	67920000
2	68000000	68560000
2	68560000	68640000
2	68720000	68960000
2	68960000	69360000
2	69440000	69600000
2	69600000	70000000
2	70000000	70120000
2	70280000	70360000
2	70360000	70440000
2	70440000	70520000
2	70520000	70680000
2	70760000	70960000
2	70960000	71320000
2	71440000	71600000
2	71600000	71760000
2	71760000	71920000
2	71920000	72080000
2	72080000	72200000
2	72280000	72720000
2	72720000	72920000
2	73000000	73080000
2	73080000	73200000
2	73280000	73360000
2	73360000	73840000
2	73840000	74000000
2	74000000	74280000
2	74360000	74520000
2	74520000	74760000
2	74760000	74880000
2	74960000	75040000
2	75160000	75320000
2	75320000	75600000
2	75600000	75880000
2	75880000	75960000
2	75960000	76080000
2	76200000	76480000
2	76560000	76680000
2	76680000	76760000
2	76840000	76960000
2	77040000	77200000
2	77200000	77520000
2	77680000	77920000
2	78120000	78520000
2	78520000	78680000
2	78680000	78760000
2	78840000	79040000
2	79040000	79400000
2	79400000	79680000
2	79680000	79760000
2	79840000	79960000
2	80040000	80120000
2	80120000	80640000
2	80640000	81320000
2	81320000	81640000
2	81640000	81880000
2	81880000	81960000
2	82200000	82640000
2	82720000	82960000
2	83040000	83720000
2	83720000	83800000
2	83880000	84000000
2	84000000	84280000
2	84280000	84440000
2	84440000	84720000
2	84720000	85200000
2	85240000	85520000
2	85520000	85640000
2	85640000	85720000
2	85720000	85800000
2	85800000	85880000
2	85880000	86240000
2	86240000	86360000
2	86480000	86800000
2	86800000	86880000
2	86880000	87040000
2	87040000	87120000
2	87120000	87280000
2	87280000	87760000
2	87760000	87960000
2	87960000	88280000
2	88280000	88360000
2	88360000	88440000
2	88440000	88520000
2	88600000	88680000
2	88760000	89040000
2	89040000	89160000
2	89280000	89360000
2	89360000	89440000
2	89520000	89640000
2	89760000	89840000
2	89840000	90680000
2	90680000	91880000
2	92000000	92080000
2	92080000	92160000
2	92160000	92320000
2	92320000	92400000
2	92400000	92480000
2	92560000	92680000
2	92680000	92760000
2	92760000	92840000
2	92840000	92960000
2	92960000	93040000
2	93040000	94680000
2	94680000	94760000
2	94760000	94840000
2	94840000	94920000
2	94920000	95000000
2	95080000	95200000
2	95200000	95280000
2	95280000	96120000
2	96120000	96640000
2	96640000	96720000
2	96760000	96880000
2	96880000	96960000
2	96960000	97040000
2	97040000	97160000
2	97160000	97240000
2	97240000	97320000
2	97320000	97400000
2	97400000	97480000
2	97600000	97760000
2	97760000	97880000
2	97880000	97960000
2	97960000	98480000
2	98480000	101640000
2	101640000	101960000
2	101960000	102080000
2	102240000	102480000
2	102480000	102960000
2	102960000	103200000
2	103200000	103320000
2	103320000	103800000
2	103960000	104040000
2	104040000	104120000
2	104120000	104200000
2	104200000	104280000
2	104280000	104360000
2	104360000	104520000
2	104520000	104600000
2	104600000	104720000
2	104800000	104880000
2	104880000	104960000
2	104960000	105040000
2	105080000	105160000
2	105160000	105320000
2	105440000	105520000
2	105600000	105680000
2	105680000	105760000
2	105920000	106000000
2	106000000	107000000
2	107000000	107080000
2	107080000	107160000
2	107160000	107240000
2	107240000	107360000
2	107360000	107480000
2	107480000	107560000
2	107920000	108000000
2	108160000	108640000
2	108720000	108960000
2	109040000	110480000
2	110480000	110600000
2	110600000	110680000
2	110680000	110760000
2	110760000	110840000
2	110840000	110920000
2	110920000	111000000
2	111000000	111080000
2	111080000	111200000
2	111200000	111280000
2	111280000	111360000
2	111360000	111600000
2	111680000	111800000
2	111800000	111880000
2	111880000	112040000
2	112040000	112200000
2	112200000	112280000
2	112280000	112400000
2	112400000	112520000
2	112520000	112600000
2	112720000	112800000
2	112880000	113360000
2	113520000	113640000
2	113640000	113760000
2	113760000	113840000
2	113920000	114000000
2	114000000	114080000
2	114080000	114880000
2	114880000	114960000
2	115080000	115160000
2	115160000	115240000
2	115320000	115400000
2	115520000	115880000
2	115960000	116040000
2	116040000	116200000
2	116280000	116400000
2	116400000	116680000
2	116760000	117200000
2	117200000	117480000
2	117480000	118080000
2	118080000	118160000
2	118160000	118240000
2	118240000	118320000
2	118400000	118480000
2	118480000	118560000
2	118560000	118640000
2	118640000	118720000
2	118720000	118880000
2	118880000	118960000
2	118960000	119040000
2	119040000	119120000
2	119120000	119200000
2	119240000	119320000
2	119320000	119400000
2	119480000	119800000
2	119800000	119960000
2	120120000	120200000
2	120400000	120480000
2	120480000	120560000
2	120640000	121720000
2	121720000	121800000
2	121800000	121920000
2	121920000	122000000
2	122000000	122080000
2	122080000	122160000
2	122280000	122360000
2	122360000	122440000
2	122440000	122520000
2	122520000	122640000
2	122760000	122840000
2	122920000	123320000
2	123320000	123400000
2	123400000	125200000
2	125200000	125320000
2	125320000	125400000
2	125800000	125880000
2	126080000	126160000
2	126240000	126520000
2	126600000	126760000
2	126880000	127080000
2	127080000	128800000
2	128800000	128880000
2	128880000	128960000
2	128960000	129040000
2	129040000	129160000
2	129280000	129360000
2	129480000	129720000
2	129720000	129840000
2	129840000	130440000
2	130560000	130640000
2	130640000	130760000
2	130760000	130880000
2	131000000	131080000
2	131080000	131160000
2	131160000	131320000
2	131320000	131440000
2	131440000	131520000
2	131520000	131600000
2	131600000	131680000
2	131680000	131960000
2	131960000	132040000
2	132040000	132120000
2	132120000	132200000
2	132200000	132280000
2	132360000	132440000
2	132440000	132520000
2	132720000	133320000
2	133320000	133400000
2	133480000	133760000
2	133760000	133880000
2	133960000	134120000
2	134120000	134240000
2	134240000	134320000
2	134440000	134520000
2	134520000	134680000
2	134680000	134800000
2	134800000	135160000
2	135160000	135400000
2	135480000	135560000
2	135640000	135720000
2	135720000	135840000
2	135840000	135920000
2	135920000	136000000
2	136000000	136080000
2	136160000	136240000
2	136320000	136800000
2	136880000	137120000
2	137280000	137400000
2	137480000	137560000
2	137560000	137680000
2	137680000	137800000
2	137880000	137960000
2	137960000	138400000
2	138480000	138560000
2	138560000	138720000
2	138720000	138800000
2	138880000	139000000
2	139000000	139080000
2	139080000	139160000
2	139160000	139240000
2	139240000	139320000
2	139320000	139400000
2	139400000	139480000
2	139600000	139800000
2	139880000	139960000
2	140040000	140400000
2	140400000	140520000
2	140520000	140880000
2	140880000	140960000
2	140960000	141040000
2	141040000	141160000
2	141160000	141400000
2	141400000	141600000
2	141600000	141800000
2	141800000	141920000
2	141920000	142440000
2	142440000	142560000
2	142680000	142800000
2	143040000	143200000
2	143200000	143280000
2	143360000	143560000
2	143560000	143640000
2	143720000	144240000
2	144240000	144480000
2	144480000	145440000
2	145560000	145640000
2	145800000	145880000
2	146000000	146080000
2	146080000	146160000
2	146160000	146240000
2	146240000	146320000
2	146320000	146400000
2	146400000	146480000
2	146480000	146560000
2	146560000	146640000
2	146760000	146840000
2	146920000	147000000
2	147000000	147080000
2	147080000	147160000
2	147360000	147440000
2	147520000	147640000
2	147640000	147720000
2	147800000	147880000
2	147880000	147960000
2	147960000	148240000
2	148320000	148520000
2	148520000	148720000
2	148720000	148800000
2	148800000	148880000
2	148880000	149000000
2	149000000	149080000
2	149080000	149360000
2	149440000	149520000
2	149760000	149840000
2	149840000	149920000
2	149920000	150240000
2	150240000	150480000
2	150480000	150720000
2	150720000	151080000
2	151080000	151240000
2	151360000	151840000
3	80000	240000
3	240000	320000
3	440000	520000
3	520000	760000
3	840000	920000
3	1360000	1440000
3	1440000	1560000
3	1680000	1760000
3	1760000	1960000
3	2080000	2160000
3	2160000	2280000
3	2280000	2360000
3	2360000	2480000
3	2480000	2560000
3	2560000	2840000
3	2840000	2920000
3	2920000	3000000
3	3080000	3160000
3	3160000	3240000
3	3400000	3480000
3	3640000	3720000
3	3720000	3880000
3	3880000	4280000
3	4280000	4400000
3	4400000	4520000
3	4520000	4640000
3	4720000	4800000
3	4880000	5000000
3	5000000	5160000
3	5160000	5240000
3	5240000	5360000
3	5440000	5600000
3	5600000	5720000
3	5720000	5800000
3	5880000	5960000
3	6000000	6320000
3	6320000	6800000
3	6960000	7080000
3	7080000	7600000
3	7800000	8040000
3	8040000	8360000
3	8440000	8520000
3	8600000	8720000
3	8720000	8960000
3	8960000	9080000
3	9080000	9160000
3	9240000	9440000
3	9720000	9880000
3	9960000	10040000
3	10120000	10360000
3	10440000	10600000
3	10680000	10760000
3	10760000	10920000
3	11000000	11080000
3	11080000	11240000
3	11240000	11960000
3	12040000	12160000
3	12160000	12240000
3	12240000	12320000
3	12320000	12400000
3	12400000	12520000
3	12640000	12760000
3	12760000	12840000
3	12840000	12920000
3	12920000	13040000
3	13040000	13120000
3	13120000	13200000
3	13200000	13320000
3	13320000	13400000
3	13400000	13920000
3	14000000	14840000
3	14920000	15000000
3	15000000	15120000
3	15120000	15200000
3	15200000	15280000
3	15280000	15360000
3	15360000	15440000
3	15440000	15520000
3	15520000	15600000
3	15600000	15680000
3	15680000	15760000
3	15760000	15840000
3	15840000	15920000
3	15920000	16000000
3	16000000	16080000
3	16160000	16640000
3	16640000	17120000
3	17120000	17280000
3	17280000	17360000
3	17360000	17800000
3	17880000	18200000
3	18280000	18400000
3	18480000	18760000
[truncated: 8,982 more rows]
