# Supplementary material for: Multi-species annotation of transcriptome and chromatin structure in domesticated animals
Source: BMC Biol. 2019 Dec 30;17:108. doi: 10.1186/s12915-019-0726-5 (PMC6936065; doi:10.1186/s12915-019-0726-5)
Supplement: Supplementary file 12 — Additional file 12 Hi-C TADs and A/B compartments: the archive contains three folders, one for each species (capra_hircus, gallus_gallus, sus_scrofa). Each folder contains the following two files: • compartments.bed • mat.40000.longest25chr.tad.consensus.bed [file 12915_2019_726_MOESM12_ESM.gz › home/sfoissac/fragencode/papers/first/suppl.files/hic.tad.ab/sus_scrofa/compartments.bed]

1	9500000	10500000	A	0.049	+
1	10500000	11500000	B	-0.0465	+
1	11500000	12500000	A	0.017	+
1	12500000	14000000	B	-0.0426667	+
1	14000000	18000000	A	0.04275	+
1	18000000	18500000	B	-0.025	+
1	18500000	19000000	A	0.034	+
1	19000000	19500000	B	-0.034	+
1	19500000	23000000	A	0.0485714	+
1	23000000	24500000	B	-0.043	+
1	24500000	32500000	A	0.047375	+
1	32500000	34500000	B	-0.023	+
1	34500000	35000000	A	0.013	+
1	35000000	42500000	B	-0.0418	+
1	42500000	43000000	A	0.025	+
1	43000000	45000000	B	-0.028	+
1	45000000	45500000	A	0.03	+
1	45500000	50500000	B	-0.0493	+
1	50500000	51000000	A	0.006	+
1	51000000	55500000	B	-0.0428889	+
1	55500000	58500000	A	0.0493333	+
1	58500000	72000000	B	-0.0454074	+
1	72000000	78000000	A	0.0465833	+
1	78000000	79500000	B	-0.0446667	+
1	79500000	80000000	A	0.011	+
1	80000000	90000000	B	-0.0443	+
1	90000000	90500000	A	0.002	+
1	90500000	95500000	B	-0.041	+
1	95500000	101000000	A	0.0458182	+
1	101000000	106000000	B	-0.042	+
1	106000000	116500000	A	0.0487619	+
1	116500000	118500000	B	-0.04625	+
1	118500000	120000000	A	0.0383333	+
1	120000000	121000000	B	-0.0075	+
1	121000000	121500000	A	0.05	+
1	121500000	122500000	B	-0.046	+
1	122500000	123000000	A	0	+
1	123000000	126000000	B	-0.0476667	+
1	126000000	132000000	A	0.047	+
1	132000000	137000000	B	-0.0361	+
1	137000000	140000000	A	0.0381667	+
1	140000000	141500000	B	-0.0423333	+
1	141500000	142000000	A	0	+
1	142000000	143500000	B	-0.0433333	+
1	143500000	150000000	A	0.042	+
1	150000000	158000000	B	-0.047375	+
1	158000000	159500000	A	0.047	+
1	159500000	161500000	B	-0.0415	+
1	161500000	168500000	A	0.0507143	+
1	168500000	169000000	B	-0.018	+
1	169000000	170000000	A	0.0295	+
1	170000000	179500000	B	-0.0467368	+
1	179500000	186500000	A	0.0448571	+
1	186500000	187000000	B	-0.031	+
1	187000000	188500000	A	0.042	+
1	188500000	189000000	B	-0.043	+
1	189000000	191500000	A	0.0372	+
1	191500000	194000000	B	-0.0446	+
1	194000000	194500000	A	0.043	+
1	194500000	207000000	B	-0.03984	+
1	207000000	207500000	A	0.008	+
1	207500000	208000000	B	-0.048	+
1	208000000	208500000	A	0.018	+
1	208500000	213000000	B	-0.0457778	+
1	213000000	214000000	A	0.0105	+
1	214000000	215000000	B	-0.044	+
1	215000000	217500000	A	0.05	+
1	217500000	221000000	B	-0.0348571	+
1	221000000	221500000	A	0.013	+
1	221500000	223500000	B	-0.031	+
1	223500000	224000000	A	0.046	+
1	224000000	229000000	B	-0.04	+
1	229000000	229500000	A	0.032	+
1	229500000	230000000	B	-0.012	+
1	230000000	231000000	A	0.0455	+
1	231000000	235500000	B	-0.0396667	+
1	235500000	241000000	A	0.0460909	+
1	241000000	241500000	B	-0.047	+
1	241500000	242000000	A	0.044	+
1	242000000	246000000	B	-0.04575	+
1	246000000	249000000	A	0.0436667	+
1	249000000	249500000	B	-0.022	+
1	249500000	255500000	A	0.0476667	+
1	255500000	260000000	B	-0.0332222	+
1	260000000	262500000	A	0.0406	+
1	262500000	263500000	B	-0.0495	+
1	263500000	265000000	A	-0.0483333	+
2	0	500000	A	0.066	+
2	1500000	2000000	A	0.065	+
2	3000000	4000000	A	0.067	+
2	4500000	7500000	A	0.0593333	+
2	8000000	11000000	A	0.0646667	+
2	11000000	12000000	B	-0.033	+
2	12000000	12500000	A	0.014	+
2	12500000	13000000	B	-0.057	+
2	13000000	13500000	A	0.024	+
2	13500000	14500000	B	-0.063	+
2	14500000	19000000	A	0.0541111	+
2	19000000	25000000	B	-0.061	+
2	25000000	28000000	A	0.0575	+
2	28000000	39500000	B	-0.0609565	+
2	39500000	42500000	A	0.0561667	+
2	42500000	44500000	B	-0.0605	+
2	44500000	45000000	A	0.005	+
2	45000000	46500000	B	-0.056	+
2	46500000	47500000	A	0.028	+
2	47500000	48500000	B	-0.018	+
2	48500000	49500000	A	0.0275	+
2	49500000	58500000	B	-0.0615	+
2	58500000	62500000	A	0.06475	+
2	62500000	65000000	B	-0.061	+
2	65000000	66500000	A	0.0453333	+
2	66500000	68500000	B	-0.051	+
2	68500000	90500000	A	0.0635909	+
2	90500000	107000000	B	-0.0606364	+
2	108000000	109500000	B	-0.0623333	+
2	112500000	114500000	B	-0.05575	+
2	114500000	115000000	A	0.006	+
2	115000000	116000000	B	-0.0615	+
2	116000000	118000000	A	0.04475	+
2	118000000	121000000	B	-0.0551667	+
2	123000000	123500000	B	-0.045	+
2	125500000	128500000	B	-0.0615	+
2	129500000	131000000	B	-0.056	+
2	131500000	132000000	B	-0.068	+
2	132500000	134000000	B	-0.0566667	+
2	134000000	138500000	A	0.0543333	+
2	138500000	139500000	B	-0.067	+
2	139500000	142500000	A	0.0603333	+
2	142500000	143000000	B	-0.049	+
2	143000000	145000000	A	0.0525	+
2	145000000	150000000	B	-0.0536	+
2	150000000	151935994	A	-0.06475	+
3	1000000	4500000	A	0.0607143	+
3	5500000	8000000	A	0.0688	+
3	11500000	16500000	A	0.0575	+
3	18500000	20000000	A	0.0683333	+
3	20000000	22500000	B	-0.0548	+
3	22500000	24000000	A	0.0576667	+
3	24000000	25000000	B	-0.0675	+
3	25000000	29500000	A	0.0555556	+
3	29500000	30500000	B	-0.053	+
3	30500000	32500000	A	0.07	+
3	32500000	33500000	B	-0.034	+
3	33500000	34000000	A	0.065	+
3	34000000	37000000	B	-0.0503333	+
3	37000000	39500000	A	0.069	+
3	41500000	48000000	A	0.0687692	+
3	48000000	49000000	B	-0.0625	+
3	49000000	49500000	A	0.02	+
3	49500000	53000000	B	-0.0658571	+
3	53000000	53500000	A	0.034	+
3	53500000	54500000	B	-0.068	+
3	54500000	60000000	A	0.0628182	+
3	60000000	68500000	B	-0.0712941	+
3	68500000	74000000	A	0.0639091	+
3	74000000	77000000	B	-0.0595	+
3	77000000	78500000	A	0.0563333	+
3	78500000	79000000	B	-0.072	+
3	79000000	81000000	A	0.0375	+
3	81000000	86500000	B	-0.0674545	+
3	86500000	87000000	A	0.016	+
3	87000000	92500000	B	-0.0645455	+
3	92500000	98000000	A	0.0627273	+
3	98000000	101000000	B	-0.0605	+
3	101000000	102500000	A	0.047	+
3	102500000	107000000	B	-0.0623333	+
3	107000000	122000000	A	0.0612	+
3	122000000	125000000	B	-0.068	+
3	125000000	129000000	A	0.064125	+
3	129000000	132500000	B	-0.0598571	+
3	132500000	132848913	A	-0.047	+
4	2500000	19500000	A	0.0604118	+
4	19500000	20500000	B	-0.0385	+
4	20500000	21000000	A	0.037	+
4	21000000	23500000	B	-0.053	+
4	28000000	29500000	B	-0.0503333	+
4	30500000	31500000	B	-0.055	+
4	32000000	34000000	B	-0.041	+
4	34000000	40500000	A	0.0703846	+
4	40500000	41500000	B	-0.0325	+
4	41500000	42000000	A	0.047	+
4	42000000	44000000	B	-0.04	+
4	45500000	71000000	B	-0.0649412	+
4	71000000	72000000	A	0.021	+
4	72000000	79500000	B	-0.0648667	+
4	79500000	84000000	A	0.0661111	+
4	84000000	87500000	B	-0.0701429	+
4	87500000	91000000	A	0.0658571	+
4	91000000	92500000	B	-0.0403333	+
4	92500000	102000000	A	0.0677368	+
4	102000000	103000000	B	-0.0535	+
4	103000000	111500000	A	0.0701765	+
4	111500000	117500000	B	-0.0610833	+
4	117500000	126000000	A	0.0665294	+
4	126000000	126500000	B	-0.029	+
4	126500000	130910915	A	-0.0692222	+
5	0	2500000	A	0.0794	+
5	3500000	5000000	A	0.079	+
5	11000000	20000000	A	0.0775556	+
5	20000000	21000000	B	-0.0755	+
5	21000000	23500000	A	0.0714	+
5	23500000	27000000	B	-0.078	+
5	27000000	27500000	A	0.025	+
5	27500000	33000000	B	-0.0632727	+
5	33000000	34500000	A	0.0473333	+
5	34500000	42500000	B	-0.0640625	+
5	42500000	43000000	A	0.002	+
5	43000000	46000000	B	-0.0788333	+
5	46000000	48000000	A	0.0335	+
5	48000000	48500000	B	-0.065	+
5	48500000	54000000	A	0.0662727	+
5	54000000	57500000	B	-0.0632857	+
5	57500000	61000000	A	0.066	+
5	61000000	62000000	B	-0.0705	+
5	62000000	70000000	A	0.07925	+
5	70000000	77000000	B	-0.0662857	+
5	77000000	78000000	A	0.067	+
5	78000000	79500000	B	-0.071	+
5	79500000	83000000	A	0.0755714	+
5	83000000	87000000	B	-0.0715	+
5	87000000	90500000	A	0.0628571	+
5	90500000	93000000	B	-0.0678	+
5	93000000	93500000	A	0.022	+
5	93500000	103500000	B	-0.0711	+
5	103500000	104500000	A	-0.073	+
6	0	500000	A	0.06	+
6	2000000	10000000	A	0.058	+
6	10000000	12000000	B	-0.058	+
6	12000000	15000000	A	0.0526667	+
6	15000000	17000000	B	-0.05625	+
6	17000000	20500000	A	0.0537143	+
6	20500000	27000000	B	-0.0608462	+
6	27000000	45000000	A	0.0523056	+
6	55500000	58000000	A	0.05	+
6	58500000	61500000	A	0.0535	+
6	63500000	81500000	A	0.0593056	+
6	84500000	100000000	A	0.0563871	+
6	100000000	106000000	B	-0.05475	+
6	106000000	109000000	A	0.0376667	+
6	109000000	153000000	B	-0.0603182	+
6	153000000	154000000	A	0.02	+
6	154000000	155000000	B	-0.022	+
6	155000000	161000000	A	0.05	+
6	161000000	164000000	B	-0.0588333	+
6	164000000	170843587	A	-0.0562857	+
7	0	2000000	A	0.071	+
7	2500000	6000000	A	0.0644286	+
7	6000000	7000000	B	-0.03	+
7	7000000	14000000	A	0.0687143	+
7	14000000	19500000	B	-0.0620909	+
7	19500000	21000000	A	0.054	+
7	21000000	22500000	B	-0.0696667	+
7	23000000	24000000	A	0.069	+
7	24500000	28500000	B	-0.069625	+
7	28500000	30000000	A	0.064	+
7	34500000	37000000	A	0.0708	+
7	38500000	42000000	A	0.059	+
7	42000000	46500000	B	-0.0615556	+
7	46500000	50000000	A	0.0664286	+
7	50000000	51000000	B	-0.061	+
7	51000000	61000000	A	0.06785	+
7	61000000	75000000	B	-0.0645357	+
7	75000000	76500000	A	0.0596667	+
7	76500000	78000000	B	-0.0566667	+
7	78000000	78500000	A	0.013	+
7	78500000	88000000	B	-0.0654737	+
7	88000000	91500000	A	0.0692857	+
7	92500000	101000000	A	0.0660588	+
7	101000000	110500000	B	-0.069	+
7	110500000	118000000	A	0.0680667	+
7	118000000	120500000	B	-0.0634	+
7	120500000	121500000	A	-0.0695	+
8	1000000	2000000	A	0.077	+
8	3500000	6500000	A	0.0695	+
8	6500000	9000000	B	-0.0656	+
8	9000000	13000000	A	0.06325	+
8	13000000	18000000	B	-0.0597	+
8	18000000	20500000	A	0.0532	+
8	20500000	29000000	B	-0.0700588	+
8	29000000	33500000	A	0.0743333	+
8	33500000	37500000	B	-0.061	+
8	37500000	41500000	A	0.0605	+
8	41500000	43500000	B	-0.05725	+
8	43500000	44000000	A	0.005	+
8	44000000	45500000	B	-0.0466667	+
8	45500000	46000000	A	0	+
8	46000000	47500000	B	-0.0663333	+
8	47500000	48500000	A	0.0355	+
8	48500000	54500000	B	-0.068	+
8	54500000	56500000	A	0.06925	+
8	56500000	65000000	B	-0.0572941	+
8	65000000	79000000	A	0.0736786	+
8	79000000	80500000	B	-0.0483333	+
8	80500000	81000000	A	0.069	+
8	81000000	82000000	B	-0.0375	+
8	82000000	83500000	A	0.0643333	+
8	83500000	84000000	B	-0.056	+
8	84000000	84500000	A	0.018	+
8	84500000	86500000	B	-0.04625	+
8	86500000	88500000	A	0.0585	+
8	88500000	95000000	B	-0.0580769	+
8	95000000	95500000	A	0.022	+
8	95500000	96000000	B	-0.037	+
8	96000000	97000000	A	0.0575	+
8	97000000	100500000	B	-0.0601429	+
8	100500000	102500000	A	0.0435	+
8	102500000	104000000	B	-0.0566667	+
8	104000000	105000000	A	0.0365	+
8	105000000	106500000	B	-0.0536667	+
8	109500000	110000000	B	-0.057	+
8	110000000	110500000	A	0.04	+
8	111000000	112000000	B	-0.051	+
8	112000000	114500000	A	0.0738	+
8	115500000	116000000	A	0.051	+
8	118000000	122000000	A	0.062125	+
8	130000000	132000000	A	0.07725	+
8	132000000	133500000	B	-0.0586667	+
8	133500000	134000000	A	0.042	+
8	134000000	135000000	B	-0.0255	+
8	135000000	137000000	A	0.07075	+
8	137000000	137500000	B	-0.052	+
8	137500000	138966237	A	-0.053	+
9	0	1000000	A	0.062	+
9	1000000	1500000	B	-0.016	+
9	2000000	2500000	A	0.004	+
9	2500000	3000000	B	-0.038	+
9	3500000	4500000	A	0.035	+
9	4500000	6000000	B	-0.0533333	+
9	6000000	6500000	A	0.069	+
9	10500000	11000000	A	0.069	+
9	11500000	12000000	B	-0.053	+
9	12000000	13500000	A	0.0596667	+
9	13500000	17000000	B	-0.0575714	+
9	17000000	18000000	A	0.0405	+
9	18000000	19500000	B	-0.0656667	+
9	19500000	21000000	A	0.0633333	+
9	21000000	26000000	B	-0.0574	+
9	26000000	28500000	A	0.0624	+
9	28500000	36000000	B	-0.0656667	+
9	36000000	44000000	A	0.067625	+
9	47500000	50500000	A	0.0608333	+
9	50500000	52000000	B	-0.067	+
9	52000000	54000000	A	0.05525	+
9	54000000	55500000	B	-0.0623333	+
9	55500000	57500000	A	0.04875	+
9	57500000	60500000	B	-0.0465	+
9	60500000	61000000	A	0.018	+
9	61000000	63000000	B	-0.0615	+
9	63500000	68000000	A	0.0681111	+
9	68000000	71000000	B	-0.064	+
9	71000000	73000000	A	0.066	+
9	73000000	74500000	B	-0.053	+
9	74500000	78500000	A	0.06675	+
9	78500000	84500000	B	-0.0683333	+
9	84500000	85000000	A	0.051	+
9	85000000	85500000	B	-0.063	+
9	85500000	87000000	A	0.0653333	+
9	87000000	91000000	B	-0.055125	+
9	91000000	93500000	A	0.068	+
9	93500000	102000000	B	-0.0637059	+
9	102000000	103000000	A	0.0155	+
9	103000000	105000000	B	-0.0365	+
9	105000000	108000000	A	0.0625	+
9	108000000	114000000	B	-0.0565	+
9	114000000	118500000	A	0.0683333	+
9	118500000	119500000	B	-0.0545	+
9	119500000	126500000	A	0.0673571	+
9	126500000	129000000	B	-0.0604	+
9	129000000	133500000	A	0.0614444	+
9	133500000	134500000	B	-0.0625	+
9	134500000	135000000	A	0.045	+
9	135000000	136500000	B	-0.0253333	+
9	136500000	137000000	A	0.063	+
9	137000000	139000000	B	-0.06325	+
9	139000000	139500000	A	-0.06	+
10	0	500000	B	-0.033	+
10	500000	1000000	A	0.022	+
10	1000000	2000000	B	-0.022	+
10	4500000	5000000	B	-0.034	+
10	5500000	6000000	B	-0.002	+
10	7000000	12000000	A	0.0871	+
10	14000000	21500000	A	0.0868	+
10	21500000	22500000	B	-0.0055	+
10	22500000	25000000	A	0.0786	+
10	25000000	27000000	B	-0.0425	+
10	27000000	29500000	A	0.0508	+
10	29500000	32000000	B	-0.048	+
10	32000000	33500000	A	0.0543333	+
10	33500000	40000000	B	-0.117154	+
10	40000000	43000000	A	0.0816667	+
10	43000000	46500000	B	-0.123857	+
10	46500000	49000000	A	0.0794	+
10	49000000	52000000	B	-0.0986667	+
10	52000000	54000000	A	0.0465	+
10	54000000	56500000	B	-0.104	+
10	56500000	60500000	A	0.07075	+
10	60500000	63500000	B	-0.115833	+
10	63500000	67500000	A	0.073375	+
10	67500000	68000000	B	-0.068	+
10	68500000	69000000	A	0.107	+
11	0	500000	A	0.093	+
11	1500000	2500000	A	0.09	+
11	3000000	4000000	A	0.09	+
11	6000000	10000000	A	0.093625	+
11	10000000	12500000	B	-0.0518	+
11	12500000	13000000	A	0.035	+
11	13000000	14000000	B	-0.054	+
11	14000000	16000000	A	0.0955	+
11	16500000	18000000	A	0.0953333	+
11	18500000	21000000	A	0.0954	+
11	22000000	26500000	A	0.0867778	+
11	26500000	33000000	B	-0.0784615	+
11	33000000	33500000	A	0.027	+
11	33500000	45000000	B	-0.0863043	+
11	45000000	45500000	A	0.064	+
11	45500000	46000000	B	-0.064	+
11	46000000	47000000	A	0.0835	+
11	47000000	47500000	B	-0.019	+
11	47500000	48000000	A	0.056	+
11	48000000	49000000	B	-0.0565	+
11	49000000	50000000	A	0.045	+
11	50000000	51000000	B	-0.056	+
11	51000000	52500000	A	0.075	+
11	52500000	63500000	B	-0.0827727	+
11	63500000	64500000	A	0.0905	+
11	65000000	65500000	A	0.073	+
11	65500000	66000000	B	-0.093	+
11	66000000	70000000	A	0.082375	+
11	70000000	70500000	B	-0.081	+
11	70500000	71500000	A	0.065	+
11	71500000	74000000	B	-0.0816	+
11	74000000	74500000	A	0.003	+
11	74500000	75500000	B	-0.082	+
11	75500000	78500000	A	-0.0948333	+
12	0	1000000	A	0.0585	+
12	1500000	7000000	A	0.103909	+
12	7000000	11500000	B	-0.088	+
12	11500000	15500000	A	0.071625	+
12	15500000	16500000	B	-0.054	+
12	16500000	21000000	A	0.0965556	+
12	21000000	21500000	B	-0.096	+
12	21500000	24500000	A	0.0931667	+
12	24500000	25000000	B	-0.023	+
12	25000000	27000000	A	0.0685	+
12	27000000	34000000	B	-0.0970714	+
12	34000000	36500000	A	0.0864	+
12	36500000	37500000	B	-0.0505	+
12	37500000	40000000	A	0.0552	+
12	40000000	42500000	B	-0.1006	+
12	42500000	43500000	A	0.102	+
12	47000000	49000000	A	0.08925	+
12	49000000	50000000	B	-0.0905	+
12	50000000	50500000	A	0.084	+
12	50500000	51500000	B	-0.101	+
12	51500000	53500000	A	0.097	+
12	53500000	59000000	B	-0.100727	+
12	59000000	61500000	A	-0.0936	+
13	0	2500000	B	-0.0452	+
13	2500000	4000000	A	0.0453333	+
13	4000000	10500000	B	-0.0489231	+
13	10500000	11500000	A	0.0275	+
13	11500000	18000000	B	-0.0463846	+
13	18000000	19000000	A	0.0265	+
13	19000000	22000000	B	-0.0451667	+
13	22000000	30500000	A	0.0582941	+
13	31000000	36000000	A	0.058	+
13	36000000	38500000	B	-0.043	+
13	38500000	43500000	A	0.0538	+
13	43500000	47000000	B	-0.0394286	+
13	47000000	48000000	A	0.0375	+
13	48000000	50500000	B	-0.047	+
13	50500000	51500000	A	0.0155	+
13	51500000	52000000	B	-0.055	+
13	52000000	54000000	A	0.03125	+
13	54000000	65500000	B	-0.0503478	+
13	65500000	78000000	A	0.0562	+
13	78000000	79000000	B	-0.0525	+
13	79000000	79500000	A	0.011	+
13	79500000	82500000	B	-0.0383333	+
13	82500000	83500000	A	0.0265	+
13	83500000	89000000	B	-0.0548182	+
13	89000000	91000000	A	0.046	+
13	91000000	109500000	B	-0.0525946	+
13	109500000	111000000	A	0.033	+
13	111000000	120500000	B	-0.0416316	+
13	120500000	128000000	A	0.0530667	+
13	128000000	130500000	B	-0.0492	+
13	130500000	141000000	A	0.0567143	+
13	141000000	145000000	B	-0.05275	+
13	145000000	152000000	A	0.0536429	+
13	152000000	157500000	B	-0.0480909	+
13	157500000	159000000	A	0.0373333	+
13	159000000	170500000	B	-0.0533913	+
13	171000000	172000000	B	-0.0455	+
13	173000000	173500000	B	-0.045	+
13	173500000	174000000	A	0.01	+
13	177500000	178500000	B	-0.045	+
13	179500000	180000000	B	-0.002	+
13	180000000	180500000	A	0.003	+
13	180500000	181500000	B	-0.007	+
13	182000000	182500000	A	0.012	+
13	189000000	190000000	B	-0.026	+
13	190500000	195000000	B	-0.0447778	+
13	195000000	204500000	A	0.0563158	+
13	205500000	206000000	A	0.058	+
14	0	1000000	B	-0.025	+
14	1000000	2500000	A	0.0246667	+
14	2500000	6000000	B	-0.0521429	+
14	6000000	7500000	A	0.0623333	+
14	7500000	10000000	B	-0.063	+
14	10000000	15000000	A	0.0631	+
14	15000000	22500000	B	-0.0554	+
14	22500000	25000000	A	0.0464	+
14	25000000	28000000	B	-0.0483333	+
14	28000000	29500000	A	0.0666667	+
14	32000000	39500000	A	0.0658	+
14	41000000	46000000	A	0.0652	+
14	51000000	51500000	A	0.067	+
14	51500000	54500000	B	-0.0655	+
14	54500000	61500000	A	0.0568571	+
14	61500000	71000000	B	-0.0654737	+
14	71000000	79000000	A	0.0629375	+
14	79000000	79500000	B	-0.018	+
14	79500000	82000000	A	0.065	+
14	82000000	87500000	B	-0.0638182	+
14	87500000	88000000	A	0.001	+
14	88000000	99000000	B	-0.0612727	+
14	99000000	101500000	A	0.0524	+
14	101500000	102500000	B	-0.0605	+
14	102500000	109500000	A	0.0625	+
14	109500000	110500000	B	-0.034	+
14	110500000	115500000	A	0.0593	+
14	115500000	120500000	B	-0.0655	+
14	120500000	125000000	A	0.0597778	+
14	125000000	128500000	B	-0.0641429	+
14	128500000	140500000	A	0.0629583	+
15	0	500000	B	-0.038	+
15	500000	1000000	A	0.04	+
15	1000000	1500000	B	-0.065	+
15	1500000	4000000	A	0.0448	+
15	12000000	15500000	B	-0.0568571	+
15	15500000	18000000	A	0.0636	+
15	18000000	18500000	B	-0.022	+
15	18500000	20000000	A	0.0553333	+
15	20000000	23500000	B	-0.0631429	+
15	23500000	25500000	A	0.06625	+
15	25500000	29500000	B	-0.0635	+
15	29500000	33500000	A	0.06675	+
15	33500000	37500000	B	-0.064125	+
15	37500000	38000000	A	0.04	+
15	38000000	44500000	B	-0.0655385	+
15	44500000	49500000	A	0.0593	+
15	49500000	54000000	B	-0.0657778	+
15	54000000	56500000	A	0.0652	+
15	56500000	58500000	B	-0.06325	+
15	58500000	60000000	A	0.0643333	+
15	60000000	64500000	B	-0.0653333	+
15	64500000	67500000	A	0.065	+
15	67500000	75000000	B	-0.0634667	+
15	75000000	85500000	A	0.0598095	+
15	85500000	94000000	B	-0.0652941	+
15	94000000	96000000	A	0.02275	+
15	96000000	100500000	B	-0.061	+
15	100500000	101500000	A	0.0415	+
15	101500000	103500000	B	-0.05525	+
15	103500000	111500000	A	0.0658125	+
15	111500000	117500000	B	-0.0543333	+
15	117500000	122000000	A	0.0585556	+
15	122000000	128000000	B	-0.0566667	+
15	128000000	128500000	A	0.019	+
15	128500000	130500000	B	-0.055	+
15	130500000	137500000	A	0.066	+
15	138000000	138500000	A	0.066	+
16	0	1500000	B	-0.0796667	+
16	3000000	3500000	B	-0.084	+
16	3500000	4500000	A	0.08	+
16	5500000	6000000	A	0.048	+
16	7500000	18000000	B	-0.0822857	+
16	18000000	29000000	A	0.0829091	+
16	29000000	32000000	B	-0.0715	+
16	32000000	36500000	A	0.0888889	+
16	36500000	38000000	B	-0.0686667	+
16	38000000	38500000	A	0.074	+
16	38500000	39500000	B	-0.0805	+
16	39500000	41000000	A	0.086	+
16	41000000	43500000	B	-0.0752	+
16	43500000	55500000	A	0.0845833	+
16	55500000	62500000	B	-0.0819286	+
16	62500000	63500000	A	0.07	+
16	63500000	64000000	B	-0.052	+
16	64000000	66000000	A	0.056	+
16	66000000	68000000	B	-0.08475	+
16	68000000	69500000	A	0.0573333	+
16	69500000	71000000	B	-0.0883333	+
16	71000000	72500000	A	0.086	+
16	72500000	75000000	B	-0.0848	+
16	75000000	76500000	A	0.067	+
16	76500000	77500000	B	-0.085	+
16	77500000	78500000	A	0.061	+
17	0	10500000	B	-0.0944762	+
17	10500000	13500000	A	0.0896667	+
17	13500000	14000000	B	-0.055	+
17	14000000	14500000	A	0.044	+
17	14500000	26000000	B	-0.0939565	+
17	26000000	37000000	A	0.0922273	+
17	40000000	44500000	A	0.0945556	+
17	44500000	46000000	B	-0.0943333	+
17	46000000	53500000	A	0.0952667	+
17	53500000	54000000	B	0	+
17	54000000	54500000	A	0.028	+
17	54500000	57000000	B	-0.074	+
17	57000000	62000000	A	0.0903	+
18	0	500000	B	-0.096	+
18	500000	1000000	A	0.066	+
18	1500000	3500000	A	0.10875	+
18	3500000	4500000	B	-0.049	+
18	4500000	5000000	A	0.114	+
18	6000000	12000000	A	0.103	+
18	12000000	13500000	B	-0.108	+
18	13500000	20500000	A	0.103929	+
18	20500000	42000000	B	-0.0899767	+
18	42000000	44000000	A	0.07325	+
18	44000000	44500000	B	-0.052	+
18	44500000	50500000	A	0.110333	+
18	51000000	52000000	A	0.102	+
18	52000000	52500000	B	-0.013	+
18	52500000	53500000	A	0.1015	+
AEMK02000361.1	0	500000	B	-0.569	+
AEMK02000361.1	500000	1500000	A	0.3855	+
AEMK02000361.1	1500000	2000000	B	-0.599	+
AEMK02000452.1	500000	1000000	A	0.078	+
AEMK02000452.1	1000000	2500000	B	-0.436667	+
AEMK02000452.1	2500000	3000000	A	0.42	+
AEMK02000452.1	3000000	3500000	B	-0.184	+
AEMK02000452.1	3500000	3843259	A	-0.454	+
AEMK02000598.1	0	500000	A	0.467	+
AEMK02000598.1	500000	1500000	B	-0.5875	+
AEMK02000598.1	1500000	2000000	A	-0.301	+
AEMK02000682.1	0	500000	A	0.399	+
AEMK02000682.1	500000	1000000	B	-0.584	+
AEMK02000682.1	1000000	1500000	A	0.399	+
AEMK02000682.1	1500000	2000000	B	0.584	+
AEMK02000698.1	0	1000000	B	-0.4965	+
AEMK02000698.1	1000000	2500000	A	0.356333	+
X	500000	1500000	B	-0.092	+
X	3500000	4000000	A	0.019	+
X	4000000	5000000	B	-0.041	+
X	5000000	7500000	A	0.0566	+
X	7500000	9500000	B	-0.0675	+
X	9500000	10500000	A	0.034	+
X	10500000	12000000	B	-0.073	+
X	12000000	16500000	A	0.0884444	+
X	16500000	18000000	B	-0.0576667	+
X	18000000	18500000	A	0.019	+
X	18500000	19500000	B	-0.0665	+
X	19500000	21000000	A	0.062	+
X	21000000	26000000	B	-0.0753	+
X	26000000	27000000	A	0.044	+
X	27000000	33000000	B	-0.063	+
X	33000000	49500000	A	0.086697	+
X	49500000	53500000	B	-0.052	+
X	53500000	54000000	A	0.005	+
X	54000000	54500000	B	-0.034	+
X	54500000	55500000	A	0.0695	+
X	55500000	56000000	B	0	+
X	56000000	58500000	A	0.0784	+
X	58500000	59000000	B	-0.001	+
X	59000000	61000000	A	0.05225	+
X	61000000	61500000	B	-0.056	+
X	61500000	62500000	A	0.0505	+
X	62500000	78500000	B	-0.0753125	+
X	78500000	79500000	A	0.0565	+
X	79500000	82500000	B	-0.0608333	+
X	82500000	83500000	A	0.048	+
X	83500000	84000000	B	-0.015	+
X	84000000	85000000	A	0.044	+
X	85000000	87000000	B	-0.05	+
X	87000000	89000000	A	0.0785	+
X	89000000	89500000	B	-0.001	+
X	89500000	92500000	A	0.035	+
X	92500000	94500000	B	-0.049	+
X	94500000	95500000	A	0.022	+
X	95500000	96500000	B	-0.013	+
X	96500000	99000000	A	0.0752	+
X	99000000	100000000	B	-0.034	+
X	105000000	105500000	B	-0.054	+
X	107500000	108000000	A	0.041	+
X	124000000	125939595	A	0.094	+
Y	0	2500000	B	-0.1688	+
Y	5000000	9500000	B	-0.163444	+
Y	9500000	11000000	A	0.154	+
Y	19500000	25000000	A	0.181273	+
Y	25000000	25500000	B	-0.02	+
Y	25500000	26000000	A	0.164	+
Y	39500000	40000000	B	-0.06	+
Y	40000000	41500000	A	0.0836667	+
Y	41500000	43547828	B	-0.1128	+
