# Supplementary material for: Multi-species annotation of transcriptome and chromatin structure in domesticated animals
Source: BMC Biol. 2019 Dec 30;17:108. doi: 10.1186/s12915-019-0726-5 (PMC6936065; doi:10.1186/s12915-019-0726-5)
Supplement: Supplementary file 12 — Additional file 12 Hi-C TADs and A/B compartments: the archive contains three folders, one for each species (capra_hircus, gallus_gallus, sus_scrofa). Each folder contains the following two files: • compartments.bed • mat.40000.longest25chr.tad.consensus.bed [file 12915_2019_726_MOESM12_ESM.gz › home/sfoissac/fragencode/papers/first/suppl.files/hic.tad.ab/gallus_gallus/mat.40000.longest25chr.tad.consensus.bed]

1	0	120000
1	280000	360000
1	480000	560000
1	720000	1200000
1	1200000	1320000
1	1320000	1440000
1	1520000	1600000
1	1680000	1760000
1	1760000	1840000
1	1960000	2040000
1	2040000	2200000
1	2200000	2280000
1	2280000	2560000
1	2880000	3000000
1	3120000	3440000
1	3440000	3520000
1	3520000	3640000
1	3640000	3720000
1	3720000	3800000
1	3800000	3880000
1	3880000	4040000
1	4040000	4120000
1	4200000	4400000
1	4400000	4480000
1	4560000	4640000
1	4640000	4920000
1	4920000	5000000
1	5000000	5160000
1	5160000	5320000
1	5320000	5400000
1	5400000	5480000
1	5480000	5600000
1	5600000	5720000
1	5720000	5840000
1	5840000	6000000
1	6000000	6080000
1	6080000	6160000
1	6160000	6880000
1	7080000	7160000
1	7160000	7320000
1	7320000	7440000
1	7440000	7520000
1	7520000	7600000
1	7600000	7680000
1	7680000	7760000
1	7760000	7840000
1	7840000	7960000
1	7960000	8080000
1	8080000	8160000
1	8160000	8240000
1	8240000	8320000
1	8320000	8440000
1	8440000	8760000
1	8760000	8840000
1	8840000	8960000
1	8960000	9040000
1	9040000	9160000
1	9160000	9320000
1	9400000	9640000
1	9640000	9880000
1	9880000	9960000
1	9960000	10040000
1	10040000	10120000
1	10120000	10200000
1	10200000	10280000
1	10320000	10560000
1	10560000	10800000
1	10800000	11160000
1	11280000	11440000
1	11520000	11640000
1	11840000	11960000
1	11960000	12120000
1	12280000	12360000
1	12360000	12440000
1	12440000	12520000
1	12520000	12800000
1	12800000	12960000
1	12960000	13040000
1	13040000	13440000
1	13440000	13520000
1	13520000	13600000
1	13600000	13720000
1	13720000	14200000
1	14200000	14320000
1	14320000	14400000
1	14400000	14560000
1	14560000	14760000
1	14760000	14960000
1	14960000	15600000
1	15600000	15680000
1	15680000	15920000
1	16240000	16320000
1	16320000	16440000
1	16480000	16560000
1	16560000	16640000
1	16640000	16760000
1	16760000	16840000
1	16840000	16920000
1	16920000	17000000
1	17000000	17160000
1	17160000	17720000
1	17720000	18600000
1	18600000	18680000
1	18760000	18880000
1	18880000	19800000
1	19800000	19880000
1	20040000	20160000
1	20160000	20240000
1	20240000	20320000
1	20480000	20800000
1	21040000	21520000
1	21520000	21720000
1	21720000	21800000
1	21840000	21960000
1	21960000	22080000
1	22400000	22480000
1	22560000	22680000
1	22680000	22760000
1	22760000	22840000
1	22920000	23120000
1	23120000	23200000
1	23600000	23760000
1	23760000	23840000
1	23840000	23920000
1	23920000	24040000
1	24040000	24120000
1	24120000	24200000
1	24280000	24360000
1	24360000	24480000
1	24480000	24560000
1	24600000	24680000
1	24760000	24920000
1	24920000	25040000
1	25040000	25200000
1	25200000	25280000
1	25280000	25360000
1	25360000	25440000
1	25440000	25720000
1	25720000	25880000
1	25880000	26360000
1	26520000	26600000
1	26600000	26680000
1	26680000	26880000
1	27000000	27080000
1	27080000	27200000
1	27200000	27280000
1	27280000	27760000
1	27760000	27920000
1	27920000	28160000
1	28240000	28360000
1	28360000	28440000
1	28440000	28520000
1	28600000	28720000
1	28800000	28880000
1	28880000	28960000
1	28960000	29040000
1	29040000	29120000
1	29120000	29280000
1	29280000	29360000
1	29360000	29440000
1	29760000	29880000
1	29880000	29960000
1	29960000	30080000
1	30160000	30320000
1	30320000	30400000
1	30400000	30480000
1	30560000	30640000
1	30640000	30920000
1	30920000	31160000
1	31160000	31440000
1	31440000	31520000
1	31520000	31920000
1	32040000	32160000
1	32160000	32880000
1	33080000	33160000
1	33240000	33400000
1	33400000	33600000
1	33680000	33800000
1	33800000	33920000
1	34000000	34360000
1	34440000	34520000
1	34520000	34600000
1	34600000	34680000
1	34680000	34760000
1	34880000	35000000
1	35000000	35080000
1	35160000	35280000
1	35360000	35440000
1	35640000	35720000
1	35720000	35800000
1	36040000	36160000
1	36320000	36400000
1	36520000	36600000
1	36600000	36800000
1	36800000	36880000
1	36880000	37440000
1	37440000	37720000
1	37840000	37920000
1	37920000	38000000
1	38000000	38200000
1	38320000	38400000
1	38400000	38480000
1	38480000	38600000
1	38600000	38680000
1	38680000	38760000
1	38760000	38840000
1	38840000	38960000
1	38960000	39080000
1	39080000	39160000
1	39160000	39280000
1	39280000	39360000
1	39360000	39440000
1	39560000	39760000
1	39760000	39880000
1	39880000	40000000
1	40000000	40200000
1	40200000	40440000
1	40440000	40520000
1	40520000	40640000
1	40640000	40720000
1	40720000	41360000
1	41360000	41440000
1	41440000	41640000
1	41640000	41720000
1	41720000	42200000
1	42200000	42280000
1	42280000	42760000
1	42920000	43120000
1	43120000	43360000
1	43360000	43640000
1	43640000	43720000
1	43720000	43840000
1	43840000	44120000
1	44120000	44600000
1	44600000	44880000
1	44880000	45040000
1	45040000	45160000
1	45160000	45280000
1	45280000	45360000
1	45360000	45440000
1	45440000	45520000
1	45680000	45960000
1	45960000	46080000
1	46080000	46200000
1	46200000	46320000
1	46320000	46440000
1	46440000	46520000
1	46520000	46640000
1	46800000	46880000
1	46920000	47040000
1	47040000	47160000
1	47280000	47400000
1	47440000	47520000
1	47520000	47640000
1	47640000	47720000
1	47800000	47920000
1	47920000	48120000
1	48200000	48360000
1	48360000	48760000
1	48760000	49000000
1	49000000	49240000
1	49240000	49440000
1	49440000	49760000
1	49760000	49880000
1	49880000	50000000
1	50000000	50160000
1	50160000	50280000
1	50360000	50440000
1	50440000	50600000
1	50600000	50680000
1	50680000	50760000
1	50760000	50840000
1	50840000	51200000
1	51200000	51280000
1	51280000	51720000
1	51720000	51800000
1	51800000	51880000
1	51880000	52200000
1	52320000	52400000
1	52400000	52520000
1	52520000	52640000
1	52640000	52720000
1	52840000	52920000
1	53040000	53160000
1	53320000	53400000
1	53400000	53600000
1	53680000	53760000
1	53840000	53920000
1	53920000	54240000
1	54400000	54640000
1	54640000	54800000
1	54800000	54880000
1	54880000	55120000
1	55120000	55560000
1	55640000	55760000
1	55800000	56440000
1	56440000	56600000
1	56600000	56720000
1	56720000	56840000
1	56880000	56960000
1	56960000	57080000
1	57080000	57160000
1	57160000	57240000
1	57240000	57320000
1	57400000	57520000
1	57560000	57640000
1	57640000	58200000
1	58200000	58480000
1	58480000	58560000
1	58560000	58840000
1	58840000	58920000
1	59040000	59120000
1	59120000	59240000
1	59240000	59320000
1	59480000	59600000
1	59600000	59720000
1	59720000	59960000
1	60080000	60320000
1	60320000	60440000
1	60520000	60600000
1	60600000	60920000
1	61080000	61160000
1	61240000	61320000
1	61320000	61440000
1	61520000	61600000
1	61760000	61840000
1	61920000	62160000
1	62160000	62280000
1	62280000	62400000
1	62520000	62600000
1	62600000	62840000
1	62840000	62920000
1	62920000	63000000
1	63200000	63280000
1	63360000	63800000
1	63800000	63920000
1	63920000	64400000
1	64680000	64880000
1	64880000	65120000
1	65120000	65200000
1	65200000	65360000
1	65440000	65520000
1	65520000	65640000
1	65640000	65720000
1	65720000	66240000
1	66240000	66360000
1	66560000	66640000
1	66640000	66880000
1	66960000	67040000
1	67040000	67160000
1	67160000	67240000
1	67240000	67320000
1	67320000	67640000
1	67640000	67840000
1	67840000	67920000
1	67920000	68000000
1	68080000	68160000
1	68160000	68360000
1	68440000	68560000
1	68640000	68880000
1	68880000	68960000
1	68960000	69040000
1	69160000	69280000
1	69320000	69400000
1	69400000	69560000
1	69560000	69680000
1	69680000	69760000
1	69920000	70000000
1	70000000	70080000
1	70080000	70160000
1	70160000	70240000
1	70240000	70440000
1	70520000	70600000
1	70800000	70880000
1	70960000	71080000
1	71080000	71160000
1	71320000	71400000
1	71400000	72200000
1	72200000	72280000
1	72360000	72520000
1	72520000	72600000
1	72960000	73040000
1	73280000	73360000
1	73360000	73440000
1	73600000	73680000
1	73920000	74160000
1	74400000	74520000
1	74520000	74600000
1	75160000	75280000
1	75400000	75480000
1	75680000	75880000
1	75880000	75960000
1	75960000	76400000
1	76480000	76680000
1	76680000	76760000
1	76840000	76920000
1	76920000	77000000
1	77000000	77200000
1	77200000	77320000
1	77320000	77440000
1	77440000	77560000
1	77560000	77640000
1	77640000	77720000
1	77840000	77960000
1	77960000	78160000
1	78240000	78320000
1	78520000	78720000
1	78720000	78800000
1	78800000	78920000
1	78920000	79000000
1	79080000	79160000
1	79240000	79320000
1	79320000	79400000
1	79400000	79480000
1	79480000	79640000
1	79640000	79720000
1	79720000	79800000
1	79880000	80160000
1	80160000	80360000
1	80360000	80560000
1	80680000	80760000
1	80760000	80840000
1	80840000	80920000
1	80920000	81000000
1	81000000	81080000
1	81080000	81200000
1	81200000	81280000
1	81280000	81360000
1	81360000	81440000
1	81440000	81520000
1	81520000	81600000
1	81600000	81720000
1	81720000	81800000
1	81920000	82240000
1	82240000	82320000
1	82400000	83000000
1	83000000	83160000
1	83160000	83280000
1	83280000	83400000
1	83400000	83600000
1	83600000	83680000
1	83680000	83880000
1	83880000	83960000
1	83960000	84040000
1	84160000	84280000
1	84280000	84400000
1	84520000	84840000
1	85000000	85120000
1	85120000	85200000
1	85200000	85280000
1	85280000	85360000
1	85360000	85480000
1	85520000	85640000
1	85640000	85720000
1	85720000	85800000
1	85800000	85880000
1	85880000	85960000
1	85960000	86040000
1	86040000	86160000
1	86160000	86280000
1	86280000	86360000
1	86360000	86480000
1	86480000	86600000
1	86600000	87080000
1	87080000	87160000
1	87320000	87400000
1	87480000	87600000
1	87600000	87720000
1	87720000	87880000
1	87880000	88000000
1	88000000	88120000
1	88120000	88200000
1	88320000	88400000
1	88400000	88720000
1	88880000	88960000
1	88960000	89040000
1	89040000	89120000
1	89120000	89440000
1	89520000	89640000
1	89720000	89800000
1	89840000	89960000
1	89960000	90040000
1	90040000	90120000
1	90120000	90240000
1	90240000	90360000
1	90360000	90440000
1	90440000	90640000
1	90640000	90760000
1	90760000	90840000
1	90840000	90920000
1	90920000	91040000
1	91040000	91120000
1	91120000	91200000
1	91200000	91400000
1	91400000	91480000
1	91600000	91680000
1	91680000	91760000
1	91920000	92040000
1	92120000	92200000
1	92400000	92480000
1	92480000	92560000
1	92560000	92840000
1	92920000	93040000
1	93040000	93120000
1	93120000	93280000
1	93280000	93400000
1	93400000	93520000
1	93520000	93600000
1	93600000	93720000
1	93720000	93840000
1	93840000	93960000
1	93960000	94040000
1	94040000	94120000
1	94120000	94640000
1	94640000	94720000
1	94720000	95000000
1	95000000	95080000
1	95360000	95440000
1	95440000	95520000
1	95520000	95600000
1	95600000	96040000
1	96040000	96120000
1	96120000	96200000
1	96280000	96600000
1	96600000	96680000
1	96680000	96760000
1	96760000	97440000
1	97440000	97520000
1	97520000	97920000
1	97920000	98040000
1	98040000	98720000
1	98920000	99000000
1	99080000	99160000
1	99280000	99360000
1	99440000	99560000
1	99560000	99640000
1	99680000	99760000
1	99760000	100000000
1	100080000	100160000
1	100160000	100240000
1	100240000	100440000
1	100440000	100560000
1	100640000	100840000
1	100840000	100920000
1	100920000	101000000
1	101080000	101160000
1	101160000	101240000
1	101240000	101360000
1	101360000	101440000
1	101440000	101560000
1	101560000	101720000
1	101720000	101840000
1	101840000	101920000
1	101920000	102000000
1	102000000	102080000
1	102080000	102160000
1	102160000	102240000
1	102240000	102320000
1	102320000	102400000
1	102400000	102480000
1	102480000	102560000
1	102640000	102840000
1	102920000	103920000
1	104000000	104120000
1	104120000	104240000
1	104240000	104320000
1	104320000	104400000
1	104400000	104480000
1	104480000	104560000
1	104560000	104640000
1	104720000	104880000
1	104880000	105040000
1	105040000	105560000
1	105560000	105840000
1	105840000	105960000
1	105960000	106040000
1	106040000	106400000
1	106400000	106480000
1	106480000	106560000
1	106800000	106880000
1	107040000	107200000
1	107200000	107280000
1	107280000	107360000
1	107360000	107480000
1	107480000	107560000
1	107640000	107760000
1	107760000	107920000
1	108200000	108280000
1	108280000	108360000
1	108360000	108440000
1	108440000	108560000
1	108560000	108640000
1	108640000	108760000
1	108880000	108960000
1	109200000	109280000
1	109280000	109440000
1	109520000	109600000
1	109600000	109680000
1	109680000	109760000
1	109760000	110040000
1	110040000	110320000
1	110320000	110440000
1	110600000	110680000
1	110800000	111000000
1	111000000	111080000
1	111080000	111200000
1	111400000	111480000
1	111480000	111600000
1	111600000	111680000
1	111800000	112000000
1	112000000	112280000
1	112280000	112760000
1	112760000	112840000
1	112960000	113040000
1	113040000	113120000
1	113120000	113200000
1	113400000	113480000
1	113480000	113560000
1	113560000	113640000
1	113640000	113720000
1	113720000	113800000
1	113880000	113960000
1	114040000	114120000
1	114120000	114200000
1	114280000	114360000
1	114360000	114440000
1	114560000	114640000
1	114720000	114800000
1	114880000	114960000
1	114960000	115040000
1	115040000	115120000
1	115200000	115280000
1	115280000	115360000
1	115360000	115480000
1	116120000	116240000
1	116240000	116320000
1	116320000	116480000
1	116480000	116640000
1	116640000	116720000
1	116720000	116800000
1	116880000	117000000
1	117000000	117080000
1	117080000	117160000
1	117160000	117240000
1	117240000	117400000
1	117480000	117560000
1	117560000	117680000
1	117680000	117760000
1	117760000	117840000
1	117840000	117960000
1	118040000	118200000
1	118200000	118360000
1	118480000	118600000
1	118600000	118960000
1	119160000	119240000
1	119240000	119320000
1	119320000	119560000
1	119560000	119640000
1	119840000	119920000
1	119920000	120280000
1	120280000	120400000
1	120560000	120640000
1	120800000	120880000
1	121200000	121280000
1	121280000	121400000
1	121760000	121840000
1	121960000	122040000
1	122120000	122200000
1	122200000	122280000
1	122520000	122600000
1	122600000	122680000
1	122840000	122920000
1	123000000	123080000
1	123080000	123200000
1	123200000	123280000
1	123280000	123360000
1	123560000	123640000
1	123640000	123720000
1	123720000	123800000
1	123800000	123880000
1	123880000	123960000
1	124040000	124120000
1	124240000	124320000
1	124520000	124600000
1	124600000	124680000
1	124680000	124800000
1	125040000	125680000
1	125680000	126000000
1	126000000	126080000
1	126160000	126680000
1	126680000	126760000
1	126760000	126840000
1	126840000	127160000
1	127160000	127440000
1	127520000	127600000
1	127600000	127720000
1	127800000	127920000
1	127920000	128000000
1	128000000	128080000
1	128240000	128360000
1	128360000	128440000
1	128560000	128640000
1	128640000	129080000
1	129080000	129160000
1	129360000	129760000
1	130000000	130080000
1	130160000	130280000
1	130280000	130360000
1	130560000	130640000
1	130720000	130880000
1	130880000	131000000
1	131000000	131120000
1	131120000	131200000
1	131200000	131280000
1	131360000	131440000
1	131440000	131520000
1	131520000	131600000
1	131720000	131880000
1	131960000	132280000
1	132280000	132360000
1	132360000	132440000
1	132440000	132520000
1	132600000	132680000
1	132680000	132760000
1	132760000	132840000
1	132840000	132920000
1	132920000	133000000
1	133200000	134040000
1	134120000	134200000
1	134200000	134280000
1	134280000	135040000
1	135040000	135120000
1	135160000	135240000
1	135320000	135480000
1	135560000	135680000
1	135760000	135840000
1	135840000	135920000
1	135920000	136000000
1	136160000	136240000
1	136400000	136480000
1	136480000	136560000
1	136560000	136680000
1	136720000	136800000
1	136960000	137240000
1	137240000	137320000
1	137320000	137800000
1	137800000	137880000
1	138040000	138160000
1	138160000	138840000
1	138920000	139000000
1	139080000	139360000
1	139360000	139440000
1	139440000	139520000
1	139600000	139680000
1	139680000	139840000
1	139840000	139920000
1	140200000	140280000
1	140280000	140800000
1	140800000	140880000
1	140880000	141440000
1	141520000	141600000
1	141680000	141800000
1	141800000	141880000
1	141880000	141960000
1	141960000	142040000
1	142160000	142280000
1	142280000	142440000
1	142440000	142520000
1	142600000	142680000
1	142920000	143000000
1	143000000	143680000
1	143680000	143760000
1	143760000	143840000
1	143960000	144480000
1	144480000	145480000
1	145560000	145840000
1	146080000	146160000
1	146600000	146680000
1	146680000	146760000
1	146760000	146880000
1	146880000	147080000
1	147080000	147160000
1	147160000	147880000
1	147960000	148040000
1	148120000	148200000
1	148200000	148320000
1	148320000	148440000
1	148440000	148520000
1	148560000	148640000
1	148640000	148760000
1	148760000	148840000
1	148840000	148920000
1	148920000	149000000
1	149000000	152520000
1	152520000	152600000
1	152600000	152680000
1	152680000	152880000
1	152880000	152960000
1	153240000	153320000
1	153400000	153480000
1	153560000	153640000
1	153640000	153760000
1	153760000	153840000
1	153840000	153920000
1	154040000	154120000
1	154320000	154400000
1	154520000	154600000
1	154600000	154680000
1	154680000	154760000
1	154880000	154960000
1	155080000	155160000
1	155360000	155440000
1	155440000	155840000
1	155920000	156000000
1	156000000	156080000
1	156160000	156240000
1	156360000	156440000
1	156440000	156520000
1	156520000	156600000
1	156600000	156680000
1	156680000	156800000
1	156800000	156920000
1	156920000	157000000
1	157000000	157160000
1	157160000	157240000
1	157240000	157320000
1	157320000	158200000
1	158400000	158520000
1	158520000	161760000
1	161800000	161920000
1	161920000	162040000
1	162080000	162160000
1	162160000	162600000
1	162600000	162680000
1	162760000	162880000
1	162880000	162960000
1	162960000	163120000
1	163200000	163280000
1	163280000	163360000
1	163440000	163520000
1	163520000	163600000
1	163600000	163800000
1	163800000	163880000
1	163880000	164000000
1	164000000	164120000
1	164120000	164600000
1	164680000	164800000
1	164800000	164880000
1	164880000	164960000
1	164960000	165040000
1	165040000	165120000
1	165120000	165200000
1	165200000	165320000
1	165320000	165400000
1	165400000	165520000
1	165720000	165880000
1	166240000	166360000
1	166480000	166600000
1	166920000	167000000
1	167000000	167080000
1	167080000	167160000
1	167160000	167640000
1	167640000	167760000
1	167760000	167840000
1	167840000	167920000
1	167920000	168000000
1	168160000	168240000
1	168320000	168400000
1	168400000	168480000
1	168480000	168680000
1	168680000	168800000
1	168880000	169000000
1	169000000	169120000
1	169120000	169200000
1	169280000	169360000
1	169360000	169800000
1	169800000	169880000
1	170000000	170120000
1	170120000	170400000
1	170400000	170520000
1	170520000	170920000
1	171000000	171080000
1	171080000	171200000
1	171200000	171320000
1	171600000	171680000
1	171680000	171760000
1	171760000	171840000
1	171840000	171960000
1	171960000	172080000
1	172080000	172160000
1	172360000	172600000
1	172680000	172800000
1	172800000	172880000
1	172880000	172960000
1	172960000	173080000
1	173080000	173200000
1	173200000	173320000
1	173320000	173560000
1	173560000	173640000
1	173640000	173720000
1	173720000	173800000
1	174000000	174400000
1	174400000	174760000
1	174760000	174840000
1	174920000	175000000
1	175000000	175120000
1	175120000	175240000
1	175240000	175320000
1	175520000	175640000
1	175640000	175720000
1	175840000	175920000
1	175920000	176040000
1	176120000	176320000
1	176480000	176560000
1	176760000	176840000
1	176840000	176960000
1	176960000	177040000
1	177160000	177240000
1	177240000	177360000
1	177560000	177640000
1	177640000	177720000
1	177720000	177800000
1	177800000	177920000
1	178000000	178280000
1	178280000	178400000
1	178480000	178560000
1	178560000	178760000
1	178760000	178880000
1	178880000	179000000
1	179000000	179080000
1	179160000	179280000
1	179360000	179440000
1	179520000	179600000
1	179600000	179720000
1	179800000	179920000
1	179920000	180000000
1	180080000	180160000
1	180280000	180360000
1	180360000	180440000
1	180440000	180520000
1	180880000	181000000
1	181000000	181080000
1	181160000	181240000
1	181320000	181400000
1	181400000	181520000
1	181520000	181640000
1	181640000	181760000
1	181760000	181920000
1	181920000	182000000
1	182000000	182080000
1	182080000	182160000
1	182160000	182240000
1	182240000	182320000
1	182400000	182520000
1	182800000	182880000
1	183000000	183080000
1	183080000	183200000
1	183200000	184200000
1	184200000	184280000
1	184280000	184400000
1	184400000	184480000
1	184480000	184600000
1	184600000	184680000
1	184680000	184800000
1	184800000	184880000
1	184880000	184960000
1	184960000	185320000
1	185320000	185440000
1	185520000	185680000
1	185760000	185840000
1	185840000	185920000
1	186200000	186280000
1	186440000	186520000
1	186600000	186680000
1	186800000	186880000
1	186880000	186960000
1	186960000	187040000
1	187040000	187120000
1	187120000	187200000
1	187280000	187400000
1	187400000	187560000
1	187760000	187840000
1	187840000	187960000
1	187960000	188080000
1	188080000	188200000
1	188200000	188280000
1	188280000	188360000
1	188360000	188480000
1	188480000	188560000
1	188560000	188800000
1	188800000	189040000
1	189120000	189200000
1	189280000	189360000
1	189360000	189440000
1	189440000	189520000
1	189520000	189600000
1	189600000	189680000
1	189680000	189800000
1	189800000	189880000
1	189880000	190240000
1	190320000	190600000
1	190600000	190680000
1	190680000	190760000
1	190760000	190840000
1	190840000	190920000
1	190920000	191000000
1	191000000	191120000
1	191120000	191280000
1	191280000	191360000
1	191360000	191640000
1	191640000	191760000
1	191800000	191920000
1	191920000	192000000
1	192000000	192080000
1	192160000	192320000
1	192320000	192400000
1	192400000	192520000
1	192520000	192600000
1	192600000	192680000
1	192680000	192840000
1	192960000	193040000
1	193120000	193200000
1	193200000	193320000
1	193320000	193640000
1	193640000	193720000
1	193800000	193960000
1	193960000	194080000
1	194080000	194240000
1	194240000	194360000
1	194520000	194600000
1	194680000	194760000
1	194760000	194840000
1	194920000	195240000
1	195240000	195360000
1	195360000	195480000
1	195480000	195600000
1	195640000	195720000
1	195760000	195920000
1	195920000	196000000
1	196000000	196160000
2	0	200000
2	480000	560000
2	560000	840000
2	840000	920000
2	1000000	1200000
2	1200000	1360000
2	1360000	1440000
2	1440000	1520000
2	1520000	1600000
2	1600000	1960000
2	1960000	2040000
2	2120000	2200000
2	2200000	2280000
2	2280000	2360000
2	2440000	2600000
2	2600000	2680000
2	2680000	2760000
2	2760000	2880000
2	2880000	3240000
2	3240000	3320000
2	3320000	3440000
2	3440000	3840000
2	3840000	3960000
2	3960000	4080000
2	4080000	4400000
2	4400000	4680000
2	4680000	4840000
2	4840000	4960000
2	4960000	5280000
2	5360000	5440000
2	5440000	5720000
2	5960000	6040000
2	6120000	6200000
2	6200000	6560000
2	6560000	6880000
2	6880000	7000000
2	7000000	7080000
2	7080000	7360000
2	7360000	7440000
2	7440000	7600000
2	7600000	7680000
2	7680000	7760000
2	7760000	7840000
2	7960000	8080000
2	8160000	8240000
2	8240000	8360000
2	8360000	8440000
2	8440000	8520000
2	8800000	8920000
2	8920000	9000000
2	9000000	9320000
2	9320000	9400000
2	9400000	9520000
2	9640000	9720000
2	9720000	9800000
2	9920000	10400000
2	10480000	10560000
2	10560000	10680000
2	10680000	10760000
2	10760000	10960000
2	10960000	11120000
2	11120000	11280000
2	11280000	11360000
2	11360000	11440000
2	11440000	12360000
2	12360000	12840000
2	12840000	13040000
2	13040000	13120000
2	13200000	14000000
2	14000000	14120000
2	14120000	14280000
2	14280000	14680000
2	14680000	14880000
2	14880000	15080000
2	15080000	15160000
2	15160000	15360000
2	15360000	15440000
2	15440000	15520000
2	15520000	15600000
2	15600000	15680000
2	15680000	15760000
2	15840000	15920000
2	15920000	16000000
2	16000000	16120000
2	16120000	16240000
2	16360000	16440000
2	16440000	16520000
2	16520000	16640000
2	16720000	17160000
2	17160000	17240000
2	17400000	18120000
2	18120000	18360000
2	18360000	18600000
2	18600000	18720000
2	18720000	18800000
2	18800000	18880000
2	18880000	19040000
2	19040000	19120000
2	19120000	19240000
2	19240000	19320000
2	19320000	19440000
2	19440000	19560000
2	19560000	19640000
2	19840000	19920000
2	19920000	20000000
2	20200000	20280000
2	20360000	20480000
2	20600000	20840000
2	20840000	20920000
2	20920000	21000000
2	21000000	21080000
2	21080000	21680000
2	21680000	21760000
2	21840000	22040000
2	22040000	22400000
2	22400000	22560000
2	22560000	22640000
2	22640000	22960000
2	23080000	23160000
2	23160000	23240000
2	23240000	23320000
2	23440000	23520000
2	23520000	23680000
2	23680000	23760000
2	23760000	23840000
2	23840000	24520000
2	24520000	24680000
2	24680000	25120000
2	25240000	25320000
2	25320000	25400000
2	25400000	25560000
2	25560000	25720000
2	25720000	25800000
2	25880000	26040000
2	26040000	26120000
2	26120000	26240000
2	26240000	26320000
2	26320000	26800000
2	26800000	27160000
2	27160000	27760000
2	27760000	27840000
2	27920000	28080000
2	28080000	28160000
2	28160000	28280000
2	28440000	28520000
2	28640000	28880000
2	28960000	29040000
2	29040000	29160000
2	29160000	29240000
2	29440000	29800000
2	29800000	30240000
2	30240000	30320000
2	30320000	30440000
2	30440000	30600000
2	30680000	30960000
2	30960000	31040000
2	31200000	31360000
2	31360000	31440000
2	31440000	31640000
2	31640000	31760000
2	31880000	32000000
2	32000000	32080000
2	32080000	32160000
2	32440000	32520000
2	32520000	32600000
2	32720000	33120000
2	33120000	33200000
2	33200000	33280000
2	33360000	33440000
2	33600000	33680000
2	33680000	33840000
2	33920000	34000000
2	34080000	34240000
2	34240000	34320000
2	34400000	34480000
2	34480000	34560000
2	34560000	34680000
2	34720000	35480000
2	35480000	35560000
2	35560000	35640000
2	35640000	35840000
2	35920000	36360000
2	36360000	36440000
2	36440000	36920000
2	37000000	37200000
2	37440000	37600000
2	37600000	37680000
2	37680000	37960000
2	38080000	38200000
2	38200000	38280000
2	38360000	38480000
2	38480000	38560000
2	38560000	38720000
2	38720000	38800000
2	38800000	38920000
2	39000000	39080000
2	39120000	39240000
2	39240000	39320000
2	39320000	39440000
2	39440000	39520000
2	39520000	39600000
2	39600000	39680000
2	39680000	39760000
2	39760000	40080000
2	40280000	40520000
2	40520000	40600000
2	40680000	40800000
2	40800000	40880000
2	40880000	40960000
2	40960000	41040000
2	41040000	41240000
2	41240000	41360000
2	41360000	41520000
2	41520000	41640000
2	41640000	41720000
2	41720000	41880000
2	41960000	42040000
2	42040000	42120000
2	42120000	42280000
2	42280000	42400000
2	42400000	42480000
2	42600000	42680000
2	42680000	42760000
2	42840000	42960000
2	42960000	43040000
2	43040000	43120000
2	43120000	43200000
2	43200000	43280000
2	43280000	44000000
2	44000000	44160000
2	44160000	44240000
2	44240000	44360000
2	44400000	44520000
2	44520000	44600000
2	44640000	44800000
2	44800000	45000000
2	45160000	45240000
2	45240000	45360000
2	45360000	45520000
2	45520000	45640000
2	45760000	46040000
2	46040000	46120000
2	46280000	46360000
2	46360000	46440000
2	46440000	46520000
2	46520000	46600000
2	46640000	46720000
2	46800000	46880000
2	46920000	47200000
2	47280000	47360000
2	47360000	47440000
2	47520000	47640000
2	47640000	47760000
2	47840000	47920000
2	47920000	48000000
2	48000000	48080000
2	48400000	48520000
2	48520000	48640000
2	48640000	48720000
2	48720000	48840000
2	48840000	48960000
2	48960000	49040000
2	49200000	49280000
2	49560000	49640000
2	49640000	49720000
2	49720000	49800000
2	49880000	49960000
2	50080000	50840000
2	50960000	51040000
2	51040000	51120000
2	51240000	51320000
2	51440000	51640000
2	51640000	51720000
2	51720000	51800000
2	51960000	52280000
2	52840000	52920000
2	53040000	53160000
2	53320000	53480000
2	53480000	53600000
2	53600000	53680000
2	53840000	53920000
2	53920000	54000000
2	54080000	54160000
2	54280000	54360000
2	54480000	54560000
2	54640000	54720000
2	54800000	54880000
2	54880000	55000000
2	55640000	55720000
2	55840000	55920000
2	55920000	56000000
2	56040000	56280000
2	56440000	56560000
2	56560000	56640000
2	56640000	56720000
2	56720000	56880000
2	57120000	57200000
2	57200000	57280000
2	57280000	57400000
2	57400000	57840000
2	57840000	57920000
2	58080000	58160000
2	58240000	58320000
2	58440000	58600000
2	58600000	58920000
2	58920000	59000000
2	59000000	59080000
2	59120000	59200000
2	59200000	59640000
2	59760000	59840000
2	59960000	60040000
2	60040000	60120000
2	60200000	60280000
2	60280000	60360000
2	60560000	60760000
2	60760000	60880000
2	60880000	61520000
2	61520000	61720000
2	61720000	62080000
2	62080000	62160000
2	62240000	62320000
2	62320000	62440000
2	62440000	62520000
2	62520000	62600000
2	62600000	62720000
2	62720000	62800000
2	62800000	62880000
2	62880000	63160000
2	63160000	63480000
2	63560000	63680000
2	63680000	63840000
2	63840000	64000000
2	64000000	64080000
2	64080000	64200000
2	64200000	64320000
2	64400000	64480000
2	64680000	64800000
2	64800000	65120000
2	65120000	65200000
2	65200000	65320000
2	65320000	65440000
2	65440000	65680000
2	65800000	66080000
2	66120000	66320000
2	66320000	66480000
2	66600000	66720000
2	66720000	66800000
2	66880000	67160000
2	67240000	67320000
2	67320000	67400000
2	67400000	67480000
2	67680000	67760000
2	67760000	67840000
2	67920000	68000000
2	68000000	68640000
2	68640000	68760000
2	68840000	68960000
2	68960000	69040000
2	69040000	69120000
2	69120000	69240000
2	69320000	69400000
2	69400000	69520000
2	69560000	70080000
2	70080000	70200000
2	70200000	70320000
2	70320000	70400000
2	70400000	70520000
2	70520000	70600000
2	70600000	70800000
2	70800000	70880000
2	70880000	71000000
2	71000000	71120000
2	71120000	71240000
2	71240000	71360000
2	71360000	71440000
2	71440000	71600000
2	71600000	71680000
2	71680000	71880000
2	71880000	72080000
2	72080000	72160000
2	72240000	72320000
2	72320000	72440000
2	72440000	72600000
2	72680000	72760000
2	72760000	72880000
2	72880000	72960000
2	72960000	73040000
2	73040000	73160000
2	73160000	73240000
2	73240000	73360000
2	73360000	73440000
2	73440000	73520000
2	73520000	74480000
2	74480000	74600000
2	74600000	74720000
2	74720000	74800000
2	74800000	74880000
2	74880000	75040000
2	75120000	75200000
2	75200000	75280000
2	75280000	75880000
2	75960000	76040000
2	76240000	76320000
2	76600000	76720000
2	76840000	76960000
2	76960000	77040000
2	77040000	77160000
2	77160000	77240000
2	77240000	77320000
2	77360000	77440000
2	77440000	77640000
2	77640000	77720000
2	77720000	77800000
2	77800000	77880000
2	77880000	77960000
2	78080000	78200000
2	78200000	78320000
2	78680000	78760000
2	78760000	78840000
2	78840000	79000000
2	79000000	79080000
2	79080000	79200000
2	79200000	79320000
2	79320000	79400000
2	79400000	79480000
2	79480000	79600000
2	79600000	79680000
2	79680000	79800000
2	79880000	79960000
2	80200000	80320000
2	80320000	80440000
2	80440000	80520000
2	80520000	80600000
2	80600000	80680000
2	80680000	80760000
2	80760000	80840000
2	80840000	81000000
2	81120000	81480000
2	81560000	81680000
2	81680000	81760000
2	81760000	81920000
2	82120000	82200000
2	82200000	82280000
2	82280000	82360000
2	82360000	82440000
2	82520000	82600000
2	82600000	82680000
2	82680000	82760000
2	82760000	82880000
2	82960000	83160000
2	83160000	83240000
2	83360000	83480000
2	83480000	83560000
2	83560000	83640000
2	83640000	83760000
2	83840000	83960000
2	83960000	84040000
2	84040000	84360000
2	84360000	84440000
2	84560000	85080000
2	85080000	85520000
2	85520000	85600000
2	85600000	85720000
2	85720000	85800000
2	86280000	86960000
2	86960000	87040000
2	87120000	87200000
2	87200000	87280000
2	87280000	88120000
2	88240000	88400000
2	88400000	88480000
2	88560000	88680000
2	88760000	88840000
2	88840000	88920000
2	88920000	89000000
2	89000000	89080000
2	89080000	89200000
2	89280000	89400000
2	89760000	89840000
2	89840000	89960000
2	89960000	90080000
2	90160000	90240000
2	90240000	90320000
2	90320000	90400000
2	90400000	90480000
2	90640000	90720000
2	90720000	91000000
2	91000000	91200000
2	91280000	91400000
2	91720000	91800000
2	91800000	91920000
2	92120000	92280000
2	92360000	92440000
2	92440000	92520000
2	92520000	92600000
2	92600000	92680000
2	92680000	92760000
2	92760000	92920000
2	92920000	93000000
2	93000000	93120000
2	93120000	93200000
2	93200000	93360000
2	93360000	93440000
2	93440000	93520000
2	93520000	93600000
2	93600000	93720000
2	93720000	93800000
2	93800000	94000000
2	94000000	94080000
2	94080000	94200000
2	94200000	94440000
2	94600000	95080000
2	95080000	95160000
2	95160000	95440000
2	95440000	95520000
2	95520000	95640000
2	95640000	95720000
2	95800000	96000000
2	96000000	96080000
2	96080000	96480000
2	96480000	96560000
2	96640000	96720000
2	96840000	97120000
2	97120000	97200000
2	97200000	97280000
2	97280000	97360000
2	97560000	97680000
2	97760000	98240000
2	98320000	98400000
2	98400000	98520000
2	98600000	98680000
2	98680000	98760000
2	98760000	98880000
2	98960000	99040000
2	99200000	99760000
2	99760000	100080000
2	100080000	100160000
2	100160000	100240000
2	100240000	100320000
2	100400000	100480000
2	100560000	100720000
2	100720000	100800000
2	100800000	100880000
2	100880000	100960000
2	100960000	101480000
2	101560000	101640000
2	101640000	101960000
2	101960000	102080000
2	102160000	102240000
2	102240000	102400000
2	102480000	102560000
2	102560000	102720000
2	102720000	103320000
2	103320000	103400000
2	103400000	103480000
2	103560000	103680000
2	103840000	103920000
2	104000000	104080000
2	104200000	104280000
2	104360000	104440000
2	104440000	104520000
2	104640000	104760000
2	104840000	104920000
2	104920000	105000000
2	105000000	105080000
2	105080000	105600000
2	105600000	105720000
2	105800000	106040000
2	106040000	106160000
2	106160000	106240000
2	106240000	106360000
2	106520000	106600000
2	106600000	106680000
2	106680000	106880000
2	107000000	107240000
2	107240000	107560000
2	107560000	107640000
2	107720000	107800000
2	107800000	107880000
2	107960000	108040000
2	108040000	108360000
2	108360000	108440000
2	108440000	108800000
2	108800000	108880000
2	108880000	108960000
2	108960000	109160000
2	109160000	109240000
2	109240000	109360000
2	109360000	109440000
2	109440000	109560000
2	109560000	109640000
2	109640000	109720000
2	109800000	109880000
2	109880000	109960000
2	109960000	110120000
2	110120000	110240000
2	110440000	110520000
2	110520000	110600000
2	110840000	110960000
2	110960000	111160000
2	111160000	111240000
2	111240000	111320000
2	111480000	111560000
2	111560000	111720000
2	111720000	111800000
2	111800000	111880000
2	111880000	111960000
2	111960000	112080000
2	112080000	112160000
2	112240000	112320000
2	112320000	112400000
2	112400000	112480000
2	112480000	113000000
2	113040000	113120000
2	113200000	113480000
2	113480000	113560000
2	113560000	113640000
2	113800000	113920000
2	113920000	114200000
2	114360000	114440000
2	114440000	114560000
2	114560000	114640000
2	114640000	114720000
2	114800000	115200000
2	115200000	115280000
2	115360000	115480000
2	115480000	115600000
2	115600000	115760000
2	115760000	115840000
2	115840000	115920000
2	115920000	116000000
2	116000000	116080000
2	116080000	116200000
2	116200000	116280000
2	116280000	116560000
2	116560000	116640000
2	116760000	116880000
2	116880000	117200000
2	117200000	117640000
2	117640000	117760000
2	117760000	118040000
2	118120000	118680000
2	118800000	118880000
2	118880000	118960000
2	118960000	119080000
2	119200000	119360000
2	119360000	119480000
2	119480000	119600000
2	119600000	119720000
2	119720000	119800000
2	119960000	120040000
2	120040000	120160000
2	120160000	120240000
2	120240000	120320000
2	120520000	120600000
2	120600000	120680000
2	120680000	120760000
2	120920000	121000000
2	121160000	121240000
2	121480000	121560000
2	121720000	121920000
2	121920000	122000000
2	122120000	122200000
2	122200000	122280000
2	122280000	122680000
2	122680000	122840000
2	122840000	122920000
2	122920000	123000000
2	123000000	123080000
2	123080000	123160000
2	123280000	123360000
2	123360000	123560000
2	123560000	123680000
2	123760000	123840000
2	123840000	124120000
2	124120000	124240000
2	124240000	124320000
2	124320000	124440000
2	124520000	124760000
2	124960000	125040000
2	125040000	125120000
2	125200000	125280000
2	125360000	125440000
2	125440000	125560000
2	125720000	125800000
2	125800000	125920000
2	125920000	126000000
2	126080000	126160000
2	126280000	126360000
2	126560000	126640000
2	126720000	127040000
2	127040000	127120000
2	127240000	127320000
2	127400000	127840000
2	127840000	128040000
2	128120000	128200000
2	128320000	128400000
2	128400000	128480000
2	128480000	128560000
2	128800000	128920000
2	128920000	129000000
2	129000000	129160000
2	129160000	129400000
2	129400000	129480000
2	129480000	129600000
2	129600000	129680000
2	129680000	129800000
2	130160000	130280000
2	130280000	130440000
2	130440000	130520000
2	130720000	131240000
2	131240000	131440000
2	131440000	131520000
2	131520000	131600000
2	131680000	132120000
2	132120000	132200000
2	132200000	132280000
2	132280000	132360000
2	132520000	132600000
2	132720000	132840000
2	132840000	132920000
2	132920000	133000000
2	133000000	133200000
2	133200000	133280000
2	133280000	133360000
2	133360000	133440000
2	133440000	134360000
2	134360000	134440000
2	134440000	134560000
2	134560000	134640000
2	134720000	134800000
2	134800000	134880000
2	134880000	134960000
2	134960000	135040000
2	135040000	135120000
2	135120000	135280000
2	135280000	135360000
2	135360000	135440000
2	135840000	136320000
2	136400000	136480000
2	136600000	136800000
2	136880000	137040000
2	137040000	137240000
2	137320000	137400000
2	137480000	137680000
2	137680000	137760000
2	137760000	137840000
2	137840000	137920000
2	137920000	138000000
2	138000000	138280000
2	138280000	138440000
2	138440000	138560000
2	138560000	138840000
2	138840000	139040000
2	139040000	139520000
2	139520000	140560000
2	140560000	140720000
2	140720000	140960000
2	140960000	141080000
2	141080000	141320000
2	141320000	141400000
2	141480000	141560000
2	141560000	141640000
2	141720000	141800000
2	141800000	142080000
2	142080000	142200000
2	142200000	142360000
2	142360000	142440000
2	142440000	142520000
2	142520000	142640000
2	142640000	142720000
2	142920000	143000000
2	143000000	143080000
2	143080000	143160000
2	143160000	143240000
2	143240000	143320000
2	143320000	143400000
2	143400000	143480000
2	143480000	144400000
2	144400000	144480000
2	144480000	144720000
2	144720000	144800000
2	144800000	144880000
2	144960000	145040000
2	145040000	145720000
2	145720000	145800000
2	145800000	146120000
2	146120000	146320000
2	146320000	146440000
2	146520000	146600000
2	146600000	146720000
2	146800000	146880000
2	146880000	147040000
2	147120000	147200000
2	147200000	147280000
2	147520000	147600000
2	147600000	147680000
2	147680000	147800000
2	147800000	147880000
2	147880000	147960000
2	147960000	148080000
2	148080000	148240000
2	148240000	148320000
2	148320000	148400000
2	148520000	148600000
2	148600000	148680000
2	148680000	148760000
2	148760000	148920000
2	148920000	149040000
2	149160000	149240000
2	149320000	149480000
3	80000	160000
3	160000	240000
3	240000	320000
3	320000	440000
3	440000	520000
3	520000	640000
3	640000	760000
3	760000	1320000
3	1320000	1440000
3	1440000	1920000
3	1920000	2000000
3	2000000	2080000
3	2080000	2160000
3	2160000	2480000
3	2480000	2560000
3	2560000	2960000
3	2960000	3040000
3	3040000	3360000
3	3440000	3520000
3	3520000	3640000
3	3720000	3800000
3	3800000	3880000
3	3880000	3960000
3	3960000	4040000
3	4040000	4120000
3	4120000	4200000
3	4200000	4440000
3	4440000	4520000
3	4520000	4640000
3	4640000	5320000
3	5320000	5440000
3	5440000	5520000
3	5520000	5640000
3	5720000	5800000
3	5800000	5880000
3	5880000	6000000
3	6000000	6080000
3	6080000	6200000
3	6200000	6280000
3	6280000	6360000
3	6360000	6560000
3	6560000	6720000
3	6720000	6800000
3	6800000	6880000
3	6880000	6960000
3	6960000	7040000
3	7040000	7200000
3	7200000	7320000
3	7320000	7400000
3	7400000	7480000
3	7480000	7600000
3	7600000	7680000
3	7760000	7840000
3	7920000	8160000
3	8160000	8240000
3	8240000	8360000
3	8360000	8440000
3	8440000	8520000
3	8520000	8600000
3	8680000	8800000
3	8800000	8960000
3	8960000	9080000
3	9080000	9240000
3	9240000	9440000
3	9440000	9520000
3	9520000	10040000
3	10040000	10120000
3	10120000	10200000
3	10200000	10320000
3	10320000	10480000
3	10480000	10560000
3	10640000	10720000
3	10720000	10800000
3	10800000	10920000
3	10920000	11040000
3	11120000	11200000
3	11320000	11400000
3	11400000	11520000
3	11520000	11640000
3	11640000	11720000
3	12200000	12440000
3	12440000	12520000
3	12840000	12920000
3	12920000	13000000
3	13000000	13080000
3	13160000	13640000
3	13640000	13720000
3	13720000	13800000
3	13800000	13920000
3	13920000	14040000
3	14040000	14200000
3	14280000	14640000
3	14720000	14840000
3	14840000	14920000
3	14920000	15040000
3	15040000	15120000
3	15120000	15280000
3	15400000	15600000
3	15600000	15680000
3	15760000	15840000
3	15840000	15920000
3	15920000	16000000
3	16080000	16160000
3	16160000	16280000
3	16280000	16400000
3	16400000	16480000
3	16480000	16560000
3	16560000	16640000
3	16640000	16880000
3	16880000	16960000
3	16960000	17040000
3	17040000	17160000
3	17160000	17400000
3	17400000	17640000
3	17640000	17720000
3	17720000	17840000
3	17840000	18000000
3	18000000	18080000
3	18080000	18160000
3	18160000	18480000
3	18480000	18600000
3	18600000	18760000
3	18920000	19000000
3	19000000	19560000
3	19560000	19760000
3	19840000	20320000
3	20360000	20440000
3	20440000	20520000
3	20520000	20720000
3	20800000	21000000
3	21000000	21080000
3	21160000	21240000
3	21240000	21760000
3	21760000	22320000
3	22400000	22480000
3	22480000	22640000
3	22760000	22840000
3	22920000	23000000
3	23000000	23120000
3	23200000	23320000
3	23440000	23520000
3	23520000	23600000
3	23600000	23800000
3	23800000	23960000
3	23960000	24200000
3	24200000	25240000
3	25320000	25400000
3	25640000	25760000
3	25760000	25880000
[truncated: 3,362 more rows]
