# Supplementary material for: Multi-species annotation of transcriptome and chromatin structure in domesticated animals
Source: BMC Biol. 2019 Dec 30;17:108. doi: 10.1186/s12915-019-0726-5 (PMC6936065; doi:10.1186/s12915-019-0726-5)
Supplement: Supplementary file 12 — Additional file 12 Hi-C TADs and A/B compartments: the archive contains three folders, one for each species (capra_hircus, gallus_gallus, sus_scrofa). Each folder contains the following two files: • compartments.bed • mat.40000.longest25chr.tad.consensus.bed [file 12915_2019_726_MOESM12_ESM.gz › home/sfoissac/fragencode/papers/first/suppl.files/hic.tad.ab/gallus_gallus/compartments.bed]

1	1000000	4500000	A	0.0497143	+
1	4500000	6000000	B	-0.055	+
1	6000000	7500000	A	0.0546667	+
1	7500000	12500000	B	-0.0491	+
1	12500000	16500000	A	0.05175	+
1	16500000	20000000	B	-0.0487143	+
1	20000000	21000000	A	0.026	+
1	21000000	23000000	B	-0.04675	+
1	23000000	23500000	A	0.007	+
1	23500000	24500000	B	-0.0565	+
1	24500000	25000000	A	0.016	+
1	25000000	30500000	B	-0.0458182	+
1	30500000	31500000	A	0.0375	+
1	31500000	33000000	B	-0.0553333	+
1	33000000	34500000	A	0.0566667	+
1	34500000	35000000	B	-0.007	+
1	35000000	36500000	A	0.047	+
1	36500000	38000000	B	-0.0433333	+
1	38000000	38500000	A	0.003	+
1	38500000	44000000	B	-0.0565455	+
1	44000000	46000000	A	0.05875	+
1	46000000	47500000	B	-0.0583333	+
1	47500000	57500000	A	0.0609	+
1	57500000	59500000	B	-0.04675	+
1	59500000	62500000	A	0.0526667	+
1	62500000	65000000	B	-0.0464	+
1	65000000	65500000	A	0	+
1	65500000	66500000	B	-0.0145	+
1	66500000	68500000	A	0.04575	+
1	68500000	71000000	B	-0.012	+
1	71000000	72500000	A	0.015	+
1	72500000	73000000	B	-0.008	+
1	73000000	73500000	A	0.012	+
1	73500000	74500000	B	-0.0245	+
1	75000000	78500000	A	0.0381429	+
1	78500000	79000000	B	-0.013	+
1	79000000	81000000	A	0.0425	+
1	81000000	82000000	B	-0.0155	+
1	82000000	85500000	A	0.0407143	+
1	85500000	87000000	B	-0.0406667	+
1	87000000	87500000	A	0.012	+
1	87500000	91500000	B	-0.03675	+
1	91500000	92500000	A	0.056	+
1	92500000	98000000	B	-0.0596364	+
1	98000000	98500000	A	0.06	+
1	98500000	102500000	B	-0.058	+
1	102500000	103000000	A	0.057	+
1	103000000	104000000	B	-0.063	+
1	104000000	108000000	A	0.057875	+
1	108000000	109000000	B	-0.0605	+
1	109000000	113000000	A	0.06425	+
1	113000000	118000000	B	-0.0576	+
1	118000000	118500000	A	0.064	+
1	118500000	119500000	B	-0.063	+
1	119500000	122000000	A	0.0488	+
1	122000000	123000000	B	-0.049	+
1	123000000	123500000	A	0.005	+
1	123500000	125000000	B	-0.0513333	+
1	125000000	125500000	A	0.059	+
1	125500000	130000000	B	-0.053	+
1	130000000	130500000	A	0.063	+
1	130500000	131500000	B	-0.039	+
1	131500000	134000000	A	0.0506	+
1	134000000	135000000	B	-0.059	+
1	135000000	135500000	A	0.056	+
1	135500000	136000000	B	-0.047	+
1	136000000	138000000	A	0.05875	+
1	138000000	138500000	B	-0.007	+
1	138500000	139500000	A	0.0415	+
1	139500000	144000000	B	-0.0554444	+
1	144000000	146500000	A	0.0588	+
1	146500000	153000000	B	-0.0576154	+
1	153000000	153500000	A	0.033	+
1	153500000	154000000	B	-0.056	+
1	154000000	154500000	A	0.046	+
1	154500000	155000000	B	-0.003	+
1	155000000	156000000	A	0.043	+
1	156000000	159000000	B	-0.058	+
1	161000000	161500000	B	-0.06	+
1	162000000	163000000	B	-0.0445	+
1	165500000	171500000	A	0.0585	+
1	172000000	172500000	B	-0.031	+
1	173500000	174000000	B	-0.047	+
1	174000000	177500000	A	0.0512857	+
1	177500000	178000000	B	-0.053	+
1	178000000	181000000	A	0.039	+
1	182000000	182500000	B	-0.036	+
1	182500000	183000000	A	0.057	+
1	183000000	184000000	B	-0.0575	+
1	185000000	186000000	A	0.0615	+
1	186000000	187000000	B	-0.031	+
1	188500000	189500000	A	0.026	+
1	190000000	190500000	B	-0.047	+
1	192000000	192500000	B	-0.056	+
1	192500000	194000000	A	0.06	+
1	195000000	195500000	A	-0.063	+
2	1000000	1500000	B	-0.044	+
2	1500000	7000000	A	0.0613636	+
2	7000000	7500000	B	-0.063	+
2	7500000	9000000	A	0.025	+
2	9500000	10500000	A	0.0685	+
2	11500000	12000000	B	-0.06	+
2	12500000	13000000	B	-0.046	+
2	13000000	18000000	A	0.0677	+
2	22500000	23000000	A	0.07	+
2	23000000	23500000	B	-0.043	+
2	23500000	25000000	A	0.062	+
2	26500000	27000000	A	0.049	+
2	27500000	28500000	B	-0.0625	+
2	28500000	29000000	A	0.068	+
2	29000000	30500000	B	-0.0583333	+
2	30500000	33500000	A	0.0563333	+
2	33500000	34000000	B	-0.024	+
2	34000000	34500000	A	0.068	+
2	34500000	37000000	B	-0.0516	+
2	37000000	37500000	A	0.055	+
2	37500000	40000000	B	-0.049	+
2	40000000	45000000	A	0.0681	+
2	45000000	46000000	B	-0.0505	+
2	46000000	47500000	A	0.0536667	+
2	47500000	49000000	B	-0.0436667	+
2	49000000	49500000	A	0.036	+
2	49500000	50000000	B	-0.058	+
2	50000000	51000000	A	0.067	+
2	51000000	52000000	B	-0.015	+
2	52000000	52500000	A	0.06	+
2	53000000	54500000	B	-0.043	+
2	54500000	57000000	A	0.0586	+
2	57000000	59000000	B	-0.0575	+
2	59000000	63500000	A	0.0604444	+
2	63500000	64500000	B	-0.0615	+
2	64500000	67000000	A	0.0698	+
2	67000000	67500000	B	-0.015	+
2	67500000	69000000	A	0.0546667	+
2	69000000	75500000	B	-0.0650769	+
2	75500000	76500000	A	0.0655	+
2	76500000	81000000	B	-0.0557778	+
2	81000000	81500000	A	0.066	+
2	81500000	84000000	B	-0.0642	+
2	84000000	85500000	A	0.057	+
2	85500000	89000000	B	-0.055	+
2	89000000	92500000	A	0.0534286	+
2	92500000	96500000	B	-0.07075	+
2	96500000	98000000	A	0.0616667	+
2	98000000	98500000	B	-0.055	+
2	98500000	99000000	A	0.068	+
2	99000000	101000000	B	-0.067	+
2	101000000	101500000	A	0.069	+
2	101500000	102000000	B	-0.067	+
2	102000000	104000000	A	0.06475	+
2	104000000	106500000	B	-0.0556	+
2	106500000	107000000	A	0.067	+
2	107000000	107500000	B	-0.069	+
2	107500000	109000000	A	0.043	+
2	109000000	111500000	B	-0.0636	+
2	111500000	112500000	A	0.046	+
2	112500000	113000000	B	-0.067	+
2	113000000	114000000	A	0.039	+
2	114000000	115000000	B	-0.054	+
2	115000000	116000000	A	0.069	+
2	116000000	117000000	B	-0.0615	+
2	117000000	117500000	A	0.061	+
2	117500000	118000000	B	-0.049	+
2	118000000	119000000	A	0.05	+
2	119000000	121000000	B	-0.0665	+
2	121000000	122000000	A	0.0535	+
2	122000000	126500000	B	-0.0534444	+
2	126500000	130000000	A	0.0691429	+
2	130000000	135500000	B	-0.0603636	+
2	135500000	137500000	A	0.05375	+
2	137500000	138000000	B	-0.035	+
2	138000000	140000000	A	0.0615	+
2	140000000	140500000	B	-0.005	+
2	140500000	141000000	A	0.011	+
2	141000000	142000000	B	-0.046	+
2	142000000	142500000	A	0.048	+
2	142500000	145500000	B	-0.0513333	+
2	145500000	146500000	A	0.067	+
2	146500000	148500000	B	-0.058	+
3	0	500000	B	-0.041	+
3	7500000	8000000	A	0.028	+
3	8000000	8500000	B	-0.001	+
3	8500000	10500000	A	0.07425	+
3	10500000	11000000	B	-0.068	+
3	11000000	11500000	A	0.041	+
3	12000000	13000000	A	0.034	+
3	13000000	14500000	B	-0.066	+
3	14500000	19000000	A	0.0726667	+
3	19000000	21000000	B	-0.071	+
3	21000000	22500000	A	0.0603333	+
3	22500000	23000000	B	-0.037	+
3	23000000	23500000	A	0.041	+
3	23500000	24000000	B	-0.047	+
3	24000000	25500000	A	0.078	+
3	25500000	26000000	B	-0.069	+
3	26000000	28000000	A	0.073	+
3	28000000	29500000	B	-0.075	+
3	29500000	32500000	A	0.0725	+
3	32500000	33500000	B	-0.0765	+
3	33500000	34000000	A	0.077	+
3	34000000	34500000	B	-0.053	+
3	34500000	35000000	A	0.007	+
3	35000000	37500000	B	-0.0754	+
3	37500000	39000000	A	0.0656667	+
3	39000000	39500000	B	-0.069	+
3	39500000	41500000	A	0.07275	+
3	41500000	42000000	B	-0.078	+
3	42000000	42500000	A	0.041	+
3	42500000	44000000	B	-0.06	+
3	44000000	46500000	A	0.0768	+
3	46500000	48000000	B	-0.067	+
3	48000000	49500000	A	0.074	+
3	49500000	51000000	B	-0.0643333	+
3	51000000	53000000	A	0.07975	+
3	53000000	54000000	B	-0.076	+
3	54000000	56500000	A	0.0758	+
3	56500000	57500000	B	-0.055	+
3	57500000	58000000	A	0.066	+
3	58000000	59000000	B	-0.074	+
3	59000000	60500000	A	0.0426667	+
3	60500000	62500000	B	-0.078	+
3	62500000	63500000	A	0.0695	+
3	63500000	66000000	B	-0.0732	+
3	66000000	69000000	A	0.0785	+
3	69000000	71500000	B	-0.0776	+
3	71500000	72000000	A	0.054	+
3	72000000	75500000	B	-0.0774286	+
3	75500000	80000000	A	0.0648889	+
3	80000000	82500000	B	-0.076	+
3	82500000	83000000	A	0.075	+
3	83000000	87000000	B	-0.0785	+
3	87000000	87500000	A	0.045	+
3	87500000	88500000	B	-0.065	+
3	88500000	89000000	A	0.079	+
3	89000000	96000000	B	-0.0665	+
3	96000000	98000000	A	0.06925	+
3	98000000	101500000	B	-0.0625714	+
3	101500000	102500000	A	0.057	+
3	102500000	104500000	B	-0.0495	+
3	105000000	105500000	A	0.081	+
3	106000000	108000000	A	0.073	+
3	108000000	109500000	B	-0.0486667	+
3	109500000	110500000	A	0.05	+
3	110500000	111000000	B	-0.053	+
4	0	500000	A	0.081	+
4	1000000	5500000	A	0.0651111	+
4	5500000	9000000	B	-0.0807143	+
4	9000000	9500000	A	0.036	+
4	9500000	11000000	B	-0.0756667	+
4	11000000	14500000	A	0.0748571	+
4	14500000	16500000	B	-0.06575	+
4	16500000	19000000	A	0.0832	+
4	19500000	20000000	B	-0.081	+
4	20000000	20500000	A	0.058	+
4	20500000	22000000	B	-0.0786667	+
4	22000000	22500000	A	0.064	+
4	22500000	29500000	B	-0.077	+
4	29500000	32500000	A	0.0835	+
4	32500000	33000000	B	-0.074	+
4	33000000	35500000	A	0.0782	+
4	35500000	38000000	B	-0.079	+
4	38000000	40500000	A	0.0738	+
4	40500000	44500000	B	-0.085125	+
4	44500000	47500000	A	0.0693333	+
4	47500000	49500000	B	-0.08475	+
4	49500000	51500000	A	0.08275	+
4	51500000	53500000	B	-0.08075	+
4	53500000	54500000	A	0.084	+
4	54500000	58000000	B	-0.0698571	+
4	58000000	59000000	A	0.052	+
4	59000000	60000000	B	-0.081	+
4	60000000	62000000	A	0.07575	+
4	62000000	63000000	B	-0.082	+
4	63000000	63500000	A	0.079	+
4	63500000	65000000	B	-0.076	+
4	65000000	67000000	A	0.0765	+
4	67000000	67500000	B	-0.059	+
4	68500000	70500000	A	0.073	+
4	73500000	74500000	A	0.0815	+
4	74500000	75000000	B	-0.058	+
4	76000000	76500000	B	-0.064	+
4	76500000	77500000	A	0.061	+
4	77500000	80000000	B	-0.0524	+
4	80000000	80500000	A	0.084	+
4	80500000	82500000	B	-0.075	+
4	82500000	87000000	A	0.0807778	+
4	87000000	89000000	B	-0.07825	+
4	89000000	91000000	A	-0.077	+
5	500000	1000000	A	0.104	+
5	1000000	1500000	B	-0.1	+
5	1500000	2000000	A	0.095	+
5	2000000	6000000	B	-0.098125	+
5	6500000	7500000	B	-0.1005	+
5	7500000	8000000	A	0.096	+
5	8000000	9000000	B	-0.0975	+
5	9000000	9500000	A	0.103	+
5	9500000	11000000	B	-0.0656667	+
5	11000000	12000000	A	0.0955	+
5	12000000	12500000	B	-0.075	+
5	12500000	14500000	A	0.1035	+
5	14500000	15000000	B	-0.102	+
5	15000000	18000000	A	0.0968333	+
5	18000000	18500000	B	-0.085	+
5	18500000	19500000	A	0.102	+
5	19500000	21500000	B	-0.1025	+
5	21500000	22000000	A	0.097	+
5	22000000	23000000	B	-0.098	+
5	23000000	25000000	A	0.1035	+
5	25000000	25500000	B	-0.097	+
5	25500000	29500000	A	0.090625	+
5	29500000	34000000	B	-0.103667	+
5	34000000	34500000	A	0.092	+
5	34500000	36000000	B	-0.101	+
5	36000000	36500000	A	0.104	+
5	36500000	37000000	B	-0.1	+
5	37000000	39500000	A	0.1036	+
5	39500000	43500000	B	-0.090875	+
5	43500000	46000000	A	0.0736	+
5	46000000	48000000	B	-0.07725	+
5	48000000	48500000	A	0.057	+
5	48500000	49000000	B	-0.077	+
5	49000000	51000000	A	0.075	+
5	51000000	51500000	B	-0.089	+
5	51500000	52000000	A	0.097	+
5	53000000	53500000	A	0.104	+
5	53500000	54000000	B	-0.085	+
5	54000000	55500000	A	0.101667	+
5	56000000	56500000	A	0.104	+
5	58000000	58500000	A	-0.104	+
6	500000	1000000	B	-0.13	+
6	2000000	2500000	B	-0.087	+
6	2500000	3000000	A	0.124	+
6	4000000	5500000	B	-0.114667	+
6	6000000	7500000	B	-0.131	+
6	7500000	12500000	A	0.1283	+
6	12500000	15000000	B	-0.1224	+
6	15000000	18000000	A	0.1305	+
6	18000000	19000000	B	-0.13	+
6	19000000	20000000	A	0.128	+
6	20000000	20500000	B	-0.078	+
6	20500000	21000000	A	0.131	+
6	21000000	22000000	B	-0.131	+
6	22000000	24000000	A	0.128	+
6	24000000	25500000	B	-0.128667	+
6	25500000	28000000	A	0.1296	+
6	28000000	30000000	B	-0.12875	+
6	30000000	30500000	A	0.122	+
6	30500000	31000000	B	-0.129	+
6	31000000	31500000	A	0.112	+
6	31500000	32000000	B	-0.128	+
6	32000000	33500000	A	0.117	+
6	33500000	35000000	B	-0.092	+
7	0	500000	A	0.125	+
7	500000	1000000	B	-0.129	+
7	2000000	2500000	B	-0.091	+
7	2500000	3000000	A	0.117	+
7	3000000	4000000	B	-0.128	+
7	4000000	8500000	A	0.119778	+
7	9500000	10000000	B	-0.125	+
7	10000000	10500000	A	0.097	+
7	10500000	11000000	B	-0.111	+
7	11000000	12500000	A	0.133667	+
7	12500000	13500000	B	-0.0835	+
7	13500000	14000000	A	0.131	+
7	14000000	15500000	B	-0.117667	+
7	15500000	19000000	A	0.115286	+
7	19000000	21500000	B	-0.1334	+
7	21500000	22000000	A	0.082	+
7	22500000	24000000	A	0.128667	+
7	24000000	26000000	B	-0.12625	+
7	26000000	29000000	A	0.108333	+
7	29000000	30500000	B	-0.130667	+
7	30500000	31000000	A	0.116	+
7	31000000	34500000	B	-0.127857	+
7	34500000	36946936	A	-0.091	+
8	0	1000000	B	-0.141	+
8	1000000	1500000	A	0.132	+
8	1500000	3500000	B	-0.13875	+
8	3500000	8000000	A	0.141889	+
8	8000000	10500000	B	-0.1402	+
8	11000000	11500000	B	-0.141	+
8	11500000	12000000	A	0.022	+
8	12000000	13500000	B	-0.104	+
8	13500000	14000000	A	0.14	+
8	14000000	16000000	B	-0.12775	+
8	16000000	16500000	A	0.136	+
8	16500000	19500000	B	-0.122833	+
8	19500000	20500000	A	0.1255	+
8	21000000	22000000	A	0.1415	+
8	22000000	24000000	B	-0.13975	+
8	24000000	25500000	A	0.140667	+
8	27000000	29963013	A	0.139833	+
9	500000	4500000	A	0.152625	+
9	5000000	5500000	A	0.155	+
9	5500000	8000000	B	-0.1522	+
9	8000000	8500000	A	0.096	+
9	8500000	9000000	B	-0.15	+
9	9000000	9500000	A	0.143	+
9	9500000	10000000	B	-0.155	+
9	10000000	10500000	A	0.146	+
9	10500000	12500000	B	-0.1505	+
9	12500000	16500000	A	0.136	+
9	16500000	17500000	B	-0.1525	+
9	17500000	18000000	A	0.15	+
9	18000000	19500000	B	-0.146	+
9	19500000	20000000	A	0.151	+
9	20000000	22000000	B	-0.155	+
9	22000000	23500000	A	-0.153	+
10	500000	4500000	A	0.15575	+
10	4500000	5000000	B	-0.173	+
10	5500000	6000000	B	-0.17	+
10	6500000	7000000	B	-0.148	+
10	7000000	8000000	A	0.1745	+
10	8000000	8500000	B	-0.178	+
10	8500000	9000000	A	0.095	+
10	9000000	9500000	B	-0.177	+
10	10000000	10500000	B	-0.177	+
10	10500000	11000000	A	0.119	+
10	11000000	12500000	B	-0.164667	+
10	12500000	13000000	A	0.165	+
10	13000000	17000000	B	-0.152125	+
10	17000000	20435342	A	-0.175714	+
11	0	1000000	A	0.1625	+
11	2000000	3500000	A	0.175333	+
11	3500000	5000000	B	-0.122	+
11	5000000	5500000	A	0.001	+
11	5500000	7500000	B	-0.1215	+
11	7500000	8000000	A	0.123	+
11	8000000	10000000	B	-0.179	+
11	10000000	11500000	A	0.179333	+
11	11500000	14500000	B	-0.1775	+
11	14500000	16000000	A	0.160333	+
11	16000000	17500000	B	-0.134333	+
11	17500000	20000000	A	-0.1686	+
12	0	3500000	A	0.173429	+
12	3500000	5000000	B	-0.166667	+
12	5000000	5500000	A	0.124	+
12	5500000	7500000	B	-0.16675	+
12	8000000	8500000	B	-0.169	+
12	8500000	12000000	A	0.165143	+
12	12000000	13500000	B	-0.17	+
12	13500000	14500000	A	0.1555	+
12	14500000	16000000	B	-0.161	+
12	16000000	16500000	A	0.168	+
12	16500000	17000000	B	-0.174	+
12	18000000	19500000	B	-0.13	+
12	19500000	19948154	A	-0.171	+
13	500000	1000000	B	-0.032	+
13	1000000	3000000	A	0.1785	+
13	3000000	8000000	B	-0.1744	+
13	8000000	9500000	A	0.184667	+
13	9500000	10000000	B	-0.166	+
13	10000000	10500000	A	0.183	+
13	10500000	12000000	B	-0.168333	+
13	12000000	12500000	A	0.061	+
13	12500000	13000000	B	-0.175	+
13	13000000	14500000	A	0.181667	+
13	14500000	15500000	B	-0.153	+
13	15500000	17000000	A	0.181333	+
13	18000000	18407460	A	0.185	+
14	0	1000000	B	-0.1385	+
14	1000000	3000000	A	0.2065	+
14	3000000	4000000	B	-0.1045	+
14	4000000	9000000	A	0.1804	+
14	9000000	12000000	B	-0.220167	+
14	12000000	12500000	A	0.205	+
14	13500000	14000000	A	0.034	+
14	14000000	15000000	B	-0.141	+
14	15000000	15500000	A	0.042	+
14	15500000	15595052	B	-0.083	+
15	0	1500000	A	0.185667	+
15	2500000	4500000	B	-0.2155	+
15	4500000	7000000	A	0.2118	+
15	7000000	7500000	B	-0.196	+
15	7500000	9500000	A	0.191	+
15	9500000	11000000	B	-0.192667	+
15	11000000	11500000	A	0.207	+
15	11500000	12762846	B	0.215667	+
17	500000	1000000	A	0.235	+
17	1000000	1500000	B	-0.086	+
17	1500000	2000000	A	0.24	+
17	2000000	2500000	B	-0.196	+
17	2500000	4000000	A	0.244667	+
17	5000000	5500000	A	0.206	+
17	5500000	7500000	B	-0.25075	+
17	7500000	8500000	A	0.215	+
17	8500000	10500000	B	-0.233	+
17	10500000	10956400	A	-0.239	+
18	0	3000000	B	-0.215833	+
18	3000000	5000000	A	0.21025	+
18	5000000	6500000	B	-0.191667	+
18	6500000	8000000	A	0.233667	+
18	8000000	9000000	B	-0.2265	+
18	9000000	10500000	A	0.23	+
19	0	500000	B	-0.075	+
19	500000	3000000	A	0.2472	+
19	3000000	3500000	B	-0.173	+
19	3500000	4000000	A	0.2	+
19	4000000	7000000	B	-0.255833	+
19	8000000	9500000	B	-0.219333	+
19	9500000	9979828	A	0.221	+
20	0	500000	B	-0.158	+
20	500000	1500000	A	0.2155	+
20	1500000	3000000	B	-0.175	+
20	3500000	4000000	B	-0.198	+
20	4500000	5000000	B	-0.21	+
20	5000000	6000000	A	0.1335	+
20	6000000	9500000	B	-0.180429	+
20	9500000	11500000	A	0.21275	+
20	11500000	13500000	B	-0.19475	+
20	13500000	14109371	A	0.21	+
21	0	1500000	B	-0.318333	+
21	1500000	3000000	A	0.174	+
21	3500000	5500000	A	0.2655	+
21	5500000	6862722	B	-0.280333	+
23	0	500000	B	-0.282	+
23	1000000	1500000	B	-0.31	+
23	1500000	2500000	A	0.2545	+
23	2500000	4000000	B	-0.315333	+
23	4000000	4500000	A	0.225	+
23	4500000	5000000	B	-0.335	+
23	5000000	5786528	A	0.3345	+
24	500000	3000000	A	0.2896	+
24	3000000	6280547	B	0.270286	+
26	0	500000	A	0.101	+
26	500000	2500000	B	-0.40075	+
26	3000000	5313770	A	-0.255	+
27	0	1500000	A	0.307	+
27	1500000	2000000	B	-0.23	+
27	2000000	3000000	A	0.264	+
27	3000000	5500000	B	0.3234	+
Z	500000	3000000	A	0.074	+
Z	3000000	6500000	B	-0.0795714	+
Z	6500000	8000000	A	0.066	+
Z	8500000	14000000	A	0.0896364	+
Z	14000000	15500000	B	-0.075	+
Z	15500000	18000000	A	0.076	+
Z	18000000	19000000	B	-0.0375	+
Z	19000000	19500000	A	0.092	+
Z	19500000	20000000	B	-0.071	+
Z	20000000	28500000	A	0.0825882	+
Z	28500000	31500000	B	-0.0846667	+
Z	31500000	32000000	A	0.085	+
Z	32000000	33500000	B	-0.0696667	+
Z	33500000	35000000	A	0.0816667	+
Z	35000000	35500000	B	-0.093	+
Z	35500000	36000000	A	0.087	+
Z	36000000	37500000	B	-0.095	+
Z	37500000	38000000	A	0.038	+
Z	38000000	40000000	B	-0.07975	+
Z	40000000	42000000	A	0.087	+
Z	42000000	43500000	B	-0.07	+
Z	43500000	44500000	A	0.0725	+
Z	44500000	45500000	B	-0.082	+
Z	45500000	46500000	A	0.059	+
Z	46500000	47000000	B	-0.091	+
Z	47000000	48000000	A	0.0715	+
Z	48000000	51500000	B	-0.0928571	+
Z	51500000	52000000	A	0.088	+
Z	52000000	52500000	B	-0.02	+
Z	52500000	54000000	A	0.0786667	+
Z	54000000	54500000	B	-0.003	+
Z	54500000	56000000	A	0.0923333	+
Z	56000000	57000000	B	-0.08	+
Z	57000000	57500000	A	0.085	+
Z	57500000	58000000	B	-0.091	+
Z	58000000	58500000	A	0.038	+
Z	58500000	65500000	B	-0.0790714	+
Z	65500000	67000000	A	0.0836667	+
Z	67000000	70500000	B	-0.0894286	+
Z	70500000	71000000	A	0.092	+
Z	71000000	71500000	B	-0.088	+
Z	71500000	72000000	A	0.02	+
Z	72000000	72500000	B	-0.094	+
Z	72500000	73500000	A	0.021	+
Z	78500000	79000000	A	0.088	+
Z	79000000	80500000	B	-0.0416667	+
Z	81000000	82000000	A	-0.08	+
