# Supplementary material for: Multi-species annotation of transcriptome and chromatin structure in domesticated animals
Source: BMC Biol. 2019 Dec 30;17:108. doi: 10.1186/s12915-019-0726-5 (PMC6936065; doi:10.1186/s12915-019-0726-5)
Supplement: Supplementary file 12 — Additional file 12 Hi-C TADs and A/B compartments: the archive contains three folders, one for each species (capra_hircus, gallus_gallus, sus_scrofa). Each folder contains the following two files: • compartments.bed • mat.40000.longest25chr.tad.consensus.bed [file 12915_2019_726_MOESM12_ESM.gz › home/sfoissac/fragencode/papers/first/suppl.files/hic.tad.ab/capra_hircus/mat.40000.longest25chr.tad.consensus.bed]

1	0	120000
1	120000	520000
1	520000	840000
1	920000	1160000
1	1160000	1360000
1	1360000	1640000
1	1640000	1720000
1	1720000	1880000
1	1880000	2000000
1	2000000	2080000
1	2080000	2160000
1	2160000	2240000
1	2240000	2360000
1	2360000	2800000
1	2800000	2920000
1	3000000	3160000
1	3160000	3240000
1	3320000	3400000
1	3400000	3480000
1	3480000	3560000
1	3640000	3720000
1	3720000	3800000
1	3800000	3880000
1	3880000	4000000
1	4040000	4200000
1	4200000	4280000
1	4360000	4440000
1	4440000	4520000
1	4520000	5040000
1	5040000	5120000
1	5120000	5480000
1	5480000	5720000
1	5720000	8080000
1	8080000	8200000
1	8200000	8280000
1	8280000	8360000
1	8360000	8520000
1	8520000	8600000
1	8600000	8960000
1	8960000	9080000
1	9080000	9280000
1	9280000	9360000
1	9440000	9520000
1	9520000	9600000
1	9600000	9680000
1	9680000	9800000
1	9880000	10040000
1	10120000	10280000
1	10280000	10360000
1	10360000	10440000
1	10560000	10640000
1	10640000	10720000
1	10720000	10840000
1	10840000	10960000
1	10960000	11040000
1	11040000	11120000
1	11120000	11200000
1	11200000	11320000
1	11320000	11440000
1	11440000	11520000
1	11600000	11680000
1	11680000	11760000
1	11760000	11840000
1	11840000	11920000
1	12040000	12120000
1	12120000	12240000
1	12240000	12320000
1	12320000	12400000
1	12560000	12640000
1	12640000	12760000
1	12760000	12920000
1	13000000	13080000
1	13080000	13160000
1	13160000	14400000
1	14400000	14480000
1	14480000	14600000
1	14600000	14680000
1	14760000	14840000
1	14920000	15000000
1	15000000	15120000
1	15120000	15240000
1	15240000	15320000
1	15320000	15400000
1	15400000	15520000
1	15520000	15600000
1	15600000	15680000
1	15800000	15920000
1	16000000	16120000
1	16120000	16200000
1	16280000	16360000
1	16360000	17120000
1	17120000	17200000
1	17200000	17720000
1	17720000	17960000
1	18040000	18280000
1	18280000	19240000
1	19240000	19600000
1	19600000	19680000
1	19760000	20120000
1	20120000	20960000
1	20960000	21520000
1	21520000	21600000
1	21600000	21720000
1	21720000	21880000
1	21880000	21960000
1	21960000	22520000
1	22520000	22600000
1	22600000	23000000
1	23000000	23360000
1	23360000	23480000
1	23480000	23600000
1	23600000	23680000
1	23880000	23960000
1	23960000	24040000
1	24040000	24120000
1	24320000	24400000
1	24600000	24680000
1	24680000	24760000
1	24840000	25320000
1	25320000	25680000
1	25680000	25800000
1	25800000	26680000
1	26680000	26760000
1	26760000	26840000
1	26840000	26920000
1	26920000	27000000
1	27000000	27080000
1	27080000	27160000
1	27160000	27280000
1	27280000	27440000
1	27440000	27520000
1	27520000	31200000
1	31200000	31280000
1	31280000	31400000
1	31400000	31480000
1	31520000	31600000
1	31600000	31680000
1	31680000	31760000
1	31760000	31880000
1	31880000	32000000
1	32000000	32080000
1	32080000	32200000
1	32200000	32280000
1	32280000	32480000
1	32480000	32560000
1	32560000	33080000
1	33080000	33200000
1	33360000	33480000
1	33560000	33640000
1	33640000	34160000
1	34200000	35000000
1	35040000	35120000
1	35320000	35400000
1	35400000	35480000
1	35480000	35560000
1	35560000	35680000
1	35680000	35760000
1	35760000	35880000
1	35880000	36960000
1	36960000	37160000
1	37160000	38400000
1	38520000	38600000
1	38600000	38680000
1	38680000	39760000
1	39880000	39960000
1	40040000	40160000
1	40280000	40400000
1	40400000	40480000
1	40480000	40600000
1	40880000	41000000
1	41200000	41320000
1	41320000	41440000
1	41440000	41880000
1	41880000	42080000
1	42080000	42680000
1	42680000	43080000
1	43080000	43880000
1	43880000	44360000
1	44360000	44520000
1	44680000	44760000
1	44920000	45520000
1	45680000	45800000
1	45800000	45880000
1	45880000	46400000
1	46400000	46800000
1	46800000	48600000
1	48760000	48840000
1	48960000	50080000
1	50080000	51160000
1	51240000	51320000
1	51400000	51480000
1	51480000	51560000
1	51560000	51640000
1	51640000	52160000
1	52320000	52440000
1	52440000	52720000
1	52800000	52880000
1	52960000	53040000
1	53120000	53280000
1	53280000	53560000
1	53560000	53880000
1	53880000	53960000
1	54240000	54320000
1	54400000	54520000
1	54520000	54600000
1	54680000	54760000
1	54760000	54920000
1	55000000	55080000
1	55320000	55400000
1	55480000	55720000
1	55720000	55800000
1	55800000	55920000
1	55920000	56000000
1	56000000	56080000
1	56080000	56160000
1	56160000	56600000
1	56720000	56800000
1	56800000	57080000
1	57160000	57320000
1	57560000	57640000
1	57640000	57720000
1	57720000	57800000
1	57920000	58080000
1	58080000	58400000
1	58400000	58480000
1	58520000	58600000
1	58600000	58720000
1	58760000	59240000
1	59240000	59640000
1	59640000	59720000
1	59840000	59920000
1	60000000	60080000
1	60200000	60280000
1	60280000	60360000
1	60360000	60440000
1	60600000	61000000
1	61080000	61160000
1	61160000	61240000
1	61320000	61400000
1	61400000	61480000
1	61600000	61960000
1	61960000	62040000
1	62040000	62160000
1	62200000	62280000
1	62280000	62360000
1	62360000	62440000
1	62440000	62640000
1	62880000	62960000
1	62960000	63040000
1	63120000	63200000
1	63240000	63400000
1	63400000	63640000
1	63680000	63760000
1	63760000	63840000
1	63840000	63920000
1	63920000	64160000
1	64160000	64280000
1	64280000	65000000
1	65000000	65560000
1	65560000	65640000
1	65720000	66200000
1	66200000	66280000
1	66280000	66400000
1	66480000	66720000
1	67040000	67440000
1	67440000	67720000
1	67720000	67840000
1	67840000	68040000
1	68040000	68160000
1	68160000	68520000
1	68520000	68680000
1	68760000	69120000
1	69120000	69800000
1	69880000	70000000
1	70080000	70200000
1	70200000	70280000
1	70280000	70400000
1	70400000	70560000
1	70560000	70640000
1	70640000	70800000
1	70800000	71160000
1	71160000	71240000
1	71240000	71400000
1	71400000	71720000
1	71720000	71840000
1	71840000	72040000
1	72040000	72640000
1	72640000	72840000
1	72840000	72920000
1	72920000	73480000
1	73480000	73560000
1	73640000	73720000
1	73800000	73880000
1	74040000	74120000
1	74120000	74360000
1	74360000	74600000
1	74600000	74680000
1	74680000	75040000
1	75120000	75200000
1	75200000	75320000
1	75400000	75480000
1	75480000	75560000
1	75680000	75920000
1	75920000	76000000
1	76000000	76280000
1	76280000	76520000
1	76520000	76600000
1	76640000	76840000
1	76840000	77080000
1	77160000	77240000
1	77240000	77320000
1	77320000	77400000
1	77400000	77480000
1	77480000	77560000
1	77800000	79320000
1	79320000	79800000
1	79800000	80120000
1	80240000	80320000
1	80320000	80960000
1	80960000	81040000
1	81040000	81120000
1	81120000	81240000
1	81240000	81320000
1	81320000	81400000
1	81400000	81480000
1	81480000	81640000
1	81640000	82080000
1	82080000	82320000
1	82320000	82520000
1	82520000	82720000
1	82720000	82920000
1	82920000	83320000
1	83480000	83560000
1	83680000	84000000
1	84160000	84240000
1	84240000	84320000
1	84320000	84480000
1	84480000	84560000
1	84560000	84640000
1	84640000	84720000
1	84720000	84800000
1	84800000	84920000
1	84920000	85000000
1	85000000	85240000
1	85240000	85320000
1	85320000	85400000
1	85600000	85920000
1	85920000	86000000
1	86080000	87080000
1	87240000	87320000
1	87320000	87400000
1	87400000	87680000
1	87760000	87840000
1	87920000	88000000
1	88000000	88240000
1	88240000	89720000
1	89720000	92680000
1	92680000	92760000
1	92760000	92960000
1	92960000	93560000
1	93680000	93920000
1	93920000	94000000
1	94000000	94080000
1	94160000	94240000
1	94320000	94440000
1	94440000	94560000
1	94560000	94680000
1	94680000	95280000
1	95280000	95480000
1	95600000	95720000
1	95720000	95800000
1	95800000	96120000
1	96120000	96600000
1	96680000	96760000
1	96760000	97160000
1	97240000	97360000
1	97360000	97440000
1	97440000	97520000
1	97520000	97600000
1	97600000	97760000
1	97840000	97920000
1	97920000	98000000
1	98000000	98760000
1	98760000	98920000
1	98920000	99160000
1	99280000	99440000
1	99720000	101680000
1	101680000	105520000
1	105520000	105760000
1	106040000	106320000
1	106400000	106520000
1	106520000	106600000
1	106760000	106840000
1	106960000	107040000
1	107040000	107120000
1	107240000	107320000
1	107480000	107760000
1	107880000	108000000
1	108080000	108160000
1	108520000	109600000
1	109600000	110000000
1	110000000	110720000
1	110720000	110840000
1	110840000	110920000
1	110920000	111000000
1	111440000	111520000
1	111600000	111760000
1	111880000	112600000
1	112680000	112880000
1	112960000	113240000
1	113240000	113320000
1	113320000	114360000
1	114440000	114520000
1	114680000	114760000
1	114760000	114840000
1	114920000	115480000
1	115560000	116360000
1	116360000	116560000
1	116560000	116720000
1	116840000	117200000
1	117200000	117520000
1	117520000	117800000
1	117800000	117960000
1	118000000	118200000
1	118200000	118440000
1	118440000	118640000
1	118800000	118960000
1	118960000	119040000
1	119040000	119440000
1	119560000	119680000
1	119680000	121400000
1	121400000	122160000
1	122160000	122240000
1	122320000	122400000
1	122560000	122640000
1	122640000	122720000
1	122800000	122880000
1	122880000	122960000
1	123040000	123120000
1	123200000	124680000
1	124840000	124920000
1	124920000	125520000
1	125520000	126000000
1	126000000	126080000
1	126080000	126400000
1	126400000	126520000
1	126520000	126760000
1	126840000	127040000
1	127040000	127200000
1	127200000	127320000
1	127320000	127400000
1	127520000	127600000
1	127840000	127920000
1	127920000	128000000
1	128000000	128080000
1	128080000	128160000
1	128280000	128360000
1	128360000	128480000
1	128480000	128560000
1	128560000	128640000
1	128640000	128720000
1	128720000	128800000
1	128800000	128880000
1	128880000	128960000
1	129040000	129240000
1	129320000	129400000
1	129480000	129560000
1	129640000	129760000
1	129760000	130120000
1	130200000	130400000
1	130400000	130600000
1	130640000	130720000
1	130800000	130880000
1	130960000	131080000
1	131080000	131160000
1	131160000	131280000
1	131280000	131360000
1	131360000	131480000
1	131480000	131560000
1	131560000	131640000
1	131720000	132800000
1	132800000	133000000
1	133080000	133160000
1	133160000	133320000
1	133320000	133400000
1	133400000	133520000
1	133520000	133600000
1	133600000	133680000
1	133680000	133760000
1	133760000	133880000
1	133880000	133960000
1	133960000	134040000
1	134040000	134120000
1	134120000	134360000
1	134360000	134720000
1	134720000	135120000
1	135120000	135360000
1	135360000	135560000
1	135560000	135640000
1	135640000	135720000
1	135720000	135800000
1	135800000	135880000
1	135880000	135960000
1	135960000	136080000
1	136160000	136240000
1	136240000	136360000
1	136440000	136920000
1	137000000	137080000
1	137160000	137280000
1	137360000	137440000
1	137440000	137520000
1	137520000	137680000
1	137680000	137760000
1	137840000	137920000
1	138000000	138080000
1	138080000	138160000
1	138160000	138240000
1	138240000	138320000
1	138480000	138560000
1	138560000	138640000
1	138640000	138720000
1	138720000	138840000
1	138840000	139120000
1	139120000	139200000
1	139200000	139440000
1	139520000	139640000
1	139640000	139760000
1	139760000	139840000
1	139840000	139920000
1	139920000	140000000
1	140000000	140120000
1	140280000	140360000
1	140360000	140440000
1	140440000	140520000
1	140520000	140600000
1	140600000	140680000
1	140680000	140760000
1	141040000	141280000
1	141280000	141720000
1	141720000	141960000
1	141960000	142200000
1	142200000	142280000
1	142360000	142440000
1	142440000	142680000
1	142680000	142800000
1	142920000	143000000
1	143080000	143320000
1	143320000	143440000
1	143520000	143640000
1	143760000	143880000
1	144240000	144320000
1	144320000	144560000
1	144640000	144960000
1	145040000	145160000
1	145160000	145360000
1	145360000	145440000
1	145440000	145560000
1	145560000	145640000
1	145640000	145720000
1	145800000	145920000
1	145920000	146080000
1	146080000	146200000
1	146200000	146280000
1	146360000	146720000
1	146720000	148200000
1	148200000	148440000
1	148440000	148560000
1	148560000	149080000
1	149080000	149720000
1	149720000	150360000
1	150440000	150560000
1	150560000	150640000
1	150640000	150720000
1	150720000	150800000
1	150800000	150880000
1	150880000	150960000
1	150960000	151400000
1	151480000	151600000
1	151720000	151800000
1	151800000	151920000
1	151920000	152040000
1	152040000	152280000
1	152360000	153120000
1	153120000	153480000
1	153480000	154040000
1	154160000	154240000
1	154280000	154360000
1	154360000	154560000
1	154560000	154640000
1	154680000	154760000
1	154760000	154880000
1	154880000	155000000
1	155000000	155080000
1	155080000	155200000
1	155200000	155320000
1	155320000	155400000
1	155400000	155480000
1	155480000	155760000
1	155760000	155920000
1	155920000	156000000
1	156000000	156080000
1	156080000	156200000
1	156200000	156280000
1	156280000	156360000
1	156440000	156920000
1	156920000	157280000
1	157280000	157360000
2	0	80000
2	160000	480000
2	560000	640000
2	640000	960000
2	960000	1120000
2	1200000	1280000
2	1280000	1360000
2	1360000	1480000
2	1480000	1600000
2	1600000	1720000
2	1840000	1960000
2	2120000	2240000
2	2320000	2600000
2	2680000	2960000
2	2960000	3200000
2	3200000	3400000
2	3480000	3840000
2	3840000	4000000
2	4000000	4600000
2	4680000	4800000
2	4880000	4960000
2	5040000	5160000
2	5160000	5560000
2	5560000	5680000
2	5800000	5960000
2	6080000	6520000
2	6520000	6640000
2	6640000	6720000
2	6720000	6840000
2	6840000	7080000
2	7080000	7240000
2	7240000	7440000
2	7440000	7640000
2	7640000	7840000
2	7840000	8200000
2	8200000	8320000
2	8320000	8400000
2	8400000	8720000
2	8720000	8880000
2	8880000	9280000
2	9280000	9720000
2	9720000	9840000
2	9920000	10360000
2	10360000	10720000
2	10800000	11160000
2	11160000	11240000
2	11320000	11520000
2	11800000	12040000
2	12040000	12120000
2	12200000	12280000
2	12280000	12600000
2	12600000	12680000
2	12680000	13120000
2	13120000	13240000
2	13320000	13520000
2	13520000	13720000
2	13720000	14280000
2	14280000	14520000
2	14560000	14640000
2	14640000	14960000
2	14960000	15120000
2	15120000	15560000
2	15760000	16240000
2	16240000	16320000
2	16400000	16480000
2	16480000	16760000
2	16760000	16920000
2	16920000	17080000
2	17080000	17240000
2	17240000	17520000
2	17520000	17720000
2	17720000	17960000
2	17960000	18040000
2	18120000	18200000
2	18320000	18400000
2	18400000	18720000
2	18720000	18800000
2	18800000	18880000
2	18880000	18960000
2	18960000	19040000
2	19040000	19120000
2	19120000	19240000
2	19240000	19400000
2	19400000	19520000
2	19600000	19680000
2	19880000	20280000
2	20280000	20480000
2	20480000	21960000
2	21960000	22520000
2	22520000	22600000
2	22600000	22840000
2	22920000	23000000
2	23000000	23240000
2	23320000	23680000
2	23840000	23920000
2	23920000	24000000
2	24160000	24280000
2	24280000	24360000
2	24360000	24440000
2	24440000	24560000
2	24560000	24680000
2	24800000	24960000
2	25040000	25640000
2	25720000	25800000
2	25800000	25920000
2	25920000	26000000
2	26040000	26120000
2	26240000	26320000
2	26320000	26400000
2	26400000	26480000
2	26480000	26560000
2	26560000	26640000
2	26640000	26720000
2	26720000	26800000
2	26800000	26880000
2	26960000	27040000
2	27040000	27120000
2	27120000	27240000
2	27240000	27320000
2	27520000	27840000
2	27840000	27920000
2	28080000	28160000
2	28400000	28480000
2	28480000	28920000
2	28920000	29400000
2	29400000	29600000
2	29600000	29920000
2	29960000	30080000
2	30080000	30160000
2	30240000	30360000
2	30360000	30440000
2	30440000	30520000
2	30520000	31120000
2	31120000	31360000
2	31360000	31560000
2	31560000	31760000
2	31760000	31840000
2	31840000	32480000
2	32560000	32720000
2	32720000	32840000
2	32840000	33440000
2	33600000	34000000
2	34000000	34080000
2	34080000	34440000
2	34600000	35080000
2	35080000	35160000
2	35160000	35240000
2	35240000	36360000
2	36360000	36440000
2	36440000	36520000
2	36520000	36600000
2	36600000	36680000
2	36800000	36880000
2	36880000	37000000
2	37000000	37080000
2	37160000	37240000
2	37240000	37320000
2	37400000	37640000
2	37640000	37840000
2	37840000	37920000
2	38000000	38080000
2	38080000	38720000
2	38800000	38880000
2	38880000	39000000
2	39280000	39360000
2	39360000	39520000
2	39520000	40080000
2	40080000	40960000
2	40960000	41120000
2	41120000	41200000
2	41280000	41480000
2	41480000	41600000
2	41600000	41800000
2	41920000	42000000
2	42000000	42080000
2	42400000	42480000
2	42480000	42560000
2	42640000	42720000
2	42720000	42840000
2	42840000	42920000
2	43200000	43280000
2	43480000	43560000
2	43560000	43640000
2	43640000	43720000
2	43720000	43800000
2	43880000	44280000
2	44360000	44480000
2	44480000	44560000
2	44560000	44640000
2	44680000	45200000
2	45200000	45640000
2	45640000	45720000
2	45800000	45880000
2	45880000	46040000
2	46040000	46120000
2	46120000	46440000
2	46440000	46640000
2	46640000	46720000
2	46720000	46880000
2	46880000	47400000
2	47480000	47560000
2	47560000	49120000
2	49120000	49200000
2	49200000	49280000
2	49280000	49680000
2	49680000	49760000
2	49920000	50000000
2	50000000	50400000
2	50480000	50560000
2	50560000	51160000
2	51160000	51360000
2	51360000	54240000
2	54240000	54400000
2	54400000	54520000
2	54640000	54720000
2	54800000	54880000
2	54960000	55040000
2	55040000	55120000
2	55120000	55600000
2	55600000	55880000
2	55880000	56440000
2	56440000	56720000
2	56720000	56800000
2	56960000	57280000
2	57520000	57600000
2	57600000	57680000
2	57840000	57960000
2	58040000	58320000
2	58400000	58480000
2	58480000	58600000
2	58600000	58680000
2	58840000	58920000
2	58920000	60320000
2	60320000	60400000
2	60400000	60480000
2	60480000	60560000
2	60560000	60640000
2	60640000	60720000
2	60720000	60800000
2	60800000	60880000
2	61000000	61120000
2	61160000	61240000
2	61360000	61440000
2	61440000	61520000
2	61640000	61720000
2	61840000	61920000
2	61920000	62000000
2	62000000	62080000
2	62080000	62160000
2	62320000	62400000
2	62480000	62560000
2	62720000	62960000
2	63040000	63160000
2	63280000	63680000
2	63680000	64080000
2	64160000	64720000
2	64840000	65400000
2	65480000	66280000
2	66280000	66480000
2	66480000	66680000
2	66680000	67720000
2	67880000	68000000
2	68160000	68320000
2	68320000	68400000
2	68400000	68520000
2	68520000	68680000
2	68800000	68880000
2	68880000	68960000
2	69040000	69160000
2	69160000	69240000
2	69320000	69400000
2	69400000	69840000
2	69960000	70640000
2	70920000	71360000
2	71480000	71560000
2	71680000	71760000
2	72000000	72080000
2	72080000	72720000
2	72800000	73200000
2	73200000	73280000
2	73280000	73360000
2	73440000	73720000
2	73720000	73880000
2	73880000	74680000
2	74680000	74760000
2	74760000	75240000
2	75240000	75640000
2	75640000	75720000
2	75720000	75800000
2	75840000	75920000
2	76040000	76120000
2	76120000	76200000
2	76200000	76280000
2	76280000	76480000
2	76480000	76720000
2	76720000	76840000
2	76920000	78000000
2	78000000	78080000
2	78080000	78160000
2	78160000	78240000
2	78400000	78520000
2	78600000	78720000
2	78720000	78800000
2	78800000	78960000
2	79120000	79440000
2	79440000	79560000
2	79560000	79680000
2	79680000	79760000
2	79760000	79840000
2	79840000	80000000
2	80000000	80120000
2	80120000	80200000
2	80200000	80280000
2	80280000	80520000
2	80520000	81520000
2	81520000	81600000
2	81600000	81680000
2	81680000	82160000
2	82160000	82280000
2	82440000	82520000
2	82520000	82840000
2	82840000	85720000
2	85720000	86560000
2	86560000	86640000
2	86760000	86960000
2	87040000	88040000
2	88200000	88280000
2	88480000	88560000
2	88640000	88720000
2	88720000	88880000
2	88880000	89000000
2	89000000	89720000
2	89720000	90680000
2	90680000	90760000
2	90760000	90840000
2	90840000	90920000
2	91160000	91280000
2	91400000	91480000
2	91480000	91560000
2	91560000	91720000
2	91720000	92000000
2	92160000	92640000
2	92640000	92720000
2	92720000	92840000
2	92960000	93040000
2	93040000	93160000
2	93160000	93560000
2	93560000	94440000
2	94440000	95360000
2	95360000	97080000
2	97080000	97160000
2	97320000	97400000
2	97600000	97840000
2	97840000	98680000
2	98680000	99120000
2	99120000	99680000
2	99680000	99760000
2	99800000	99880000
2	99880000	100840000
2	100960000	101280000
2	101280000	102080000
2	102080000	102160000
2	102160000	102240000
2	102240000	102320000
2	102320000	102400000
2	102400000	102480000
2	102480000	102640000
2	102640000	102720000
2	102800000	102880000
2	102880000	104480000
2	104480000	105000000
2	105000000	105280000
2	105280000	105400000
2	105400000	105840000
2	105960000	106160000
2	106160000	106400000
2	106400000	106480000
2	106480000	107000000
2	107000000	107080000
2	107080000	107160000
2	107160000	107240000
2	107320000	107600000
2	107600000	107760000
2	107760000	108000000
2	108000000	108280000
2	108280000	108440000
2	108440000	109000000
2	109000000	109080000
2	109080000	109240000
2	109240000	109360000
2	109360000	109440000
2	109560000	109760000
2	109840000	110000000
2	110000000	110080000
2	110080000	110160000
2	110160000	110240000
2	110240000	110680000
2	110680000	110760000
2	110760000	111320000
2	111320000	111400000
2	111400000	111480000
2	111480000	111840000
2	111840000	112160000
2	112160000	112320000
2	112320000	112400000
2	112400000	112600000
2	112600000	112920000
2	112920000	113000000
2	113000000	113080000
2	113080000	113160000
2	113160000	113240000
2	113240000	113320000
2	113320000	113400000
2	113400000	113920000
2	113960000	114040000
2	114120000	114200000
2	114200000	114480000
2	114480000	114640000
2	114720000	114800000
2	114800000	114880000
2	114880000	114960000
2	114960000	115040000
2	115040000	115520000
2	115520000	116080000
2	116080000	116160000
2	116280000	116400000
2	116400000	116480000
2	116480000	116560000
2	116560000	116880000
2	116880000	117040000
2	117040000	117120000
2	117240000	117320000
2	117320000	117400000
2	117400000	117480000
2	117680000	117760000
2	117760000	117840000
2	117960000	118040000
2	118040000	118120000
2	118120000	118200000
2	118200000	118600000
2	118600000	118800000
2	118800000	119240000
2	119320000	119560000
2	119560000	120720000
2	120720000	121200000
2	121200000	121280000
2	121280000	121480000
2	121480000	121840000
2	121840000	122520000
2	122520000	122840000
2	122960000	124080000
2	124080000	124160000
2	124280000	124360000
2	124560000	124720000
2	124720000	124880000
2	124880000	125080000
2	125080000	125160000
2	125160000	125240000
2	125320000	125400000
2	125480000	125560000
2	125640000	125720000
2	125720000	125840000
2	125840000	125960000
2	125960000	126080000
2	126080000	126160000
2	126360000	126440000
2	126520000	126600000
2	126600000	126800000
2	126800000	126960000
2	126960000	127560000
2	127560000	129560000
2	129560000	129920000
2	130280000	130360000
2	130520000	130720000
2	130720000	131040000
2	131040000	131200000
2	131200000	131520000
2	131520000	132080000
2	132080000	132200000
2	132320000	132680000
2	132680000	132800000
2	132800000	132880000
2	132880000	132960000
2	132960000	133040000
2	133040000	133120000
2	133120000	133200000
2	133320000	133440000
2	133440000	134280000
2	134440000	134640000
2	134640000	134720000
2	134720000	135120000
2	135120000	135240000
2	135240000	135760000
2	135760000	135880000
2	135880000	136000000
2	136000000	136080000
2	136080000	136160000
2	136280000	136440000
3	80000	200000
3	400000	600000
3	760000	880000
3	960000	1200000
3	1360000	1440000
3	1440000	1520000
3	1520000	1600000
3	1600000	1680000
3	1760000	1840000
3	1960000	2040000
3	2040000	2120000
3	2120000	2360000
3	2520000	2600000
3	2600000	2760000
3	2760000	2880000
3	2960000	3040000
3	3040000	3240000
3	3320000	3400000
3	3400000	3720000
3	3800000	3880000
3	3880000	3960000
3	3960000	4080000
3	4080000	4160000
3	4160000	5000000
3	5120000	5200000
3	5200000	5320000
3	5320000	5400000
3	5400000	5480000
3	5480000	6080000
3	6080000	6640000
3	6640000	7200000
3	7200000	7360000
3	7360000	7480000
3	7480000	7840000
3	7840000	8000000
3	8120000	8360000
3	8360000	8440000
3	8440000	8520000
3	8520000	8600000
3	8680000	8800000
3	8800000	9000000
3	9000000	9080000
3	9080000	9160000
3	9160000	9240000
3	9240000	9320000
3	9320000	9400000
3	9400000	9480000
3	9480000	9560000
3	9560000	9680000
3	9680000	9760000
3	9760000	9840000
3	10000000	10080000
3	10080000	10160000
3	10160000	10280000
3	10280000	10520000
3	10520000	10600000
3	10600000	10840000
3	10840000	11080000
3	11160000	11400000
3	11560000	11640000
3	11640000	11760000
3	11760000	11920000
3	11920000	12000000
3	12000000	12080000
3	12080000	12160000
3	12240000	12440000
3	12440000	12840000
3	12840000	12920000
3	13000000	13160000
3	13160000	13240000
3	13240000	13320000
3	13320000	13400000
3	13400000	13480000
3	13480000	13560000
3	13720000	13800000
3	13800000	14280000
3	14280000	14520000
3	14520000	14720000
3	14720000	15200000
3	15280000	15600000
3	15600000	15880000
3	15880000	16080000
3	16160000	16440000
3	16440000	16520000
3	16520000	16640000
3	16720000	17040000
3	17160000	17320000
3	17360000	17600000
3	17600000	17680000
3	17680000	17800000
3	17960000	18760000
3	18760000	18840000
3	18840000	18920000
3	18920000	19080000
3	19080000	19200000
3	19200000	19320000
3	19400000	19560000
3	19560000	19720000
3	19720000	20040000
3	20040000	20280000
3	20280000	20560000
3	20560000	20640000
3	20640000	20920000
3	20920000	21000000
3	21000000	21600000
3	21600000	21840000
3	21840000	21920000
3	21920000	22320000
3	22320000	22400000
3	22400000	22520000
3	22520000	22640000
3	22640000	22720000
3	22720000	22800000
3	23280000	23400000
3	23400000	23480000
3	23480000	23600000
3	23600000	23720000
3	23720000	23840000
3	23840000	23920000
3	23920000	24000000
3	24000000	24080000
3	24080000	24160000
3	24160000	24240000
3	24240000	24320000
3	24480000	24560000
3	24720000	24800000
3	24800000	24880000
3	25080000	25240000
3	25240000	25640000
3	25720000	25800000
3	25800000	26080000
3	26080000	26880000
3	26880000	27000000
3	27000000	27160000
3	27160000	27360000
3	27360000	27560000
3	27560000	27640000
3	27640000	27760000
3	27760000	27840000
3	27840000	28040000
3	28040000	28200000
3	28400000	28600000
3	28600000	29200000
3	29200000	29280000
3	29280000	29360000
3	29360000	29480000
3	29480000	29600000
3	29600000	29680000
3	29680000	31280000
3	31280000	31360000
3	31440000	31640000
3	31640000	31760000
3	31760000	31840000
3	31840000	31920000
3	31920000	32000000
3	32080000	32160000
3	32240000	32360000
3	32360000	32480000
3	32480000	32560000
3	32560000	32680000
3	32680000	32800000
3	32800000	32880000
3	32960000	33040000
3	33160000	33240000
3	33240000	33440000
3	33440000	34600000
3	34800000	35000000
3	35000000	35080000
3	35080000	35160000
3	35160000	35280000
3	35280000	35440000
3	35520000	35600000
3	35600000	35680000
3	35760000	35840000
3	35840000	35920000
3	35920000	36000000
3	36120000	36680000
3	36680000	36760000
3	36760000	36840000
3	36920000	37040000
3	37040000	37120000
3	37200000	37280000
3	37360000	37440000
3	37600000	37800000
3	37800000	38080000
3	38240000	38400000
3	38400000	38480000
3	38560000	38640000
3	38920000	39680000
3	39680000	39760000
3	39880000	40120000
3	40320000	40800000
3	40960000	41240000
3	41360000	41440000
3	41440000	41800000
3	41800000	42040000
3	42040000	42360000
3	42360000	42840000
3	42920000	43080000
3	43080000	43360000
3	43360000	43680000
3	43680000	43960000
3	44040000	44120000
3	44200000	45840000
3	45840000	46200000
3	46320000	46400000
3	46480000	46720000
3	46800000	47840000
3	47840000	51000000
3	51000000	51080000
3	51080000	51160000
3	51160000	51240000
3	51240000	51320000
3	51320000	51400000
3	51400000	51480000
3	51480000	51600000
3	51920000	52000000
3	52280000	52360000
3	52360000	53640000
3	53840000	53920000
3	53920000	54000000
3	54080000	54640000
3	54720000	54800000
3	54800000	54880000
3	54880000	54960000
3	54960000	55120000
3	55240000	58040000
3	58040000	60960000
3	60960000	61920000
3	62040000	62240000
3	62240000	62360000
3	62360000	62840000
3	62920000	63040000
3	63120000	63240000
3	63240000	63440000
3	63440000	63520000
3	63520000	63920000
3	63920000	64000000
3	64000000	64160000
3	64280000	65480000
3	65480000	65560000
3	65560000	65680000
3	65680000	65760000
3	65760000	65840000
3	65920000	66200000
3	66200000	66280000
3	66760000	67400000
3	67400000	67480000
3	67560000	67640000
3	67640000	67720000
3	67720000	67800000
3	67800000	67880000
3	67880000	67960000
3	67960000	68040000
3	68120000	68200000
3	68200000	68360000
3	68440000	68640000
3	68720000	69160000
3	69160000	69240000
3	69440000	69960000
3	69960000	70120000
3	70120000	70360000
3	70440000	70920000
3	70920000	71400000
3	71400000	71520000
3	71520000	71800000
3	71800000	72080000
3	72160000	72240000
3	72440000	72520000
3	72520000	72600000
3	72640000	72760000
3	72760000	72840000
3	72840000	72960000
3	72960000	73080000
3	73080000	73160000
3	73160000	73240000
3	73360000	73480000
3	73480000	73560000
3	73560000	73640000
3	73720000	73840000
3	74000000	74080000
3	74160000	74240000
3	74240000	74320000
3	74440000	74520000
3	74520000	74600000
3	74720000	74800000
3	74800000	75280000
3	75280000	75360000
3	75360000	75480000
3	75480000	75600000
3	75760000	75840000
3	76040000	76120000
3	76120000	76200000
3	76200000	76280000
3	76360000	76440000
3	76680000	76760000
3	76760000	76960000
3	77040000	78120000
3	78120000	78560000
3	78640000	80640000
3	80840000	80920000
3	80920000	81160000
3	81240000	81320000
3	81400000	81520000
3	81600000	81680000
3	81760000	81840000
3	81840000	81960000
3	81960000	82040000
3	82160000	82280000
3	82280000	82360000
3	82360000	82480000
3	82560000	82800000
3	82880000	82960000
3	83040000	83120000
3	83120000	84440000
3	84440000	84520000
3	84520000	84600000
3	84600000	85040000
3	85040000	85480000
3	85560000	85640000
3	85840000	85920000
3	85920000	86120000
3	86120000	86240000
3	86240000	86400000
3	86400000	86520000
3	86640000	86720000
3	86720000	87200000
3	87320000	87480000
3	87480000	87640000
3	87640000	87760000
3	87760000	87960000
3	88120000	88200000
3	88200000	88760000
3	88760000	89080000
3	89080000	89720000
3	89720000	89800000
3	89800000	90000000
3	90000000	90360000
3	90360000	90880000
3	91000000	91200000
3	91280000	91360000
3	91360000	91440000
3	91440000	91520000
3	91640000	91760000
3	91960000	92080000
3	92160000	92280000
3	92280000	92360000
3	92360000	92760000
3	92760000	92840000
3	92920000	93320000
3	93320000	93800000
3	93800000	94120000
3	94120000	94360000
3	94360000	94480000
3	94480000	94840000
3	94840000	95080000
3	95160000	95240000
3	95320000	95400000
3	95640000	95720000
3	95720000	95800000
3	95800000	95880000
3	95960000	96040000
3	96040000	96120000
3	96120000	96200000
3	96280000	96360000
3	96360000	96440000
3	96520000	96600000
3	96680000	96800000
3	96800000	97000000
3	97000000	97600000
3	97640000	97720000
3	97760000	97920000
3	97920000	98120000
3	98120000	98360000
3	98360000	98560000
3	98560000	98800000
3	98800000	99000000
3	99000000	99200000
3	99200000	99360000
3	99360000	99760000
3	99760000	100440000
3	100440000	100760000
3	100760000	101280000
3	101480000	101680000
3	101760000	101840000
3	101960000	102040000
3	102040000	102120000
3	102200000	102280000
3	102440000	102520000
3	102680000	102760000
3	102840000	102920000
3	102920000	103040000
3	103040000	103280000
3	103280000	103360000
3	103360000	103440000
3	103440000	103800000
3	103800000	104240000
3	104320000	104440000
3	104440000	104680000
3	104760000	105400000
3	105400000	105680000
3	105680000	105760000
3	105840000	105960000
3	105960000	106080000
3	106080000	106160000
3	106160000	106440000
3	106520000	106600000
3	106600000	106680000
3	106840000	107160000
3	107200000	107320000
3	107320000	107400000
3	107640000	107840000
3	107840000	107920000
3	108080000	108160000
3	108160000	108320000
3	108320000	108440000
3	108520000	108840000
3	108840000	108920000
3	109320000	109400000
3	109400000	110000000
3	110000000	110280000
3	110280000	110640000
3	110640000	110720000
3	110720000	110840000
3	110840000	110920000
3	110920000	111000000
3	111240000	111360000
3	111600000	111800000
3	111800000	112000000
3	112080000	112160000
3	112280000	112640000
3	112640000	113080000
3	113160000	113560000
3	113560000	114200000
3	114200000	114280000
3	114280000	114360000
3	114440000	114880000
3	114880000	114960000
3	114960000	115040000
3	115040000	115120000
3	115120000	115320000
3	115320000	115440000
3	115520000	115600000
3	115600000	115680000
3	115760000	115840000
3	115840000	115920000
3	115920000	116000000
3	116080000	116160000
3	116280000	116360000
3	116440000	116560000
3	116560000	116960000
3	116960000	117200000
3	117200000	117320000
3	117320000	117440000
3	117440000	117560000
3	117560000	117640000
3	117640000	117760000
3	117760000	117840000
3	117840000	117920000
3	118000000	118080000
3	118080000	118280000
3	118360000	118440000
3	118440000	118520000
3	118520000	118600000
3	118600000	118840000
3	118840000	118920000
3	118920000	119080000
3	119080000	119200000
3	119240000	119320000
3	119320000	119520000
3	119520000	119640000
3	119640000	119800000
3	119800000	119880000
3	119880000	119960000
4	0	320000
4	320000	480000
4	480000	560000
4	600000	720000
4	840000	920000
4	1040000	1120000
4	1200000	1560000
4	1640000	1960000
4	1960000	2040000
4	2040000	2120000
4	2120000	2200000
4	2320000	2400000
4	2400000	2920000
4	3000000	3160000
4	3160000	3320000
4	3320000	3400000
4	3400000	3520000
4	3520000	3640000
4	3640000	3760000
4	3760000	3880000
4	3880000	3960000
4	3960000	4040000
4	4040000	4160000
4	4160000	4240000
4	4240000	4320000
4	4320000	4440000
4	4440000	4560000
4	4560000	4640000
4	4640000	5440000
4	5560000	5800000
4	5800000	5880000
4	5880000	5960000
4	6000000	6160000
4	6280000	6400000
4	6680000	6760000
4	6840000	6920000
4	7160000	7240000
4	7320000	7440000
4	7440000	7840000
4	7840000	8000000
4	8080000	8160000
4	8200000	8360000
4	8360000	8440000
4	8440000	8960000
4	8960000	9080000
4	9200000	9280000
4	9280000	9440000
4	9440000	9520000
4	9520000	9640000
4	9640000	9760000
4	9760000	9880000
4	9880000	10000000
4	10120000	10240000
4	10320000	10400000
4	10400000	11040000
4	11120000	11280000
4	11280000	11360000
4	11440000	12400000
4	12400000	12480000
4	12480000	12920000
4	12920000	13360000
4	13360000	13640000
4	13720000	14000000
4	14000000	14080000
4	14080000	14240000
4	14360000	14440000
4	14520000	14640000
4	14640000	14920000
4	14920000	15000000
4	15000000	15240000
4	15240000	15400000
4	15480000	15560000
4	15560000	15640000
4	15640000	15720000
4	15720000	15800000
4	15800000	15880000
4	15880000	16120000
4	16120000	16400000
4	16400000	16600000
4	16600000	16920000
4	16920000	17440000
4	17440000	17520000
4	17520000	17760000
4	17760000	17840000
4	17960000	18560000
4	18560000	19120000
4	19120000	19240000
4	19240000	19560000
4	19640000	19720000
4	19720000	19800000
4	19800000	19880000
4	19880000	19960000
4	19960000	20040000
4	20040000	20120000
4	20120000	20200000
4	20200000	20320000
4	20320000	20400000
4	20480000	20800000
4	20800000	20920000
4	21040000	21160000
4	21160000	21240000
4	21320000	21840000
4	21840000	21920000
4	21920000	22040000
4	22040000	23880000
4	23880000	24200000
4	24200000	24360000
4	24360000	24440000
4	24440000	24520000
4	24640000	24720000
4	24800000	24960000
4	24960000	25360000
4	25360000	25600000
4	25600000	26320000
4	26320000	26720000
4	26720000	26920000
4	26920000	27000000
4	27000000	27080000
4	27160000	27240000
4	27360000	27560000
4	27560000	27640000
4	27640000	27720000
4	27720000	27840000
4	27840000	28240000
4	28240000	28320000
4	28480000	28560000
4	28640000	28760000
4	28840000	28960000
4	28960000	29040000
4	29120000	29200000
4	29200000	29280000
4	29280000	29360000
4	29360000	29440000
4	29520000	29600000
4	29600000	30280000
4	30360000	30480000
4	30600000	30680000
4	30760000	30840000
4	30840000	30960000
4	31040000	31760000
4	31760000	31880000
4	31960000	32320000
4	32480000	32560000
4	32560000	32680000
4	32680000	32800000
4	32880000	32960000
4	32960000	33080000
4	33400000	33480000
4	33800000	33920000
4	33920000	34000000
4	34000000	34080000
4	34160000	34240000
4	34320000	34400000
4	34480000	34880000
4	34880000	35400000
4	35400000	35480000
4	35480000	35720000
4	35720000	36480000
4	36480000	37400000
4	37480000	37680000
4	37680000	37760000
4	38280000	38360000
4	38440000	38560000
4	38560000	38640000
4	38640000	38760000
4	38880000	39040000
4	39040000	39280000
4	39280000	41000000
4	41120000	41200000
4	41280000	41360000
4	41480000	41560000
4	41560000	41680000
4	41920000	42000000
4	42000000	42080000
4	42080000	42160000
4	42160000	42280000
4	42280000	42360000
4	42360000	42440000
4	42440000	42520000
4	42520000	42840000
4	42840000	42920000
4	42920000	43320000
4	43320000	43680000
4	43680000	43800000
4	43800000	43880000
4	43880000	43960000
4	43960000	44040000
4	44040000	44440000
4	44560000	44640000
4	44640000	44720000
4	44720000	44800000
4	44920000	45000000
4	45000000	45080000
4	45200000	45640000
4	45640000	45720000
4	45800000	48000000
4	48000000	48240000
4	48360000	48440000
4	48440000	48520000
4	48520000	48640000
4	48640000	48720000
4	48720000	49080000
4	49200000	49560000
4	49560000	50200000
4	50200000	50640000
4	50640000	50760000
4	50760000	50880000
4	50880000	51320000
4	51320000	52120000
4	52160000	52240000
4	52320000	52400000
4	52480000	52960000
4	52960000	53160000
4	53240000	53520000
4	53520000	53600000
4	53680000	53840000
4	53840000	54600000
4	54600000	54880000
4	54880000	55040000
4	55040000	55200000
4	55200000	55280000
4	55280000	55440000
4	55440000	55520000
4	55600000	55720000
4	55720000	55800000
4	55800000	55960000
4	55960000	56040000
4	56040000	56120000
4	56120000	56200000
4	56200000	56520000
4	56520000	57360000
4	57600000	57680000
4	57760000	57880000
4	57880000	58240000
4	58240000	58760000
4	58800000	59000000
4	59000000	59280000
4	59560000	59680000
4	59760000	59840000
4	59840000	60080000
4	60080000	60440000
4	60680000	60760000
4	60760000	60840000
4	60840000	60920000
4	60920000	61000000
4	61000000	61080000
4	61240000	61400000
4	61400000	61520000
4	61520000	61640000
4	61760000	61840000
4	61840000	62000000
4	62080000	62160000
4	62320000	62400000
4	62680000	62760000
4	62960000	63200000
4	63200000	63480000
4	63480000	63560000
4	63600000	64360000
4	64360000	65560000
4	65560000	65640000
4	65640000	65720000
4	65720000	67760000
4	67760000	67840000
4	67840000	67920000
4	68000000	68800000
4	68800000	69080000
4	69160000	69240000
4	69320000	69520000
4	69520000	69600000
4	69600000	70080000
4	70080000	70200000
4	70200000	70360000
4	70440000	70560000
4	70640000	71040000
4	71040000	71360000
4	71360000	71440000
4	71440000	71520000
4	71520000	72000000
4	72000000	72360000
4	72440000	72720000
4	72720000	73040000
4	73080000	73600000
4	73600000	74160000
4	74160000	74240000
4	74240000	74320000
4	74320000	74400000
4	74400000	74520000
4	74520000	74600000
4	74600000	74680000
4	74680000	74840000
4	74920000	75640000
4	75720000	75800000
4	75800000	75960000
4	75960000	76240000
4	76240000	76360000
4	76360000	76800000
4	76920000	77040000
4	77040000	78280000
4	78280000	78720000
4	78800000	79000000
4	79000000	79120000
4	79120000	79600000
4	79600000	79960000
4	79960000	80080000
4	80200000	80440000
4	80440000	80640000
4	80640000	80720000
4	80720000	80800000
4	80800000	80880000
4	80880000	80960000
4	80960000	82480000
4	82560000	83040000
4	83040000	83120000
4	83120000	83640000
4	83640000	84800000
4	84880000	84960000
4	85040000	85120000
4	85120000	85240000
4	85320000	85400000
4	85520000	85600000
4	85680000	85760000
4	85920000	86520000
4	86520000	86640000
4	86640000	86720000
4	86720000	86840000
4	86840000	86920000
4	86920000	87240000
4	87280000	87400000
4	87400000	87480000
4	87560000	87640000
4	87640000	87720000
4	87720000	87800000
4	87880000	87960000
4	87960000	88440000
4	88440000	88680000
4	88680000	88760000
4	88760000	88840000
4	88840000	89080000
4	89080000	89200000
4	89280000	89680000
4	89680000	91080000
4	91080000	91160000
4	91160000	92120000
4	92200000	92280000
4	92280000	92360000
4	92360000	92520000
4	92520000	92600000
4	92600000	92680000
4	92760000	92880000
4	92880000	93040000
4	93040000	93160000
4	93160000	93240000
4	93240000	93480000
4	93480000	93600000
4	93600000	94320000
4	94400000	95160000
4	95160000	95360000
4	95360000	95440000
4	95440000	96000000
4	96080000	96160000
4	96160000	96240000
4	96240000	96360000
4	96360000	96920000
4	97040000	97120000
4	97200000	97480000
4	97480000	99160000
4	99240000	99880000
4	99880000	100000000
4	100000000	101120000
4	101120000	101200000
4	101200000	101280000
4	101280000	101560000
4	101560000	101640000
4	101640000	101800000
4	101800000	101920000
4	101920000	102000000
4	102080000	102160000
4	102160000	102240000
4	102240000	103160000
4	103160000	103760000
4	103760000	103840000
4	103840000	103920000
4	103920000	104040000
4	104040000	104160000
4	104280000	105040000
4	105040000	105480000
4	105480000	105560000
4	105720000	105840000
4	105840000	105960000
4	106040000	106200000
4	106200000	107480000
4	107480000	107600000
4	107600000	107840000
4	107920000	108120000
4	108200000	108320000
4	108320000	108400000
4	108520000	108680000
4	108680000	108760000
4	108840000	108960000
4	108960000	109040000
4	109040000	109120000
4	109120000	109720000
4	109720000	109920000
4	110000000	110080000
4	110080000	110160000
4	110160000	110680000
4	110680000	111360000
4	111360000	111440000
4	111440000	111520000
4	111640000	111760000
4	111760000	111840000
4	111840000	111920000
4	111920000	112000000
4	112000000	112080000
4	112200000	112280000
4	112280000	112440000
4	112520000	112600000
4	112600000	112680000
4	112760000	112840000
4	112840000	112960000
4	112960000	113040000
[truncated: 6,990 more rows]
