# Supplementary material for: Multi-species annotation of transcriptome and chromatin structure in domesticated animals
Source: BMC Biol. 2019 Dec 30;17:108. doi: 10.1186/s12915-019-0726-5 (PMC6936065; doi:10.1186/s12915-019-0726-5)
Supplement: Supplementary file 12 — Additional file 12 Hi-C TADs and A/B compartments: the archive contains three folders, one for each species (capra_hircus, gallus_gallus, sus_scrofa). Each folder contains the following two files: • compartments.bed • mat.40000.longest25chr.tad.consensus.bed [file 12915_2019_726_MOESM12_ESM.gz › home/sfoissac/fragencode/papers/first/suppl.files/hic.tad.ab/capra_hircus/compartments.bed]

1	0	2500000	A	0.06	+
1	2500000	5500000	B	-0.0466667	+
1	5500000	6000000	A	0.015	+
1	6000000	7000000	B	-0.0415	+
1	8000000	8500000	B	-0.048	+
1	8500000	9000000	A	0.022	+
1	9000000	9500000	B	-0.018	+
1	20000000	21000000	A	0.0385	+
1	25000000	26000000	B	-0.0455	+
1	27000000	41000000	B	-0.0609643	+
1	41500000	42000000	A	0.055	+
1	42000000	43500000	B	-0.0416667	+
1	43500000	46000000	A	0.0328	+
1	46000000	52500000	B	-0.0607692	+
1	52500000	53000000	A	0.012	+
1	53000000	56000000	B	-0.0576667	+
1	56000000	59500000	A	0.0508571	+
1	59500000	63500000	B	-0.058	+
1	63500000	74500000	A	0.0624091	+
1	74500000	77500000	B	-0.0586667	+
1	77500000	84000000	A	0.0644615	+
1	84000000	88500000	B	-0.06	+
1	88500000	89500000	A	0.041	+
1	89500000	94500000	B	-0.0594	+
1	94500000	97000000	A	0.054	+
1	97000000	106000000	B	-0.0621667	+
1	106000000	111500000	A	0.0638182	+
1	111500000	115000000	B	-0.0632857	+
1	115000000	119000000	A	0.05975	+
1	119000000	125500000	B	-0.0613846	+
1	125500000	136000000	A	0.0594286	+
1	136000000	136500000	B	-0.019	+
1	136500000	137000000	A	0.061	+
1	137000000	138000000	B	-0.0465	+
1	138000000	143000000	A	0.0637	+
1	144500000	145000000	A	0.066	+
1	146000000	157403528	A	-0.0643913	+
2	0	1000000	A	0.068	+
2	11000000	18500000	A	0.0658667	+
2	18500000	20000000	B	-0.06	+
2	20000000	21500000	A	0.0466667	+
2	21500000	23000000	B	-0.0606667	+
2	23000000	24000000	A	0.008	+
2	24000000	24500000	B	-0.063	+
2	24500000	25500000	A	0.042	+
2	25500000	27500000	B	-0.064	+
2	27500000	32500000	A	0.0635	+
2	32500000	37500000	B	-0.0642	+
2	37500000	38000000	A	0.06	+
2	38000000	39500000	B	-0.0523333	+
2	39500000	47500000	A	0.06575	+
2	47500000	49500000	B	-0.05775	+
2	49500000	50500000	A	0.03	+
2	50500000	55500000	B	-0.061	+
2	55500000	56500000	A	0.0325	+
2	56500000	62500000	B	-0.066	+
2	62500000	66500000	A	0.0665	+
2	66500000	70500000	B	-0.06475	+
2	70500000	75500000	A	0.0642	+
2	75500000	87500000	B	-0.0613333	+
2	87500000	92500000	A	0.0625	+
2	92500000	97500000	B	-0.0636	+
2	97500000	101000000	A	0.065	+
2	101000000	107500000	B	-0.0623846	+
2	107500000	118000000	A	0.0653333	+
2	118000000	118500000	B	-0.006	+
2	118500000	119000000	A	0.039	+
2	119000000	129500000	B	-0.0632857	+
2	129500000	136000000	A	0.0589231	+
2	136000000	136500000	B	0.067	+
3	0	500000	B	-0.008	+
3	1500000	2000000	A	0.074	+
3	2500000	23500000	A	0.0736667	+
3	23500000	25000000	B	-0.0326667	+
3	25000000	41000000	A	0.0695937	+
3	41000000	55000000	B	-0.07	+
3	61000000	63000000	B	-0.073	+
3	63500000	69500000	B	-0.0683333	+
3	69500000	72000000	A	0.0438	+
3	72000000	79000000	B	-0.0705	+
3	81500000	82000000	B	-0.074	+
3	83500000	86500000	B	-0.0621667	+
3	86500000	95000000	A	0.0711765	+
3	95000000	97000000	B	-0.05875	+
3	97000000	97500000	A	0.044	+
3	97500000	98000000	B	-0.003	+
3	98000000	102000000	A	0.067	+
3	102000000	103000000	B	-0.0115	+
3	103000000	106500000	A	0.0617143	+
3	106500000	111500000	B	-0.068	+
3	111500000	112500000	A	0.0215	+
3	112500000	120000000	B	-0.0588	+
4	0	500000	A	0.071	+
4	1000000	3000000	A	0.071	+
4	3500000	6000000	A	0.07	+
4	6500000	9000000	A	0.0688	+
4	9000000	12500000	B	-0.0702857	+
4	12500000	19000000	A	0.0649231	+
4	19000000	20500000	B	-0.066	+
4	20500000	28500000	A	0.068	+
4	28500000	39000000	B	-0.07	+
4	39000000	44500000	A	0.0693636	+
4	44500000	45000000	B	-0.036	+
4	45000000	45500000	A	0.069	+
4	45500000	49000000	B	-0.0682857	+
4	49000000	60500000	A	0.069087	+
4	60500000	63500000	B	-0.07	+
4	63500000	64000000	A	0.001	+
4	64000000	69000000	B	-0.0621	+
4	69000000	76500000	A	0.0604667	+
4	76500000	87000000	B	-0.0683333	+
4	87000000	89500000	A	0.0682	+
4	89500000	94500000	B	-0.0653	+
4	94500000	96000000	A	0.0623333	+
4	96000000	97500000	B	-0.057	+
4	98000000	98500000	B	-0.07	+
4	99000000	100000000	B	-0.07	+
4	100500000	101500000	B	-0.0695	+
4	104000000	104500000	B	-0.067	+
4	104500000	109000000	A	0.0561111	+
4	109000000	110500000	B	-0.0613333	+
4	110500000	111500000	A	0.061	+
4	111500000	114500000	B	-0.065	+
4	114500000	116000000	A	0.066	+
4	116000000	116500000	B	0.069	+
5	0	1500000	A	0.0166667	+
5	1500000	5000000	B	-0.0748571	+
5	5000000	5500000	A	0.004	+
5	5500000	18500000	B	-0.0709231	+
5	18500000	20500000	A	0.04625	+
5	20500000	21000000	B	-0.005	+
5	21000000	31000000	A	0.07285	+
5	31000000	31500000	B	-0.059	+
5	31500000	34000000	A	0.0628	+
5	34000000	43000000	B	-0.0678889	+
5	43000000	44500000	A	0.047	+
5	44500000	47000000	B	-0.0672	+
5	47000000	49500000	A	0.051	+
5	49500000	50000000	B	-0.007	+
5	50000000	50500000	A	0.058	+
5	50500000	54500000	B	-0.075125	+
5	54500000	57000000	A	0.0664	+
5	57000000	64000000	B	-0.0671429	+
5	64000000	74500000	A	0.0754286	+
5	74500000	81000000	B	-0.0643846	+
5	81000000	83500000	A	0.062	+
5	83500000	84000000	B	-0.03	+
5	84000000	90000000	A	0.05225	+
5	90000000	92500000	B	-0.0728	+
5	92500000	97000000	A	0.0585556	+
5	97000000	99000000	B	-0.07375	+
5	99000000	100500000	A	0.066	+
5	100500000	101000000	B	-0.044	+
5	101000000	106500000	A	0.0589091	+
5	114000000	115500000	A	0.071	+
5	116000000	117000000	A	0.0655	+
5	117500000	118500000	A	-0.067	+
6	0	4500000	B	-0.0701111	+
6	4500000	5000000	A	0.053	+
6	5000000	6000000	B	-0.04	+
6	6000000	7000000	A	0.047	+
6	7000000	12000000	B	-0.0656	+
6	12000000	12500000	A	0.072	+
6	12500000	13500000	B	-0.0575	+
6	13500000	14000000	A	0.005	+
6	14000000	15500000	B	-0.0566667	+
6	15500000	18000000	A	0.0668	+
6	18000000	19000000	B	-0.071	+
6	19000000	20500000	A	0.0323333	+
6	20500000	22000000	B	-0.0606667	+
6	22000000	23000000	A	0.072	+
6	23000000	23500000	B	-0.003	+
6	23500000	26500000	A	0.0721667	+
6	26500000	30500000	B	-0.067	+
6	30500000	31000000	A	0.072	+
6	31000000	36000000	B	-0.0709	+
6	36000000	38000000	A	0.07275	+
6	38000000	42500000	B	-0.0676667	+
6	42500000	43000000	A	0.056	+
6	43000000	44000000	B	-0.046	+
6	44000000	47500000	A	0.0658571	+
6	47500000	57500000	B	-0.0692	+
6	57500000	62000000	A	0.0731111	+
6	62000000	67000000	B	-0.0698	+
6	67000000	73000000	A	0.0743333	+
6	73000000	85000000	B	-0.06425	+
6	85000000	85500000	A	0.071	+
6	85500000	86500000	B	-0.0505	+
6	86500000	94000000	A	0.0733333	+
6	94000000	95000000	B	-0.061	+
6	95000000	95500000	A	0.022	+
6	95500000	96500000	B	-0.068	+
6	96500000	99000000	A	0.0676	+
6	99000000	99500000	B	-0.061	+
6	99500000	100000000	A	0.001	+
6	100000000	102000000	B	-0.0645	+
6	102000000	107000000	A	0.0641	+
6	107000000	108500000	B	-0.066	+
6	108500000	110000000	A	0.056	+
7	0	3500000	A	0.0685714	+
7	3500000	8000000	B	-0.0688889	+
7	8000000	8500000	A	0.011	+
7	8500000	14000000	B	-0.0745455	+
7	14000000	15500000	A	0.0603333	+
7	15500000	28500000	B	-0.0664231	+
7	28500000	30500000	A	0.05725	+
7	30500000	38500000	B	-0.0744375	+
7	38500000	41500000	A	0.0745	+
7	41500000	44000000	B	-0.0696	+
7	44000000	45000000	A	0.07	+
7	45000000	47000000	B	-0.0605	+
7	47000000	50500000	A	0.0734286	+
7	50500000	52000000	B	-0.074	+
7	52000000	53500000	A	0.0523333	+
7	53500000	55500000	B	-0.075	+
7	55500000	66500000	A	0.0717273	+
7	67500000	68000000	A	0.004	+
7	68000000	71000000	B	-0.067	+
7	71000000	74000000	A	0.0685	+
7	74000000	75500000	B	-0.0403333	+
7	75500000	76000000	A	0.062	+
7	76000000	79000000	B	-0.0758333	+
7	79000000	82500000	A	0.0592857	+
7	82500000	83000000	B	-0.033	+
7	83000000	84000000	A	0.059	+
7	84000000	87500000	B	-0.0742857	+
7	87500000	89500000	A	0.076	+
7	94000000	94500000	A	0.072	+
7	96000000	96500000	B	-0.004	+
7	96500000	99000000	A	0.0746	+
7	99000000	100500000	B	-0.076	+
7	100500000	104500000	A	0.071875	+
7	105000000	108433636	A	-0.0758571	+
8	0	1500000	A	0.074	+
8	2000000	7500000	B	-0.0731818	+
8	7500000	11500000	A	0.069625	+
8	11500000	22500000	B	-0.0717727	+
8	22500000	25500000	A	0.0708333	+
8	25500000	28500000	B	-0.0478333	+
8	28500000	31000000	A	0.064	+
8	31000000	37500000	B	-0.074	+
8	37500000	40500000	A	0.0603333	+
8	40500000	42000000	B	-0.0593333	+
8	42000000	42500000	A	0.045	+
8	42500000	43000000	B	-0.015	+
8	43000000	47000000	A	0.070875	+
8	47000000	47500000	B	-0.072	+
8	47500000	48500000	A	0.0475	+
8	48500000	53000000	B	-0.0666667	+
8	53000000	54000000	A	0.068	+
8	54000000	57500000	B	-0.0588571	+
8	57500000	65000000	A	0.0661333	+
8	65000000	66500000	B	-0.0623333	+
8	66500000	71000000	A	0.0675556	+
8	71000000	72000000	B	-0.0155	+
8	72000000	74000000	A	0.0725	+
8	76000000	87000000	A	0.0726818	+
8	87000000	87500000	B	-0.065	+
8	87500000	90000000	A	0.0716	+
8	90000000	94500000	B	-0.0656667	+
8	94500000	100500000	A	0.071	+
8	104000000	106500000	A	0.0698	+
8	106500000	108500000	B	-0.049	+
8	108500000	110000000	A	0.072	+
8	111000000	111500000	A	0.075	+
8	112000000	112500000	A	-0.075	+
9	0	500000	A	0.084	+
9	500000	2000000	B	-0.0823333	+
9	2000000	2500000	A	0.081	+
9	2500000	6500000	B	-0.07375	+
9	6500000	11000000	A	0.0731111	+
9	11000000	12500000	B	-0.056	+
9	12500000	13000000	A	0.061	+
9	13000000	18500000	B	-0.0741818	+
9	18500000	21500000	A	0.0716667	+
9	21500000	24000000	B	-0.073	+
9	24000000	24500000	A	0.051	+
9	24500000	25500000	B	-0.062	+
9	25500000	32500000	A	0.0804286	+
9	32500000	36500000	B	-0.0785	+
9	36500000	37000000	A	0.017	+
9	37000000	47000000	B	-0.0748	+
9	47000000	50000000	A	0.0765	+
9	50000000	53500000	B	-0.0688571	+
9	53500000	54000000	A	0.05	+
9	54000000	56000000	B	-0.074	+
9	56000000	65000000	A	0.0792222	+
9	65000000	67000000	B	-0.07575	+
9	67000000	69500000	A	0.0788	+
9	69500000	72500000	B	-0.0681667	+
9	72500000	76500000	A	0.079375	+
9	76500000	78500000	B	-0.08	+
9	78500000	79000000	A	0.027	+
9	79000000	80500000	B	-0.076	+
9	80500000	84000000	A	0.0841429	+
9	84500000	85000000	A	0.084	+
9	88000000	88500000	A	-0.083	+
10	500000	3000000	A	0.0696	+
10	3000000	4000000	B	-0.0775	+
10	6000000	6500000	B	-0.08	+
10	10000000	14000000	B	-0.06975	+
10	14000000	24000000	A	0.0793	+
10	24000000	25500000	B	-0.0306667	+
10	25500000	27000000	A	0.0396667	+
10	27000000	32500000	B	-0.0778182	+
10	32500000	33000000	A	0	+
10	33000000	34000000	B	-0.0525	+
10	34000000	38000000	A	0.06275	+
10	38000000	43500000	B	-0.0724545	+
10	43500000	44000000	A	0	+
10	44000000	44500000	B	-0.06	+
10	44500000	45000000	A	0.027	+
10	45000000	50000000	B	-0.0692	+
10	50000000	60000000	A	0.07545	+
10	60000000	63000000	B	-0.0748333	+
10	63500000	65000000	B	-0.0783333	+
10	65000000	68000000	A	0.0578333	+
10	68000000	79000000	B	-0.0740455	+
10	79000000	80500000	A	0.0543333	+
10	81000000	98000000	A	0.079	+
10	98000000	98500000	B	-0.016	+
10	98500000	99500000	A	0.046	+
10	100000000	101000000	A	-0.042	+
11	0	7000000	A	0.0772857	+
11	7000000	9000000	B	-0.06475	+
11	9000000	15000000	A	0.069	+
11	15000000	16500000	B	-0.076	+
11	18000000	20500000	B	-0.0744	+
11	20500000	21000000	A	0.015	+
11	21000000	25000000	B	-0.066375	+
11	25000000	29500000	A	0.0684444	+
11	29500000	32500000	B	-0.0686667	+
11	35500000	38500000	B	-0.073	+
11	40000000	43500000	B	-0.0774286	+
11	43500000	49500000	A	0.0655	+
11	49500000	51500000	B	-0.0765	+
11	52500000	53000000	B	-0.078	+
11	53500000	62000000	B	-0.0767059	+
11	62000000	75000000	A	0.0716538	+
11	75000000	77500000	B	-0.0694	+
11	77500000	79000000	A	0.0613333	+
11	79000000	86000000	B	-0.0599286	+
11	86000000	90000000	A	0.067125	+
11	90000000	92000000	B	-0.07	+
11	92000000	92500000	A	0.002	+
11	92500000	93500000	B	-0.0735	+
11	93500000	104500000	A	-0.0743182	+
12	500000	4500000	A	0.07775	+
12	4500000	7000000	B	-0.0648	+
12	7000000	7500000	A	0.08	+
12	7500000	8500000	B	-0.0845	+
12	8500000	12000000	A	0.0827143	+
12	12000000	14000000	B	-0.08125	+
12	14500000	15000000	B	-0.043	+
12	15500000	30500000	B	-0.0824667	+
12	30500000	32000000	A	0.0623333	+
12	32000000	33000000	B	-0.051	+
12	33000000	34000000	A	0.0565	+
12	34000000	37000000	B	-0.0751667	+
12	37000000	38000000	A	0.0365	+
12	38000000	39500000	B	-0.0353333	+
12	44000000	50000000	B	-0.08625	+
12	50000000	59000000	A	0.0870556	+
12	59000000	63500000	B	-0.0788889	+
12	63500000	76000000	A	0.08436	+
12	76000000	80000000	B	-0.081	+
12	83000000	85000000	B	-0.0355	+
12	85500000	86000000	B	0.083	+
13	0	7500000	B	-0.0902	+
13	9000000	10500000	B	-0.0843333	+
13	10500000	11000000	A	0.071	+
13	11000000	12000000	B	-0.0585	+
13	13500000	15500000	B	-0.093	+
13	15500000	18000000	A	0.0762	+
13	20500000	21000000	B	-0.094	+
13	23500000	27000000	B	-0.0852857	+
13	27000000	29000000	A	0.04975	+
13	29000000	32500000	B	-0.0892857	+
13	32500000	36000000	A	0.0707143	+
13	36000000	37000000	B	-0.064	+
13	37000000	40000000	A	0.0675	+
13	40000000	41000000	B	-0.0155	+
13	41000000	44500000	A	0.0878571	+
13	44500000	45500000	B	-0.085	+
13	45500000	47000000	A	0.0716667	+
13	47000000	50500000	B	-0.088	+
13	50500000	53000000	A	0.0908	+
13	53500000	54000000	A	0.092	+
13	54500000	55000000	A	0.008	+
13	55000000	56000000	B	-0.0515	+
13	56000000	67500000	A	0.0891304	+
13	67500000	69000000	B	-0.083	+
13	69000000	69500000	A	0.076	+
13	69500000	71500000	B	-0.0675	+
13	71500000	73500000	A	0.06125	+
13	73500000	74000000	B	-0.025	+
13	74000000	79000000	A	0.0866	+
13	79000000	80500000	B	-0.0606667	+
13	80500000	81000000	A	0.004	+
13	81000000	83000000	B	-0.091	+
14	0	1500000	A	0.081	+
14	1500000	5000000	B	-0.0772857	+
14	5000000	6000000	A	0.0615	+
14	6000000	11500000	B	-0.0756364	+
14	11500000	21000000	A	0.0818421	+
14	21000000	34500000	B	-0.074963	+
14	34500000	39000000	A	0.0835556	+
14	39000000	44500000	B	-0.0800909	+
14	44500000	48500000	A	0.07275	+
14	48500000	50500000	B	-0.06675	+
14	50500000	51500000	A	0.0605	+
14	51500000	52000000	B	-0.006	+
14	52000000	52500000	A	0.045	+
14	52500000	54500000	B	-0.0555	+
14	54500000	56000000	A	0.0556667	+
14	56000000	57000000	B	-0.07	+
14	57000000	59000000	A	0.0735	+
14	59000000	59500000	B	-0.008	+
14	59500000	64000000	A	0.0712222	+
14	64000000	64500000	B	-0.047	+
14	64500000	67000000	A	0.0724	+
14	67500000	68500000	A	0.084	+
14	71500000	78500000	A	0.0822857	+
14	81500000	82500000	A	0.0415	+
14	82500000	91000000	B	-0.0776471	+
14	91000000	93000000	A	0.0295	+
14	93000000	94500000	B	0.07	+
15	0	500000	A	0.073	+
15	1000000	1500000	A	0.08	+
15	1500000	2000000	B	-0.027	+
15	2000000	3000000	A	0.049	+
15	3000000	5500000	B	-0.0686	+
15	5500000	9500000	A	0.083375	+
15	9500000	16000000	B	-0.0841538	+
15	16000000	20000000	A	0.08125	+
15	20000000	26500000	B	-0.084	+
15	26500000	31000000	A	0.0833333	+
15	31500000	32500000	A	0.0705	+
15	32500000	38500000	B	-0.0809167	+
15	38500000	50500000	A	0.0837083	+
15	55500000	62000000	A	0.0833846	+
15	62000000	64000000	B	-0.081	+
15	64000000	64500000	A	0.005	+
15	64500000	67000000	B	-0.0656	+
15	67000000	68500000	A	0.0646667	+
15	68500000	76000000	B	-0.0839333	+
15	76000000	76500000	A	0.029	+
15	76500000	81904557	B	0.0843636	+
16	0	4500000	A	0.0882222	+
16	4500000	6500000	B	-0.09175	+
16	10000000	12000000	B	-0.09325	+
16	13500000	22500000	B	-0.0915556	+
16	22500000	26000000	A	0.0505714	+
16	26000000	28000000	B	-0.07125	+
16	28000000	29500000	A	0.0576667	+
16	29500000	30500000	B	-0.04	+
16	30500000	31000000	A	0.004	+
16	31000000	38500000	B	-0.089	+
16	38500000	49500000	A	0.0858182	+
16	50000000	64000000	A	0.0812857	+
16	64000000	69000000	B	-0.0754	+
16	69000000	76000000	A	0.0755	+
16	76000000	77000000	B	-0.0215	+
16	77000000	78500000	A	-0.089	+
17	500000	20500000	A	0.09715	+
17	20500000	24000000	B	-0.0818571	+
17	24000000	27000000	A	0.0665	+
17	27000000	46000000	B	-0.0920526	+
17	51500000	52500000	B	-0.0705	+
17	52500000	54000000	A	0.083	+
17	54000000	57500000	B	-0.081	+
17	57500000	59000000	A	0.0363333	+
17	59000000	62000000	B	-0.0793333	+
17	62500000	63500000	B	-0.0755	+
17	63500000	67000000	A	0.0608571	+
17	67000000	69500000	B	-0.0758	+
17	70500000	71000000	B	0.097	+
18	6500000	11500000	B	-0.0968	+
18	11500000	12500000	A	0.0205	+
18	12500000	14000000	B	-0.03	+
18	14000000	16000000	A	0.05	+
18	16000000	22000000	B	-0.105333	+
18	22000000	22500000	A	0.033	+
18	22500000	26500000	B	-0.10325	+
18	26500000	27000000	A	0.001	+
18	27000000	30000000	B	-0.0798333	+
18	33000000	33500000	B	-0.106	+
18	34000000	36000000	B	-0.0995	+
18	36000000	37500000	A	0.0373333	+
18	37500000	46000000	B	-0.107412	+
18	46000000	62000000	A	0.08625	+
18	62000000	62500000	B	-0.005	+
18	63000000	63500000	B	-0.043	+
18	63500000	64500000	A	0.081	+
18	65000000	67275902	A	0.1026	+
19	4000000	17500000	B	-0.0902222	+
19	17500000	18500000	A	0.079	+
19	18500000	19500000	B	-0.0625	+
19	19500000	28000000	A	0.0851176	+
19	28000000	33000000	B	-0.0956	+
19	33000000	40500000	A	0.0977333	+
19	40500000	41500000	B	-0.094	+
19	41500000	45000000	A	0.0968571	+
19	45000000	47500000	B	-0.0728	+
19	47500000	56000000	A	0.0935294	+
19	56000000	62500000	B	-0.0929231	+
20	0	4000000	A	0.09175	+
20	5000000	14000000	A	0.0925556	+
20	14000000	17000000	B	-0.0866667	+
20	17000000	26000000	A	0.0821667	+
20	26000000	31000000	B	-0.0909	+
20	31000000	33500000	A	0.0874	+
20	33500000	35000000	B	-0.0783333	+
20	35000000	42000000	A	0.0889286	+
20	42000000	56000000	B	-0.0904286	+
20	56000000	56500000	A	0.02	+
20	56500000	58000000	B	-0.084	+
20	58000000	59000000	A	0.047	+
20	59000000	62500000	B	-0.0775714	+
20	62500000	64000000	A	0.0476667	+
20	64000000	65500000	B	-0.06	+
20	65500000	67500000	A	-0.08325	+
21	0	5000000	B	-0.091	+
21	5000000	7500000	A	0.0742	+
21	7500000	12000000	B	-0.0904444	+
21	12000000	12500000	A	0.034	+
21	12500000	13000000	B	-0.028	+
21	13000000	16000000	A	0.0663333	+
21	16000000	18500000	B	-0.0856	+
21	18500000	34500000	A	0.0914062	+
21	34500000	41000000	B	-0.0908462	+
21	41000000	41500000	A	0.03	+
21	41500000	44500000	B	-0.0733333	+
21	44500000	45500000	A	0.0685	+
21	45500000	54500000	B	-0.0867222	+
21	54500000	64500000	A	0.0914	+
21	69000000	69425955	A	0.085	+
22	0	5500000	B	-0.0760909	+
22	5500000	7500000	A	0.07675	+
22	7500000	10500000	B	-0.0916667	+
22	10500000	17500000	A	0.106857	+
22	17500000	29000000	B	-0.103739	+
22	29000000	29500000	A	0.016	+
22	29500000	35000000	B	-0.074	+
22	35000000	37500000	A	0.0588	+
22	37500000	39000000	B	-0.0593333	+
22	39000000	40500000	A	0.0633333	+
22	40500000	41000000	B	-0.028	+
22	41000000	50000000	A	0.0906111	+
22	53500000	58500000	A	0.1108	+
22	59000000	60000000	A	0.0995	+
24	0	500000	A	0.1	+
24	1000000	4500000	A	0.0941429	+
24	4500000	15000000	B	-0.0978095	+
24	19000000	20000000	B	-0.0835	+
24	20000000	22500000	A	0.089	+
24	22500000	25000000	B	-0.1008	+
24	25000000	26000000	A	0.0805	+
24	26000000	26500000	B	-0.098	+
24	28000000	31000000	B	-0.084	+
24	31000000	31500000	A	0.072	+
24	31500000	32000000	B	-0.054	+
24	32000000	36000000	A	0.097125	+
24	36000000	37500000	B	-0.0936667	+
24	37500000	38000000	A	0.082	+
24	38000000	40000000	B	-0.0935	+
24	40000000	44000000	A	0.09625	+
24	44000000	45500000	B	-0.0926667	+
24	45500000	51500000	A	0.0933333	+
24	51500000	56000000	B	-0.0873333	+
24	56000000	59000000	A	0.1005	+
24	59000000	60000000	B	-0.086	+
24	60000000	62000000	A	-0.09875	+
26	4500000	13500000	A	0.105667	+
26	13500000	14000000	B	-0.053	+
26	14000000	14500000	A	0.017	+
26	14500000	17000000	B	-0.0956	+
26	17000000	21500000	A	0.0996667	+
26	21500000	27000000	B	-0.102455	+
26	27000000	39000000	A	0.101542	+
26	39000000	42000000	B	-0.0946667	+
26	42000000	42500000	A	0.013	+
26	42500000	48000000	B	-0.106818	+
26	48000000	49000000	A	0.0525	+
26	49000000	51421553	B	0.1074	+
NW_017189516.1	0	3000000	A	0.099	+
NW_017189516.1	3000000	4500000	B	-0.054	+
NW_017189516.1	4500000	7500000	A	0.101333	+
NW_017189516.1	7500000	14000000	B	-0.0785385	+
NW_017189516.1	14000000	14500000	A	0.006	+
NW_017189516.1	15500000	16000000	B	-0.121	+
NW_017189516.1	16500000	17000000	B	-0.004	+
NW_017189516.1	17000000	18500000	A	0.087	+
NW_017189516.1	18500000	19500000	B	-0.074	+
NW_017189516.1	21000000	23000000	B	-0.11925	+
NW_017189516.1	24000000	25000000	B	-0.123	+
NW_017189516.1	25500000	33000000	B	-0.111267	+
NW_017189516.1	33000000	35000000	A	0.07975	+
NW_017189516.1	35000000	35500000	B	-0.005	+
NW_017189516.1	35500000	38500000	A	0.101	+
NW_017189516.1	38500000	39000000	B	-0.033	+
NW_017189516.1	39000000	45500000	A	0.105077	+
NW_017189516.1	45500000	46500000	B	-0.0305	+
NW_017189516.1	46500000	49500000	A	0.0825	+
NW_017189516.1	49500000	51500000	B	-0.0585	+
NW_017189516.1	51500000	52500000	A	0.0475	+
NW_017189516.1	52500000	54000000	B	-0.039	+
NW_017189516.1	54000000	54500000	A	0.081	+
NW_017189516.1	54500000	55500000	B	-0.0295	+
NW_017189516.1	55500000	56000000	A	0.004	+
NW_017189516.1	56000000	57500000	B	-0.0686667	+
NW_017189516.1	57500000	59500000	A	0.038	+
NW_017189516.1	59500000	60000000	B	-0.011	+
NW_017189516.1	60000000	60500000	A	0.013	+
NW_017189516.1	61000000	65500000	A	0.0724444	+
NW_017189516.1	65500000	66000000	B	0.115	+
