# Supplementary material for: Multi-species annotation of transcriptome and chromatin structure in domesticated animals
Source: BMC Biol. 2019 Dec 30;17:108. doi: 10.1186/s12915-019-0726-5 (PMC6936065; doi:10.1186/s12915-019-0726-5)
Supplement: Supplementary file 13 — Additional file 13 Three livestock species TAD boundary orthology. [file 12915_2019_726_MOESM13_ESM.gz › hic.bound.orth/hsreg.from.tad.bound.3species.tsv]

hs.chr	hs.gbeg	hs.gend	hicbound.list	nbpeaks	uniq	nbsp	insscore.200kb	insscore.500kb
chr1	952406	982249	capra_hircus:16:49980000-50020000	1	uniq	1	0.2905522,	0.1877248,
chr1	1182845	1228776	sus_scrofa:6:63500000-63540000	1	uniq	1	0.412683,	0.27663,
chr1	1294391	1359651	capra_hircus:16:49660000-49700000,sus_scrofa:6:63580000-63620000	2	uniq	2	0.2989578,0.3456282,	0.2414044,0.2705304,
chr1	2455909	2498833	capra_hircus:16:48860000-48900000	1	uniq	1	0.2558636,	0.1979294,
chr1	2616722	2645571	capra_hircus:16:48740000-48780000	1	uniq	1	0.1918108,	0.191132,
chr1	2975809	3012623	capra_hircus:16:48540000-48580000	1	uniq	1	0.2407356,	0.2284716,
chr1	3020924	3094064	capra_hircus:16:48460000-48500000,sus_scrofa:6:64660000-64700000	2	uniq	2	0.2644574,0.2765368,	0.2712446,0.2215046,
chr1	3134654	3266309	capra_hircus:16:48380000-48420000,gallus_gallus:21:1100000-1140000,sus_scrofa:6:64780000-64820000	3	uniq	3	0.287426,0.2502562,0.2672448,	0.29905,0.1972322,0.2683936,
chr1	3312613	3438632	capra_hircus:16:48220000-48260000,gallus_gallus:21:1020000-1060000,sus_scrofa:6:64940000-64980000	3	uniq	3	0.3587162,0.187878,0.1527832,	0.2754332,0.1740088,0.1643154,
chr1	3441363	3480588	capra_hircus:16:48100000-48140000	1	uniq	1	0.3321852,	0.2339148,
chr1	3850606	3931612	capra_hircus:16:47740000-47780000,sus_scrofa:6:65300000-65340000	2	uniq	2	0.2174066,0.255088,	0.1555766,0.1578334,
chr1	3970198	4074684	capra_hircus:16:47660000-47700000,sus_scrofa:6:65380000-65420000	2	uniq	2	0.2312286,0.1754354,	0.2013606,0.149926,
chr1	4132002	4164364	capra_hircus:16:47580000-47620000	1	uniq	1	0.2807972,	0.219694,
chr1	4170322	4234759	sus_scrofa:6:65500000-65540000	1	uniq	1	0.2441594,	0.2117924,
chr1	4293818	4403218	capra_hircus:16:47420000-47460000,sus_scrofa:6:65580000-65620000	2	uniq	2	0.1906718,0.2110164,	0.1801582,0.1698578,
chr1	4457081	4517547	capra_hircus:16:47340000-47380000,sus_scrofa:6:65700000-65740000	2	uniq	2	0.2496194,0.183808,	0.2241744,0.1652996,
chr1	4524680	4644900	capra_hircus:16:47180000-47220000,capra_hircus:16:47260000-47300000,sus_scrofa:6:65780000-65820000	3	multi	2	0.2330744,0.228515,0.2719874,	0.1594788,0.1920288,0.1954354,
chr1	4661611	4714747	sus_scrofa:6:65860000-65900000	1	uniq	1	0.2125926,	0.1635154,
chr1	4767893	4806378	sus_scrofa:6:65940000-65980000	1	uniq	1	0.2630864,	0.1650326,
chr1	4821271	4851533	capra_hircus:16:46980000-47020000	1	uniq	1	0.2080706,	0.196734,
chr1	4881113	4926948	sus_scrofa:6:66020000-66060000	1	uniq	1	0.2074442,	0.1780938,
chr1	4944554	5009496	capra_hircus:16:46860000-46900000,sus_scrofa:6:66100000-66140000	2	uniq	2	0.222014,0.2415222,	0.2003888,0.231801,
chr1	5043173	5085639	capra_hircus:16:46740000-46780000	1	uniq	1	0.1977242,	0.1741692,
chr1	5125029	5169488	capra_hircus:16:46660000-46700000,sus_scrofa:6:66220000-66260000	2	uniq	2	0.2248148,0.2110924,	0.1883516,0.2221936,
chr1	5219303	5274667	capra_hircus:16:46540000-46580000,sus_scrofa:6:66300000-66340000	2	uniq	2	0.2378204,0.2664286,	0.2052722,0.2008596,
chr1	5323350	5339868	capra_hircus:16:46460000-46500000	1	uniq	1	0.254062,	0.1842228,
chr1	5347486	5425724	capra_hircus:16:46380000-46420000,sus_scrofa:6:66420000-66460000	2	uniq	2	0.233855,0.2490444,	0.153803,0.1839604,
chr1	5472129	5586154	capra_hircus:16:46300000-46340000,sus_scrofa:6:66540000-66580000	2	uniq	2	0.2181294,0.2375946,	0.1591782,0.1979438,
chr1	5639215	5683467	sus_scrofa:6:66620000-66660000	1	uniq	1	0.26652,	0.2634632,
chr1	5740451	5794221	capra_hircus:16:46060000-46100000,sus_scrofa:6:66700000-66740000	2	uniq	2	0.2392204,0.2540838,	0.2288672,0.2699732,
chr1	5885781	5906234	capra_hircus:16:45940000-45980000	1	uniq	1	0.2609,	0.2118756,
chr1	5946208	5974626	capra_hircus:16:45860000-45900000	1	uniq	1	0.251356,	0.193612,
chr1	6032014	6073890	capra_hircus:16:45780000-45820000	1	uniq	1	0.2415976,	0.1932396,
chr1	6146659	6196771	sus_scrofa:6:67060000-67100000	1	uniq	1	0.2805904,	0.217218,
chr1	6211842	6258984	capra_hircus:16:45620000-45660000	1	uniq	1	0.2729394,	0.2098042,
chr1	6405027	6441180	sus_scrofa:6:67260000-67300000	1	uniq	1	0.2254702,	0.2187538,
chr1	6444233	6486965	capra_hircus:16:45420000-45460000	1	uniq	1	0.2427074,	0.1906584,
chr1	6528881	6621635	capra_hircus:16:45340000-45380000,gallus_gallus:21:540000-580000,sus_scrofa:6:67380000-67420000	3	uniq	3	0.2692802,0.2205864,0.3765288,	0.204077,0.1247398,0.2204594,
chr1	6686321	6720336	capra_hircus:16:45220000-45260000	1	uniq	1	0.2152928,	0.193268,
chr1	6806083	6843490	sus_scrofa:6:67620000-67660000	1	uniq	1	0.243758,	0.2248812,
chr1	6979336	7014768	sus_scrofa:6:67780000-67820000	1	uniq	1	0.2155744,	0.2077398,
chr1	7191344	7236921	sus_scrofa:6:67980000-68020000	1	uniq	1	0.1983662,	0.1965704,
chr1	7284508	7330829	sus_scrofa:6:68060000-68100000	1	uniq	1	0.2507094,	0.212562,
chr1	7440497	7477679	sus_scrofa:6:68180000-68220000	1	uniq	1	0.2262568,	0.1964204,
chr1	7530227	7570605	sus_scrofa:6:68260000-68300000	1	uniq	1	0.2732938,	0.1869698,
chr1	7623929	7668730	capra_hircus:16:44260000-44300000,sus_scrofa:6:68340000-68380000	2	uniq	2	0.2062134,0.2207828,	0.196584,0.1731524,
chr1	7711779	7793662	capra_hircus:16:44140000-44180000,sus_scrofa:6:68420000-68460000	2	uniq	2	0.2357066,0.28744,	0.2159362,0.214277,
chr1	7835679	7904186	sus_scrofa:6:68540000-68580000	1	uniq	1	0.2702794,	0.1667694,
chr1	7911088	7941113	capra_hircus:16:43980000-44020000	1	uniq	1	0.2067378,	0.1831038,
chr1	7950801	8003833	sus_scrofa:6:68620000-68660000	1	uniq	1	0.1851386,	0.1624388,
chr1	8325334	8409266	capra_hircus:16:43540000-43580000,gallus_gallus:21:3020000-3060000,sus_scrofa:6:68940000-68980000	3	uniq	3	0.210805,0.2460326,0.1785954,	0.1505364,0.1813184,0.1476708,
chr1	8854173	8890285	sus_scrofa:6:69380000-69420000	1	uniq	1	0.252481,	0.1536198,
chr1	8956676	9135020	capra_hircus:16:42820000-42860000,capra_hircus:16:42980000-43020000,sus_scrofa:6:69500000-69540000	3	multi	2	0.2364236,0.2836884,0.2566506,	0.200683,0.1937722,0.1854262,
chr1	9234324	9269149	capra_hircus:16:42700000-42740000	1	uniq	1	0.19789,	0.2014906,
chr1	9567075	9633837	capra_hircus:16:42380000-42420000,sus_scrofa:6:69980000-70020000	2	uniq	2	0.2473982,0.1882106,	0.2192032,0.1950936,
chr1	9700260	9741308	capra_hircus:16:42260000-42300000	1	uniq	1	0.261261,	0.2411398,
chr1	10413017	10450962	capra_hircus:16:41620000-41660000	1	uniq	1	0.3096978,	0.2446122,
chr1	10451317	10555676	capra_hircus:16:41580000-41620000,gallus_gallus:21:3740000-3780000,sus_scrofa:6:70740000-70780000	3	uniq	3	0.3180698,0.2684488,0.2682442,	0.2488252,0.1799546,0.1964904,
chr1	10621644	10698587	capra_hircus:16:41420000-41460000,gallus_gallus:21:3860000-3900000,sus_scrofa:6:70860000-70900000	3	uniq	3	0.296938,0.2607318,0.241338,	0.2741106,0.2277876,0.2473142,
chr1	10796816	10838688	capra_hircus:16:41260000-41300000	1	uniq	1	0.2339748,	0.2609078,
chr1	10873479	10920923	sus_scrofa:6:71100000-71140000	1	uniq	1	0.2797068,	0.17806,
chr1	10928876	11025492	capra_hircus:10:44220000-44260000,capra_hircus:16:41140000-41180000,sus_scrofa:6:71180000-71220000	3	multi	2	0.2291006,0.1795954,0.1822202,	0.1778144,0.1474656,0.1728524,
chr1	11228531	11273635	sus_scrofa:6:71380000-71420000	1	uniq	1	0.2575942,	0.2134922,
chr1	11731950	11782324	sus_scrofa:6:71820000-71860000	1	uniq	1	0.2817388,	0.2374486,
chr1	11924921	11975530	sus_scrofa:6:71980000-72020000	1	uniq	1	0.2461018,	0.2086456,
chr1	12019242	12088374	capra_hircus:16:40100000-40140000,sus_scrofa:6:72060000-72100000	2	uniq	2	0.267085,0.3015538,	0.200673,0.1791524,
chr1	12109256	12151924	sus_scrofa:6:72140000-72180000	1	uniq	1	0.2479274,	0.1704092,
chr1	12234099	12284160	sus_scrofa:6:72260000-72300000	1	uniq	1	0.2514974,	0.2212504,
chr1	12304480	12342044	capra_hircus:16:39860000-39900000	1	uniq	1	0.270651,	0.2095554,
chr1	12636355	12689433	sus_scrofa:6:72620000-72660000	1	uniq	1	0.1875698,	0.138284,
chr1	12691476	12748642	capra_hircus:16:53220000-53260000,sus_scrofa:6:72660000-72700000	2	uniq	2	0.1958604,0.2295934,	0.1521414,0.1352966,
chr1	12773870	12796063	sus_scrofa:6:72860000-72900000	1	uniq	1	0.2499904,	0.1774504,
chr1	13026941	13322513	capra_hircus:16:52700000-52740000,capra_hircus:16:52980000-53020000,sus_scrofa:6:72740000-72780000	3	multi	2	0.2064546,0.2182164,0.263522,	0.1914858,0.1822362,0.1944466,
chr1	13432125	13467122	capra_hircus:16:52620000-52660000	1	uniq	1	0.1906088,	0.1531986,
chr1	13487561	13528084	sus_scrofa:6:72940000-72980000	1	uniq	1	0.2103114,	0.1153376,
chr1	13546938	13587990	capra_hircus:16:52500000-52540000	1	uniq	1	0.2172112,	0.1387072,
chr1	13630041	13680060	capra_hircus:16:52420000-52460000,sus_scrofa:6:73060000-73100000	2	uniq	2	0.2139664,0.1529734,	0.1825682,0.1553062,
chr1	13778623	13787785	gallus_gallus:21:5100000-5140000	1	uniq	1	0.204439,	0.1754746,
chr1	13950705	14008709	capra_hircus:16:52060000-52100000,sus_scrofa:6:73340000-73380000	2	uniq	2	0.2285014,0.1997402,	0.1953666,0.1226386,
chr1	14032742	14073385	capra_hircus:16:51980000-52020000,sus_scrofa:6:73420000-73460000	2	uniq	2	0.2699952,0.2298812,	0.2107506,0.1568882,
chr1	14136430	14203672	capra_hircus:16:51820000-51860000,capra_hircus:16:51860000-51900000,sus_scrofa:6:73540000-73580000	3	multi	2	0.2134892,0.217883,0.240552,	0.1882572,0.192628,0.1999044,
chr1	14232371	14269036	sus_scrofa:6:73620000-73660000	1	uniq	1	0.2416524,	0.1958764,
chr1	14279189	14305441	capra_hircus:16:51700000-51740000	1	uniq	1	0.2370764,	0.2061872,
chr1	14311730	14374256	capra_hircus:16:51620000-51660000,sus_scrofa:6:73700000-73740000	2	uniq	2	0.2624838,0.2376288,	0.22191,0.1919518,
chr1	14422149	14470267	capra_hircus:16:51540000-51580000,sus_scrofa:6:73780000-73820000	2	uniq	2	0.2385116,0.2368322,	0.208009,0.2025254,
chr1	14502098	14552122	capra_hircus:16:51460000-51500000,sus_scrofa:6:73860000-73900000	2	uniq	2	0.249434,0.2503436,	0.2141858,0.2042876,
chr1	14571264	14677823	capra_hircus:16:51300000-51340000,capra_hircus:16:51380000-51420000,sus_scrofa:6:73940000-73980000	3	multi	2	0.2365328,0.2587958,0.19664,	0.21536,0.2145298,0.1624508,
chr1	14779310	14821189	sus_scrofa:6:74100000-74140000	1	uniq	1	0.2977044,	0.288276,
chr1	14866894	14904231	sus_scrofa:6:74180000-74220000	1	uniq	1	0.3144402,	0.2973728,
chr1	15060820	15121263	capra_hircus:16:50860000-50900000,sus_scrofa:6:74340000-74380000	2	uniq	2	0.2008232,0.2271152,	0.1759854,0.182163,
chr1	15312985	15346813	capra_hircus:16:50620000-50660000	1	uniq	1	0.2550036,	0.2195412,
chr1	15443202	15534355	capra_hircus:16:50500000-50540000,sus_scrofa:6:74700000-74740000	2	uniq	2	0.196704,0.233947,	0.1606664,0.1783738,
chr1	15681251	15725643	sus_scrofa:6:74860000-74900000	1	uniq	1	0.2486732,	0.184792,
chr1	15756517	15800736	capra_hircus:16:50260000-50300000	1	uniq	1	0.21942,	0.1836864,
chr1	16004830	16063452	capra_hircus:2:60000-100000	1	uniq	1	0.109779,	NA,
chr1	16093539	16138389	capra_hircus:2:140000-180000	1	uniq	1	0.2861004,	NA,
chr1	16368057	16404187	sus_scrofa:6:75460000-75500000	1	uniq	1	0.310242,	0.1980348,
chr1	16409616	16459850	capra_hircus:2:460000-500000	1	uniq	1	0.2244458,	0.1943536,
chr1	16946757	17019085	capra_hircus:2:540000-580000,sus_scrofa:6:75580000-75620000	2	uniq	2	0.260517,0.2927428,	0.1897204,0.2099698,
chr1	17032861	17096574	capra_hircus:2:620000-660000,sus_scrofa:6:75660000-75700000	2	uniq	2	0.2395232,0.1972342,	0.1967856,0.1726982,
chr1	17103315	17146728	sus_scrofa:6:75740000-75780000	1	uniq	1	0.2571578,	0.2368616,
chr1	17330022	17389178	sus_scrofa:6:75940000-75980000	1	uniq	1	0.238203,	0.2077982,
chr1	17424305	17460955	capra_hircus:2:940000-980000	1	uniq	1	0.2299516,	0.1652256,
chr1	17619240	17643462	capra_hircus:2:1100000-1140000	1	uniq	1	0.3280062,	0.2386282,
chr1	17688430	17733592	sus_scrofa:6:76220000-76260000	1	uniq	1	0.1987902,	0.1921782,
chr1	17764635	17809315	capra_hircus:2:1260000-1300000,sus_scrofa:6:76300000-76340000	2	uniq	2	0.2128622,0.2994302,	0.2286574,0.2426248,
chr1	17824921	17869444	capra_hircus:2:1180000-1220000,sus_scrofa:6:76420000-76460000	2	uniq	2	0.2180902,0.3244618,	0.2122256,0.251713,
chr1	17910161	17952675	sus_scrofa:6:76500000-76540000	1	uniq	1	0.2623148,	0.2340878,
chr1	17998933	18039170	sus_scrofa:6:76580000-76620000	1	uniq	1	0.2182376,	0.2028894,
chr1	18063087	18118696	capra_hircus:2:1460000-1500000,sus_scrofa:6:76660000-76700000	2	uniq	2	0.2553102,0.2596102,	0.2371758,0.203366,
chr1	18175773	18248776	capra_hircus:2:1580000-1620000,sus_scrofa:6:76780000-76820000	2	uniq	2	0.2281932,0.2236796,	0.1942164,0.2104332,
chr1	18290866	18330314	capra_hircus:2:1700000-1740000,sus_scrofa:6:76860000-76900000	2	uniq	2	0.1887876,0.2447268,	0.18663,0.199689,
chr1	18372682	18410860	sus_scrofa:6:76940000-76980000	1	uniq	1	0.1975456,	0.1627864,
chr1	18412427	18470048	capra_hircus:2:1820000-1860000	1	uniq	1	0.308236,	0.26708,
chr1	18476799	18514138	sus_scrofa:6:77020000-77060000	1	uniq	1	0.2620192,	0.1777244,
chr1	18542117	18607329	capra_hircus:2:1940000-1980000,sus_scrofa:6:77100000-77140000	2	uniq	2	0.253843,0.2433996,	0.2533486,0.2096212,
chr1	18651085	18693866	sus_scrofa:6:77180000-77220000	1	uniq	1	0.2556944,	0.2181544,
chr1	18714814	18754484	capra_hircus:2:2100000-2140000	1	uniq	1	0.3105446,	0.2427268,
chr1	18780628	18826274	sus_scrofa:6:77300000-77340000	1	uniq	1	0.1641636,	0.1451364,
chr1	18830295	18869464	capra_hircus:2:2220000-2260000	1	uniq	1	0.2866104,	0.1919452,
chr1	18907750	18948970	capra_hircus:2:2300000-2340000	1	uniq	1	0.2938092,	0.2217882,
chr1	19196275	19232787	capra_hircus:2:2580000-2620000	1	uniq	1	0.274442,	0.1933652,
chr1	19239555	19328717	sus_scrofa:6:77740000-77780000	1	uniq	1	0.2561966,	0.1786352,
chr1	19372014	19386800	capra_hircus:2:2660000-2700000	1	uniq	1	0.1699194,	0.1439782,
chr1	19644798	19689846	capra_hircus:2:2940000-2980000,sus_scrofa:6:78060000-78100000	2	uniq	2	0.2221866,0.1818642,	0.2146516,0.2186644,
chr1	19860203	19953791	capra_hircus:2:3180000-3220000,sus_scrofa:6:78220000-78260000,sus_scrofa:6:78260000-78300000	3	multi	2	0.2388454,0.2423086,0.150782,	0.2072446,0.2018956,0.1631588,
chr1	20107340	20127191	capra_hircus:2:3380000-3420000	1	uniq	1	0.3603262,	0.2760224,
chr1	20141881	20178777	capra_hircus:2:3460000-3500000	1	uniq	1	0.190101,	0.2506386,
chr1	20190451	20227411	sus_scrofa:6:78460000-78500000	1	uniq	1	0.2319206,	0.2325156,
chr1	20476316	20539387	capra_hircus:2:3820000-3860000,sus_scrofa:6:78740000-78780000	2	uniq	2	0.1936124,0.260449,	0.1968292,0.1990762,
chr1	20633144	20686113	capra_hircus:2:3980000-4020000,sus_scrofa:6:78860000-78900000	2	uniq	2	0.1806318,0.2741462,	0.1717486,0.1893104,
chr1	21296654	21324967	capra_hircus:2:4580000-4620000	1	uniq	1	0.3621436,	0.258035,
chr1	21496872	21542372	sus_scrofa:6:79580000-79620000	1	uniq	1	0.3852782,	0.2626152,
chr1	21585276	21620811	capra_hircus:2:4780000-4820000	1	uniq	1	0.2815478,	0.2451268,
chr1	21631741	21718523	capra_hircus:2:4860000-4900000,sus_scrofa:6:79700000-79740000	2	uniq	2	0.2123908,0.2519476,	0.2101614,0.2320092,
chr1	21857001	21893279	capra_hircus:2:5020000-5060000	1	uniq	1	0.333904,	0.276732,
chr1	21961669	22060835	capra_hircus:2:5140000-5180000,sus_scrofa:6:79980000-80020000	2	uniq	2	0.2175618,0.1939082,	0.2103718,0.1990374,
chr1	22075617	22102932	sus_scrofa:6:80060000-80100000	1	uniq	1	0.2790322,	0.212989,
chr1	22406957	22452022	capra_hircus:2:5540000-5580000,sus_scrofa:6:80380000-80420000	2	uniq	2	0.2427714,0.1979402,	0.2439136,0.2398818,
chr1	22518606	22558072	capra_hircus:2:5660000-5700000	1	uniq	1	0.2876848,	0.2931448,
chr1	22631369	22719561	capra_hircus:2:5780000-5820000,sus_scrofa:6:80580000-80620000,sus_scrofa:6:80620000-80660000	3	multi	2	0.2242932,0.2129574,0.2346864,	0.1994658,0.2028118,0.214527,
chr1	22800183	22837420	capra_hircus:2:5940000-5980000	1	uniq	1	0.3132844,	0.266316,
chr1	22915401	23014386	capra_hircus:2:6060000-6100000,sus_scrofa:6:80860000-80900000	2	uniq	2	0.1651708,0.14502,	0.1503416,0.1424096,
chr1	23369729	23434795	capra_hircus:2:6500000-6540000,sus_scrofa:6:81260000-81300000	2	uniq	2	0.208372,0.291535,	0.1909098,0.215604,
chr1	23522680	23568531	capra_hircus:2:6620000-6660000	1	uniq	1	0.2977844,	0.2189434,
chr1	23610517	23705533	capra_hircus:2:6700000-6740000,sus_scrofa:6:81500000-81540000	2	uniq	2	0.2689352,0.2743708,	0.2464388,0.2398196,
chr1	23785599	23836206	capra_hircus:2:6820000-6860000	1	uniq	1	0.2733438,	0.2223522,
chr1	24028135	24063640	capra_hircus:2:7060000-7100000	1	uniq	1	0.2119228,	0.2107642,
chr1	24161036	24237532	capra_hircus:2:7220000-7260000,sus_scrofa:6:81900000-81940000	2	uniq	2	0.2441422,0.2108456,	0.221971,0.2152064,
chr1	24388556	24448091	capra_hircus:2:7420000-7460000,sus_scrofa:6:82100000-82140000	2	uniq	2	0.2611428,0.2810564,	0.245056,0.2547648,
chr1	24619159	24670263	capra_hircus:2:7620000-7660000,sus_scrofa:6:82300000-82340000	2	uniq	2	0.2418222,0.2229556,	0.188385,0.1947778,
chr1	24838157	24872780	capra_hircus:2:7820000-7860000	1	uniq	1	0.2554918,	0.2164018,
chr1	25185589	25266421	capra_hircus:2:8180000-8220000,sus_scrofa:6:82820000-82860000	2	uniq	2	0.2041726,0.2374168,	0.1509636,0.1840306,
chr1	25375243	25429054	capra_hircus:2:8300000-8340000	1	uniq	1	0.276879,	0.2305374,
chr1	25475564	25514217	capra_hircus:2:8380000-8420000	1	uniq	1	0.2557524,	0.224958,
chr1	25815889	25877220	capra_hircus:2:8700000-8740000,sus_scrofa:6:83260000-83300000	2	uniq	2	0.2445592,0.294214,	0.2125152,0.1889316,
chr1	25992744	26058698	capra_hircus:2:8860000-8900000,sus_scrofa:6:83460000-83500000	2	uniq	2	0.2757478,0.2599268,	0.2301702,0.2340368,
chr1	26110478	26157062	sus_scrofa:6:83540000-83580000	1	uniq	1	0.2678342,	0.2350522,
chr1	26194573	26241754	sus_scrofa:6:83620000-83660000	1	uniq	1	0.2967198,	0.257501,
chr1	26418799	26474083	capra_hircus:2:9260000-9300000,sus_scrofa:6:83820000-83860000	2	uniq	2	0.2958936,0.2805198,	0.2231446,0.2188026,
chr1	26947135	27000640	capra_hircus:2:9700000-9740000,sus_scrofa:6:84260000-84300000	2	uniq	2	0.2631028,0.2832886,	0.181945,0.1541072,
chr1	27097430	27129917	capra_hircus:2:9820000-9860000	1	uniq	1	0.3163184,	0.280309,
chr1	27192032	27238260	capra_hircus:2:9900000-9940000	1	uniq	1	0.3581944,	0.286202,
chr1	27314187	27361809	sus_scrofa:6:84540000-84580000	1	uniq	1	0.3232972,	0.2765392,
chr1	27403225	27445073	sus_scrofa:6:84620000-84660000	1	uniq	1	0.330027,	0.319693,
chr1	27493788	27538106	sus_scrofa:6:84700000-84740000	1	uniq	1	0.2825624,	0.2980844,
chr1	27582568	27621676	sus_scrofa:6:84780000-84820000	1	uniq	1	0.3928666,	0.270837,
chr1	27744570	27770928	capra_hircus:2:10340000-10380000	1	uniq	1	0.2997142,	0.2239372,
chr1	27799230	27843370	sus_scrofa:6:84940000-84980000	1	uniq	1	0.2369556,	0.2033116,
chr1	28082953	28136388	capra_hircus:2:10700000-10740000,sus_scrofa:6:85180000-85220000	2	uniq	2	0.2583928,0.2674434,	0.2337542,0.2467806,
chr1	28190952	28273143	capra_hircus:2:10780000-10820000,sus_scrofa:6:85300000-85340000	2	uniq	2	0.2477362,0.216643,	0.215784,0.2037764,
chr1	28639456	28684005	capra_hircus:2:11140000-11180000	1	uniq	1	0.2975054,	0.2415924,
chr1	28740017	28785356	capra_hircus:2:11220000-11260000	1	uniq	1	0.2580306,	0.2295554,
chr1	28832624	28877661	capra_hircus:2:11300000-11340000	1	uniq	1	0.2243668,	0.2311702,
chr1	29062411	29118050	capra_hircus:2:11500000-11540000	1	uniq	1	0.2784828,	0.2664926,
chr1	29194170	29238336	sus_scrofa:6:86100000-86140000	1	uniq	1	0.1896552,	0.1583172,
chr1	29362145	29417180	capra_hircus:2:11780000-11820000,sus_scrofa:6:86260000-86300000	2	uniq	2	0.2874684,0.3013592,	0.2378196,0.2290384,
chr1	29571054	29613803	capra_hircus:2:12020000-12060000,sus_scrofa:6:86420000-86460000	2	uniq	2	0.2272822,0.212689,	0.2496558,0.2007022,
chr1	29655272	29701077	capra_hircus:2:12100000-12140000	1	uniq	1	0.2680574,	0.2246482,
chr1	29736272	29780111	capra_hircus:2:12180000-12220000,sus_scrofa:6:86580000-86620000	2	uniq	2	0.2861846,0.2362072,	0.212151,0.2143288,
chr1	29802701	29833819	capra_hircus:2:12260000-12300000	1	uniq	1	0.2639886,	0.2295162,
chr1	29836372	29878048	sus_scrofa:6:86660000-86700000	1	uniq	1	0.2789642,	0.224689,
chr1	29968768	30050285	sus_scrofa:6:86780000-86820000	1	uniq	1	0.2584104,	0.2252034,
chr1	30109052	30185795	capra_hircus:2:12580000-12620000,sus_scrofa:6:86900000-86940000	2	uniq	2	0.2513812,0.2503566,	0.2062514,0.205589,
chr1	30213922	30237463	capra_hircus:2:12660000-12700000	1	uniq	1	0.2405626,	0.2142726,
chr1	30283955	30327501	sus_scrofa:6:87020000-87060000	1	uniq	1	0.2986222,	0.2440268,
chr1	30374437	30410689	sus_scrofa:6:87100000-87140000	1	uniq	1	0.231429,	0.2118652,
chr1	30712782	30747687	capra_hircus:2:13100000-13140000,sus_scrofa:6:87340000-87380000	2	uniq	2	0.2805442,0.276997,	0.2035032,0.1931548,
chr1	30788994	30860387	capra_hircus:2:13220000-13260000,sus_scrofa:6:87420000-87460000	2	uniq	2	0.3670398,0.2700396,	0.2231172,0.178351,
chr1	30874277	30953562	capra_hircus:2:13300000-13340000,sus_scrofa:6:87500000-87540000	2	uniq	2	0.1904048,0.2241572,	0.2044688,0.1828158,
chr1	31135288	31234764	capra_hircus:2:13500000-13540000,sus_scrofa:6:87780000-87820000	2	uniq	2	0.2329462,0.3230732,	0.224439,0.2014328,
chr1	31278395	31319936	sus_scrofa:6:87860000-87900000	1	uniq	1	0.2773768,	0.2299182,
chr1	31363976	31397838	sus_scrofa:6:87940000-87980000	1	uniq	1	0.2941844,	0.2376338,
chr1	31405527	31498299	capra_hircus:2:13700000-13740000	1	uniq	1	0.2260132,	0.236507,
chr1	31544189	31581206	sus_scrofa:6:88060000-88100000	1	uniq	1	0.2710438,	0.2354656,
chr1	32044870	32108160	capra_hircus:2:14260000-14300000	1	uniq	1	0.260968,	0.2147654,
chr1	32138910	32179523	sus_scrofa:6:88620000-88660000	1	uniq	1	0.2574506,	0.2033914,
chr1	32363770	32489760	capra_hircus:2:14500000-14540000,capra_hircus:2:14540000-14580000,sus_scrofa:6:88820000-88860000	3	multi	2	0.1819836,0.203407,0.2798998,	0.1962856,0.2017054,0.275831,
chr1	32508619	32541214	sus_scrofa:6:88900000-88940000	1	uniq	1	0.2895158,	0.2763442,
chr1	32797479	32833340	sus_scrofa:6:89100000-89140000	1	uniq	1	0.307871,	0.232968,
chr1	32877951	32921518	capra_hircus:2:14940000-14980000,sus_scrofa:6:89180000-89220000	2	uniq	2	0.2636074,0.225857,	0.24595,0.2318572,
chr1	33058075	33117444	capra_hircus:2:15100000-15140000,sus_scrofa:6:89340000-89380000	2	uniq	2	0.2481992,0.2125812,	0.2327198,0.2220906,
chr1	33283767	33329381	sus_scrofa:6:89540000-89580000	1	uniq	1	0.298186,	0.242822,
chr1	33438640	33479980	sus_scrofa:6:89700000-89740000	1	uniq	1	0.2767374,	0.2510636,
chr1	33510796	33551066	capra_hircus:3:8500000-8540000,sus_scrofa:6:89780000-89820000	2	uniq	2	0.2740858,0.1968474,	0.237162,0.15136,
chr1	33569000	33622975	capra_hircus:3:8580000-8620000,sus_scrofa:6:89860000-89900000	2	uniq	2	0.258274,0.2354714,	0.2206536,0.1287116,
chr1	33642405	33686779	capra_hircus:3:8660000-8700000	1	uniq	1	0.2544834,	0.1595046,
chr1	33706987	33743132	sus_scrofa:6:89980000-90020000	1	uniq	1	0.1954036,	0.1577632,
chr1	33763333	33823356	capra_hircus:3:8780000-8820000,sus_scrofa:6:90060000-90100000	2	uniq	2	0.2264232,0.2483762,	0.2054654,0.2207592,
chr1	33869178	33909441	sus_scrofa:6:90140000-90180000	1	uniq	1	0.2523684,	0.2213642,
chr1	33953365	33986872	capra_hircus:3:8980000-9020000,sus_scrofa:6:90220000-90260000	2	uniq	2	0.2409158,0.2118098,	0.2036232,0.1897684,
chr1	34021141	34057956	capra_hircus:3:9060000-9100000	1	uniq	1	0.2177018,	0.1794684,
chr1	34098520	34159333	capra_hircus:3:9140000-9180000,sus_scrofa:6:90380000-90420000	2	uniq	2	0.265295,0.2039622,	0.2009178,0.1583766,
chr1	34178676	34232065	capra_hircus:3:9220000-9260000,sus_scrofa:6:90460000-90500000	2	uniq	2	0.2531634,0.2096868,	0.2056938,0.17134,
chr1	34249155	34321922	capra_hircus:3:9300000-9340000,sus_scrofa:6:90540000-90580000	2	uniq	2	0.257607,0.2375678,	0.2333814,0.2186464,
chr1	34325021	34351362	capra_hircus:3:9380000-9420000	1	uniq	1	0.2420778,	0.2490328,
chr1	34358632	34410891	capra_hircus:3:9460000-9500000,sus_scrofa:6:90620000-90660000	2	uniq	2	0.2655198,0.2321512,	0.2598002,0.2310358,
chr1	34432957	34480216	capra_hircus:3:9540000-9580000,sus_scrofa:6:90700000-90740000	2	uniq	2	0.2558538,0.235659,	0.2263366,0.2067412,
chr1	34519449	34565793	sus_scrofa:6:90780000-90820000	1	uniq	1	0.2285298,	0.1863238,
chr1	34573835	34603899	capra_hircus:3:9660000-9700000	1	uniq	1	0.2071874,	0.1992492,
chr1	34618213	34681941	capra_hircus:3:9740000-9780000,sus_scrofa:6:90860000-90900000	2	uniq	2	0.2574888,0.2314434,	0.2176452,0.1764824,
chr1	34710544	34794486	capra_hircus:3:9820000-9860000,sus_scrofa:6:90980000-91020000	2	uniq	2	0.1945448,0.2146746,	0.1755526,0.1843874,
chr1	34851382	34888651	capra_hircus:3:9980000-10020000	1	uniq	1	0.2890726,	0.2066704,
chr1	34925390	34946854	sus_scrofa:6:91180000-91220000	1	uniq	1	0.2357044,	0.2000148,
chr1	35000644	35031342	capra_hircus:3:10140000-10180000	1	uniq	1	0.2782326,	0.2593954,
chr1	35177976	35220234	capra_hircus:3:10260000-10300000	1	uniq	1	0.2465272,	0.2357314,
chr1	35415919	35436035	capra_hircus:3:10500000-10540000	1	uniq	1	0.2330874,	0.2367878,
chr1	35498348	35543333	capra_hircus:3:10580000-10620000	1	uniq	1	0.2830286,	0.263904,
chr1	35778444	35821710	capra_hircus:3:10820000-10860000	1	uniq	1	0.2200286,	0.1976866,
chr1	36036084	36111552	capra_hircus:3:11060000-11100000,gallus_gallus:23:4140000-4180000,sus_scrofa:6:92220000-92260000	3	uniq	3	0.2786544,0.2515004,0.2401532,	0.2487872,0.153868,0.2274816,
chr1	36137692	36208349	capra_hircus:3:11140000-11180000,sus_scrofa:6:92300000-92340000	2	uniq	2	0.2287486,0.2696304,	0.2200564,0.2451982,
chr1	36286364	36341975	gallus_gallus:23:4060000-4100000	1	uniq	1	0.1714268,	0.1596386,
chr1	36415749	36493636	capra_hircus:3:11380000-11420000,sus_scrofa:6:92500000-92540000	2	uniq	2	0.2316948,0.2964864,	0.1292122,0.1285228,
chr1	36591949	36647660	capra_hircus:3:11540000-11580000,sus_scrofa:6:92660000-92700000	2	uniq	2	0.2149478,0.2345256,	0.1558504,0.1581654,
chr1	36669302	36730003	capra_hircus:3:11620000-11660000,sus_scrofa:6:92740000-92780000	2	uniq	2	0.241152,0.2236016,	0.201069,0.186947,
chr1	36746846	36777367	sus_scrofa:6:92820000-92860000	1	uniq	1	0.1651882,	0.1969156,
chr1	36801847	36891781	capra_hircus:3:11740000-11780000,gallus_gallus:23:3900000-3940000,sus_scrofa:6:92940000-92980000	3	uniq	3	0.2597474,0.2595114,0.2239516,	0.2354776,0.2105112,0.2233904,
chr1	36962905	37009092	capra_hircus:3:11900000-11940000,sus_scrofa:6:93060000-93100000	2	uniq	2	0.2116894,0.2430812,	0.1935194,0.207484,
chr1	37036113	37072799	capra_hircus:3:11980000-12020000	1	uniq	1	0.2630118,	0.2061774,
chr1	37084377	37152972	capra_hircus:3:12060000-12100000,sus_scrofa:6:93180000-93220000	2	uniq	2	0.253882,0.2201908,	0.2137216,0.212508,
chr1	37216877	37259245	capra_hircus:3:12140000-12180000,sus_scrofa:6:93300000-93340000	2	uniq	2	0.2468656,0.203503,	0.2003362,0.1651582,
chr1	37288985	37327687	capra_hircus:3:12220000-12260000	1	uniq	1	0.2302892,	0.1880762,
chr1	37337004	37383077	sus_scrofa:6:93420000-93460000	1	uniq	1	0.2383592,	0.152168,
chr1	37430633	37471951	sus_scrofa:6:93500000-93540000	1	uniq	1	0.2565378,	0.1822764,
chr1	37499164	37565074	capra_hircus:3:12420000-12460000,sus_scrofa:6:93580000-93620000	2	uniq	2	0.2586756,0.2578288,	0.2028542,0.2034438,
chr1	37611897	37639230	sus_scrofa:6:93660000-93700000	1	uniq	1	0.2759346,	0.2220854,
chr1	37731135	37791817	sus_scrofa:6:93780000-93820000	1	uniq	1	0.2685256,	0.2524324,
chr1	37976548	38038189	capra_hircus:3:12820000-12860000,sus_scrofa:6:93980000-94020000	2	uniq	2	0.200323,0.2679812,	0.1812532,0.1758512,
chr1	38067991	38113994	capra_hircus:3:12900000-12940000,sus_scrofa:6:94060000-94100000	2	uniq	2	0.2488032,0.191357,	0.1674792,0.1287324,
chr1	38153767	38183345	capra_hircus:3:12980000-13020000	1	uniq	1	0.2531658,	0.1958018,
chr1	38198232	38243661	sus_scrofa:6:94180000-94220000	1	uniq	1	0.2578024,	0.1800346,
chr1	38285556	38301706	sus_scrofa:6:94260000-94300000	1	uniq	1	0.2369484,	0.1998736,
chr1	38321862	38347900	capra_hircus:3:13140000-13180000	1	uniq	1	0.2895982,	0.254918,
chr1	38364685	38445572	capra_hircus:3:13220000-13260000,sus_scrofa:6:94340000-94380000	2	uniq	2	0.2406712,0.234934,	0.2555596,0.21086,
chr1	38467179	38523384	capra_hircus:3:13300000-13340000,sus_scrofa:6:94420000-94460000	2	uniq	2	0.2685792,0.2630954,	0.2439868,0.2094578,
chr1	38547186	38597460	capra_hircus:3:13380000-13420000,sus_scrofa:6:94500000-94540000	2	uniq	2	0.2092708,0.1967668,	0.2072062,0.1810726,
chr1	38628387	38681587	capra_hircus:3:13460000-13500000,sus_scrofa:6:94580000-94620000	2	uniq	2	0.2322552,0.2218526,	0.2109666,0.1812316,
chr1	38719920	38757641	capra_hircus:3:13540000-13580000,sus_scrofa:6:94660000-94700000	2	uniq	2	0.2504152,0.2112262,	0.2074408,0.1371096,
chr1	38882085	38931010	capra_hircus:3:13700000-13740000,sus_scrofa:6:94820000-94860000	2	uniq	2	0.2248908,0.2710994,	0.1672548,0.1691996,
chr1	38959502	39047822	capra_hircus:3:13780000-13820000,sus_scrofa:6:94900000-94940000	2	uniq	2	0.282072,0.2639416,	0.1895342,0.1895992,
chr1	39268996	39361682	gallus_gallus:23:5380000-5420000	1	uniq	1	0.3265682,	0.2067844,
chr1	39525576	39594595	capra_hircus:3:14260000-14300000,sus_scrofa:6:95380000-95420000	2	uniq	2	0.2652608,0.255005,	0.2150158,0.1868098,
chr1	39676466	39707865	sus_scrofa:6:95500000-95540000	1	uniq	1	0.3132126,	0.2371602,
chr1	39770572	39820788	capra_hircus:3:14500000-14540000,sus_scrofa:6:95580000-95620000	2	uniq	2	0.2620412,0.2419228,	0.2152048,0.2194632,
chr1	39995667	40050332	capra_hircus:3:14700000-14740000,sus_scrofa:6:95780000-95820000	2	uniq	2	0.2020578,0.2093516,	0.1983472,0.1842312,
chr1	40509177	40584835	capra_hircus:3:15180000-15220000	1	uniq	1	0.300667,	0.214872,
chr1	40587737	40627141	sus_scrofa:6:170540000-170580000	1	uniq	1	0.2416852,	0.2193992,
chr1	40631042	40670165	capra_hircus:3:15260000-15300000	1	uniq	1	0.2579698,	0.2438378,
chr1	40964842	41028839	capra_hircus:3:15580000-15620000,sus_scrofa:6:170180000-170220000	2	uniq	2	0.2355626,0.211613,	0.2094344,0.1675196,
chr1	41116806	41154741	sus_scrofa:6:170060000-170100000	1	uniq	1	0.2018834,	0.1805752,
chr1	41220518	41285748	capra_hircus:3:15860000-15900000,sus_scrofa:6:169980000-170020000	2	uniq	2	0.217541,0.257891,	0.2224186,0.1981352,
chr1	41416891	41467528	capra_hircus:3:16060000-16100000,sus_scrofa:6:169780000-169820000	2	uniq	2	0.264719,0.246191,	0.1734172,0.1510846,
chr1	41497775	41547946	capra_hircus:3:16140000-16180000,sus_scrofa:6:169700000-169740000	2	uniq	2	0.1678256,0.2301244,	0.147583,0.1550858,
chr1	41801821	41833541	capra_hircus:3:16420000-16460000,sus_scrofa:6:169420000-169460000	2	uniq	2	0.2450404,0.2387208,	0.221614,0.2454834,
chr1	41867523	41917539	capra_hircus:3:16500000-16540000,sus_scrofa:6:169340000-169380000	2	uniq	2	0.2285626,0.2879014,	0.2227296,0.24463,
chr1	42001353	42036346	capra_hircus:3:16620000-16660000	1	uniq	1	0.237007,	0.19964,
chr1	42110379	42171117	capra_hircus:3:16700000-16740000,sus_scrofa:6:169140000-169180000	2	uniq	2	0.2946054,0.2279764,	0.158857,0.168283,
chr1	42407749	42440467	capra_hircus:3:17020000-17060000	1	uniq	1	0.2289806,	0.1940468,
chr1	42528307	42556978	capra_hircus:3:17140000-17180000	1	uniq	1	0.2904292,	0.236488,
chr1	42734997	42797111	capra_hircus:3:17300000-17340000,sus_scrofa:6:168660000-168700000	2	uniq	2	0.244436,0.214444,	0.178205,0.1559806,
chr1	42797989	42861653	capra_hircus:3:17340000-17380000,sus_scrofa:6:168580000-168620000	2	uniq	2	0.2528892,0.2409038,	0.1808318,0.1908364,
chr1	43051637	43074358	sus_scrofa:6:168420000-168460000	1	uniq	1	0.2440196,	0.1975388,
chr1	43164276	43233141	capra_hircus:3:17940000-17980000,sus_scrofa:6:168020000-168060000	2	uniq	2	0.249383,0.1817094,	0.1936826,0.1480986,
chr1	43619975	43671907	sus_scrofa:6:167620000-167660000	1	uniq	1	0.334908,	0.2275078,
chr1	43717115	43742008	sus_scrofa:6:167540000-167580000	1	uniq	1	0.2298996,	0.253609,
chr1	43956022	43998029	sus_scrofa:6:167300000-167340000	1	uniq	1	0.2045272,	0.1888268,
chr1	44021115	44089704	capra_hircus:13:37300000-37340000,capra_hircus:3:18740000-18780000,sus_scrofa:6:167220000-167260000	3	multi	2	0.1996644,0.1961762,0.278178,	0.154298,0.177819,0.2233106,
chr1	44119442	44154111	capra_hircus:3:18820000-18860000,sus_scrofa:6:167140000-167180000	2	uniq	2	0.2733644,0.2907702,	0.2021122,0.1990862,
chr1	44170077	44245358	capra_hircus:3:18900000-18940000,sus_scrofa:6:167060000-167100000	2	uniq	2	0.225633,0.2126212,	0.1958182,0.1843344,
chr1	44293335	44318559	sus_scrofa:17:140000-180000	1	uniq	1	0.2326124,	NA,
chr1	44330525	44399622	capra_hircus:3:19060000-19100000,sus_scrofa:17:220000-260000,sus_scrofa:6:166940000-166980000	3	multi	2	0.2434686,0.270074,0.2630042,	0.2369594,0.2184935,0.2727692,
chr1	44416013	44449918	sus_scrofa:6:166860000-166900000	1	uniq	1	0.205716,	0.2841658,
chr1	44453950	44486767	capra_hircus:3:19180000-19220000	1	uniq	1	0.2125116,	0.2416126,
chr1	44496746	44536998	sus_scrofa:6:166780000-166820000	1	uniq	1	0.2417054,	0.2525464,
chr1	44562326	44615831	capra_hircus:3:19300000-19340000,sus_scrofa:6:166700000-166740000	2	uniq	2	0.2559302,0.2317322,	0.1976834,0.1913542,
chr1	44635043	44675073	capra_hircus:3:19380000-19420000	1	uniq	1	0.2310408,	0.1779066,
chr1	44697879	44731512	sus_scrofa:6:166580000-166620000	1	uniq	1	0.2716098,	0.1692524,
chr1	44791216	44833256	capra_hircus:3:19540000-19580000	1	uniq	1	0.1950078,	0.2155344,
chr1	44980776	45043077	capra_hircus:3:19700000-19740000,sus_scrofa:6:166300000-166340000	2	uniq	2	0.2573806,0.2746828,	0.24835,0.2454674,
chr1	45239769	45281590	sus_scrofa:6:166060000-166100000	1	uniq	1	0.2692182,	0.1820276,
chr1	45297275	45362754	capra_hircus:3:20020000-20060000,sus_scrofa:6:165980000-166020000	2	uniq	2	0.1711318,0.2158542,	0.1649894,0.1473672,
chr1	45552506	45613072	capra_hircus:3:20260000-20300000,sus_scrofa:6:165780000-165820000	2	uniq	2	0.2488712,0.2844374,	0.2219838,0.2376316,
chr1	45851752	45884118	capra_hircus:3:20540000-20580000	1	uniq	1	0.2695038,	0.2418124,
chr1	45954287	46020127	capra_hircus:3:20620000-20660000,sus_scrofa:6:165420000-165460000	2	uniq	2	0.2455478,0.1658028,	0.2140082,0.1737136,
chr1	46191934	46268065	capra_hircus:3:20900000-20940000,sus_scrofa:6:165180000-165220000	2	uniq	2	0.2556012,0.2461794,	0.2064428,0.1986088,
chr1	46340983	46370173	capra_hircus:3:20980000-21020000	1	uniq	1	0.271288,	0.215417,
chr1	46415370	46459659	sus_scrofa:6:165020000-165060000	1	uniq	1	0.2881438,	0.1860342,
chr1	46768740	46819440	sus_scrofa:6:164700000-164740000	1	uniq	1	0.303654,	0.2308458,
chr1	46941173	47024616	sus_scrofa:6:164460000-164500000	1	uniq	1	0.3182556,	0.2642456,
chr1	47128185	47165928	capra_hircus:3:21580000-21620000,sus_scrofa:6:128700000-128740000	2	uniq	2	0.237072,0.2236426,	0.2085618,0.1821756,
chr1	47173384	47212839	sus_scrofa:6:128620000-128660000,sus_scrofa:6:164300000-164340000	2	multi	1	0.2727536,0.2525962,	0.1920722,0.1684628,
chr1	47233363	47302583	capra_hircus:3:21820000-21860000,sus_scrofa:6:164220000-164260000	2	uniq	2	0.2875362,0.2440934,	0.220111,0.1818724,
chr1	47333779	47381055	capra_hircus:3:21900000-21940000	1	uniq	1	0.2516216,	0.2173268,
chr1	47409261	47452648	sus_scrofa:6:164100000-164140000	1	uniq	1	0.225336,	0.2133556,
chr1	47737813	47779164	capra_hircus:3:22300000-22340000,sus_scrofa:6:163820000-163860000	2	uniq	2	0.2488878,0.2488756,	0.1976358,0.1881906,
chr1	47821862	47869985	capra_hircus:3:22380000-22420000,sus_scrofa:6:163740000-163780000	2	uniq	2	0.2789704,0.2302812,	0.2308556,0.1984516,
chr1	47947230	48000038	capra_hircus:3:22500000-22540000,sus_scrofa:6:163620000-163660000	2	uniq	2	0.2234674,0.1923186,	0.2480694,0.1513972,
chr1	48049753	48104028	capra_hircus:3:22620000-22660000,sus_scrofa:6:163540000-163580000	2	uniq	2	0.2479064,0.2181624,	0.2295844,0.1586978,
chr1	48164627	48226215	capra_hircus:3:22780000-22820000	1	uniq	1	0.2332292,	0.1852688,
chr1	48262705	48306399	sus_scrofa:6:163380000-163420000	1	uniq	1	0.202288,	0.2065912,
chr1	48375982	48451884	sus_scrofa:6:163300000-163340000	1	uniq	1	0.2423538,	0.225828,
chr1	48557273	48596574	sus_scrofa:6:163140000-163180000	1	uniq	1	0.2010408,	0.170033,
chr1	48678569	48720265	capra_hircus:3:23260000-23300000,sus_scrofa:6:163020000-163060000	2	uniq	2	0.225325,0.191029,	0.2377206,0.1639198,
chr1	48761153	48832898	capra_hircus:3:23380000-23420000,sus_scrofa:6:162940000-162980000	2	uniq	2	0.249258,0.2766074,	0.2196754,0.2235202,
chr1	48854332	48893241	capra_hircus:3:23460000-23500000,sus_scrofa:6:162860000-162900000	2	uniq	2	0.1939696,0.2794526,	0.161385,0.2238824,
chr1	48954989	48983866	capra_hircus:3:23580000-23620000	1	uniq	1	0.1977932,	0.1633146,
chr1	49079899	49127007	capra_hircus:3:23700000-23740000	1	uniq	1	0.2288634,	0.1801684,
chr1	49183871	49219752	capra_hircus:3:23820000-23860000	1	uniq	1	0.254411,	0.2506702,
chr1	49265975	49298607	capra_hircus:3:23900000-23940000	1	uniq	1	0.2339296,	0.251593,
chr1	49336907	49385576	capra_hircus:3:23980000-24020000	1	uniq	1	0.2573702,	0.22261,
chr1	49413150	49470515	capra_hircus:3:24060000-24100000,sus_scrofa:6:162340000-162380000	2	uniq	2	0.2638058,0.2585072,	0.2020846,0.2226462,
chr1	49513590	49586558	capra_hircus:3:24140000-24180000,sus_scrofa:6:162260000-162300000	2	uniq	2	0.254866,0.2126004,	0.2176336,0.1900814,
chr1	49615369	49665788	capra_hircus:3:24220000-24260000,sus_scrofa:6:162180000-162220000	2	uniq	2	0.2417428,0.204397,	0.2345774,0.1888746,
chr1	49682945	49699573	capra_hircus:3:24300000-24340000	1	uniq	1	0.2493276,	0.2247576,
chr1	49826508	49892976	capra_hircus:3:24460000-24500000,sus_scrofa:6:162020000-162060000	2	uniq	2	0.2308318,0.2377792,	0.2298514,0.1961384,
chr1	49985405	50039775	capra_hircus:3:24540000-24580000,sus_scrofa:6:161940000-161980000	2	uniq	2	0.3046238,0.254248,	0.2549512,0.2218024,
chr1	50082634	50122959	sus_scrofa:6:161860000-161900000	1	uniq	1	0.2479706,	0.227999,
chr1	50123186	50161656	capra_hircus:3:24700000-24740000	1	uniq	1	0.244614,	0.1948144,
chr1	50164022	50207798	sus_scrofa:6:161780000-161820000	1	uniq	1	0.1876608,	0.1684978,
chr1	50208638	50256179	capra_hircus:3:24780000-24820000	1	uniq	1	0.2229752,	0.1972738,
chr1	50294177	50342490	capra_hircus:3:24860000-24900000,sus_scrofa:6:161660000-161700000	2	uniq	2	0.236927,0.2304998,	0.169563,0.1354004,
chr1	50494692	50550902	capra_hircus:3:25060000-25100000,sus_scrofa:6:161500000-161540000	2	uniq	2	0.2702458,0.269469,	0.2660724,0.2523884,
chr1	50601825	50636200	sus_scrofa:6:161420000-161460000	1	uniq	1	0.2667078,	0.2573642,
chr1	50651939	50733597	capra_hircus:3:25220000-25260000,sus_scrofa:6:161340000-161380000	2	uniq	2	0.2710976,0.2342208,	0.2207484,0.180516,
chr1	51071053	51081470	sus_scrofa:6:161060000-161100000	1	uniq	1	0.23489,	0.2176616,
chr1	51104436	51119359	capra_hircus:3:25620000-25660000	1	uniq	1	0.2407146,	0.1911922,
chr1	51185331	51224076	capra_hircus:3:25700000-25740000	1	uniq	1	0.2231252,	0.1808554,
chr1	51270762	51316493	capra_hircus:3:25780000-25820000	1	uniq	1	0.2817986,	0.2090626,
chr1	51328206	51369855	sus_scrofa:6:160780000-160820000	1	uniq	1	0.2406546,	0.2123642,
chr1	51577920	51619463	capra_hircus:3:26060000-26100000	1	uniq	1	0.2912528,	0.2315848,
chr1	51832570	51876253	sus_scrofa:6:160300000-160340000	1	uniq	1	0.2143636,	0.2062734,
chr1	52114619	52146878	sus_scrofa:6:160060000-160100000	1	uniq	1	0.221733,	0.225503,
chr1	52403770	52440082	capra_hircus:3:26860000-26900000,sus_scrofa:6:159780000-159820000	2	uniq	2	0.253826,0.250823,	0.22265,0.221566,
chr1	52515990	52554177	capra_hircus:3:26980000-27020000	1	uniq	1	0.2443342,	0.250213,
chr1	52668591	52706517	capra_hircus:3:27140000-27180000,sus_scrofa:6:159500000-159540000	2	uniq	2	0.2021048,0.2678788,	0.2384592,0.220141,
chr1	52821427	52857928	sus_scrofa:6:159380000-159420000	1	uniq	1	0.2588584,	0.2402678,
chr1	52860691	52912115	capra_hircus:3:27340000-27380000	1	uniq	1	0.2623458,	0.2690968,
chr1	53020785	53092071	capra_hircus:3:27540000-27580000,capra_hircus:3:27620000-27660000,sus_scrofa:6:159180000-159220000	3	multi	2	0.172955,0.2261758,0.305706,	0.155758,0.17356,0.2657792,
chr1	53108578	53146543	sus_scrofa:6:159100000-159140000	1	uniq	1	0.3377148,	0.2867304,
chr1	53166556	53214415	capra_hircus:3:27740000-27780000,sus_scrofa:6:159020000-159060000	2	uniq	2	0.272648,0.3007242,	0.2249918,0.2379356,
chr1	53243175	53288864	capra_hircus:3:27820000-27860000,sus_scrofa:6:158940000-158980000	2	uniq	2	0.1941236,0.1692034,	0.1872112,0.1562926,
chr1	53337918	53382284	sus_scrofa:6:158860000-158900000	1	uniq	1	0.2928628,	0.180691,
chr1	53437672	53499038	capra_hircus:3:28020000-28060000,sus_scrofa:6:158780000-158820000	2	uniq	2	0.2056028,0.2916774,	0.203403,0.206029,
chr1	53529760	53562220	sus_scrofa:6:158700000-158740000	1	uniq	1	0.245789,	0.2625258,
chr1	53613511	53657344	capra_hircus:3:28180000-28220000,sus_scrofa:6:158620000-158660000	2	uniq	2	0.1942076,0.2680308,	0.2755114,0.2513288,
chr1	53698158	53735783	sus_scrofa:6:158540000-158580000	1	uniq	1	0.2478578,	0.1733696,
chr1	53780442	53853967	capra_hircus:3:28380000-28420000,sus_scrofa:6:158460000-158500000	2	uniq	2	0.2176382,0.1631204,	0.179956,0.116508,
chr1	54013827	54055676	capra_hircus:3:28580000-28620000	1	uniq	1	0.2483756,	0.2244848,
chr1	54664284	54718089	capra_hircus:3:29180000-29220000	1	uniq	1	0.282343,	0.2284478,
chr1	54775244	54808025	capra_hircus:3:29260000-29300000	1	uniq	1	0.2270044,	0.199629,
chr1	54851084	54905019	capra_hircus:3:29340000-29380000	1	uniq	1	0.2709666,	0.185919,
chr1	55019317	55085227	capra_hircus:3:29460000-29500000,sus_scrofa:6:157380000-157420000	2	uniq	2	0.2252458,0.1654788,	0.1928326,0.1136716,
chr1	55158598	55194259	capra_hircus:3:29580000-29620000	1	uniq	1	0.2725162,	0.2265626,
chr1	55245445	55304325	capra_hircus:3:29660000-29700000,sus_scrofa:6:157140000-157180000	2	uniq	2	0.2033964,0.2612526,	0.192509,0.203431,
chr1	56673677	56738725	capra_hircus:3:31260000-31300000,sus_scrofa:6:155660000-155700000	2	uniq	2	0.2907472,0.2711622,	0.1870648,0.2195954,
chr1	56743693	56776345	capra_hircus:3:31340000-31380000	1	uniq	1	0.2741462,	0.178054,
chr1	56803487	56844176	capra_hircus:3:31420000-31460000,sus_scrofa:6:155540000-155580000	2	uniq	2	0.2304654,0.246213,	0.1855222,0.2253934,
chr1	56959727	57003205	capra_hircus:3:31620000-31660000,sus_scrofa:6:155380000-155420000	2	uniq	2	0.2260878,0.224879,	0.2214218,0.2058684,
chr1	57026222	57068620	sus_scrofa:6:155300000-155340000	1	uniq	1	0.2822112,	0.1958936,
chr1	57084624	57145916	capra_hircus:3:31740000-31780000,sus_scrofa:6:155220000-155260000	2	uniq	2	0.2542386,0.2868644,	0.2477298,0.2344668,
chr1	57156439	57196900	capra_hircus:3:31820000-31860000	1	uniq	1	0.278129,	0.25012,
chr1	57235341	57272631	capra_hircus:3:31900000-31940000	1	uniq	1	0.2875758,	0.236875,
chr1	57309568	57347304	capra_hircus:3:31980000-32020000,sus_scrofa:6:155020000-155060000	2	uniq	2	0.2619398,0.277276,	0.2304088,0.2591696,
chr1	57377525	57420503	capra_hircus:3:32060000-32100000,sus_scrofa:6:154940000-154980000	2	uniq	2	0.265604,0.2635882,	0.2156012,0.2307808,
chr1	57450763	57483111	capra_hircus:3:32140000-32180000	1	uniq	1	0.247885,	0.2152928,
chr1	57509090	57536602	capra_hircus:3:32220000-32260000	1	uniq	1	0.2636684,	0.232808,
chr1	57596370	57678608	capra_hircus:3:32340000-32380000,sus_scrofa:6:154700000-154740000,sus_scrofa:6:154740000-154780000	3	multi	2	0.2430338,0.1995534,0.2346734,	0.2290338,0.2036962,0.2200464,
chr1	57754751	57822634	capra_hircus:3:32460000-32500000,sus_scrofa:6:154580000-154620000	2	uniq	2	0.2104262,0.2225322,	0.1890636,0.2004954,
chr1	57832417	57900789	capra_hircus:3:32540000-32580000,sus_scrofa:6:154500000-154540000	2	uniq	2	0.2373702,0.2159648,	0.1887686,0.2074366,
chr1	57936005	57971936	capra_hircus:3:32660000-32700000	1	uniq	1	0.2007972,	0.2009582,
chr1	57986860	58022066	sus_scrofa:6:154380000-154420000	1	uniq	1	0.2085684,	0.2067504,
chr1	58033363	58070628	capra_hircus:3:32780000-32820000	1	uniq	1	0.2460644,	0.239128,
chr1	58100699	58144672	capra_hircus:3:32860000-32900000,sus_scrofa:6:154260000-154300000	2	uniq	2	0.220814,0.2438466,	0.2117634,0.225886,
chr1	58188639	58227999	capra_hircus:3:32940000-32980000,sus_scrofa:6:154180000-154220000	2	uniq	2	0.2464092,0.2357654,	0.1957158,0.225327,
chr1	58265528	58311372	capra_hircus:3:33020000-33060000,sus_scrofa:6:154100000-154140000	2	uniq	2	0.2579178,0.222563,	0.2191166,0.2298462,
chr1	58391610	58425322	capra_hircus:3:33140000-33180000	1	uniq	1	0.281399,	0.2340978,
chr1	58461192	58481633	capra_hircus:3:33220000-33260000	1	uniq	1	0.230471,	0.1989198,
chr1	58576951	58621275	sus_scrofa:6:153820000-153860000	1	uniq	1	0.2607766,	0.1967288,
chr1	58667697	58722788	capra_hircus:3:33420000-33460000,sus_scrofa:6:153740000-153780000	2	uniq	2	0.1638666,0.2161248,	0.1354124,0.161212,
chr1	59757639	59822376	capra_hircus:3:34580000-34620000,sus_scrofa:6:152700000-152740000	2	uniq	2	0.246567,0.2467644,	0.1859808,0.1646004,
chr1	59857656	59876502	sus_scrofa:6:152620000-152660000	1	uniq	1	0.2284532,	0.140985,
chr1	59880729	59973352	capra_hircus:3:34780000-34820000,capra_hircus:3:34980000-35020000,sus_scrofa:6:152300000-152340000,sus_scrofa:6:152380000-152420000,sus_scrofa:6:152460000-152500000,sus_scrofa:6:152540000-152580000	6	multi	2	0.215438,0.2673192,0.2432984,0.2934738,0.2580604,0.2014248,	0.2017092,0.1843996,0.2048496,0.2060348,0.1860982,0.1359504,
chr1	59985707	60055507	capra_hircus:3:35060000-35100000,sus_scrofa:6:152220000-152260000	2	uniq	2	0.2099924,0.2424442,	0.1455614,0.1949524,
chr1	60070017	60118464	capra_hircus:3:35140000-35180000,sus_scrofa:6:152140000-152180000	2	uniq	2	0.2142068,0.1986152,	0.1769158,0.1736334,
chr1	60144959	60228953	capra_hircus:3:35260000-35300000,sus_scrofa:6:152060000-152100000	2	uniq	2	0.239268,0.2811198,	0.205921,0.1868746,
chr1	60241948	60277074	sus_scrofa:6:151980000-152020000	1	uniq	1	0.2086394,	0.174013,
chr1	60304040	60346096	capra_hircus:3:35420000-35460000,sus_scrofa:6:151900000-151940000	2	uniq	2	0.2427704,0.2747524,	0.220102,0.2127268,
chr1	60374013	60417392	capra_hircus:3:35500000-35540000,sus_scrofa:6:151820000-151860000	2	uniq	2	0.2533158,0.2351974,	0.2415194,0.2336834,
chr1	60468264	60503011	capra_hircus:3:35580000-35620000,sus_scrofa:6:151740000-151780000	2	uniq	2	0.2341608,0.263301,	0.2207352,0.2331824,
chr1	60515530	60540687	capra_hircus:3:35660000-35700000	1	uniq	1	0.2422978,	0.2187746,
chr1	60559426	60594601	capra_hircus:3:35740000-35780000	1	uniq	1	0.236719,	0.2408642,
chr1	60616102	60659830	capra_hircus:3:35820000-35860000,sus_scrofa:6:151580000-151620000	2	uniq	2	0.2396968,0.2885414,	0.235211,0.2199618,
chr1	60716477	60758321	capra_hircus:3:35900000-35940000	1	uniq	1	0.2526376,	0.2214876,
chr1	60813616	60863603	capra_hircus:3:35980000-36020000	1	uniq	1	0.2738742,	0.2265042,
chr1	60909637	60967702	capra_hircus:3:36100000-36140000,sus_scrofa:6:151340000-151380000	2	uniq	2	0.2426282,0.2481524,	0.194706,0.2043858,
chr1	61481065	61507365	capra_hircus:3:36660000-36700000	1	uniq	1	0.2427722,	0.2601676,
chr1	61579786	61620715	capra_hircus:3:36740000-36780000	1	uniq	1	0.289853,	0.2668668,
chr1	61660241	61695649	capra_hircus:3:36820000-36860000	1	uniq	1	0.234502,	0.2196488,
chr1	61710788	61776283	capra_hircus:3:36900000-36940000,sus_scrofa:6:150580000-150620000	2	uniq	2	0.3047592,0.226492,	0.2347108,0.1990408,
chr1	61812895	61853820	sus_scrofa:6:150500000-150540000	1	uniq	1	0.276287,	0.2344946,
chr1	61853824	61922031	capra_hircus:3:37020000-37060000,sus_scrofa:6:150460000-150500000	2	uniq	2	0.2694316,0.288107,	0.2356648,0.2500694,
chr1	61978595	62013644	capra_hircus:3:37100000-37140000	1	uniq	1	0.249105,	0.2442812,
chr1	62049448	62095929	capra_hircus:3:37180000-37220000	1	uniq	1	0.2600252,	0.2449502,
chr1	62148145	62190133	capra_hircus:3:37260000-37300000,sus_scrofa:6:150220000-150260000	2	uniq	2	0.2457254,0.261035,	0.203801,0.1868438,
chr1	62235711	62288977	capra_hircus:3:37580000-37620000,sus_scrofa:6:150140000-150180000	2	uniq	2	0.2297618,0.2298588,	0.1969168,0.2094906,
chr1	62407248	62472706	capra_hircus:3:37780000-37820000,sus_scrofa:6:149980000-150020000	2	uniq	2	0.2285868,0.1740382,	0.1808494,0.1648132,
chr1	62779337	62805359	capra_hircus:3:38060000-38100000,sus_scrofa:6:149660000-149700000	2	uniq	2	0.2044082,0.2465946,	0.1688416,0.1831698,
chr1	62854577	62887575	sus_scrofa:6:149580000-149620000	1	uniq	1	0.258853,	0.1844074,
chr1	62910068	62967072	capra_hircus:3:38220000-38260000,sus_scrofa:6:149500000-149540000	2	uniq	2	0.1991434,0.2285764,	0.1895898,0.2114676,
chr1	63007633	63109020	capra_hircus:3:38380000-38420000,gallus_gallus:8:27780000-27820000,sus_scrofa:6:149420000-149460000	3	uniq	3	0.2480994,0.2092072,0.2749806,	0.2592312,0.1503704,0.2554394,
chr1	63129466	63171862	capra_hircus:3:38460000-38500000,sus_scrofa:6:149300000-149340000	2	uniq	2	0.248545,0.3035814,	0.2531046,0.2969076,
chr1	63209071	63256230	capra_hircus:3:38540000-38580000,sus_scrofa:6:149220000-149260000	2	uniq	2	0.2924074,0.1861574,	0.2369514,0.226407,
chr1	63256980	63379711	capra_hircus:3:38620000-38660000,gallus_gallus:8:27860000-27900000,sus_scrofa:6:149100000-149140000	3	uniq	3	0.1981366,0.1952216,0.2679544,	0.196979,0.153907,0.2036256,
chr1	63435243	63497809	sus_scrofa:6:149020000-149060000	1	uniq	1	0.2771208,	0.2113624,
chr1	63535765	63591624	capra_hircus:3:38900000-38940000,sus_scrofa:6:148940000-148980000	2	uniq	2	0.2045302,0.2600164,	0.1748532,0.1983266,
chr1	64124743	64194960	gallus_gallus:8:28100000-28140000	1	uniq	1	0.2396564,	0.2131916,
chr1	64241454	64287807	capra_hircus:3:39660000-39700000,sus_scrofa:6:148220000-148260000	2	uniq	2	0.1772926,0.2215438,	0.1484614,0.1809762,
chr1	64318363	64367154	capra_hircus:3:39740000-39780000,sus_scrofa:6:148140000-148180000	2	uniq	2	0.2770914,0.2185624,	0.2046002,0.164828,
chr1	64429038	64466179	capra_hircus:3:39860000-39900000,sus_scrofa:6:148020000-148060000	2	uniq	2	0.1930568,0.2153846,	0.2325718,0.2014346,
chr1	64498490	64532172	sus_scrofa:6:147940000-147980000	1	uniq	1	0.2931656,	0.2490718,
chr1	64656747	64693420	capra_hircus:3:40100000-40140000	1	uniq	1	0.226171,	0.2149692,
chr1	64805882	64829864	sus_scrofa:6:147580000-147620000	1	uniq	1	0.2244302,	0.1760704,
chr1	65229601	65269062	capra_hircus:3:40780000-40820000,sus_scrofa:6:147140000-147180000	2	uniq	2	0.2298272,0.2480844,	0.2182128,0.2585572,
chr1	65353013	65410550	capra_hircus:3:40940000-40980000,sus_scrofa:6:147020000-147060000	2	uniq	2	0.2715804,0.2225414,	0.2371466,0.2289306,
chr1	65430514	65475487	sus_scrofa:6:146940000-146980000	1	uniq	1	0.2269266,	0.2242302,
chr1	65622307	65688937	sus_scrofa:6:146780000-146820000	1	uniq	1	0.2179716,	0.2054562,
chr1	65701270	65727964	capra_hircus:3:41220000-41260000	1	uniq	1	0.1697866,	0.1296884,
chr1	65808469	65859349	capra_hircus:3:41340000-41380000,sus_scrofa:6:146660000-146700000	2	uniq	2	0.248887,0.2171832,	0.1823062,0.1574652,
chr1	65906272	65959395	capra_hircus:3:41420000-41460000,sus_scrofa:6:146580000-146620000	2	uniq	2	0.2265766,0.2388362,	0.1956136,0.189491,
chr1	66216568	66250895	capra_hircus:3:41780000-41820000,sus_scrofa:6:146300000-146340000	2	uniq	2	0.196833,0.219322,	0.1978776,0.2037862,
chr1	66401539	66475485	capra_hircus:3:42020000-42060000,sus_scrofa:6:146100000-146140000	2	uniq	2	0.1936746,0.2083542,	0.1971522,0.2012938,
chr1	66527718	66560507	sus_scrofa:6:146020000-146060000	1	uniq	1	0.2380568,	0.1683576,
chr1	66603781	66643324	sus_scrofa:6:145940000-145980000	1	uniq	1	0.2803532,	0.2095074,
chr1	66680228	66711366	sus_scrofa:6:145860000-145900000	1	uniq	1	0.246686,	0.2207324,
chr1	66742768	66788470	capra_hircus:3:42340000-42380000,sus_scrofa:6:145780000-145820000	2	uniq	2	0.2254882,0.2623882,	0.1887172,0.214289,
chr1	67194492	67281785	capra_hircus:3:42820000-42860000,sus_scrofa:6:145340000-145380000	2	uniq	2	0.2825814,0.2213764,	0.2289062,0.1772502,
chr1	67300087	67365858	capra_hircus:3:42900000-42940000,sus_scrofa:6:145260000-145300000	2	uniq	2	0.2468724,0.2412896,	0.2337672,0.2096006,
chr1	67500590	67543146	capra_hircus:3:43060000-43100000,sus_scrofa:6:145100000-145140000	2	uniq	2	0.1747284,0.2625716,	0.1695198,0.2424582,
chr1	67770491	67834353	capra_hircus:3:43340000-43380000,sus_scrofa:6:144780000-144820000	2	uniq	2	0.2730216,0.2208476,	0.2360854,0.1703022,
chr1	67911589	67947351	sus_scrofa:6:144660000-144700000	1	uniq	1	0.2410412,	0.1891514,
chr1	68084427	68154645	capra_hircus:3:43660000-43700000,sus_scrofa:6:144500000-144540000	2	uniq	2	0.19884,0.252274,	0.1989262,0.2358866,
chr1	68286579	68325722	sus_scrofa:6:144340000-144380000	1	uniq	1	0.2603798,	0.2527248,
chr1	68357896	68376780	capra_hircus:3:43940000-43980000	1	uniq	1	0.186558,	0.159023,
chr1	68383147	68450845	capra_hircus:3:44020000-44060000,sus_scrofa:6:144220000-144260000	2	uniq	2	0.2246354,0.2499696,	0.1936226,0.2001528,
chr1	68476762	68524123	capra_hircus:3:44100000-44140000	1	uniq	1	0.2588164,	0.25252,
chr1	68546882	68589977	capra_hircus:3:44180000-44220000	1	uniq	1	0.2664246,	0.2307714,
chr1	69738650	69778842	sus_scrofa:6:143060000-143100000	1	uniq	1	0.2362232,	0.2027964,
chr1	69828575	69862706	sus_scrofa:6:142980000-143020000	1	uniq	1	0.2303758,	0.1986624,
chr1	69864678	69915896	sus_scrofa:6:142940000-142980000	1	uniq	1	0.2336254,	0.204225,
chr1	69963999	70013554	sus_scrofa:6:142860000-142900000	1	uniq	1	0.2569456,	0.1967354,
chr1	70080151	70118345	capra_hircus:3:45820000-45860000,sus_scrofa:6:142740000-142780000	2	uniq	2	0.2284654,0.1834074,	0.164662,0.1086488,
chr1	70497383	70546764	capra_hircus:3:46180000-46220000,sus_scrofa:6:142380000-142420000	2	uniq	2	0.197596,0.2343548,	0.1444278,0.1826574,
chr1	70587224	70671140	capra_hircus:3:46300000-46340000,sus_scrofa:6:142300000-142340000	2	uniq	2	0.3052772,0.239441,	0.2152204,0.194048,
chr1	70699339	70760729	capra_hircus:3:46380000-46420000,sus_scrofa:6:142220000-142260000	2	uniq	2	0.2529764,0.2915138,	0.2116752,0.2549022,
chr1	70822680	70866100	capra_hircus:3:46460000-46500000,sus_scrofa:6:142140000-142180000	2	uniq	2	0.2375592,0.2810934,	0.2312814,0.278573,
chr1	70909009	70950367	sus_scrofa:6:142060000-142100000	1	uniq	1	0.2442586,	0.2575354,
chr1	71027982	71079535	capra_hircus:3:46700000-46740000,sus_scrofa:6:141940000-141980000	2	uniq	2	0.2043566,0.211675,	0.1947774,0.1844932,
chr1	71104738	71164115	capra_hircus:3:46780000-46820000,sus_scrofa:6:141860000-141900000	2	uniq	2	0.2815012,0.1944634,	0.2054474,0.1493178,
chr1	72074885	72098392	capra_hircus:3:47820000-47860000	1	uniq	1	0.2406586,	0.204111,
chr1	72339351	72367580	sus_scrofa:6:140700000-140740000	1	uniq	1	0.20769,	0.1947416,
chr1	72652821	72703524	sus_scrofa:6:140380000-140420000	1	uniq	1	0.2771964,	0.2360774,
chr1	72839616	72884303	sus_scrofa:6:140260000-140300000	1	uniq	1	0.2839304,	0.2425314,
chr1	72934643	72972850	sus_scrofa:6:140180000-140220000	1	uniq	1	0.2574484,	0.2345654,
chr1	73042476	73098295	sus_scrofa:6:140060000-140100000	1	uniq	1	0.2923836,	0.2299582,
chr1	74007779	74044186	sus_scrofa:6:139140000-139180000	1	uniq	1	0.2670342,	0.189752,
chr1	74763618	74794554	sus_scrofa:6:138380000-138420000	1	uniq	1	0.1834024,	0.1284228,
chr1	74802129	74912206	capra_hircus:3:50980000-51020000,sus_scrofa:6:138300000-138340000	2	uniq	2	0.2785436,0.2473304,	0.2080706,0.2027714,
chr1	74935244	74981035	capra_hircus:3:51060000-51100000,sus_scrofa:6:138220000-138260000	2	uniq	2	0.2509892,0.2885294,	0.243035,0.2654324,
chr1	75007829	75052734	capra_hircus:3:51140000-51180000	1	uniq	1	0.28178,	0.2704418,
chr1	75091415	75145543	capra_hircus:3:51220000-51260000,sus_scrofa:6:138100000-138140000	2	uniq	2	0.2538864,0.258512,	0.2466332,0.2552884,
chr1	75186601	75207181	capra_hircus:3:51300000-51340000,sus_scrofa:6:138020000-138060000	2	uniq	2	0.2813872,0.2671856,	0.23801,0.2236168,
chr1	75237087	75274959	capra_hircus:3:51380000-51420000	1	uniq	1	0.219093,	0.1978382,
chr1	75304993	75327986	capra_hircus:3:51460000-51500000	1	uniq	1	0.2749236,	0.2219992,
chr1	75426648	75470377	capra_hircus:3:51580000-51620000	1	uniq	1	0.2703686,	0.2319334,
chr1	75546549	75566198	capra_hircus:3:51900000-51940000	1	uniq	1	0.2785888,	0.3422834,
chr1	75587030	75617068	capra_hircus:3:51980000-52020000	1	uniq	1	0.2597098,	0.2995092,
chr1	75723530	75763576	sus_scrofa:6:137540000-137580000	1	uniq	1	0.2539398,	0.1513878,
chr1	75935748	75967559	capra_hircus:3:52260000-52300000,sus_scrofa:6:137340000-137380000	2	uniq	2	0.2936448,0.2728988,	0.2301392,0.2076564,
chr1	75990299	76033769	capra_hircus:3:52340000-52380000,sus_scrofa:6:137260000-137300000	2	uniq	2	0.248083,0.2342618,	0.227299,0.1980436,
chr1	76058878	76089953	sus_scrofa:6:137180000-137220000	1	uniq	1	0.2574884,	0.2031768,
chr1	76135576	76162080	sus_scrofa:6:137100000-137140000	1	uniq	1	0.226965,	0.2000546,
chr1	76208726	76250634	sus_scrofa:6:137020000-137060000	1	uniq	1	0.2521358,	0.209941,
chr1	76286183	76322478	sus_scrofa:6:136940000-136980000	1	uniq	1	0.2668516,	0.2231822,
chr1	76366514	76407032	sus_scrofa:6:136860000-136900000	1	uniq	1	0.2434616,	0.213468,
chr1	76495305	76530564	sus_scrofa:6:136740000-136780000	1	uniq	1	0.2267768,	0.2206556,
chr1	76572126	76609052	sus_scrofa:6:136660000-136700000	1	uniq	1	0.2429202,	0.2272894,
chr1	76647103	76679130	sus_scrofa:6:136580000-136620000	1	uniq	1	0.2473352,	0.2108712,
chr1	76883808	76928113	sus_scrofa:6:136340000-136380000	1	uniq	1	0.258402,	0.226983,
chr1	76956475	77017166	sus_scrofa:6:136260000-136300000	1	uniq	1	0.2309968,	0.1800088,
chr1	77051424	77089995	sus_scrofa:6:136180000-136220000	1	uniq	1	0.214754,	0.1715748,
chr1	77106196	77154814	capra_hircus:3:53620000-53660000,sus_scrofa:6:136100000-136140000	2	uniq	2	0.2237636,0.2193372,	0.163534,0.200119,
chr1	77219049	77316462	capra_hircus:3:53820000-53860000,sus_scrofa:6:136020000-136060000	2	uniq	2	0.2860346,0.2867192,	0.2643358,0.2613064,
chr1	77356043	77388450	capra_hircus:3:53900000-53940000	1	uniq	1	0.2606104,	0.25842,
chr1	77443393	77477969	capra_hircus:3:53980000-54020000	1	uniq	1	0.2612916,	0.2135672,
chr1	77518517	77565982	capra_hircus:3:54060000-54100000,sus_scrofa:6:135740000-135780000	2	uniq	2	0.195614,0.202572,	0.1761106,0.1920918,
chr1	77800977	77836207	sus_scrofa:6:135460000-135500000	1	uniq	1	0.2360748,	0.2196092,
chr1	77933213	77958909	sus_scrofa:6:135300000-135340000	1	uniq	1	0.2251746,	0.2518436,
chr1	78094483	78145270	capra_hircus:3:54620000-54660000,sus_scrofa:6:135140000-135180000	2	uniq	2	0.2116372,0.2257924,	0.1688056,0.18202,
chr1	78222105	78237999	capra_hircus:3:54700000-54740000	1	uniq	1	0.2545608,	0.1951704,
chr1	78254571	78304204	capra_hircus:3:54780000-54820000,sus_scrofa:6:135020000-135060000	2	uniq	2	0.2749726,0.2718744,	0.2590204,0.1953136,
chr1	78322613	78364156	capra_hircus:3:54860000-54900000,sus_scrofa:6:134940000-134980000	2	uniq	2	0.2499926,0.2186996,	0.2684028,0.2418854,
chr1	78401565	78478814	capra_hircus:3:54940000-54980000,sus_scrofa:6:134780000-134820000	2	uniq	2	0.3058672,0.2408266,	0.274938,0.2520558,
chr1	78533573	78605572	capra_hircus:3:55100000-55140000,sus_scrofa:6:134700000-134740000	2	uniq	2	0.2697542,0.2441518,	0.2422672,0.2484254,
chr1	78642787	78681790	sus_scrofa:6:134620000-134660000	1	uniq	1	0.287112,	0.2405078,
chr1	78685488	78731081	capra_hircus:3:55220000-55260000	1	uniq	1	0.197737,	0.176785,
chr1	78742170	78772740	sus_scrofa:6:134540000-134580000	1	uniq	1	0.2037238,	0.1862924,
chr1	78835355	78892463	sus_scrofa:6:134460000-134500000	1	uniq	1	0.2821302,	0.2180472,
chr1	78989340	79035407	sus_scrofa:6:134340000-134380000	1	uniq	1	0.2379598,	0.2235562,
chr1	79090896	79131848	sus_scrofa:6:134260000-134300000	1	uniq	1	0.3094266,	0.2269576,
chr1	79224397	79256523	sus_scrofa:6:134140000-134180000	1	uniq	1	0.2995094,	0.2242782,
chr1	79305521	79343864	sus_scrofa:6:134060000-134100000	1	uniq	1	0.2573448,	0.2208396,
chr1	79395729	79436143	sus_scrofa:6:133980000-134020000	1	uniq	1	0.255875,	0.2181972,
chr1	81214887	81256791	sus_scrofa:6:132420000-132460000	1	uniq	1	0.2476978,	0.197666,
chr1	81266494	81292747	capra_hircus:3:58020000-58060000	1	uniq	1	0.2298668,	0.193766,
chr1	81760156	81809119	gallus_gallus:8:17620000-17660000	1	uniq	1	0.2245854,	0.216228,
chr1	81990668	82078487	gallus_gallus:8:17420000-17460000	1	uniq	1	0.2583182,	0.2203984,
chr1	82197785	82297973	gallus_gallus:8:17340000-17380000	1	uniq	1	0.2605958,	0.1986944,
chr1	83878179	83909671	capra_hircus:3:60940000-60980000,sus_scrofa:6:129820000-129860000	2	uniq	2	0.2088714,0.2183354,	0.1490574,0.1425102,
chr1	84771515	84820693	capra_hircus:3:61900000-61940000,sus_scrofa:6:128940000-128980000	2	uniq	2	0.2160934,0.2264004,	0.1880484,0.1962868,
chr1	84849660	84893231	sus_scrofa:6:128860000-128900000	1	uniq	1	0.292855,	0.2103014,
chr1	84897277	84992219	capra_hircus:3:62020000-62060000,sus_scrofa:6:128780000-128820000	2	uniq	2	0.2057194,0.2873794,	0.181866,0.2089564,
chr1	85025735	85073238	sus_scrofa:4:130820000-130860000	1	uniq	1	NA,	NA,
chr1	85120020	85139655	capra_hircus:3:62220000-62260000	1	uniq	1	0.224472,	0.2301214,
chr1	85236161	85316191	capra_hircus:3:62340000-62380000,sus_scrofa:4:130620000-130660000	2	uniq	2	0.2072088,0.1618278,	0.1586318,0.1411086,
chr1	85702009	85744870	capra_hircus:3:62820000-62860000,capra_hircus:3:62900000-62940000,sus_scrofa:4:130260000-130300000	3	multi	2	0.2369238,0.2708612,0.1341612,	0.198071,0.2087916,0.133386,
chr1	85842522	85904514	capra_hircus:3:63020000-63060000,sus_scrofa:4:130100000-130140000	2	uniq	2	0.268522,0.1952388,	0.231506,0.1732268,
chr1	85919950	85973556	capra_hircus:3:63100000-63140000	1	uniq	1	0.288379,	0.2179086,
chr1	86000677	86050503	sus_scrofa:4:129980000-130020000	1	uniq	1	0.261437,	0.228319,
chr1	86057419	86096430	capra_hircus:3:63220000-63260000	1	uniq	1	0.2626574,	0.2030746,
chr1	86115198	86157114	sus_scrofa:4:129900000-129940000	1	uniq	1	0.201668,	0.170179,
chr1	86218914	86269683	capra_hircus:3:63420000-63460000,sus_scrofa:4:129820000-129860000	2	uniq	2	0.2770672,0.216878,	0.2473376,0.1336488,
chr1	86304367	86372671	capra_hircus:3:63500000-63540000,sus_scrofa:4:129740000-129780000	2	uniq	2	0.2300292,0.1767858,	0.2265428,0.1406856,
chr1	86694870	86722722	capra_hircus:3:63900000-63940000	1	uniq	1	0.2299052,	0.197139,
chr1	86758264	86834172	capra_hircus:3:63980000-64020000,sus_scrofa:4:129300000-129340000	2	uniq	2	0.2344506,0.2212178,	0.2178382,0.1965784,
chr1	86977459	87012209	capra_hircus:3:64140000-64180000	1	uniq	1	0.3101512,	0.21658,
chr1	87065472	87127623	capra_hircus:3:64260000-64300000,sus_scrofa:4:129100000-129140000	2	uniq	2	0.2037884,0.2084006,	0.1725828,0.1757624,
chr1	87153511	87205089	sus_scrofa:4:129020000-129060000	1	uniq	1	0.2545076,	0.1572654,
chr1	87261541	87296463	sus_scrofa:4:128940000-128980000	1	uniq	1	0.1923978,	0.1699188,
chr1	87339921	87427822	gallus_gallus:8:15740000-15780000,sus_scrofa:4:128860000-128900000	2	uniq	2	0.233475,0.2829276,	0.1534772,0.2266506,
chr1	87435860	87486942	sus_scrofa:4:128780000-128820000	1	uniq	1	0.2145668,	0.2213442,
chr1	87560434	87643274	gallus_gallus:8:15660000-15700000,sus_scrofa:4:128660000-128700000	2	uniq	2	0.2430276,0.2533476,	0.1851302,0.2316148,
chr1	87672424	87718435	sus_scrofa:4:128580000-128620000	1	uniq	1	0.2392536,	0.2402938,
chr1	87851762	87892448	sus_scrofa:4:128420000-128460000	1	uniq	1	0.2519182,	0.2519028,
chr1	87932378	87973430	sus_scrofa:4:128340000-128380000	1	uniq	1	0.2401906,	0.2142906,
chr1	88041699	88078539	sus_scrofa:4:128260000-128300000	1	uniq	1	0.2320604,	0.1976016,
chr1	88129901	88240857	capra_hircus:3:65460000-65500000,gallus_gallus:8:15420000-15460000	2	uniq	2	0.2409542,0.2535852,	0.212354,0.1797206,
chr1	88281469	88317708	capra_hircus:3:65540000-65580000	1	uniq	1	0.2514938,	0.2393426,
chr1	88317717	88357540	sus_scrofa:4:127980000-128020000	1	uniq	1	0.2476044,	0.2200326,
chr1	88388758	88413976	capra_hircus:3:65660000-65700000	1	uniq	1	0.2550878,	0.2371338,
chr1	88475919	88560785	capra_hircus:3:65740000-65780000,capra_hircus:3:65820000-65860000,sus_scrofa:4:127820000-127860000	3	multi	2	0.2893078,0.2258252,0.2717876,	0.22281,0.1796836,0.1939384,
chr1	88574719	88655830	capra_hircus:3:65900000-65940000,sus_scrofa:4:127740000-127780000	2	uniq	2	0.2845102,0.2420204,	0.197837,0.195161,
chr1	88874641	88944255	capra_hircus:3:66180000-66220000,sus_scrofa:4:127500000-127540000	2	uniq	2	0.2313418,0.2759018,	0.158002,0.1979224,
chr1	88979033	89057036	capra_hircus:3:66260000-66300000	1	uniq	1	0.225686,	0.1457648,
chr1	89362319	89379811	capra_hircus:3:66740000-66780000	1	uniq	1	0.242791,	0.1841378,
chr1	90012774	90070394	capra_hircus:3:67380000-67420000,sus_scrofa:4:126660000-126700000	2	uniq	2	0.2148456,0.1803918,	0.141544,0.1129204,
chr1	90101904	90187267	capra_hircus:3:67460000-67500000,gallus_gallus:8:14940000-14980000,sus_scrofa:4:126580000-126620000	3	uniq	3	0.2053732,0.1858242,0.254654,	0.184881,0.1359074,0.1832236,
chr1	90198509	90255884	capra_hircus:3:67540000-67580000,sus_scrofa:4:126500000-126540000	2	uniq	2	0.2378276,0.2504452,	0.2379922,0.2353296,
chr1	90283551	90322088	capra_hircus:3:67620000-67660000,sus_scrofa:4:126420000-126460000	2	uniq	2	0.291734,0.250109,	0.2746902,0.2153152,
chr1	90357933	90394954	capra_hircus:3:67700000-67740000,sus_scrofa:4:126340000-126380000	2	uniq	2	0.2364418,0.232642,	0.2223834,0.1868906,
chr1	90448908	90478211	capra_hircus:3:67780000-67820000,sus_scrofa:4:126260000-126300000	2	uniq	2	0.2276244,0.1891502,	0.1870998,0.185769,
chr1	90526256	90714447	capra_hircus:3:67860000-67900000,capra_hircus:3:67940000-67980000,capra_hircus:3:68020000-68060000,gallus_gallus:8:14780000-14820000,sus_scrofa:4:126060000-126100000,sus_scrofa:4:126140000-126180000	6	multi	3	0.2524754,0.2331102,0.2031228,0.173991,0.249832,0.1788016,	0.208501,0.208788,0.2038322,0.1807512,0.1750108,0.1800496,
chr1	90749777	90905867	capra_hircus:3:68100000-68140000,capra_hircus:3:68180000-68220000,gallus_gallus:8:14700000-14740000,sus_scrofa:4:125860000-125900000,sus_scrofa:4:125940000-125980000	5	multi	3	0.2348686,0.2318438,0.208621,0.2357624,0.2546312,	0.2240158,0.242529,0.164083,0.1950618,0.1628956,
chr1	91018794	91083591	capra_hircus:3:68340000-68380000,sus_scrofa:4:125700000-125740000	2	uniq	2	0.2164292,0.206657,	0.1922514,0.2133712,
chr1	91127601	91235257	capra_hircus:3:68420000-68460000,sus_scrofa:4:125620000-125660000	2	uniq	2	0.2190178,0.2415516,	0.2038288,0.1959812,
chr1	91321539	91381133	sus_scrofa:4:125540000-125580000	1	uniq	1	0.2623702,	0.188115,
chr1	91408146	91512786	capra_hircus:3:68620000-68660000,capra_hircus:3:68700000-68740000,sus_scrofa:4:125460000-125500000	3	multi	2	0.2233106,0.2281782,0.2453548,	0.1769948,0.1680826,0.1836282,
chr1	91947204	91996992	capra_hircus:3:69140000-69180000,sus_scrofa:4:125020000-125060000	2	uniq	2	0.209951,0.208922,	0.1722498,0.170137,
chr1	92037115	92068050	capra_hircus:3:69220000-69260000	1	uniq	1	0.2634336,	0.2300474,
chr1	92102321	92133521	sus_scrofa:4:124900000-124940000	1	uniq	1	0.2547662,	0.2302378,
chr1	92184018	92231515	sus_scrofa:4:124820000-124860000	1	uniq	1	0.2643692,	0.2196164,
chr1	92258910	92324384	capra_hircus:3:69420000-69460000,sus_scrofa:4:124740000-124780000	2	uniq	2	0.2274976,0.1958312,	0.1897616,0.1891618,
chr1	92605159	92662007	sus_scrofa:4:124500000-124540000	1	uniq	1	0.2513342,	0.2257072,
chr1	92818298	92870068	capra_hircus:3:69940000-69980000,sus_scrofa:4:124340000-124380000	2	uniq	2	0.2578806,0.2438186,	0.2448384,0.2166636,
chr1	92969848	93039542	capra_hircus:3:70100000-70140000,sus_scrofa:4:124180000-124220000	2	uniq	2	0.2338792,0.2554398,	0.2361328,0.2659112,
chr1	93158982	93210983	sus_scrofa:4:123980000-124020000	1	uniq	1	0.2735036,	0.2254734,
chr1	93226004	93265098	capra_hircus:3:70340000-70380000	1	uniq	1	0.2486232,	0.2306738,
chr1	93307723	93349397	capra_hircus:3:70420000-70460000	1	uniq	1	0.2825938,	0.2304366,
chr1	93839341	93882492	capra_hircus:3:70900000-70940000	1	uniq	1	0.2533054,	0.2195474,
chr1	93899869	93980201	sus_scrofa:4:123340000-123380000	1	uniq	1	0.2480928,	0.1731262,
chr1	94351086	94397131	capra_hircus:3:71380000-71420000	1	uniq	1	0.2891042,	0.2234568,
chr1	94484919	94547006	capra_hircus:3:71500000-71540000,sus_scrofa:4:122820000-122860000	2	uniq	2	0.2643346,0.248324,	0.2044394,0.2338866,
chr1	94777601	94824046	capra_hircus:3:71780000-71820000,sus_scrofa:4:122620000-122660000	2	uniq	2	0.193969,0.285404,	0.19109,0.215127,
chr1	95026990	95076998	capra_hircus:3:72060000-72100000,sus_scrofa:4:122340000-122380000	2	uniq	2	0.249402,0.2143046,	0.2304192,0.2035672,
chr1	95112315	95153018	capra_hircus:3:72140000-72180000	1	uniq	1	0.2926064,	0.1955122,
chr1	95206540	95312269	capra_hircus:3:72220000-72260000,gallus_gallus:8:13300000-13340000,sus_scrofa:4:122140000-122180000	3	uniq	3	0.229811,0.2070226,0.1905422,	0.171282,0.138268,0.1590458,
chr1	95349010	95419719	capra_hircus:3:72420000-72460000,sus_scrofa:4:122060000-122100000	2	uniq	2	0.283337,0.2395532,	0.2508168,0.1609242,
chr1	95440321	95514660	capra_hircus:3:72500000-72540000,sus_scrofa:4:121980000-122020000	2	uniq	2	0.2562956,0.2421182,	0.2298742,0.1793156,
chr1	95551101	95572446	capra_hircus:3:72580000-72620000	1	uniq	1	0.239991,	0.2272974,
chr1	95574076	95633492	capra_hircus:3:72620000-72660000,sus_scrofa:4:121860000-121900000	2	uniq	2	0.201047,0.1846756,	0.2227402,0.163794,
chr1	95679562	95730362	capra_hircus:3:72740000-72780000,sus_scrofa:4:121780000-121820000	2	uniq	2	0.2395564,0.2313852,	0.2380938,0.16259,
chr1	95758131	95793486	capra_hircus:3:72820000-72860000	1	uniq	1	0.224851,	0.2156988,
chr1	95888392	95908376	capra_hircus:3:72940000-72980000	1	uniq	1	0.2434066,	0.2155572,
chr1	96001590	96034929	capra_hircus:3:73060000-73100000	1	uniq	1	0.2349068,	0.2137304,
chr1	96083050	96209144	capra_hircus:3:73140000-73180000,capra_hircus:3:73220000-73260000,gallus_gallus:8:13100000-13140000	3	multi	2	0.22743,0.2086546,0.2360272,	0.200601,0.173222,0.212334,
chr1	96236624	96331579	capra_hircus:3:73340000-73380000,sus_scrofa:4:121340000-121380000	2	uniq	2	0.2461822,0.2477718,	0.1836118,0.20026,
chr1	96415989	96489755	capra_hircus:3:73460000-73500000,sus_scrofa:4:121220000-121260000	2	uniq	2	0.2209918,0.2500652,	0.1898332,0.2458292,
chr1	96519817	96567540	capra_hircus:3:73540000-73580000,sus_scrofa:4:121140000-121180000	2	uniq	2	0.2397066,0.2551602,	0.209771,0.2458978,
chr1	96586524	96718442	capra_hircus:17:70860000-70900000,capra_hircus:3:73620000-73660000,capra_hircus:3:73700000-73740000,sus_scrofa:4:121060000-121100000	4	multi	2	0.2636712,0.2369564,0.236336,0.2302246,	0.2519026667,0.209378,0.2099428,0.2308902,
chr1	96752240	96789508	sus_scrofa:4:120980000-121020000	1	uniq	1	0.30293,	0.231314,
chr1	96811172	96832197	capra_hircus:3:73820000-73860000	1	uniq	1	0.2339172,	0.2320914,
chr1	96835435	96876752	sus_scrofa:4:120900000-120940000	1	uniq	1	0.2108228,	0.1835908,
chr1	96931190	96963238	capra_hircus:3:73980000-74020000,sus_scrofa:4:120820000-120860000	2	uniq	2	0.2327108,0.214918,	0.2176594,0.1788688,
chr1	97001845	97051635	capra_hircus:3:74060000-74100000,sus_scrofa:4:120740000-120780000	2	uniq	2	0.2831368,0.2447732,	0.2218514,0.197279,
chr1	97073992	97109996	capra_hircus:3:74140000-74180000	1	uniq	1	0.2757092,	0.2404126,
chr1	97138428	97176367	capra_hircus:3:74220000-74260000	1	uniq	1	0.2759188,	0.215407,
chr1	97213751	97256146	capra_hircus:3:74300000-74340000	1	uniq	1	0.1768796,	0.1556712,
chr1	97333901	97373814	capra_hircus:3:74420000-74460000	1	uniq	1	0.2609464,	0.2020684,
chr1	97423053	97447726	capra_hircus:3:74500000-74540000	1	uniq	1	0.2069188,	0.1842816,
chr1	97491268	97523139	capra_hircus:3:74580000-74620000	1	uniq	1	0.2379728,	0.177371,
chr1	97602767	97630758	capra_hircus:3:74700000-74740000	1	uniq	1	0.2796724,	0.1913806,
chr1	97672050	97714160	capra_hircus:3:74780000-74820000	1	uniq	1	0.2491352,	0.188326,
chr1	98059906	98111979	capra_hircus:3:75260000-75300000,sus_scrofa:4:119740000-119780000	2	uniq	2	0.2000826,0.24072,	0.1269042,0.1710552,
chr1	98139911	98192062	capra_hircus:3:75340000-75380000,sus_scrofa:4:119660000-119700000	2	uniq	2	0.2295718,0.2221426,	0.1546762,0.196102,
chr1	98252799	98301028	capra_hircus:3:75460000-75500000,sus_scrofa:4:119580000-119620000	2	uniq	2	0.2686372,0.2537718,	0.235444,0.2499998,
chr1	98336578	98409542	capra_hircus:3:75580000-75620000,sus_scrofa:4:119500000-119540000	2	uniq	2	0.2643386,0.1856708,	0.227407,0.200389,
chr1	98450773	98487142	sus_scrofa:4:119380000-119420000	1	uniq	1	0.2348228,	0.1780114,
chr1	98502254	98575430	capra_hircus:3:75740000-75780000,sus_scrofa:4:119300000-119340000	2	uniq	2	0.2150986,0.2780602,	0.1753594,0.2125342,
chr1	98596217	98656350	capra_hircus:3:75820000-75860000,sus_scrofa:4:119260000-119300000	2	uniq	2	0.268265,0.2606068,	0.2176178,0.2078264,
chr1	98695419	98738512	sus_scrofa:4:119180000-119220000	1	uniq	1	0.255143,	0.1911184,
chr1	98739914	98819404	capra_hircus:3:76020000-76060000,sus_scrofa:4:119140000-119180000	2	uniq	2	0.1996108,0.2474066,	0.173516,0.1974284,
chr1	98844075	98884805	capra_hircus:3:76100000-76140000	1	uniq	1	0.26055,	0.2340312,
chr1	98913675	98939990	capra_hircus:3:76180000-76220000	1	uniq	1	0.2603502,	0.265256,
chr1	98973645	99016044	capra_hircus:3:76260000-76300000	1	uniq	1	0.2351286,	0.2373654,
chr1	99063596	99119107	capra_hircus:3:76340000-76380000	1	uniq	1	0.2776574,	0.222831,
chr1	99131028	99194148	capra_hircus:3:76420000-76460000,sus_scrofa:4:118820000-118860000	2	uniq	2	0.2112994,0.2205482,	0.2018254,0.2029474,
chr1	99407491	99452553	capra_hircus:3:76660000-76700000	1	uniq	1	0.2811198,	0.252892,
chr1	99488669	99527959	capra_hircus:3:76740000-76780000	1	uniq	1	0.2313576,	0.2107334,
chr1	99661723	99695672	capra_hircus:3:76940000-76980000	1	uniq	1	0.263042,	0.2251644,
chr1	99731227	99792621	capra_hircus:3:77020000-77060000,sus_scrofa:4:118300000-118340000	2	uniq	2	0.235438,0.2454576,	0.1644566,0.169956,
chr1	100871635	100925008	capra_hircus:3:78100000-78140000,sus_scrofa:4:117380000-117420000	2	uniq	2	0.210578,0.1901866,	0.1525522,0.1261586,
chr1	101305936	101399782	capra_hircus:3:78540000-78580000,sus_scrofa:4:116940000-116980000	2	uniq	2	0.2598952,0.2114142,	0.1736508,0.1355106,
chr1	101405744	101467893	capra_hircus:3:78620000-78660000	1	uniq	1	0.2430632,	0.1619788,
chr1	101473464	101524048	sus_scrofa:4:116860000-116900000	1	uniq	1	0.2144018,	0.1696188,
chr1	101632005	101681276	sus_scrofa:4:116740000-116780000	1	uniq	1	0.279213,	0.2457774,
chr1	101725628	101765264	sus_scrofa:4:116660000-116700000	1	uniq	1	0.2369524,	0.2325698,
chr1	101808231	101850248	sus_scrofa:4:116580000-116620000	1	uniq	1	0.2909018,	0.2350382,
chr1	101891553	101929445	sus_scrofa:4:116500000-116540000	1	uniq	1	0.2585288,	0.2211694,
chr1	101970322	101999940	sus_scrofa:4:116420000-116460000	1	uniq	1	0.2516846,	0.2119548,
chr1	102070815	102151516	sus_scrofa:4:116340000-116380000	1	uniq	1	0.2572404,	0.222663,
chr1	102190132	102282186	sus_scrofa:4:116260000-116300000	1	uniq	1	0.2464808,	0.2290682,
chr1	102395142	102450022	sus_scrofa:4:116140000-116180000	1	uniq	1	0.2262372,	0.2237502,
chr1	102503287	102566898	sus_scrofa:4:116060000-116100000	1	uniq	1	0.2393654,	0.2158078,
chr1	102623141	102653982	sus_scrofa:4:115980000-116020000	1	uniq	1	0.2961304,	0.2417308,
chr1	102764352	102821285	sus_scrofa:4:115860000-115900000	1	uniq	1	0.2711288,	0.2431526,
chr1	102948437	102988753	sus_scrofa:4:115740000-115780000	1	uniq	1	0.2332832,	0.205857,
chr1	103489594	103528687	capra_hircus:3:80620000-80660000	1	uniq	1	0.1789502,	0.1363606,
chr1	103540889	103566383	sus_scrofa:4:115260000-115300000	1	uniq	1	0.2051844,	0.1393106,
chr1	103750652	103816068	capra_hircus:3:80820000-80860000,sus_scrofa:4:115140000-115180000	2	uniq	2	0.3010658,0.2540166,	0.2888904,0.1855742,
chr1	103906015	103953443	capra_hircus:3:80900000-80940000,sus_scrofa:4:115060000-115100000	2	uniq	2	0.2394162,0.2707858,	0.2596444,0.2080734,
chr1	104113189	104125718	capra_hircus:3:81140000-81180000	1	uniq	1	0.2546268,	0.218222,
chr1	104144058	104192732	capra_hircus:3:81220000-81260000	1	uniq	1	0.2698956,	0.259222,
chr1	104238940	104257913	capra_hircus:3:81300000-81340000	1	uniq	1	0.265925,	0.2810042,
chr1	104285127	104323891	capra_hircus:3:81380000-81420000	1	uniq	1	0.2368998,	0.2532996,
chr1	104456246	104505000	capra_hircus:3:81580000-81620000	1	uniq	1	0.2954376,	0.245367,
chr1	104537775	104576464	capra_hircus:3:81660000-81700000	1	uniq	1	0.253827,	0.234726,
chr1	104636010	104682777	capra_hircus:3:81740000-81780000	1	uniq	1	0.2999518,	0.2617164,
chr1	104761367	104802699	capra_hircus:3:81820000-81860000	1	uniq	1	0.2866808,	0.267212,
chr1	104910043	104954594	capra_hircus:3:81940000-81980000	1	uniq	1	0.2851538,	0.2582962,
chr1	104998864	105022135	capra_hircus:3:82020000-82060000	1	uniq	1	0.2062108,	0.2189738,
chr1	105146685	105193629	capra_hircus:3:82140000-82180000	1	uniq	1	0.2705298,	0.2462826,
chr1	105304397	105332672	capra_hircus:3:82260000-82300000	1	uniq	1	0.2806296,	0.240823,
chr1	105364077	105406848	capra_hircus:3:82340000-82380000	1	uniq	1	0.2531576,	0.2313378,
chr1	105517895	105550249	capra_hircus:3:82460000-82500000	1	uniq	1	0.2438488,	0.2177452,
chr1	105587044	105604828	capra_hircus:3:82540000-82580000	1	uniq	1	0.2823566,	0.228954,
chr1	105792973	105832447	capra_hircus:3:82860000-82900000	1	uniq	1	0.2809578,	0.2850566,
chr1	105856932	105870099	capra_hircus:3:82940000-82980000	1	uniq	1	0.3269576,	0.262006,
chr1	105987659	106010849	capra_hircus:3:83100000-83140000	1	uniq	1	0.2366794,	0.1839198,
chr1	106026406	106071399	sus_scrofa:4:113460000-113500000	1	uniq	1	0.253852,	0.192783,
chr1	106225799	106268294	sus_scrofa:4:113300000-113340000	1	uniq	1	0.2920712,	0.2470266,
chr1	106328261	106381573	sus_scrofa:4:113220000-113260000	1	uniq	1	0.2265866,	0.1956966,
chr1	106432765	106494100	sus_scrofa:4:113140000-113180000	1	uniq	1	0.262615,	0.204446,
chr1	106543031	106610945	sus_scrofa:4:113060000-113100000	1	uniq	1	0.2550892,	0.221947,
chr1	106674615	106724159	sus_scrofa:4:112980000-113020000	1	uniq	1	0.2572952,	0.229128,
chr1	106765782	106820096	sus_scrofa:4:112900000-112940000	1	uniq	1	0.252736,	0.2098236,
chr1	106899367	106937489	sus_scrofa:4:112820000-112860000	1	uniq	1	0.2465792,	0.2132646,
chr1	107062494	107093303	sus_scrofa:4:112660000-112700000	1	uniq	1	0.2393694,	0.2514446,
chr1	107135793	107176441	sus_scrofa:4:112580000-112620000	1	uniq	1	0.2623254,	0.2364304,
chr1	107223969	107265378	capra_hircus:3:84420000-84460000,sus_scrofa:4:112500000-112540000	2	uniq	2	0.2291564,0.2026686,	0.1592456,0.181548,
chr1	107288804	107342205	capra_hircus:3:84500000-84540000,sus_scrofa:4:112420000-112460000	2	uniq	2	0.2373776,0.2527426,	0.203897,0.1681464,
chr1	107375498	107430218	capra_hircus:3:84580000-84620000,sus_scrofa:4:112340000-112380000	2	uniq	2	0.252605,0.2047984,	0.2467072,0.145422,
chr1	107753898	107794324	capra_hircus:3:85020000-85060000,sus_scrofa:4:111980000-112020000	2	uniq	2	0.1972294,0.1862648,	0.170039,0.1591132,
chr1	108128826	108200193	capra_hircus:3:85460000-85500000,sus_scrofa:4:111580000-111620000	2	uniq	2	0.2744088,0.2669764,	0.2058758,0.1806044,
chr1	108221222	108235309	capra_hircus:3:97900000-97940000	1	uniq	1	0.05659108,	0.04862392,
chr1	108268358	108272393	capra_hircus:3:85620000-85660000	1	uniq	1	0.2801682,	0.2039368,
chr1	108309858	108338462	capra_hircus:3:85540000-85580000	1	uniq	1	0.189886,	0.1843008,
chr1	108627239	108661697	capra_hircus:3:85820000-85860000	1	uniq	1	0.255207,	0.2251814,
chr1	108716388	108780405	capra_hircus:3:85900000-85940000,sus_scrofa:4:111260000-111300000	2	uniq	2	0.2439228,0.20428,	0.2433858,0.1718096,
chr1	108920707	108991387	capra_hircus:3:86100000-86140000,sus_scrofa:4:111060000-111100000	2	uniq	2	0.2032132,0.2826826,	0.2208542,0.2243766,
chr1	109038157	109116509	capra_hircus:3:86220000-86260000,sus_scrofa:4:110980000-111020000	2	uniq	2	0.213502,0.2867026,	0.228445,0.2101978,
chr1	109249571	109296949	capra_hircus:3:86380000-86420000	1	uniq	1	0.2141384,	0.2345994,
chr1	109398586	109441170	capra_hircus:3:86500000-86540000	1	uniq	1	0.2628622,	0.234717,
chr1	109510416	109570136	capra_hircus:3:86620000-86660000,sus_scrofa:4:110580000-110620000	2	uniq	2	0.2492076,0.2425772,	0.1836776,0.2109088,
chr1	109616377	109645192	capra_hircus:3:86700000-86740000	1	uniq	1	0.2915474,	0.2147584,
chr1	110016498	110078362	capra_hircus:3:87180000-87220000,sus_scrofa:4:110060000-110100000	2	uniq	2	0.251718,0.2129014,	0.1956874,0.1707588,
chr1	110149575	110193871	capra_hircus:3:87300000-87340000,sus_scrofa:4:109940000-109980000	2	uniq	2	0.2611454,0.2412666,	0.2030448,0.1553772,
chr1	110321420	110371464	capra_hircus:3:87460000-87500000	1	uniq	1	0.2674896,	0.2656454,
chr1	110482706	110545404	capra_hircus:3:87620000-87660000,sus_scrofa:4:109620000-109660000	2	uniq	2	0.225273,0.1716412,	0.1833574,0.134497,
chr1	110584905	110631622	capra_hircus:3:87740000-87780000,sus_scrofa:4:109540000-109580000	2	uniq	2	0.2421442,0.2425584,	0.2165466,0.1793538,
chr1	110774322	110853484	capra_hircus:3:87940000-87980000,sus_scrofa:4:109340000-109380000	2	uniq	2	0.222729,0.2348754,	0.2259912,0.2029782,
chr1	110943245	110964515	sus_scrofa:4:109260000-109300000	1	uniq	1	0.2482824,	0.2086172,
chr1	111187663	111225914	sus_scrofa:4:109100000-109140000	1	uniq	1	0.2857814,	0.2541666,
chr1	111279139	111353360	sus_scrofa:4:109020000-109060000	1	uniq	1	0.3054492,	0.2472294,
chr1	111415548	111484483	capra_hircus:3:88740000-88780000,sus_scrofa:4:108900000-108940000	2	uniq	2	0.2199852,0.2557462,	0.18809,0.1952378,
chr1	111764313	111810190	capra_hircus:3:89060000-89100000,sus_scrofa:4:108580000-108620000	2	uniq	2	0.2243552,0.2313138,	0.1781494,0.1445098,
chr1	111847593	111884017	sus_scrofa:4:108500000-108540000	1	uniq	1	0.234274,	0.1489964,
chr1	111923301	111964931	sus_scrofa:4:108420000-108460000	1	uniq	1	0.2005728,	0.161106,
chr1	112032568	112066711	sus_scrofa:4:108300000-108340000	1	uniq	1	0.2151406,	0.1900332,
chr1	112169859	112219199	sus_scrofa:4:108180000-108220000	1	uniq	1	0.164525,	0.1495018,
chr1	112266447	112312682	sus_scrofa:4:108100000-108140000	1	uniq	1	0.2607256,	0.1766212,
chr1	112346884	112383546	sus_scrofa:4:108020000-108060000	1	uniq	1	0.2130686,	0.169914,
chr1	112388074	112421154	capra_hircus:3:89700000-89740000	1	uniq	1	0.2757,	0.203265,
chr1	112499687	112532330	capra_hircus:3:89780000-89820000,sus_scrofa:4:107900000-107940000	2	uniq	2	0.2011052,0.2555606,	0.1921746,0.2004376,
chr1	112714346	112795187	capra_hircus:3:89980000-90020000,sus_scrofa:4:107660000-107700000	2	uniq	2	0.2235098,0.2458784,	0.2024256,0.1795644,
chr1	113076469	113097729	capra_hircus:3:90340000-90380000	1	uniq	1	0.2433124,	0.1978326,
chr1	113681107	113712402	capra_hircus:3:90860000-90900000	1	uniq	1	0.2679288,	0.2131662,
chr1	113768374	113831221	capra_hircus:3:90980000-91020000,sus_scrofa:4:106740000-106780000	2	uniq	2	0.22592,0.2601242,	0.2006658,0.2073076,
chr1	113936218	113998916	capra_hircus:3:91180000-91220000,sus_scrofa:4:106580000-106620000	2	uniq	2	0.2861014,0.2445852,	0.2067988,0.1993638,
chr1	114035914	114085916	capra_hircus:3:91260000-91300000	1	uniq	1	0.264912,	0.2209528,
chr1	114123135	114159986	capra_hircus:3:91340000-91380000	1	uniq	1	0.276922,	0.2737996,
chr1	114200914	114235318	capra_hircus:3:91420000-91460000	1	uniq	1	0.273828,	0.2475764,
chr1	114271475	114330971	capra_hircus:3:91500000-91540000,sus_scrofa:4:106260000-106300000	2	uniq	2	0.1881032,0.2351734,	0.1656028,0.1867246,
chr1	114391304	114422197	capra_hircus:3:91620000-91660000	1	uniq	1	0.2649254,	0.2368894,
chr1	114484001	114515215	capra_hircus:3:91740000-91780000	1	uniq	1	0.2519884,	0.2458316,
chr1	114599189	114629975	sus_scrofa:4:105940000-105980000	1	uniq	1	0.3013226,	0.2437494,
chr1	114666832	114704141	capra_hircus:3:91940000-91980000,sus_scrofa:4:105860000-105900000	2	uniq	2	0.199451,0.2720552,	0.208618,0.2586922,
chr1	114740882	114780494	sus_scrofa:4:105780000-105820000	1	uniq	1	0.2730392,	0.2350494,
chr1	114814353	114828786	capra_hircus:3:92060000-92100000	1	uniq	1	0.2054836,	0.2393388,
chr1	114879071	114896462	capra_hircus:3:92140000-92180000	1	uniq	1	0.2709268,	0.2528088,
chr1	115000310	115058055	capra_hircus:3:92260000-92300000	1	uniq	1	0.2446442,	0.2182094,
chr1	115107279	115195287	capra_hircus:3:92340000-92380000,sus_scrofa:4:105420000-105460000	2	uniq	2	0.2202056,0.215724,	0.179496,0.175028,
chr1	115257641	115294211	sus_scrofa:4:105300000-105340000	1	uniq	1	0.214613,	0.2549436,
chr1	115334735	115376162	sus_scrofa:4:105220000-105260000	1	uniq	1	0.2676728,	0.2868064,
chr1	115415573	115455754	sus_scrofa:4:105140000-105180000	1	uniq	1	0.2622626,	0.221733,
chr1	115473509	115525081	capra_hircus:3:92740000-92780000	1	uniq	1	0.241576,	0.1946766,
chr1	115525690	115645260	capra_hircus:3:92820000-92860000,sus_scrofa:4:105060000-105100000	2	uniq	2	0.2244762,0.1362158,	0.1727508,0.1425806,
chr1	115682393	115716538	capra_hircus:3:92900000-92940000	1	uniq	1	0.2488786,	0.1860954,
chr1	115748053	115795908	sus_scrofa:4:104900000-104940000	1	uniq	1	0.1983816,	0.1967094,
chr1	115836043	115885141	sus_scrofa:4:104820000-104860000	1	uniq	1	0.2966216,	0.2565014,
chr1	115943587	115990753	sus_scrofa:4:104740000-104780000	1	uniq	1	0.2271464,	0.2251504,
chr1	116073102	116122444	capra_hircus:3:93300000-93340000,sus_scrofa:4:104620000-104660000	2	uniq	2	0.2794828,0.2285376,	0.2070128,0.1747664,
chr1	116483121	116562087	capra_hircus:3:93780000-93820000,sus_scrofa:4:104220000-104260000	2	uniq	2	0.2320116,0.2254058,	0.1792848,0.2034116,
chr1	116599133	116630101	sus_scrofa:4:104100000-104140000	1	uniq	1	0.2650372,	0.2030968,
chr1	116665563	116704196	sus_scrofa:4:104020000-104060000	1	uniq	1	0.2685054,	0.1976036,
chr1	116814434	116833173	capra_hircus:3:94100000-94140000	1	uniq	1	0.2304198,	0.2036586,
chr1	116842165	116885395	sus_scrofa:4:103860000-103900000	1	uniq	1	0.2824992,	0.2753816,
chr1	116925757	116951930	sus_scrofa:4:103780000-103820000	1	uniq	1	0.2485126,	0.2634474,
chr1	117036735	117076270	capra_hircus:3:94340000-94380000	1	uniq	1	0.217709,	0.2265748,
chr1	117115474	117172281	capra_hircus:3:94460000-94500000,sus_scrofa:4:103580000-103620000	2	uniq	2	0.2256726,0.2333656,	0.2047862,0.1997784,
chr1	117184213	117226109	sus_scrofa:4:103500000-103540000	1	uniq	1	0.2325026,	0.2063508,
chr1	117280427	117313726	sus_scrofa:4:103420000-103460000	1	uniq	1	0.2320448,	0.22416,
chr1	117394641	117420740	sus_scrofa:4:103300000-103340000	1	uniq	1	0.3144812,	0.2466442,
chr1	117496510	117529040	capra_hircus:3:94820000-94860000,sus_scrofa:4:103220000-103260000	2	uniq	2	0.2188154,0.2373882,	0.2014068,0.2087096,
chr1	117737578	117784349	capra_hircus:3:95060000-95100000	1	uniq	1	0.2036888,	0.2319784,
chr1	117809867	117847679	capra_hircus:3:95140000-95180000	1	uniq	1	0.2687336,	0.2394634,
chr1	117889790	117943950	capra_hircus:3:95220000-95260000,sus_scrofa:4:102860000-102900000	2	uniq	2	0.2507578,0.2826642,	0.2179238,0.1848,
chr1	117953733	117985054	capra_hircus:3:95300000-95340000	1	uniq	1	0.1959688,	0.1549358,
chr1	118021718	118055960	capra_hircus:3:95380000-95420000	1	uniq	1	0.2124926,	0.1446404,
chr1	118255678	118299326	capra_hircus:3:95620000-95660000,sus_scrofa:4:102500000-102540000	2	uniq	2	0.3191372,0.249634,	0.2546198,0.1964906,
chr1	118337012	118394535	capra_hircus:3:95700000-95740000,sus_scrofa:4:102420000-102460000	2	uniq	2	0.2420626,0.1948154,	0.2532174,0.2073032,
chr1	118420407	118427544	capra_hircus:3:95780000-95820000	1	uniq	1	0.2631944,	0.2481002,
chr1	118473519	118529704	capra_hircus:3:95940000-95980000,sus_scrofa:4:102300000-102340000	2	uniq	2	0.2921374,0.2468592,	0.2508142,0.22549,
chr1	118589001	118651191	capra_hircus:3:96020000-96060000,sus_scrofa:4:102220000-102260000	2	uniq	2	0.2666778,0.2638892,	0.2578424,0.229783,
chr1	118675150	118757880	capra_hircus:3:96100000-96140000,sus_scrofa:4:102140000-102180000	2	uniq	2	0.253375,0.2704618,	0.2312244,0.2184968,
chr1	118783408	118883206	capra_hircus:3:96180000-96220000,capra_hircus:3:96260000-96300000,sus_scrofa:4:102060000-102100000	3	multi	2	0.2166846,0.2244394,0.2098622,	0.2020034,0.2249142,0.2048802,
chr1	118898394	118955968	capra_hircus:3:96340000-96380000,sus_scrofa:4:101980000-102020000	2	uniq	2	0.2865456,0.26052,	0.2559026,0.2068436,
chr1	118968608	119031763	capra_hircus:3:96420000-96460000,sus_scrofa:4:101900000-101940000	2	uniq	2	0.1817066,0.2208946,	0.1948734,0.1687334,
chr1	119044133	119116219	capra_hircus:3:96500000-96540000,sus_scrofa:4:101820000-101860000	2	uniq	2	0.248711,0.2452018,	0.208081,0.170154,
chr1	119148478	119282503	capra_hircus:3:96580000-96620000,capra_hircus:3:96660000-96700000,sus_scrofa:4:101700000-101740000,sus_scrofa:4:101740000-101780000	4	multi	2	0.2861572,0.2538618,0.2248898,0.2480418,	0.2446588,0.2344144,0.1862692,0.1978692,
chr1	119361689	119398285	capra_hircus:3:96780000-96820000,sus_scrofa:4:101580000-101620000	2	uniq	2	0.2595964,0.249562,	0.1937784,0.192806,
chr1	119734542	119764776	capra_hircus:3:96980000-97020000	1	uniq	1	0.2075274,	0.1730728,
chr1	119809400	119830042	sus_scrofa:4:101300000-101340000	1	uniq	1	0.224542,	0.173021,
chr1	119870623	119921748	sus_scrofa:4:101140000-101180000	1	uniq	1	0.2514296,	0.169201,
chr1	120156199	120199048	sus_scrofa:4:100860000-100900000	1	uniq	1	0.2633394,	0.2169548,
chr1	120539616	120570121	capra_hircus:3:97620000-97660000	1	uniq	1	0.2238038,	0.2176042,
chr1	121419528	121466970	sus_scrofa:16:30180000-30220000	1	uniq	1	0.2398762,	0.1950702,
chr1	121471536	121518806	capra_hircus:20:28660000-28700000	1	uniq	1	0.2396956,	0.1744234,
chr1	143837062	143897717	capra_hircus:3:99340000-99380000	1	uniq	1	0.218771,	0.1434748,
chr1	145736318	145765707	sus_scrofa:4:99540000-99580000	1	uniq	1	0.2564954,	0.2345952,
chr1	145785473	145867434	capra_hircus:3:98980000-99020000,sus_scrofa:4:99460000-99500000	2	uniq	2	0.2785782,0.2597708,	0.198649,0.203509,
chr1	146009950	146040554	sus_scrofa:4:99300000-99340000	1	uniq	1	0.2486788,	0.1985582,
chr1	146774108	146842088	sus_scrofa:6:13940000-13980000	1	uniq	1	0.2605942,	0.1823578,
chr1	147152913	147170228	sus_scrofa:4:100380000-100420000	1	uniq	1	0.2911766,	0.243833,
chr1	147251882	147283779	capra_hircus:3:98100000-98140000	1	uniq	1	0.2603922,	0.1933742,
chr1	147303283	147350588	sus_scrofa:4:100220000-100260000	1	uniq	1	0.2533596,	0.1789726,
chr1	147419700	147456660	sus_scrofa:4:100140000-100180000	1	uniq	1	0.2216852,	0.179617,
chr1	147612880	147626237	gallus_gallus:1:92380000-92420000	1	uniq	1	0.221422,	0.153708,
chr1	147636383	147673948	capra_hircus:3:98540000-98580000	1	uniq	1	0.2537718,	0.2314416,
chr1	147896638	147939633	capra_hircus:3:98780000-98820000	1	uniq	1	0.2638282,	0.2259988,
chr1	148895884	148940794	capra_hircus:3:97580000-97620000	1	uniq	1	0.276119,	0.2575232,
chr1	148986208	149033042	capra_hircus:3:97700000-97740000,sus_scrofa:4:100660000-100700000	2	uniq	2	0.116452668,0.213674,	0.07007152,0.2009916,
chr1	149810215	149868707	sus_scrofa:4:99180000-99220000	1	uniq	1	0.2444584,	0.1955464,
chr1	150210251	150266647	capra_hircus:3:99740000-99780000,sus_scrofa:4:98820000-98860000	2	uniq	2	0.2537592,0.2486694,	0.2371024,0.2137358,
chr1	151005649	151104024	capra_hircus:3:100420000-100460000,sus_scrofa:4:98180000-98220000	2	uniq	2	0.2640958,0.238493,	0.2257704,0.2303534,
chr1	151279809	151304110	sus_scrofa:4:97940000-97980000	1	uniq	1	0.260317,	0.2243428,
chr1	151728212	151761562	sus_scrofa:4:97460000-97500000	1	uniq	1	0.2998946,	0.2441786,
chr1	151865712	151975621	capra_hircus:3:101260000-101300000,capra_hircus:3:101740000-101780000,sus_scrofa:4:97300000-97340000	3	multi	2	0.2908738,0.1998185,0.2055134,	0.1564732,0.08500256,0.1632936,
chr1	151998028	152050867	capra_hircus:3:101820000-101860000,sus_scrofa:4:97220000-97260000	2	uniq	2	0.2215386,0.1853352,	0.138512,0.183385,
chr1	152113784	152154983	capra_hircus:3:101940000-101980000	1	uniq	1	0.2182758,	0.1726202,
chr1	152203060	152254618	capra_hircus:3:102100000-102140000	1	uniq	1	0.3187156,	0.2835606,
chr1	152300603	152312783	capra_hircus:3:102020000-102060000	1	uniq	1	0.236144,	0.246263,
chr1	152340704	152364124	capra_hircus:3:102180000-102220000	1	uniq	1	0.191212,	0.2301118,
chr1	152408667	152451076	capra_hircus:3:102260000-102300000	1	uniq	1	0.2517568,	0.1907396,
chr1	152480848	152517019	sus_scrofa:4:96860000-96900000	1	uniq	1	0.2380906,	0.2111384,
chr1	152538217	152621870	capra_hircus:3:102420000-102460000	1	uniq	1	0.2099994,	0.2040356,
chr1	152726168	152749044	capra_hircus:3:102500000-102540000	1	uniq	1	0.188694,	0.197466,
chr1	152782521	152847883	sus_scrofa:4:96700000-96740000	1	uniq	1	0.1374926,	0.122335,
chr1	152850116	152883676	capra_hircus:3:102660000-102700000	1	uniq	1	0.2576788,	0.1816426,
chr1	152926023	152954592	capra_hircus:3:102740000-102780000	1	uniq	1	0.2479864,	0.228748,
chr1	152962757	153000714	sus_scrofa:4:96580000-96620000	1	uniq	1	0.201775,	0.1678258,
chr1	153070594	153175278	capra_hircus:3:180000-220000,capra_hircus:3:60000-100000,sus_scrofa:4:96380000-96420000,sus_scrofa:4:96500000-96540000	4	multi	2	0.2632726,0.253103,0.2236744,0.1715982,	NA,NA,0.1889122,0.228886,
chr1	153190241	153220137	capra_hircus:3:102900000-102940000	1	uniq	1	0.2475824,	0.2081804,
chr1	153231315	153263043	sus_scrofa:4:96300000-96340000	1	uniq	1	0.2354874,	0.1475168,
chr1	153296907	153375942	capra_hircus:3:103020000-103060000,sus_scrofa:4:96220000-96260000	2	uniq	2	0.2364286,0.2089044,	0.19144,0.1503428,
chr1	153475773	153533759	capra_hircus:3:103260000-103300000,sus_scrofa:4:96100000-96140000	2	uniq	2	0.2396802,0.1991298,	0.2051454,0.1315192,
chr1	153553419	153619948	capra_hircus:3:103340000-103380000,sus_scrofa:4:96020000-96060000	2	uniq	2	0.2156112,0.2559022,	0.1455464,0.1670606,
chr1	153654460	153685946	capra_hircus:3:103420000-103460000	1	uniq	1	0.2718856,	0.1746974,
chr1	153778913	153811783	sus_scrofa:4:95860000-95900000	1	uniq	1	0.253338,	0.2472044,
chr1	153912408	153953611	sus_scrofa:4:95740000-95780000	1	uniq	1	0.2864606,	0.2792018,
chr1	153990615	154054894	sus_scrofa:4:95660000-95700000	1	uniq	1	0.264047,	0.2308298,
chr1	154139776	154194298	capra_hircus:3:103780000-103820000,sus_scrofa:4:95540000-95580000	2	uniq	2	0.29899,0.2794834,	0.2115832,0.220096,
chr1	154669079	154718565	capra_hircus:3:104220000-104260000	1	uniq	1	0.2907982,	0.2638768,
chr1	154758365	154799491	capra_hircus:3:104300000-104340000	1	uniq	1	0.2539622,	0.2948616,
chr1	154879651	154915020	capra_hircus:3:104420000-104460000	1	uniq	1	0.2148704,	0.2310764,
chr1	155019575	155058898	sus_scrofa:4:94740000-94780000	1	uniq	1	0.3151436,	0.200017,
chr1	155108386	155185173	capra_hircus:3:104660000-104700000,sus_scrofa:4:94660000-94700000	2	uniq	2	0.3273494,0.35005,	0.1622152,0.2043978,
chr1	155227142	155290403	capra_hircus:3:104740000-104780000	1	uniq	1	0.2482606,	0.1425258,
chr1	156034598	156070954	capra_hircus:3:105380000-105420000	1	uniq	1	0.3016582,	0.2299344,
chr1	156333645	156408668	capra_hircus:3:105660000-105700000,sus_scrofa:4:93700000-93740000	2	uniq	2	0.2665576,0.2506908,	0.2344186,0.2584596,
chr1	156420864	156489438	capra_hircus:3:105740000-105780000,sus_scrofa:4:93620000-93660000	2	uniq	2	0.327702,0.3171118,	0.2790306,0.2480444,
chr1	156525811	156572022	capra_hircus:3:105820000-105860000	1	uniq	1	0.316326,	0.2600502,
chr1	156658516	156712987	capra_hircus:3:105940000-105980000,sus_scrofa:4:93380000-93420000	2	uniq	2	0.267753,0.2821598,	0.2214522,0.2295158,
chr1	156753240	156837138	capra_hircus:3:106060000-106100000,sus_scrofa:4:93300000-93340000	2	uniq	2	0.3084182,0.3231362,	0.2542682,0.238259,
chr1	156881465	156953777	capra_hircus:3:106140000-106180000,sus_scrofa:4:93140000-93180000	2	uniq	2	0.2553342,0.250017,	0.2067392,0.2147232,
chr1	157083959	157120194	sus_scrofa:4:92980000-93020000	1	uniq	1	0.22588,	0.1799598,
chr1	157171261	157311616	capra_hircus:3:106420000-106460000,capra_hircus:3:106500000-106540000,capra_hircus:3:106820000-106860000,sus_scrofa:4:92860000-92900000	4	multi	2	0.2276074,0.2415512,0.2511094,0.2432338,	0.1317398,0.1668922,0.1782652,0.2240102,
chr1	157375257	157416987	capra_hircus:3:106580000-106620000,sus_scrofa:4:92660000-92700000	2	uniq	2	0.270377,0.1903714,	0.2398524,0.1815088,
chr1	157507497	157515884	capra_hircus:3:107140000-107180000	1	uniq	1	0.2086028,	0.1605696,
chr1	157518288	157654429	capra_hircus:3:107180000-107220000,capra_hircus:3:107300000-107340000,sus_scrofa:4:92580000-92620000	3	multi	2	0.2459522,0.2398676,0.2584648,	0.1603076,0.223785,0.1654858,
chr1	157680511	157700927	sus_scrofa:4:92460000-92500000	1	uniq	1	0.2380264,	0.2243878,
chr1	157761689	157780509	capra_hircus:3:107380000-107420000	1	uniq	1	0.2228364,	0.2143604,
chr1	157807401	157856346	sus_scrofa:4:92380000-92420000	1	uniq	1	0.2844346,	0.2617756,
chr1	157929069	157984960	capra_hircus:3:107620000-107660000,sus_scrofa:4:92300000-92340000	2	uniq	2	0.3089046,0.2092282,	0.249575,0.2137616,
chr1	158127113	158182201	capra_hircus:3:107820000-107860000,sus_scrofa:4:92100000-92140000	2	uniq	2	0.2336736,0.2396388,	0.1861646,0.1741618,
chr1	158271813	158294001	capra_hircus:3:108060000-108100000,capra_hircus:3:108420000-108460000	2	multi	1	0.2397724,0.2661904,	0.1931906,0.1912354,
chr1	158327352	158331589	capra_hircus:3:108140000-108180000	1	uniq	1	0.2536666,	0.242727,
chr1	158445002	158583390	capra_hircus:3:108300000-108340000,capra_hircus:3:108500000-108540000,sus_scrofa:4:91660000-91700000,sus_scrofa:4:91780000-91820000,sus_scrofa:4:91860000-91900000,sus_scrofa:4:91940000-91980000	6	multi	2	0.2240136,0.2464268,0.2349532,0.2582634,0.2348414,0.2521794,	0.2132436,0.2224016,0.2478106,0.2304918,0.2074456,0.1741524,
chr1	158636630	158679230	capra_hircus:3:108820000-108860000,sus_scrofa:4:91580000-91620000	2	uniq	2	0.2320168,0.2827964,	0.2050426,0.2632206,
chr1	158694587	158760111	capra_hircus:3:108900000-108940000,sus_scrofa:4:91500000-91540000	2	uniq	2	0.2798844,0.2460542,	0.2455198,0.2371032,
chr1	158809189	158892545	sus_scrofa:4:91420000-91460000	1	uniq	1	0.2789888,	0.2277774,
chr1	159054486	159100486	sus_scrofa:4:91340000-91380000	1	uniq	1	0.1879604,	0.1490014,
chr1	159123386	159171702	capra_hircus:3:109300000-109340000,sus_scrofa:4:91260000-91300000	2	uniq	2	0.245651,0.2561008,	0.1718024,0.163549,
chr1	159194131	159230956	capra_hircus:3:109380000-109420000	1	uniq	1	0.1943386,	0.1820384,
chr1	159749423	159800685	capra_hircus:3:109980000-110020000,sus_scrofa:4:90700000-90740000	2	uniq	2	0.2923764,0.2334768,	0.2490558,0.2267976,
chr1	159999506	160049662	capra_hircus:3:110260000-110300000,sus_scrofa:4:90460000-90500000	2	uniq	2	0.2449614,0.2579626,	0.1899064,0.2362314,
chr1	160076170	160106232	sus_scrofa:4:90380000-90420000	1	uniq	1	0.1661136,	0.1648452,
chr1	160396857	160425047	capra_hircus:3:110620000-110660000,sus_scrofa:4:90060000-90100000	2	uniq	2	0.1787922,0.1249382,	0.1321884,0.1179768,
chr1	160451631	160523313	capra_hircus:3:110700000-110740000,sus_scrofa:4:89980000-90020000	2	uniq	2	0.2467284,0.2793874,	0.1850426,0.1884152,
chr1	160556470	160580022	capra_hircus:3:110820000-110860000	1	uniq	1	0.2913798,	0.2352464,
chr1	160588605	160657207	capra_hircus:3:110900000-110940000,sus_scrofa:4:89860000-89900000	2	uniq	2	0.2450416,0.215918,	0.2129018,0.1800596,
chr1	160671751	160705330	capra_hircus:3:110980000-111020000	1	uniq	1	0.2357446,	0.1832534,
chr1	160789051	160831349	capra_hircus:3:111220000-111260000,sus_scrofa:4:89700000-89740000	2	uniq	2	0.2667882,0.2434736,	0.3057168,0.1902984,
chr1	160944917	160957248	sus_scrofa:4:89620000-89660000	1	uniq	1	0.1817202,	0.1457834,
chr1	161153711	161199829	capra_hircus:3:111780000-111820000,sus_scrofa:4:89260000-89300000	2	uniq	2	0.2189734,0.2646304,	0.2333062,0.1910244,
chr1	161356023	161399906	sus_scrofa:4:89100000-89140000	1	uniq	1	0.1979764,	0.2044678,
chr1	161552176	161577151	capra_hircus:3:112140000-112180000,sus_scrofa:4:88900000-88940000	2	uniq	2	0.2384218,0.3160574,	0.2291498,0.2595296,
chr1	161661712	161673229	capra_hircus:3:112060000-112100000	1	uniq	1	0.285733,	0.2156584,
chr1	161691973	161754416	capra_hircus:3:112260000-112300000,sus_scrofa:4:88820000-88860000	2	uniq	2	0.2816822,0.2824594,	0.181323,0.19609,
chr1	162016395	162039697	capra_hircus:3:112620000-112660000	1	uniq	1	0.2524974,	0.2011042,
chr1	162396993	162468926	capra_hircus:3:113060000-113100000,sus_scrofa:4:88060000-88100000	2	uniq	2	0.22799,0.224719,	0.1853672,0.1784542,
chr1	162486058	162512961	capra_hircus:3:113140000-113180000	1	uniq	1	0.266358,	0.2189018,
chr1	162534859	162574805	sus_scrofa:4:87980000-88020000	1	uniq	1	0.2374088,	0.2000724,
chr1	162794193	162846049	capra_hircus:3:113540000-113580000,sus_scrofa:4:87700000-87740000	2	uniq	2	0.19019,0.2677212,	0.1606722,0.182456,
chr1	162851502	162884858	sus_scrofa:4:87540000-87580000	1	uniq	1	0.216534,	0.1902612,
chr1	163267523	163370393	capra_hircus:3:114180000-114220000,sus_scrofa:4:87180000-87220000	2	uniq	2	0.155149,0.2555732,	0.1266746,0.176237,
chr1	163377566	163442780	capra_hircus:3:114260000-114300000,sus_scrofa:4:87100000-87140000	2	uniq	2	0.2176966,0.1825694,	0.160249,0.1551186,
chr1	163469515	163491468	capra_hircus:3:114340000-114380000	1	uniq	1	0.2625348,	0.20094,
chr1	163556625	163566216	capra_hircus:3:114420000-114460000	1	uniq	1	0.2590944,	0.2071952,
chr1	163895510	163933084	capra_hircus:3:114860000-114900000	1	uniq	1	0.2246062,	0.1896852,
chr1	163978883	164024143	capra_hircus:3:114940000-114980000	1	uniq	1	0.226743,	0.1855932,
chr1	164051227	164075246	capra_hircus:3:115020000-115060000	1	uniq	1	0.3042446,	0.2292696,
chr1	164097848	164134664	capra_hircus:3:115100000-115140000	1	uniq	1	0.2783214,	0.238009,
chr1	164261310	164297330	capra_hircus:3:115300000-115340000	1	uniq	1	0.287268,	0.2746612,
chr1	164336804	164403440	capra_hircus:3:115420000-115460000,sus_scrofa:4:86300000-86340000	2	uniq	2	0.2381438,0.2655122,	0.213719,0.2198566,
chr1	164426687	164442893	capra_hircus:3:115500000-115540000	1	uniq	1	0.2681564,	0.2331224,
chr1	164498097	164575482	capra_hircus:3:115580000-115620000,capra_hircus:3:115660000-115700000,sus_scrofa:4:86180000-86220000	3	multi	2	0.259961,0.2507434,0.2629888,	0.239434,0.2167568,0.2195256,
chr1	164615074	164668514	capra_hircus:3:115740000-115780000,sus_scrofa:4:86060000-86100000	2	uniq	2	0.2896176,0.2175194,	0.2076118,0.1996076,
chr1	164697044	164733845	capra_hircus:3:115820000-115860000	1	uniq	1	0.271215,	0.214632,
chr1	164774519	164813307	capra_hircus:3:115900000-115940000,sus_scrofa:4:85900000-85940000	2	uniq	2	0.2334062,0.239358,	0.2177002,0.2243208,
chr1	164813329	164883762	capra_hircus:3:115980000-116020000,sus_scrofa:4:85860000-85900000	2	uniq	2	0.2723558,0.2633202,	0.2444064,0.2240086,
chr1	164893709	164968251	capra_hircus:3:116060000-116100000,sus_scrofa:4:85780000-85820000	2	uniq	2	0.2364868,0.2163696,	0.2143684,0.194235,
chr1	165005971	165051876	capra_hircus:3:116140000-116180000,sus_scrofa:4:85700000-85740000	2	uniq	2	0.2218722,0.2618832,	0.1868038,0.1940752,
chr1	165117347	165149387	capra_hircus:3:116260000-116300000,sus_scrofa:4:85620000-85660000	2	uniq	2	0.2303658,0.219109,	0.1965558,0.1805282,
chr1	165174515	165232008	capra_hircus:3:116340000-116380000,sus_scrofa:4:85540000-85580000	2	uniq	2	0.2464846,0.2375386,	0.1992214,0.187507,
chr1	165247507	165287265	capra_hircus:3:116420000-116460000	1	uniq	1	0.246441,	0.20232,
chr1	165342655	165393702	capra_hircus:3:116540000-116580000,sus_scrofa:4:85380000-85420000	2	uniq	2	0.184131,0.2381822,	0.1548872,0.1728196,
chr1	165666586	165717662	capra_hircus:3:116940000-116980000	1	uniq	1	0.2037576,	0.1745008,
chr1	165910146	165970477	capra_hircus:3:117180000-117220000,sus_scrofa:4:84780000-84820000	2	uniq	2	0.1940732,0.236077,	0.1764432,0.1968174,
chr1	166026163	166060671	capra_hircus:3:117300000-117340000,sus_scrofa:4:84700000-84740000	2	uniq	2	0.2375808,0.2313276,	0.2178438,0.1931556,
chr1	166110860	166170296	capra_hircus:3:117420000-117460000,sus_scrofa:4:84620000-84660000	2	uniq	2	0.277628,0.2625326,	0.2672468,0.2212836,
chr1	166180993	166208295	sus_scrofa:4:84540000-84580000	1	uniq	1	0.2246014,	0.2205476,
chr1	166286309	166330976	capra_hircus:3:117540000-117580000	1	uniq	1	0.2085058,	0.2132824,
chr1	166351605	166398859	capra_hircus:3:117620000-117660000,sus_scrofa:4:84420000-84460000	2	uniq	2	0.265241,0.2632754,	0.2138858,0.2078348,
chr1	166456506	166559597	capra_hircus:3:117740000-117780000,sus_scrofa:4:84340000-84380000	2	uniq	2	0.2288248,0.194562,	0.1952264,0.141788,
chr1	166561010	166576630	capra_hircus:3:117820000-117860000	1	uniq	1	0.2139994,	0.1488596,
chr1	166600205	166702172	capra_hircus:3:117900000-117940000,sus_scrofa:4:84260000-84300000	2	uniq	2	0.2229184,0.1891722,	0.1299802,0.1266196,
chr1	166875509	166895621	capra_hircus:3:118060000-118100000	1	uniq	1	0.217767,	0.2436344,
chr1	166901448	166932520	sus_scrofa:4:84100000-84140000	1	uniq	1	0.2376892,	0.2667132,
chr1	166972220	167012290	sus_scrofa:4:84020000-84060000	1	uniq	1	0.3329198,	0.277074,
chr1	167015638	167065935	capra_hircus:3:118260000-118300000,capra_hircus:3:118340000-118380000,sus_scrofa:4:83940000-83980000	3	multi	2	0.2504436,0.2374878,0.2364478,	0.2149186,0.199755,0.2113388,
chr1	167103214	167120148	capra_hircus:3:118420000-118460000	1	uniq	1	0.2336858,	0.2273108,
chr1	167150391	167166402	capra_hircus:3:118500000-118540000	1	uniq	1	0.2669868,	0.2393008,
chr1	167195920	167227634	capra_hircus:3:118580000-118620000	1	uniq	1	0.2167468,	0.2405122,
chr1	167433007	167479610	capra_hircus:3:118820000-118860000	1	uniq	1	0.2749692,	0.2297094,
chr1	167515541	167610519	capra_hircus:3:118900000-118940000,sus_scrofa:4:83420000-83460000	2	uniq	2	0.2602272,0.2442018,	0.1826442,0.1783304,
chr1	167691214	167731115	capra_hircus:3:119060000-119100000	1	uniq	1	0.2266958,	0.2401696,
chr1	167795853	167829560	capra_hircus:3:119180000-119220000	1	uniq	1	0.226872,	0.233421,
chr1	167831497	167861296	capra_hircus:3:119220000-119260000,sus_scrofa:4:83140000-83180000	2	uniq	2	0.2384032,0.2587714,	0.2187876,0.2305586,
chr1	167910536	167930829	capra_hircus:3:119300000-119340000	1	uniq	1	0.2559796,	0.2431688,
chr1	168056505	168081998	capra_hircus:3:119500000-119540000	1	uniq	1	0.3111226,	0.2346188,
chr1	168091926	168125590	sus_scrofa:4:82860000-82900000	1	uniq	1	0.2336678,	0.1570418,
chr1	168144558	168190518	capra_hircus:3:119620000-119660000,sus_scrofa:4:82780000-82820000	2	uniq	2	0.1813206,0.21549,	0.1961704,0.1665862,
chr1	168280073	168316533	sus_scrofa:4:82660000-82700000	1	uniq	1	0.2669806,	0.222084,
chr1	168317580	168368411	capra_hircus:16:34420000-34460000	1	uniq	1	0.2135308,	0.163532,
chr1	168378811	168413364	sus_scrofa:4:82580000-82620000	1	uniq	1	0.2474448,	0.2147296,
chr1	168414742	168445195	capra_hircus:16:34500000-34540000	1	uniq	1	0.2473758,	0.2050786,
chr1	168452720	168496347	sus_scrofa:4:82500000-82540000	1	uniq	1	0.2657396,	0.2291974,
chr1	168553712	168584793	capra_hircus:16:34660000-34700000,sus_scrofa:4:82420000-82460000	2	uniq	2	0.2616368,0.2597688,	0.2123136,0.2102132,
chr1	169333812	169381130	capra_hircus:16:35540000-35580000,sus_scrofa:4:81620000-81660000	2	uniq	2	0.2217508,0.2322698,	0.201311,0.1837246,
chr1	169597015	169631461	capra_hircus:16:35780000-35820000	1	uniq	1	0.248988,	0.235127,
chr1	169712138	169762968	capra_hircus:16:35900000-35940000,sus_scrofa:4:81260000-81300000	2	uniq	2	0.2761228,0.2611048,	0.2241586,0.200001,
chr1	169785854	169848200	capra_hircus:16:35980000-36020000,sus_scrofa:4:81180000-81220000	2	uniq	2	0.2680462,0.2664034,	0.221784,0.1946078,
chr1	169860489	169926169	capra_hircus:16:36060000-36100000,sus_scrofa:4:81100000-81140000	2	uniq	2	0.2520678,0.1904512,	0.2182348,0.1730512,
chr1	170928723	170986321	capra_hircus:16:37020000-37060000,sus_scrofa:4:80220000-80260000,sus_scrofa:9:63620000-63660000	3	multi	2	0.1837504,0.200562,0.2618772,	0.1797962,0.1502986,0.1767048,
chr1	171289392	171389162	capra_hircus:16:37420000-37460000,sus_scrofa:9:63900000-63940000	2	uniq	2	0.304329,0.2475316,	0.209164,0.1651832,
chr1	171475094	171533409	capra_hircus:16:37500000-37540000,sus_scrofa:9:113980000-114020000	2	uniq	2	0.3041084,0.2412666,	0.2210546,0.1914338,
chr1	171635102	171675835	capra_hircus:16:37620000-37660000	1	uniq	1	0.2799706,	0.2066944,
chr1	171747082	171802560	capra_hircus:16:37700000-37740000,sus_scrofa:9:114180000-114220000	2	uniq	2	0.2047986,0.236264,	0.1731602,0.2164802,
chr1	171979423	172034691	capra_hircus:16:37980000-38020000,sus_scrofa:9:114380000-114420000	2	uniq	2	0.2268234,0.2684952,	0.1968248,0.223186,
chr1	172087398	172123284	capra_hircus:16:38060000-38100000	1	uniq	1	0.2611484,	0.2563136,
chr1	172149984	172183474	capra_hircus:16:38140000-38180000	1	uniq	1	0.298208,	0.3265148,
chr1	172429279	172479657	capra_hircus:16:38420000-38460000,sus_scrofa:9:114820000-114860000	2	uniq	2	0.2632618,0.2573146,	0.2141858,0.2235814,
chr1	172511364	172540888	capra_hircus:16:38500000-38540000	1	uniq	1	0.3180106,	0.2682782,
chr1	172583121	172628116	capra_hircus:16:38580000-38620000,sus_scrofa:9:114980000-115020000	2	uniq	2	0.280118,0.2561396,	0.2270578,0.2345422,
chr1	172658828	172701624	capra_hircus:16:38660000-38700000	1	uniq	1	0.1831534,	0.1603852,
chr1	172702905	172744297	sus_scrofa:9:115100000-115140000	1	uniq	1	0.2505124,	0.19845,
chr1	173215455	173257676	sus_scrofa:9:115580000-115620000	1	uniq	1	0.2394064,	0.2076402,
chr1	173349340	173418725	capra_hircus:16:53300000-53340000,sus_scrofa:9:115740000-115780000	2	uniq	2	0.2491778,0.2173258,	0.1803018,0.2111532,
chr1	173807224	173858272	sus_scrofa:9:116100000-116140000	1	uniq	1	0.2580192,	0.2322694,
chr1	174206129	174254305	capra_hircus:16:54060000-54100000,sus_scrofa:9:116460000-116500000	2	uniq	2	0.2850568,0.24656,	0.2158392,0.1824506,
chr1	174732206	174789460	capra_hircus:16:54500000-54540000,sus_scrofa:9:116860000-116900000	2	uniq	2	0.2142424,0.2254238,	0.2068082,0.2077924,
chr1	174965857	175014382	capra_hircus:16:54700000-54740000,sus_scrofa:9:117060000-117100000	2	uniq	2	0.2194644,0.1809906,	0.204727,0.1427932,
chr1	175028350	175073000	capra_hircus:16:54780000-54820000,sus_scrofa:9:117140000-117180000	2	uniq	2	0.2170898,0.2301758,	0.150401,0.1481338,
chr1	175093648	175162382	capra_hircus:16:54860000-54900000,sus_scrofa:9:117220000-117260000	2	uniq	2	0.2277764,0.2775272,	0.1828436,0.222111,
chr1	175264930	175358511	capra_hircus:16:55060000-55100000,sus_scrofa:9:117340000-117380000	2	uniq	2	0.2079112,0.2603144,	0.1730632,0.2139424,
chr1	175376554	175426694	capra_hircus:16:55140000-55180000,sus_scrofa:9:117420000-117460000	2	uniq	2	0.2420398,0.220278,	0.1924814,0.1805978,
chr1	175456808	175511024	capra_hircus:16:55220000-55260000,sus_scrofa:9:117500000-117540000	2	uniq	2	0.2483812,0.2278086,	0.2191116,0.1869988,
chr1	175569428	175595702	capra_hircus:16:55340000-55380000	1	uniq	1	0.2485374,	0.2357502,
chr1	175632211	175670273	capra_hircus:16:55420000-55460000	1	uniq	1	0.2097092,	0.2342144,
chr1	175706658	175791512	capra_hircus:16:55500000-55540000,sus_scrofa:9:117780000-117820000	2	uniq	2	0.2406568,0.2465086,	0.229061,0.2189688,
chr1	175792274	175838546	capra_hircus:16:55580000-55620000	1	uniq	1	0.270242,	0.2106286,
chr1	175839120	175914434	capra_hircus:16:55660000-55700000,sus_scrofa:9:117860000-117900000	2	uniq	2	0.1783976,0.242938,	0.1864908,0.2002912,
chr1	176172342	176204524	capra_hircus:16:55900000-55940000	1	uniq	1	0.271241,	0.2283658,
chr1	176330343	176383181	capra_hircus:16:56020000-56060000,sus_scrofa:9:118180000-118220000	2	uniq	2	0.2380456,0.2069518,	0.1854148,0.1673232,
chr1	176531097	176567650	capra_hircus:16:56220000-56260000	1	uniq	1	0.2104528,	0.2507094,
chr1	176591695	176619029	capra_hircus:16:56300000-56340000	1	uniq	1	0.2983806,	0.2599106,
chr1	176877146	176980907	capra_hircus:16:56620000-56660000,capra_hircus:16:56700000-56740000,sus_scrofa:9:118700000-118740000	3	multi	2	0.1931768,0.2720622,0.252129,	0.1534876,0.2291556,0.1580944,
chr1	176984981	177049649	capra_hircus:16:56780000-56820000,sus_scrofa:9:118780000-118820000	2	uniq	2	0.2561008,0.2159012,	0.2612816,0.1648864,
chr1	177060223	177097501	sus_scrofa:9:118860000-118900000	1	uniq	1	0.2473716,	0.1906382,
chr1	177132685	177175166	sus_scrofa:9:118940000-118980000	1	uniq	1	0.2546032,	0.205562,
chr1	177181471	177251648	capra_hircus:16:56980000-57020000,sus_scrofa:9:119020000-119060000	2	uniq	2	0.248536,0.2344152,	0.1992572,0.2052078,
chr1	177287994	177335622	sus_scrofa:9:119100000-119140000	1	uniq	1	0.2479412,	0.205754,
chr1	177378421	177429812	capra_hircus:16:57220000-57260000,sus_scrofa:9:119180000-119220000	2	uniq	2	0.2020704,0.2417972,	0.198197,0.2089304,
chr1	177461752	177478660	sus_scrofa:9:119260000-119300000	1	uniq	1	0.2694664,	0.2241984,
chr1	177502100	177545597	sus_scrofa:9:119340000-119380000	1	uniq	1	0.2368154,	0.2139758,
chr1	177579388	177606843	capra_hircus:16:57500000-57540000,sus_scrofa:9:119420000-119460000	2	uniq	2	0.2255504,0.2387332,	0.2201604,0.1913806,
chr1	177641883	177662785	capra_hircus:16:57580000-57620000	1	uniq	1	0.2659616,	0.2318388,
chr1	177669115	177731892	sus_scrofa:9:119540000-119580000	1	uniq	1	0.1994194,	0.1767522,
chr1	177767342	177809047	sus_scrofa:9:119620000-119660000	1	uniq	1	0.2340456,	0.1777758,
chr1	177905879	177967160	capra_hircus:16:57900000-57940000,sus_scrofa:9:119780000-119820000	2	uniq	2	0.2373492,0.2466502,	0.1970436,0.1410024,
chr1	178294195	178342555	sus_scrofa:9:120140000-120180000	1	uniq	1	0.2105168,	0.217369,
chr1	178486421	178530453	capra_hircus:16:58500000-58540000,sus_scrofa:9:120340000-120380000	2	uniq	2	0.2014102,0.1780366,	0.1899724,0.1820496,
chr1	179000974	179068439	capra_hircus:16:58980000-59020000,sus_scrofa:9:120780000-120820000	2	uniq	2	0.2181226,0.2099454,	0.1657576,0.1881482,
chr1	179225375	179252019	sus_scrofa:9:120980000-121020000	1	uniq	1	0.2790374,	0.25098,
chr1	179410574	179552563	capra_hircus:16:59300000-59340000,sus_scrofa:9:121180000-121220000	2	uniq	2	0.2432276,0.2178376,	0.2055414,0.2234034,
chr1	179620827	179704182	capra_hircus:16:59420000-59460000,sus_scrofa:9:121300000-121340000	2	uniq	2	0.2689864,0.2525078,	0.2202234,0.2444962,
chr1	179772265	179817142	capra_hircus:16:59540000-59580000,sus_scrofa:9:121420000-121460000	2	uniq	2	0.2634642,0.2391264,	0.2068504,0.194969,
chr1	179949332	179987380	capra_hircus:16:59740000-59780000	1	uniq	1	0.2709478,	0.2326486,
chr1	180028835	180067241	capra_hircus:16:59820000-59860000	1	uniq	1	0.2674936,	0.239114,
chr1	180164153	180250949	capra_hircus:16:59940000-59980000,capra_hircus:16:59980000-60020000,sus_scrofa:9:121820000-121860000	3	multi	2	0.2170472,0.2504612,0.1800704,	0.2137642,0.2393226,0.1724802,
chr1	180297003	180317840	capra_hircus:16:60060000-60100000	1	uniq	1	0.2599428,	0.279011,
chr1	180392976	180412577	capra_hircus:16:60140000-60180000	1	uniq	1	0.2875436,	0.2560658,
chr1	180481270	180538627	capra_hircus:16:60260000-60300000,sus_scrofa:9:122100000-122140000	2	uniq	2	0.2237282,0.225523,	0.1746474,0.1908792,
chr1	180854892	180942892	capra_hircus:16:60580000-60620000,capra_hircus:16:60620000-60660000,sus_scrofa:9:122460000-122500000	3	multi	2	0.2115304,0.2432264,0.197813,	0.1918058,0.2008282,0.1847106,
chr1	181166284	181204730	capra_hircus:16:60860000-60900000,sus_scrofa:9:122700000-122740000	2	uniq	2	0.176709,0.1351182,	0.1585348,0.1620326,
chr1	181238950	181293748	capra_hircus:16:60940000-60980000	1	uniq	1	0.2828396,	0.2048926,
chr1	181311855	181357792	capra_hircus:16:61020000-61060000,sus_scrofa:9:122820000-122860000	2	uniq	2	0.2338908,0.2255732,	0.2019824,0.1944846,
chr1	181452293	181496769	capra_hircus:16:61180000-61220000,sus_scrofa:9:122980000-123020000	2	uniq	2	0.1876158,0.2158456,	0.1531002,0.1662586,
chr1	181578774	181620523	sus_scrofa:9:123100000-123140000	1	uniq	1	0.2041942,	0.2237336,
chr1	181666012	181708613	sus_scrofa:9:123180000-123220000	1	uniq	1	0.2484812,	0.2843534,
chr1	181748898	181784705	sus_scrofa:9:123260000-123300000	1	uniq	1	0.2802886,	0.237627,
chr1	181900606	181971431	capra_hircus:16:61660000-61700000,sus_scrofa:9:123380000-123420000	2	uniq	2	0.2292256,0.2341954,	0.1566742,0.165092,
chr1	182023161	182102408	capra_hircus:16:61740000-61780000,sus_scrofa:9:123500000-123540000	2	uniq	2	0.1953346,0.2707224,	0.1497232,0.2061598,
chr1	182387124	182457593	capra_hircus:16:62100000-62140000,sus_scrofa:9:123780000-123820000	2	uniq	2	0.2111962,0.219645,	0.1881994,0.197663,
chr1	182783290	182830522	capra_hircus:16:62460000-62500000,sus_scrofa:9:124100000-124140000	2	uniq	2	0.1690436,0.2227174,	0.1550286,0.1786058,
chr1	182884584	182961169	capra_hircus:16:62580000-62620000,sus_scrofa:9:124180000-124220000	2	uniq	2	0.1978304,0.251542,	0.1647102,0.1772838,
chr1	183300704	183336180	sus_scrofa:9:124540000-124580000	1	uniq	1	0.2822716,	0.2353014,
chr1	183385215	183424952	sus_scrofa:9:124620000-124660000	1	uniq	1	0.2657524,	0.2420814,
chr1	183606524	183671892	capra_hircus:16:63300000-63340000,sus_scrofa:9:124820000-124860000	2	uniq	2	0.238312,0.2318398,	0.2006628,0.2176774,
chr1	183920998	183957165	capra_hircus:16:63580000-63620000,sus_scrofa:9:125140000-125180000	2	uniq	2	0.25905,0.175891,	0.219746,0.175156,
chr1	183981784	184012927	sus_scrofa:9:125220000-125260000	1	uniq	1	0.267353,	0.2157336,
chr1	184023950	184075846	capra_hircus:16:63700000-63740000,sus_scrofa:9:125300000-125340000	2	uniq	2	0.2440776,0.2314994,	0.2120608,0.2173366,
chr1	184589786	184630225	capra_hircus:16:64260000-64300000	1	uniq	1	0.2585786,	0.2143178,
chr1	184686305	184714366	capra_hircus:16:64340000-64380000	1	uniq	1	0.2308448,	0.1803178,
chr1	184719905	184794870	capra_hircus:16:64420000-64460000,sus_scrofa:9:125940000-125980000	2	uniq	2	0.2214572,0.2218528,	0.1806276,0.1337364,
chr1	184807100	184858233	sus_scrofa:9:126020000-126060000	1	uniq	1	0.2451016,	0.1813716,
chr1	184983157	185048716	capra_hircus:16:64660000-64700000,sus_scrofa:9:126180000-126220000	2	uniq	2	0.236399,0.2674946,	0.2177778,0.2647038,
chr1	185118571	185148580	sus_scrofa:9:126300000-126340000	1	uniq	1	0.2063488,	0.1401862,
chr1	185201807	185243932	capra_hircus:16:64820000-64860000	1	uniq	1	0.2459052,	0.1968144,
chr1	185686236	185742937	capra_hircus:16:65260000-65300000,sus_scrofa:9:126820000-126860000	2	uniq	2	0.2547812,0.2097178,	0.1935538,0.1498146,
chr1	185757631	185828797	capra_hircus:16:65340000-65380000,sus_scrofa:9:126900000-126940000	2	uniq	2	0.2730128,0.23592,	0.2179618,0.17784,
chr1	185862146	185902370	capra_hircus:16:65460000-65500000,sus_scrofa:9:126980000-127020000	2	uniq	2	0.268659,0.266204,	0.2562202,0.2110822,
chr1	185928921	185970662	capra_hircus:16:65540000-65580000	1	uniq	1	0.2869336,	0.2574508,
chr1	185980869	186010542	sus_scrofa:9:127100000-127140000	1	uniq	1	0.2674388,	0.206615,
chr1	186053765	186095820	capra_hircus:16:65700000-65740000,sus_scrofa:9:127180000-127220000	2	uniq	2	0.2366698,0.2293048,	0.2009102,0.1836608,
chr1	186121859	186157420	capra_hircus:16:65780000-65820000,sus_scrofa:9:127260000-127300000	2	uniq	2	0.2585408,0.2549282,	0.2096136,0.162662,
chr1	186190726	186210311	capra_hircus:16:65860000-65900000	1	uniq	1	0.2587604,	0.1884466,
chr1	186228505	186282587	capra_hircus:16:65940000-65980000,sus_scrofa:9:127380000-127420000	2	uniq	2	0.218829,0.2277274,	0.1858118,0.1657418,
chr1	186292559	186332781	sus_scrofa:9:127460000-127500000	1	uniq	1	0.2703522,	0.2222344,
chr1	186375332	186451252	capra_hircus:16:66100000-66140000,sus_scrofa:9:127540000-127580000	2	uniq	2	0.2022972,0.2259156,	0.1742302,0.2066352,
chr1	186461383	186484934	sus_scrofa:9:127620000-127660000	1	uniq	1	0.2322006,	0.1669442,
chr1	186646591	186681491	sus_scrofa:9:127820000-127860000	1	uniq	1	0.2477564,	0.2452572,
chr1	186735510	186779129	sus_scrofa:9:127900000-127940000	1	uniq	1	0.3044968,	0.2764756,
chr1	186814410	186844299	sus_scrofa:9:127980000-128020000	1	uniq	1	0.270063,	0.2405872,
chr1	186883262	186930708	sus_scrofa:9:128060000-128100000	1	uniq	1	0.2787902,	0.2174668,
chr1	186996443	187015149	sus_scrofa:10:5700000-5740000	1	uniq	1	0.2186734,	0.1902184,
chr1	187093008	187144571	sus_scrofa:10:5580000-5620000	1	uniq	1	0.2789804,	0.2226078,
chr1	187389643	187434895	sus_scrofa:10:5340000-5380000	1	uniq	1	0.205914,	0.1995076,
chr1	187486442	187523624	sus_scrofa:10:5260000-5300000	1	uniq	1	0.2775112,	0.206487,
chr1	187571819	187626955	sus_scrofa:10:5180000-5220000	1	uniq	1	0.2155702,	0.197551,
chr1	187702492	187755165	sus_scrofa:10:5060000-5100000	1	uniq	1	0.2485672,	0.212306,
chr1	187797039	187811898	sus_scrofa:10:4980000-5020000	1	uniq	1	0.2233038,	0.2313438,
chr1	187862424	187881219	sus_scrofa:10:4900000-4940000	1	uniq	1	0.261813,	0.2541172,
chr1	188027995	188088474	sus_scrofa:10:4660000-4700000	1	uniq	1	0.2809718,	0.229204,
chr1	188175988	188246936	sus_scrofa:10:4780000-4820000	1	uniq	1	0.284694,	0.2347042,
chr1	188485793	188533338	sus_scrofa:10:3460000-3500000	1	uniq	1	0.2518452,	0.215804,
chr1	188586841	188635776	sus_scrofa:10:3540000-3580000	1	uniq	1	0.3020816,	0.2054038,
chr1	188659845	188691961	sus_scrofa:10:3620000-3660000	1	uniq	1	0.258436,	0.2134312,
chr1	188778401	188852078	sus_scrofa:10:3700000-3740000	1	uniq	1	0.2679428,	0.2642542,
chr1	188976368	189040368	sus_scrofa:10:3820000-3860000	1	uniq	1	0.2449452,	0.2554526,
chr1	189121280	189193373	sus_scrofa:10:3900000-3940000	1	uniq	1	0.2645496,	0.224907,
chr1	189262352	189323462	sus_scrofa:10:3980000-4020000	1	uniq	1	0.2736952,	0.2237482,
chr1	189389125	189447970	sus_scrofa:10:4060000-4100000	1	uniq	1	0.254502,	0.2193882,
chr1	189651192	189703801	sus_scrofa:10:4220000-4260000	1	uniq	1	0.2217662,	0.182809,
chr1	189833368	189915316	sus_scrofa:10:4340000-4380000	1	uniq	1	0.2413722,	0.2085272,
chr1	190210078	190251831	sus_scrofa:10:3220000-3260000	1	uniq	1	0.2874418,	0.21491,
chr1	190279158	190314204	sus_scrofa:10:3140000-3180000	1	uniq	1	0.2352528,	0.1968522,
chr1	190359999	190392766	sus_scrofa:10:3060000-3100000	1	uniq	1	0.2492898,	0.222433,
chr1	190430124	190461032	sus_scrofa:10:2980000-3020000	1	uniq	1	0.2683364,	0.2368032,
chr1	190547871	190590010	sus_scrofa:10:2860000-2900000	1	uniq	1	0.2138342,	0.1816436,
chr1	190750517	190776935	sus_scrofa:10:2660000-2700000	1	uniq	1	0.2541596,	0.2193214,
chr1	190904639	190937043	sus_scrofa:10:2540000-2580000	1	uniq	1	0.243889,	0.2179016,
chr1	191036534	191088065	sus_scrofa:10:2420000-2460000	1	uniq	1	0.2966338,	0.2305102,
chr1	191147030	191191042	sus_scrofa:10:2340000-2380000	1	uniq	1	0.2487422,	0.2195304,
chr1	191310429	191335935	sus_scrofa:10:2220000-2260000	1	uniq	1	0.2319842,	0.2039786,
chr1	191403496	191465694	sus_scrofa:10:2140000-2180000	1	uniq	1	0.277469,	0.18433,
chr1	191504307	191547602	sus_scrofa:10:2060000-2100000	1	uniq	1	0.2318882,	0.1484036,
chr1	191590023	191646573	sus_scrofa:10:1980000-2020000	1	uniq	1	0.2234234,	0.1865672,
chr1	192283191	192329987	sus_scrofa:10:1380000-1420000	1	uniq	1	0.2297656,	0.1710646,
chr1	192370232	192405344	sus_scrofa:10:1300000-1340000	1	uniq	1	0.2568076,	0.1684656,
chr1	192445023	192491047	sus_scrofa:10:1220000-1260000	1	uniq	1	0.1825736,	0.1878214,
chr1	192619869	192658409	sus_scrofa:10:1060000-1100000	1	uniq	1	0.1846196,	0.1940256,
chr1	192763498	192809135	sus_scrofa:10:940000-980000	1	uniq	1	0.2517118,	0.2076714,
chr1	193022718	193085351	capra_hircus:16:10780000-10820000,sus_scrofa:10:700000-740000	2	uniq	2	0.2625788,0.2688298,	0.244172,0.193941,
chr1	193100622	193138256	capra_hircus:16:10700000-10740000	1	uniq	1	0.24493,	0.2007308,
chr1	193180522	193244000	sus_scrofa:10:580000-620000	1	uniq	1	0.2962792,	0.2109238,
chr1	193287440	193337895	capra_hircus:16:10500000-10540000,sus_scrofa:10:500000-540000	2	uniq	2	0.2524084,0.2474354,	0.2111426,0.2108752,
chr1	193390126	193418421	capra_hircus:16:10580000-10620000	1	uniq	1	0.2214874,	0.1730434,
chr1	193424726	193470609	sus_scrofa:10:380000-420000	1	uniq	1	0.2390756,	0.2319152,
chr1	193518558	193585449	capra_hircus:16:10340000-10380000,sus_scrofa:10:260000-300000	2	uniq	2	0.2711186,0.2598934,	0.2501926,0.2328086,
chr1	193591785	193603118	capra_hircus:16:10260000-10300000	1	uniq	1	0.2339056,	0.2230106,
chr1	193633810	193682981	sus_scrofa:10:180000-220000	1	uniq	1	0.1931342,	NA,
chr1	194070488	194096149	capra_hircus:16:9740000-9780000	1	uniq	1	0.249425,	0.2246526,
chr1	194182750	194203475	capra_hircus:16:9580000-9620000	1	uniq	1	0.24625,	0.2057648,
chr1	194304977	194328544	capra_hircus:16:9420000-9460000	1	uniq	1	0.2415354,	0.220892,
chr1	194567580	194603938	sus_scrofa:5:40300000-40340000	1	uniq	1	0.2017794,	0.1659078,
chr1	196215672	196258391	capra_hircus:16:5820000-5860000	1	uniq	1	0.2732322,	0.2057274,
chr1	196305658	196331584	capra_hircus:16:5740000-5780000	1	uniq	1	0.2146378,	0.1587504,
chr1	196689243	197008687	capra_hircus:16:5220000-5260000,capra_hircus:16:74500000-74540000	2	multi	1	0.3120088,0.2358098,	0.2073312,0.2191528,
chr1	197157566	197213595	capra_hircus:16:74700000-74740000,sus_scrofa:10:20060000-20100000	2	uniq	2	0.2561024,0.2541398,	0.2040562,0.20168,
chr1	197271282	197310190	capra_hircus:16:74780000-74820000	1	uniq	1	0.2287238,	0.1861114,
chr1	197329981	197368816	sus_scrofa:10:20180000-20220000	1	uniq	1	0.2005706,	0.132378,
chr1	197413217	197445869	sus_scrofa:10:20260000-20300000	1	uniq	1	0.2583424,	0.1506868,
chr1	197501366	197537472	capra_hircus:16:75060000-75100000	1	uniq	1	0.2419172,	0.2320878,
chr1	197901487	197937667	capra_hircus:16:75420000-75460000	1	uniq	1	0.1960018,	0.1654874,
chr1	197956247	198022271	capra_hircus:16:75500000-75540000,sus_scrofa:10:20780000-20820000	2	uniq	2	0.2309992,0.1760902,	0.1608294,0.1456322,
chr1	198025574	198129377	capra_hircus:16:75580000-75620000,sus_scrofa:10:20860000-20900000	2	uniq	2	0.1868976,0.2710118,	0.2117088,0.1829894,
chr1	198351748	198373686	capra_hircus:16:75820000-75860000,sus_scrofa:10:21220000-21260000	2	uniq	2	0.1987246,0.219908,	0.167551,0.1797492,
chr1	198461803	198528681	capra_hircus:16:75940000-75980000,sus_scrofa:10:21340000-21380000	2	uniq	2	0.2272284,0.2140404,	0.179316,0.1935206,
chr1	198557002	198599175	capra_hircus:16:76020000-76060000	1	uniq	1	0.2497904,	0.2042262,
chr1	198656168	198714306	capra_hircus:16:76140000-76180000,sus_scrofa:10:21500000-21540000	2	uniq	2	0.2149408,0.263009,	0.17221,0.1883356,
chr1	198733263	198780623	capra_hircus:16:76220000-76260000,sus_scrofa:10:21580000-21620000	2	uniq	2	0.2185352,0.229349,	0.1838644,0.1793308,
chr1	198825927	198900050	capra_hircus:16:76300000-76340000,sus_scrofa:10:21700000-21740000	2	uniq	2	0.2574456,0.2380384,	0.2267528,0.2000914,
chr1	198908688	198982804	capra_hircus:16:76380000-76420000,sus_scrofa:10:21780000-21820000	2	uniq	2	0.229073,0.258896,	0.2222266,0.2162136,
chr1	198992830	199055492	capra_hircus:16:76460000-76500000,sus_scrofa:10:21860000-21900000	2	uniq	2	0.2295876,0.2485612,	0.2037822,0.227335,
chr1	199123613	199156783	capra_hircus:16:76580000-76620000	1	uniq	1	0.2662156,	0.2077124,
chr1	199157006	199228216	capra_hircus:16:76660000-76700000,sus_scrofa:10:21980000-22020000	2	uniq	2	0.2337206,0.2358964,	0.194429,0.2178046,
chr1	199281475	199318041	capra_hircus:16:76740000-76780000,sus_scrofa:10:22100000-22140000	2	uniq	2	0.2514286,0.2635692,	0.201046,0.238877,
chr1	199379032	199402680	sus_scrofa:10:22180000-22220000	1	uniq	1	0.2475854,	0.2263134,
chr1	199403117	199456076	capra_hircus:16:76940000-76980000,sus_scrofa:10:22260000-22300000	2	uniq	2	0.2233338,0.2599484,	0.17042,0.1952058,
chr1	199477563	199512418	capra_hircus:16:76860000-76900000,sus_scrofa:10:20340000-20380000	2	uniq	2	0.1921152,0.1737152,	0.1748034,0.154714,
chr1	199566845	199586970	capra_hircus:16:77020000-77060000,sus_scrofa:10:22340000-22380000	2	uniq	2	0.2242428,0.2516696,	0.1561082,0.1508386,
chr1	199654331	199675810	capra_hircus:16:77100000-77140000,sus_scrofa:10:22420000-22460000	2	uniq	2	0.2142026,0.1612172,	0.1689652,0.1345366,
chr1	199721460	199751321	capra_hircus:16:77180000-77220000	1	uniq	1	0.2447938,	0.2376036,
chr1	199791323	199818496	capra_hircus:16:77260000-77300000	1	uniq	1	0.2566048,	0.267001,
chr1	200171811	200227942	sus_scrofa:10:22860000-22900000	1	uniq	1	0.2778052,	0.2620686,
chr1	200240214	200337017	capra_hircus:16:77580000-77620000,sus_scrofa:10:22940000-22980000	2	uniq	2	0.2871542,0.2408336,	0.2721286,0.2676004,
chr1	200363484	200391920	capra_hircus:16:77660000-77700000	1	uniq	1	0.3555502,	0.2868104,
chr1	200489762	200620029	capra_hircus:16:77780000-77820000,sus_scrofa:10:23100000-23140000,sus_scrofa:10:23140000-23180000	3	multi	2	0.192912,0.2134868,0.1724832,	0.1866144,0.203436,0.1762156,
chr1	200803429	200843827	sus_scrofa:10:23300000-23340000	1	uniq	1	0.1816112,	0.1804394,
chr1	200885714	200922920	sus_scrofa:10:23380000-23420000	1	uniq	1	0.2392128,	0.139205,
chr1	200988283	201027361	sus_scrofa:10:23460000-23500000	1	uniq	1	0.285999,	0.1586606,
chr1	201084183	201123843	sus_scrofa:10:23540000-23580000	1	uniq	1	0.2330256,	0.2040856,
chr1	201190409	201227247	sus_scrofa:10:23620000-23660000	1	uniq	1	0.2112894,	0.1976026,
chr1	201353208	201398773	sus_scrofa:10:23740000-23780000	1	uniq	1	0.218985,	0.183587,
chr1	201807936	201863617	capra_hircus:16:79020000-79060000	1	uniq	1	0.2666362,	0.3008574,
chr1	202168618	202217396	sus_scrofa:10:24340000-24380000	1	uniq	1	0.2553766,	0.1970386,
chr1	202280373	202352344	capra_hircus:16:78780000-78820000,sus_scrofa:10:24420000-24460000	2	uniq	2	0.184228,0.263733,	0.1511588,0.2057076,
chr1	202458560	202501722	sus_scrofa:10:24540000-24580000	1	uniq	1	0.25485,	0.2320084,
chr1	202676483	202728298	sus_scrofa:10:24700000-24740000	1	uniq	1	0.165534,	0.2344914,
chr1	202804880	202881241	capra_hircus:16:78420000-78460000	1	uniq	1	0.250531,	0.2587446,
chr1	202924941	202988699	capra_hircus:16:78340000-78380000,sus_scrofa:10:24900000-24940000	2	uniq	2	0.1688246,0.2065752,	0.1733468,0.09616208,
chr1	203004518	203039372	sus_scrofa:9:113700000-113740000	1	uniq	1	0.2184722,	0.1591474,
chr1	203081187	203118537	sus_scrofa:9:113780000-113820000	1	uniq	1	0.272727,	0.2002402,
chr1	203216342	203238993	capra_hircus:16:380000-420000	1	uniq	1	0.2307354,	0.188357,
chr1	203326521	203364805	capra_hircus:16:500000-540000	1	uniq	1	0.225044,	0.2196624,
chr1	203466089	203507068	capra_hircus:16:620000-660000	1	uniq	1	0.2166426,	0.1860252,
chr1	203651074	203721434	capra_hircus:16:6180000-6220000,capra_hircus:16:820000-860000,capra_hircus:16:900000-940000	3	multi	1	0.2106354,0.230038,0.2383796,	0.2186096,0.2224978,0.1970472,
chr1	203837882	203881206	capra_hircus:16:980000-1020000,sus_scrofa:9:64540000-64580000	2	uniq	2	0.2503428,0.2638014,	0.1961782,0.2340874,
chr1	204044086	204083149	capra_hircus:16:1220000-1260000	1	uniq	1	0.2768724,	0.2143004,
chr1	204127025	204190072	capra_hircus:16:1300000-1340000,sus_scrofa:9:64780000-64820000	2	uniq	2	0.2370112,0.2442658,	0.1721192,0.2314432,
chr1	204407443	204443943	sus_scrofa:9:65060000-65100000	1	uniq	1	0.2370548,	0.1988268,
chr1	204489759	204557344	capra_hircus:16:1620000-1660000,sus_scrofa:9:65180000-65220000	2	uniq	2	0.249513,0.2120512,	0.161984,0.1678534,
chr1	204820346	204863462	capra_hircus:16:1980000-2020000,sus_scrofa:9:65500000-65540000	2	uniq	2	0.2511814,0.2553448,	0.2076364,0.2050154,
chr1	204895494	204931651	capra_hircus:16:2060000-2100000,sus_scrofa:9:65580000-65620000	2	uniq	2	0.228391,0.2210712,	0.1799434,0.183048,
chr1	204971003	205078320	capra_hircus:16:2180000-2220000,sus_scrofa:9:65660000-65700000,sus_scrofa:9:65740000-65780000	3	multi	2	0.1848888,0.2941642,0.2006224,	0.1861554,0.1994654,0.20485,
chr1	205120879	205173717	sus_scrofa:9:65820000-65860000	1	uniq	1	0.3029824,	0.2607242,
chr1	205217103	205293966	capra_hircus:16:2420000-2460000,sus_scrofa:9:65900000-65940000	2	uniq	2	0.236866,0.250172,	0.19591,0.2124686,
chr1	205336300	205373202	capra_hircus:16:2500000-2540000	1	uniq	1	0.2137208,	0.206812,
chr1	205469234	205510568	capra_hircus:16:2620000-2660000,sus_scrofa:9:66140000-66180000	2	uniq	2	0.260433,0.2713292,	0.2159786,0.2568576,
chr1	205553753	205577571	capra_hircus:16:2700000-2740000,sus_scrofa:9:66220000-66260000	2	uniq	2	0.2222184,0.3232452,	0.2126112,0.2684542,
chr1	205782908	205813388	sus_scrofa:9:66460000-66500000	1	uniq	1	0.2520898,	0.2093532,
chr1	205964960	206003556	capra_hircus:16:3100000-3140000,sus_scrofa:9:66620000-66660000	2	uniq	2	0.2403472,0.2506134,	0.2429576,0.2307006,
chr1	206046521	206095312	capra_hircus:16:3180000-3220000	1	uniq	1	0.2758222,	0.2370314,
chr1	206126058	206181983	capra_hircus:16:3260000-3300000,sus_scrofa:9:66780000-66820000	2	uniq	2	0.2109156,0.252994,	0.1792202,0.2051338,
chr1	206447198	206520197	capra_hircus:16:3620000-3660000,sus_scrofa:9:67100000-67140000	2	uniq	2	0.2481308,0.2332694,	0.2099566,0.2030248,
chr1	206571805	206605690	capra_hircus:16:3700000-3740000	1	uniq	1	0.3142896,	0.2210132,
chr1	206674956	206708720	sus_scrofa:9:67300000-67340000	1	uniq	1	0.2777076,	0.242068,
chr1	207002613	207035280	capra_hircus:16:4180000-4220000,sus_scrofa:9:67620000-67660000	2	uniq	2	0.217755,0.2294722,	0.1794664,0.2011048,
chr1	207082386	207103333	capra_hircus:16:4260000-4300000	1	uniq	1	0.301405,	0.2057306,
chr1	207231318	207287569	sus_scrofa:9:67860000-67900000	1	uniq	1	0.1728812,	0.1338552,
chr1	207407434	207445928	capra_hircus:16:4740000-4780000,sus_scrofa:9:67980000-68020000	2	uniq	2	0.2203682,0.2181092,	0.1840514,0.2050744,
chr1	207459993	207576269	capra_hircus:16:4820000-4860000,capra_hircus:16:4900000-4940000,sus_scrofa:9:68060000-68100000	3	multi	2	0.2308148,0.257397,0.2801638,	0.1857464,0.2044306,0.2321382,
chr1	207756500	207803212	capra_hircus:16:74180000-74220000,capra_hircus:16:74300000-74340000,capra_hircus:16:74420000-74460000,sus_scrofa:9:68140000-68180000,sus_scrofa:9:68220000-68260000	5	multi	2	0.285975,0.1891456,0.2902522,0.228491,0.2261522,	0.1828174,0.210339,0.2470712,0.1840906,0.177484,
chr1	207842849	207877982	capra_hircus:16:74100000-74140000,sus_scrofa:9:134940000-134980000	2	uniq	2	0.241557,0.2297728,	0.2078898,0.2165268,
chr1	207965396	208000300	capra_hircus:16:73980000-74020000	1	uniq	1	0.2523142,	0.2296908,
chr1	208002039	208042850	capra_hircus:16:73940000-73980000,sus_scrofa:9:134780000-134820000	2	uniq	2	0.2210096,0.1902626,	0.2029432,0.198234,
chr1	208077108	208110360	capra_hircus:16:73860000-73900000	1	uniq	1	0.2358874,	0.1980336,
chr1	208228501	208286690	capra_hircus:16:73700000-73740000,sus_scrofa:9:134540000-134580000	2	uniq	2	0.2443502,0.2184138,	0.1887546,0.1802144,
chr1	208300457	208376495	capra_hircus:16:73620000-73660000,sus_scrofa:9:134460000-134500000	2	uniq	2	0.1835888,0.249485,	0.129169,0.2030486,
chr1	208378945	208412289	capra_hircus:16:73540000-73580000	1	uniq	1	0.2160664,	0.1530368,
chr1	208418960	208465267	sus_scrofa:9:134380000-134420000	1	uniq	1	0.2276246,	0.2077766,
chr1	208484583	208535362	capra_hircus:16:73420000-73460000	1	uniq	1	0.236966,	0.191293,
chr1	208550488	208602522	capra_hircus:16:73340000-73380000,sus_scrofa:9:134260000-134300000	2	uniq	2	0.2072222,0.2654622,	0.1715846,0.2078274,
chr1	208644818	208680082	capra_hircus:16:73260000-73300000,sus_scrofa:9:134180000-134220000	2	uniq	2	0.178623,0.2123594,	0.154864,0.1902452,
chr1	208731589	208798010	capra_hircus:16:73140000-73180000,sus_scrofa:9:134100000-134140000	2	uniq	2	0.2133134,0.2452116,	0.1896784,0.2061686,
chr1	208817548	208858703	sus_scrofa:9:134020000-134060000	1	uniq	1	0.2648138,	0.2181952,
chr1	208910193	208953731	capra_hircus:16:72980000-73020000,sus_scrofa:9:133940000-133980000	2	uniq	2	0.2556844,0.2650132,	0.2063728,0.2210334,
chr1	209005456	209046111	capra_hircus:16:72900000-72940000,sus_scrofa:9:133860000-133900000	2	uniq	2	0.218292,0.1951002,	0.1824006,0.2044564,
chr1	209124966	209188845	capra_hircus:16:72780000-72820000,sus_scrofa:9:133740000-133780000	2	uniq	2	0.217121,0.2154762,	0.1536814,0.179087,
chr1	209229168	209269063	capra_hircus:16:72700000-72740000	1	uniq	1	0.2296838,	0.177488,
chr1	209297877	209344585	capra_hircus:16:72620000-72660000,sus_scrofa:9:133620000-133660000	2	uniq	2	0.206892,0.2460228,	0.2035114,0.1679506,
chr1	209373453	209406326	sus_scrofa:9:133540000-133580000	1	uniq	1	0.2508028,	0.2041686,
chr1	209455158	209506513	sus_scrofa:9:133460000-133500000	1	uniq	1	0.2623462,	0.1971562,
chr1	209548979	209581650	capra_hircus:16:72380000-72420000,sus_scrofa:9:133380000-133420000	2	uniq	2	0.215975,0.1962316,	0.1914488,0.1689928,
chr1	209830724	209871923	capra_hircus:16:72060000-72100000,sus_scrofa:9:133100000-133140000	2	uniq	2	0.2265366,0.2741408,	0.1678664,0.1804902,
chr1	209955933	210004275	sus_scrofa:9:132980000-133020000	1	uniq	1	0.2609266,	0.2048992,
chr1	210007195	210074654	capra_hircus:16:71900000-71940000,sus_scrofa:9:132900000-132940000	2	uniq	2	0.2401616,0.238274,	0.2114978,0.242972,
chr1	210099129	210136282	capra_hircus:16:71820000-71860000	1	uniq	1	0.2375096,	0.2367658,
chr1	210136574	210162282	sus_scrofa:9:132820000-132860000	1	uniq	1	0.2307986,	0.2321926,
chr1	210200087	210240966	sus_scrofa:9:132740000-132780000	1	uniq	1	0.268493,	0.196931,
chr1	210311440	210349396	capra_hircus:16:71620000-71660000	1	uniq	1	0.2409084,	0.2131912,
chr1	210441150	210465023	capra_hircus:16:71500000-71540000	1	uniq	1	0.1907944,	0.1650032,
chr1	210490083	210540297	capra_hircus:16:71420000-71460000,sus_scrofa:9:132460000-132500000	2	uniq	2	0.2762064,0.2393906,	0.2112738,0.2017018,
chr1	210575299	210612302	capra_hircus:16:71340000-71380000	1	uniq	1	0.2604182,	0.2233466,
chr1	210647648	210690010	capra_hircus:16:71260000-71300000	1	uniq	1	0.2472018,	0.1919228,
chr1	210721044	210770014	capra_hircus:16:71180000-71220000	1	uniq	1	0.1964128,	0.1846924,
chr1	210842058	210897279	capra_hircus:16:71060000-71100000	1	uniq	1	0.2381732,	0.2501552,
chr1	210991812	211025535	capra_hircus:16:70940000-70980000	1	uniq	1	0.17354,	0.1692234,
chr1	211088835	211176324	capra_hircus:16:70860000-70900000,sus_scrofa:9:131940000-131980000	2	uniq	2	0.2568932,0.1590666,	0.146212,0.1336126,
chr1	211235378	211282472	capra_hircus:16:70740000-70780000	1	uniq	1	0.2386148,	0.1671566,
chr1	211292289	211329141	sus_scrofa:9:131820000-131860000	1	uniq	1	0.2120062,	0.2027658,
chr1	211505639	211550098	sus_scrofa:9:131660000-131700000	1	uniq	1	0.2310244,	0.1914244,
chr1	211635699	211686536	capra_hircus:16:70420000-70460000,sus_scrofa:9:131540000-131580000	2	uniq	2	0.2158664,0.2645616,	0.2066262,0.1924104,
chr1	211973940	212048820	capra_hircus:16:70140000-70180000,sus_scrofa:9:131260000-131300000	2	uniq	2	0.2540796,0.1861968,	0.1922688,0.174274,
chr1	212907025	212961384	sus_scrofa:9:130500000-130540000	1	uniq	1	0.2525612,	0.1714118,
chr1	212975434	213018473	capra_hircus:16:69220000-69260000	1	uniq	1	0.2298654,	0.1625614,
chr1	213067789	213122134	capra_hircus:16:69140000-69180000,sus_scrofa:9:130380000-130420000	2	uniq	2	0.1988618,0.238406,	0.161945,0.1876666,
chr1	213167190	213242635	capra_hircus:16:69020000-69060000,sus_scrofa:9:130300000-130340000	2	uniq	2	0.2591264,0.3185378,	0.249966,0.2666216,
chr1	213314239	213344552	capra_hircus:16:68900000-68940000	1	uniq	1	0.2181908,	0.2233018,
chr1	213389625	213426000	capra_hircus:16:68820000-68860000	1	uniq	1	0.2344544,	0.2261948,
chr1	214161096	214229607	capra_hircus:16:67980000-68020000,capra_hircus:16:68020000-68060000,sus_scrofa:9:129380000-129420000	3	multi	2	0.2772966,0.2324318,0.240969,	0.1951422,0.17399,0.1819922,
chr1	214588686	214656501	capra_hircus:16:67580000-67620000,sus_scrofa:9:128980000-129020000	2	uniq	2	0.2220426,0.2136406,	0.1502476,0.1773908,
chr1	214671332	214720460	sus_scrofa:9:128900000-128940000	1	uniq	1	0.211911,	0.1553052,
chr1	214747522	214792892	capra_hircus:16:67460000-67500000	1	uniq	1	0.1986226,	0.161977,
chr1	214832789	214867861	capra_hircus:16:67380000-67420000	1	uniq	1	0.2656904,	0.2297076,
chr1	214889632	214936191	capra_hircus:16:67300000-67340000,sus_scrofa:9:128740000-128780000	2	uniq	2	0.2576696,0.2564246,	0.2571716,0.203311,
chr1	214968544	215023814	capra_hircus:16:67180000-67220000,sus_scrofa:9:128660000-128700000	2	uniq	2	0.221768,0.2499204,	0.2584908,0.2369558,
chr1	215068192	215129167	capra_hircus:16:67100000-67140000,sus_scrofa:9:128540000-128580000	2	uniq	2	0.2962698,0.2928148,	0.2605374,0.2590382,
chr1	215145150	215226036	capra_hircus:16:67020000-67060000,sus_scrofa:9:128460000-128500000	2	uniq	2	0.23894,0.2556536,	0.2135042,0.231895,
chr1	215244520	215277645	sus_scrofa:9:128380000-128420000	1	uniq	1	0.272098,	0.2261044,
chr1	215279177	215294421	capra_hircus:16:66900000-66940000	1	uniq	1	0.2542082,	0.2021174,
chr1	215334145	215372910	capra_hircus:16:66820000-66860000,sus_scrofa:9:128260000-128300000	2	uniq	2	0.257961,0.2411782,	0.221056,0.2221652,
chr1	215425293	215498826	capra_hircus:16:66740000-66780000,sus_scrofa:9:128180000-128220000	2	uniq	2	0.2702518,0.2568746,	0.2005238,0.2137466,
chr1	215592549	215621887	sus_scrofa:10:5780000-5820000	1	uniq	1	0.2760562,	0.1948992,
chr1	215637795	215754291	capra_hircus:16:17460000-17500000,capra_hircus:16:17540000-17580000,gallus_gallus:3:20700000-20740000,sus_scrofa:10:5860000-5900000,sus_scrofa:10:5940000-5980000	5	multi	3	0.199155,0.2546576,0.2252598,0.2450432,0.1977066,	0.1386102,0.1936882,0.174383,0.1476838,0.1320006,
chr1	215781219	215806577	sus_scrofa:10:6020000-6060000	1	uniq	1	0.2382022,	0.1798942,
chr1	215863232	215904701	sus_scrofa:10:6100000-6140000	1	uniq	1	0.2656128,	0.2167618,
chr1	215943028	215978791	sus_scrofa:10:6180000-6220000	1	uniq	1	0.2507322,	0.2087226,
chr1	216069969	216101763	sus_scrofa:10:6300000-6340000	1	uniq	1	0.2671344,	0.2023718,
chr1	216144902	216196898	sus_scrofa:10:6380000-6420000	1	uniq	1	0.2342544,	0.2068674,
chr1	216238288	216358684	gallus_gallus:3:20420000-20460000,sus_scrofa:10:6500000-6540000	2	uniq	2	0.2438414,0.222978,	0.1795304,0.215432,
chr1	216379952	216397324	sus_scrofa:10:6580000-6620000	1	uniq	1	0.2644208,	0.2063474,
chr1	216466371	216587584	gallus_gallus:3:20300000-20340000,gallus_gallus:3:20340000-20380000,sus_scrofa:10:6700000-6740000	3	multi	2	0.268655,0.2385546,0.2154502,	0.1868202,0.1732022,0.1796254,
chr1	216606216	216640117	sus_scrofa:10:6820000-6860000	1	uniq	1	0.2248988,	0.2062366,
chr1	216721975	216758579	sus_scrofa:10:6940000-6980000	1	uniq	1	0.254647,	0.2003726,
chr1	216834622	216867572	sus_scrofa:10:7060000-7100000	1	uniq	1	0.2119538,	0.1965668,
chr1	216951933	216990045	sus_scrofa:10:7180000-7220000	1	uniq	1	0.2494414,	0.2184684,
chr1	217026261	217069992	sus_scrofa:10:7260000-7300000	1	uniq	1	0.2102116,	0.1866178,
chr1	217150761	217186141	sus_scrofa:10:7380000-7420000	1	uniq	1	0.1944182,	0.1875786,
chr1	217240277	217299168	sus_scrofa:10:7460000-7500000	1	uniq	1	0.252147,	0.2021242,
chr1	217348440	217393557	sus_scrofa:10:7540000-7580000	1	uniq	1	0.2644964,	0.1824168,
chr1	217445458	217539868	gallus_gallus:3:19820000-19860000	1	uniq	1	0.2590592,	0.1666832,
chr1	217614123	217729486	gallus_gallus:3:19740000-19780000,sus_scrofa:10:7820000-7860000	2	uniq	2	0.2050644,0.1309084,	0.158328,0.153274,
chr1	217769662	217813723	sus_scrofa:10:7900000-7940000	1	uniq	1	0.2621168,	0.1754756,
chr1	217917032	217954820	sus_scrofa:10:8020000-8060000	1	uniq	1	0.2539228,	0.1854794,
chr1	218111307	218174680	sus_scrofa:10:8140000-8180000	1	uniq	1	0.2418576,	0.1643258,
chr1	218223569	218296057	capra_hircus:16:20220000-20260000,sus_scrofa:10:8220000-8260000	2	uniq	2	0.1781164,0.2135726,	0.1207832,0.1543146,
chr1	219669864	219695244	capra_hircus:16:21700000-21740000	1	uniq	1	0.2516502,	0.2161732,
chr1	219742420	219779437	capra_hircus:16:21780000-21820000	1	uniq	1	0.2395238,	0.18482,
chr1	219804034	219877343	capra_hircus:16:21860000-21900000,sus_scrofa:10:9460000-9500000	2	uniq	2	0.2168508,0.2193256,	0.14357,0.1564182,
chr1	219971132	220035141	capra_hircus:16:22020000-22060000,sus_scrofa:10:9580000-9620000	2	uniq	2	0.310384,0.2904698,	0.2342758,0.2111086,
chr1	220078899	220123401	capra_hircus:16:22100000-22140000	1	uniq	1	0.2509014,	0.2075368,
chr1	220211427	220331570	capra_hircus:16:22220000-22260000,capra_hircus:16:22300000-22340000,sus_scrofa:10:9820000-9860000	3	multi	2	0.2704956,0.2315474,0.2186122,	0.1923972,0.2135678,0.185316,
chr1	220367423	220403995	capra_hircus:16:22380000-22420000	1	uniq	1	0.286404,	0.2721952,
chr1	220438373	220490625	capra_hircus:16:22460000-22500000	1	uniq	1	0.2576676,	0.2618048,
chr1	220525845	220550902	capra_hircus:16:22540000-22580000	1	uniq	1	0.2709522,	0.2135404,
chr1	220602700	220658113	sus_scrofa:10:10060000-10100000	1	uniq	1	0.24099,	0.2181764,
chr1	220690334	220734756	capra_hircus:16:22700000-22740000	1	uniq	1	0.2812906,	0.2126198,
chr1	220779975	220875241	capra_hircus:16:22780000-22820000,capra_hircus:16:22820000-22860000,sus_scrofa:10:10220000-10260000	3	multi	2	0.280901,0.230189,0.2127226,	0.2064858,0.173829,0.1619514,
chr1	220956702	221000965	sus_scrofa:10:10340000-10380000	1	uniq	1	0.2115942,	0.2015488,
chr1	221103988	221151289	sus_scrofa:10:10460000-10500000	1	uniq	1	0.2705334,	0.2735846,
chr1	221192706	221244672	sus_scrofa:10:10540000-10580000	1	uniq	1	0.2307494,	0.1925274,
chr1	221304950	221350038	sus_scrofa:10:10620000-10660000	1	uniq	1	0.2731106,	0.177549,
chr1	221415406	221462761	capra_hircus:16:23420000-23460000,sus_scrofa:10:10700000-10740000	2	uniq	2	0.2174048,0.2236786,	0.17143,0.1785536,
chr1	221620399	221645223	capra_hircus:16:23620000-23660000	1	uniq	1	0.2651994,	0.2646892,
chr1	221682218	221722909	capra_hircus:16:23700000-23740000	1	uniq	1	0.231882,	0.2840902,
chr1	221897361	221926812	capra_hircus:16:23940000-23980000	1	uniq	1	0.2640202,	0.2142574,
chr1	222301423	222319346	capra_hircus:16:24340000-24380000	1	uniq	1	0.2612264,	0.2547968,
chr1	222372307	222413893	capra_hircus:16:24420000-24460000	1	uniq	1	0.2541834,	0.1994568,
chr1	222522030	222556913	capra_hircus:16:24500000-24540000,sus_scrofa:10:11300000-11340000	2	uniq	2	0.247761,0.2202246,	0.1838112,0.1562666,
chr1	222702378	222749838	capra_hircus:16:24700000-24740000,sus_scrofa:10:11460000-11500000	2	uniq	2	0.1994408,0.2037742,	0.1664466,0.1843546,
chr1	222801310	222828163	capra_hircus:16:24780000-24820000	1	uniq	1	0.2372876,	0.1901154,
chr1	223066095	223146001	capra_hircus:16:25060000-25100000,sus_scrofa:10:19380000-19420000	2	uniq	2	0.1741388,0.09992526,	0.1594772,0.2174792,
chr1	223159205	223216180	capra_hircus:16:25140000-25180000	1	uniq	1	0.2571274,	0.2030208,
chr1	223312561	223353916	capra_hircus:16:25260000-25300000,sus_scrofa:10:19500000-19540000	2	uniq	2	0.2282504,0.07899452,	0.2490572,0.1320322,
chr1	223389732	223474935	capra_hircus:16:25380000-25420000,sus_scrofa:10:19580000-19620000	2	uniq	2	0.2411416,0.2886172,	0.213827,0.1352638,
chr1	223533420	223558881	capra_hircus:16:25460000-25500000,sus_scrofa:10:19660000-19700000	2	uniq	2	0.2534194,0.2374306,	0.1719324,0.1528712,
chr1	223654328	223733957	capra_hircus:16:25540000-25580000,sus_scrofa:10:19740000-19780000	2	uniq	2	0.2637188,0.2636642,	0.1751648,0.1705302,
chr1	223757215	223815407	capra_hircus:16:25620000-25660000,sus_scrofa:10:19820000-19860000	2	uniq	2	0.2537886,0.2766298,	0.2121998,0.1705834,
chr1	224049354	224097418	capra_hircus:16:25740000-25780000	1	uniq	1	0.2327702,	0.229624,
chr1	224215131	224261570	sus_scrofa:10:12580000-12620000	1	uniq	1	0.320673,	0.2145448,
chr1	224448259	224524645	capra_hircus:16:26100000-26140000,sus_scrofa:10:12780000-12820000	2	uniq	2	0.2285696,0.2436232,	0.1618646,0.186622,
chr1	224592385	224644759	capra_hircus:16:26220000-26260000	1	uniq	1	0.237271,	0.1705118,
chr1	224682498	224713389	capra_hircus:16:26300000-26340000	1	uniq	1	0.2305822,	0.231531,
chr1	224755662	224770991	capra_hircus:16:26380000-26420000	1	uniq	1	0.275701,	0.2761944,
chr1	224879731	224923699	capra_hircus:16:26540000-26580000	1	uniq	1	0.205657,	0.1661756,
chr1	224950336	224962064	sus_scrofa:10:13060000-13100000	1	uniq	1	0.2580078,	0.1815974,
chr1	225038657	225085095	sus_scrofa:10:13140000-13180000	1	uniq	1	0.1975808,	0.1722378,
chr1	225193082	225301653	capra_hircus:16:26820000-26860000,sus_scrofa:10:13260000-13300000	2	uniq	2	0.2552594,0.2617056,	0.2123936,0.253054,
chr1	225322924	225389915	capra_hircus:16:26900000-26940000,sus_scrofa:10:13340000-13380000	2	uniq	2	0.2561778,0.2448796,	0.2060882,0.2355442,
chr1	225419626	225533863	capra_hircus:16:27020000-27060000,capra_hircus:16:27100000-27140000,sus_scrofa:10:13420000-13460000	3	multi	2	0.226549,0.2412016,0.236254,	0.1746104,0.1831416,0.2135818,
chr1	225575707	225618582	capra_hircus:16:27180000-27220000	1	uniq	1	0.281137,	0.249756,
chr1	225666213	225709994	capra_hircus:16:27260000-27300000	1	uniq	1	0.239543,	0.2712374,
chr1	225750105	225790593	capra_hircus:16:27340000-27380000	1	uniq	1	0.1994476,	0.2485692,
chr1	225998224	226062838	capra_hircus:16:27580000-27620000,sus_scrofa:10:13900000-13940000	2	uniq	2	0.276045,0.323493,	0.2269022,0.2027448,
chr1	226082562	226121963	capra_hircus:16:27660000-27700000	1	uniq	1	0.2734538,	0.2267874,
chr1	226180184	226242387	capra_hircus:16:27780000-27820000,sus_scrofa:10:14060000-14100000	2	uniq	2	0.2869882,0.2466924,	0.2212224,0.1665194,
chr1	226265020	226303587	sus_scrofa:10:14140000-14180000	1	uniq	1	0.2484294,	0.1880104,
chr1	226380993	226433680	sus_scrofa:10:14220000-14260000	1	uniq	1	0.2697342,	0.1853578,
chr1	226575361	226610912	capra_hircus:16:28140000-28180000	1	uniq	1	0.2100706,	0.2202944,
chr1	226828083	226921127	capra_hircus:16:28380000-28420000,sus_scrofa:10:14540000-14580000	2	uniq	2	0.2353644,0.2781934,	0.1903066,0.1881092,
chr1	226964985	227010144	sus_scrofa:10:14620000-14660000	1	uniq	1	0.324757,	0.2336462,
chr1	227918608	227948100	sus_scrofa:2:51100000-51140000	1	uniq	1	0.2042072,	0.1789018,
chr1	228058946	228099211	capra_hircus:7:105780000-105820000	1	uniq	1	0.2204698,	0.1887058,
chr1	228211798	228308386	capra_hircus:7:105940000-105980000,capra_hircus:7:106020000-106060000,gallus_gallus:2:2180000-2220000,gallus_gallus:2:2260000-2300000	4	multi	2	0.2730368,0.2774996,0.2366756,0.2597924,	0.2232598,0.2307486,0.2007454,0.2233308,
chr1	229221612	229256673	sus_scrofa:14:60540000-60580000	1	uniq	1	0.2027948,	0.1995412,
chr1	229620661	229661261	sus_scrofa:14:60220000-60260000	1	uniq	1	0.2308452,	0.1920438,
chr1	230321603	230356220	sus_scrofa:14:59900000-59940000	1	uniq	1	0.2016704,	0.1672626,
chr1	230590231	230644543	sus_scrofa:14:59700000-59740000	1	uniq	1	0.2419644,	0.2198708,
chr1	230755619	230802261	sus_scrofa:14:59580000-59620000	1	uniq	1	0.2694088,	0.2282612,
chr1	230906104	230937875	sus_scrofa:14:59460000-59500000	1	uniq	1	0.2391754,	0.2178828,
chr1	231603534	231668626	sus_scrofa:14:58940000-58980000	1	uniq	1	0.2190158,	0.1487452,
chr1	231930811	231972883	sus_scrofa:14:58660000-58700000	1	uniq	1	0.231699,	0.2363872,
chr1	232026085	232061938	sus_scrofa:14:58580000-58620000	1	uniq	1	0.305229,	0.305073,
chr1	232127931	232175605	sus_scrofa:14:58500000-58540000	1	uniq	1	0.2566002,	0.2668996,
chr1	232250309	232308026	sus_scrofa:14:58420000-58460000	1	uniq	1	0.2541762,	0.2134126,
chr1	232411794	232451897	sus_scrofa:14:58300000-58340000	1	uniq	1	0.2629462,	0.2419072,
chr1	232609022	232649607	sus_scrofa:14:58100000-58140000	1	uniq	1	0.2533122,	0.2013294,
chr1	232683457	232723639	sus_scrofa:14:58020000-58060000	1	uniq	1	0.2763574,	0.2224684,
chr1	232801352	232833983	sus_scrofa:14:57940000-57980000	1	uniq	1	0.2465492,	0.2382384,
chr1	232887319	232928313	sus_scrofa:14:57860000-57900000	1	uniq	1	0.2323026,	0.2212714,
chr1	232964975	233008604	sus_scrofa:14:57780000-57820000	1	uniq	1	0.21904,	0.2002366,
chr1	233052291	233096889	sus_scrofa:14:57700000-57740000	1	uniq	1	0.271232,	0.2094744,
chr1	233187492	233224560	sus_scrofa:14:57580000-57620000	1	uniq	1	0.2391262,	0.1868894,
chr1	233258197	233298321	sus_scrofa:14:57500000-57540000	1	uniq	1	0.1952582,	0.169497,
chr1	233801501	233863245	sus_scrofa:14:57140000-57180000	1	uniq	1	0.26869,	0.1989192,
chr1	233960275	233998582	sus_scrofa:14:57020000-57060000	1	uniq	1	0.2580532,	0.1868912,
chr1	234064268	234132043	sus_scrofa:14:56940000-56980000	1	uniq	1	0.223887,	0.1573184,
chr1	234235384	234283622	sus_scrofa:14:56820000-56860000	1	uniq	1	0.227259,	0.140822,
chr1	234342715	234398934	sus_scrofa:14:56740000-56780000	1	uniq	1	0.1909412,	0.108178,
chr1	234449620	234487996	sus_scrofa:14:56660000-56700000	1	uniq	1	0.2082966,	0.1271618,
chr1	235053691	235102051	sus_scrofa:14:56140000-56180000	1	uniq	1	0.2178822,	0.1861612,
chr1	235166869	235214117	gallus_gallus:3:38300000-38340000	1	uniq	1	0.2465808,	0.2028046,
chr1	235518533	235565184	sus_scrofa:14:55700000-55740000	1	uniq	1	0.2214856,	0.2140992,
chr1	235800856	235856825	gallus_gallus:3:38060000-38100000,sus_scrofa:14:55460000-55500000	2	uniq	2	0.2340842,0.2172284,	0.2041552,0.2435446,
chr1	235937498	235981410	sus_scrofa:14:55340000-55380000	1	uniq	1	0.2209604,	0.220063,
chr1	236063928	236091110	sus_scrofa:14:55220000-55260000	1	uniq	1	0.2505608,	0.2046448,
chr1	236517978	236559851	sus_scrofa:14:54860000-54900000	1	uniq	1	0.2469652,	0.1907214,
chr1	236906460	236958735	sus_scrofa:14:54500000-54540000	1	uniq	1	0.1710626,	0.1141878,
chr1	237032739	237073175	sus_scrofa:14:54380000-54420000	1	uniq	1	0.2436086,	0.1523476,
chr1	237560597	237602284	sus_scrofa:14:53900000-53940000	1	uniq	1	0.2342452,	0.179182,
chr1	237643965	237674414	sus_scrofa:14:53820000-53860000	1	uniq	1	0.221719,	0.1946542,
chr1	237710174	237745689	sus_scrofa:14:53740000-53780000	1	uniq	1	0.2672136,	0.2417802,
chr1	237783166	237831815	sus_scrofa:14:53660000-53700000	1	uniq	1	0.2579304,	0.225301,
chr1	237850942	237887599	sus_scrofa:14:53580000-53620000	1	uniq	1	0.2529678,	0.19659,
chr1	238120922	238149529	sus_scrofa:14:53500000-53540000	1	uniq	1	0.2661736,	0.208106,
chr1	238215769	238229455	sus_scrofa:14:53420000-53460000	1	uniq	1	0.2399942,	0.2204816,
chr1	238300586	238316923	sus_scrofa:14:53340000-53380000	1	uniq	1	0.2320526,	0.2170114,
chr1	238411916	238466238	sus_scrofa:14:53220000-53260000	1	uniq	1	0.2561846,	0.225058,
chr1	238501342	238519561	sus_scrofa:14:53140000-53180000	1	uniq	1	0.2724644,	0.2271744,
chr1	238622583	238663178	sus_scrofa:14:53020000-53060000	1	uniq	1	0.2605104,	0.2127744,
chr1	238736607	238778692	sus_scrofa:14:52940000-52980000	1	uniq	1	0.267033,	0.2311224,
chr1	238822733	238892447	sus_scrofa:14:52860000-52900000	1	uniq	1	0.2476482,	0.2453156,
chr1	238960985	238994763	sus_scrofa:14:52740000-52780000	1	uniq	1	0.2913068,	0.230517,
chr1	239125838	239165124	sus_scrofa:14:52580000-52620000	1	uniq	1	0.3033072,	0.2319428,
chr1	239215968	239264331	sus_scrofa:14:52500000-52540000	1	uniq	1	0.2207648,	0.2044384,
chr1	239308008	239342927	sus_scrofa:14:52420000-52460000	1	uniq	1	0.2974848,	0.1977852,
chr1	239374145	239409684	sus_scrofa:14:52340000-52380000	1	uniq	1	0.1866968,	0.1655576,
chr1	239410685	239451956	sus_scrofa:14:52300000-52340000	1	uniq	1	0.1881316,	0.174464,
chr1	239542543	239583395	sus_scrofa:14:52180000-52220000	1	uniq	1	0.2609046,	0.247668,
chr1	239773476	239816638	sus_scrofa:14:51940000-51980000	1	uniq	1	0.2204572,	0.2087252,
chr1	239853747	239879609	sus_scrofa:14:51860000-51900000	1	uniq	1	0.2339536,	0.1497162,
chr1	240489647	240518859	sus_scrofa:10:11860000-11900000	1	uniq	1	0.2053856,	0.160836,
chr1	241301384	241327809	capra_hircus:16:33980000-34020000	1	uniq	1	0.2732232,	0.2443012,
chr1	241468671	241513983	capra_hircus:16:33820000-33860000,sus_scrofa:10:12380000-12420000	2	uniq	2	0.2066124,0.235467,	0.213939,0.2035734,
chr1	241709210	241757656	capra_hircus:16:33580000-33620000	1	uniq	1	0.2118264,	0.174987,
chr1	241876038	241904697	capra_hircus:16:33460000-33500000	1	uniq	1	0.2417294,	0.1910714,
chr1	241971863	242087189	capra_hircus:16:33380000-33420000	1	uniq	1	0.2483552,	0.2087404,
chr1	242146118	242206138	capra_hircus:16:33300000-33340000	1	uniq	1	0.255077,	0.218436,
chr1	242230283	242293188	capra_hircus:16:33220000-33260000,sus_scrofa:10:15500000-15540000	2	uniq	2	0.2220224,0.2035086,	0.2114968,0.1601956,
chr1	242335202	242409533	capra_hircus:16:33140000-33180000,sus_scrofa:10:15580000-15620000	2	uniq	2	0.2661256,0.2592426,	0.215009,0.175284,
chr1	242421213	242511416	capra_hircus:16:32980000-33020000,capra_hircus:16:33060000-33100000,sus_scrofa:10:15660000-15700000	3	multi	2	0.2492388,0.2758128,0.2275058,	0.1930668,0.2078422,0.196201,
chr1	242542940	242609548	capra_hircus:16:32900000-32940000,sus_scrofa:10:15740000-15780000	2	uniq	2	0.2435052,0.2274516,	0.213537,0.2444498,
chr1	242686093	242746725	capra_hircus:16:32780000-32820000,sus_scrofa:10:15820000-15860000	2	uniq	2	0.2710852,0.2643308,	0.2479562,0.275889,
chr1	242809834	242876404	capra_hircus:16:32700000-32740000,sus_scrofa:10:15900000-15940000	2	uniq	2	0.2460118,0.250792,	0.2207754,0.2272796,
chr1	242955288	242997556	capra_hircus:16:32620000-32660000,sus_scrofa:10:15980000-16020000	2	uniq	2	0.2599418,0.2470224,	0.20606,0.1761246,
chr1	243232573	243275663	capra_hircus:16:32380000-32420000	1	uniq	1	0.2646096,	0.2191666,
chr1	243325562	243366764	sus_scrofa:10:16260000-16300000	1	uniq	1	0.2297418,	0.2084986,
chr1	243413538	243439170	sus_scrofa:10:16340000-16380000	1	uniq	1	0.2730754,	0.217774,
chr1	243476043	243512082	sus_scrofa:10:16420000-16460000	1	uniq	1	0.2631592,	0.258005,
chr1	243553240	243610777	sus_scrofa:10:16500000-16540000	1	uniq	1	0.2727538,	0.267578,
chr1	243662740	243706040	sus_scrofa:10:16580000-16620000	1	uniq	1	0.2658408,	0.2410588,
chr1	243746749	243788407	sus_scrofa:10:16660000-16700000	1	uniq	1	0.251231,	0.2142904,
chr1	243892952	243939126	sus_scrofa:10:16780000-16820000	1	uniq	1	0.2480536,	0.220796,
chr1	244036621	244070189	sus_scrofa:10:16900000-16940000	1	uniq	1	0.2526802,	0.2655386,
chr1	244112824	244144996	sus_scrofa:10:16980000-17020000	1	uniq	1	0.2752456,	0.2765614,
chr1	244175087	244212591	sus_scrofa:10:17060000-17100000	1	uniq	1	0.2541368,	0.2263754,
chr1	244339011	244446691	capra_hircus:16:31300000-31340000,sus_scrofa:10:17180000-17220000	2	uniq	2	0.2900336,0.239954,	0.210646,0.1423938,
chr1	245042473	245088143	capra_hircus:16:30740000-30780000,sus_scrofa:10:17620000-17660000	2	uniq	2	0.2084458,0.1969988,	0.1266144,0.1361474,
chr1	246474537	246507596	capra_hircus:16:29380000-29420000,sus_scrofa:10:18980000-19020000	2	uniq	2	0.1984438,0.1789876,	0.1619356,0.1655918,
chr1	246624285	246668586	sus_scrofa:10:19100000-19140000	1	uniq	1	0.2440542,	0.1985694,
chr1	246815154	246862177	sus_scrofa:10:15100000-15140000	1	uniq	1	0.2377516,	0.1895172,
chr1	246895773	246963235	capra_hircus:16:28980000-29020000,sus_scrofa:10:15020000-15060000	2	uniq	2	0.2479128,0.2133092,	0.2008152,0.2116244,
chr1	247415493	247436287	capra_hircus:7:69860000-69900000	1	uniq	1	0.221891,	0.2098966,
chr1	247487413	247527590	capra_hircus:7:69740000-69780000,sus_scrofa:2:56780000-56820000	2	uniq	2	0.2016526,0.285194,	0.2212338,0.2188626,
chr1	247547372	247563679	capra_hircus:7:69660000-69700000	1	uniq	1	0.2726558,	0.2440312,
chr1	247588379	247620545	sus_scrofa:2:56580000-56620000	1	uniq	1	0.2338448,	0.2174124,
chr1	247670966	247680908	sus_scrofa:2:56380000-56420000	1	uniq	1	0.244492,	0.2114572,
chr1	247737663	247758388	sus_scrofa:2:56300000-56340000	1	uniq	1	0.2751378,	0.234029,
chr1	247836325	247877185	sus_scrofa:2:55820000-55860000	1	uniq	1	0.2595656,	0.2240518,
chr1	247916353	248146058	capra_hircus:7:68900000-68940000,sus_scrofa:2:52660000-52700000,sus_scrofa:2:53700000-53740000,sus_scrofa:2:53820000-53860000,sus_scrofa:2:54420000-54460000,sus_scrofa:2:55020000-55060000,sus_scrofa:2:55140000-55180000,sus_scrofa:2:55300000-55340000,sus_scrofa:2:55380000-55420000,sus_scrofa:2:55460000-55500000,sus_scrofa:2:55620000-55660000	11	multi	2	0.2841606,0.2417606,0.2370012,0.2031536,0.2609002,0.3020178,0.2917314,0.2802638,0.2408176,0.2825342,0.2511432,	0.2381492,0.222261,0.2089584,0.2260308,0.2191888,0.2455486,0.2209764,0.2448766,0.205693,0.1922852,0.201084,
chr1	248348583	248490481	capra_hircus:7:68420000-68460000,sus_scrofa:2:52100000-52140000,sus_scrofa:2:52820000-52860000,sus_scrofa:2:53220000-53260000,sus_scrofa:2:54060000-54100000,sus_scrofa:2:54620000-54660000	6	multi	2	0.2883224,0.2848602,0.2393222,0.2875504,0.286778,0.272175,	0.255895,0.2245128,0.2287028,0.2592028,0.2334548,0.2188806,
chr1	248738272	248759623	sus_scrofa:2:52420000-52460000	1	uniq	1	0.2551276,	0.219665,
chr1	248836163	248871825	capra_hircus:7:67820000-67860000	1	uniq	1	0.2098984,	0.1646134,
chr10	128316	183109	capra_hircus:13:46300000-46340000	1	uniq	1	0.210391,	0.1866194,
chr10	1042374	1132529	capra_hircus:13:45700000-45740000	1	uniq	1	0.202896,	0.1816902,
chr10	1196374	1286003	sus_scrofa:10:68420000-68460000	1	uniq	1	0.2041732,	0.1332,
chr10	1290651	1355797	capra_hircus:13:45620000-45660000	1	uniq	1	0.2448462,	0.156052,
chr10	1360548	1434064	sus_scrofa:10:68340000-68380000	1	uniq	1	0.2730736,	0.176048,
chr10	1454953	1550507	capra_hircus:13:45540000-45580000,sus_scrofa:10:68260000-68300000	2	uniq	2	0.2167202,0.2074308,	0.1656174,0.1879894,
chr10	1634729	1743094	capra_hircus:13:45460000-45500000,sus_scrofa:10:68140000-68180000	2	uniq	2	0.2625288,0.2060376,	0.1981304,0.1566426,
chr10	1774416	1844633	capra_hircus:13:45380000-45420000,sus_scrofa:10:68060000-68100000	2	uniq	2	0.2323598,0.1855914,	0.2084118,0.1464472,
chr10	1921052	1974471	capra_hircus:13:45260000-45300000,sus_scrofa:10:67940000-67980000	2	uniq	2	0.2581398,0.2075178,	0.2170876,0.1889664,
chr10	2010279	2078436	capra_hircus:13:45180000-45220000,sus_scrofa:10:67860000-67900000	2	uniq	2	0.2228848,0.2475586,	0.188899,0.2082308,
chr10	2120666	2210936	capra_hircus:13:45100000-45140000,sus_scrofa:10:67740000-67780000	2	uniq	2	0.218783,0.23225,	0.185674,0.190022,
chr10	2228038	2266371	sus_scrofa:10:67620000-67660000	1	uniq	1	0.1759322,	0.1711634,
chr10	2281879	2342794	capra_hircus:13:45020000-45060000	1	uniq	1	0.2562558,	0.219388,
chr10	2418432	2469756	capra_hircus:13:44940000-44980000,sus_scrofa:10:67460000-67500000	2	uniq	2	0.1923348,0.2296606,	0.2038708,0.1968308,
chr10	2586819	2633400	sus_scrofa:10:67340000-67380000	1	uniq	1	0.1961764,	0.1774768,
chr10	2698412	2766529	capra_hircus:13:44740000-44780000,sus_scrofa:10:67260000-67300000	2	uniq	2	0.2036432,0.25304,	0.2278296,0.2015262,
chr10	2837671	2901704	capra_hircus:13:44660000-44700000,sus_scrofa:10:67180000-67220000	2	uniq	2	0.2361346,0.168108,	0.2093154,0.1430332,
chr10	2960256	3037228	capra_hircus:13:44580000-44620000,sus_scrofa:10:67100000-67140000	2	uniq	2	0.2246094,0.1834546,	0.1562512,0.1345162,
chr10	4764987	4809661	capra_hircus:13:43300000-43340000	1	uniq	1	0.2190784,	0.14986,
chr10	4827525	4891725	sus_scrofa:10:65660000-65700000	1	uniq	1	0.1738716,	0.1671674,
chr10	5348602	5426160	capra_hircus:13:42540000-42580000,sus_scrofa:10:65460000-65500000	2	uniq	2	0.2737638,0.2518842,	0.2075174,0.2179466,
chr10	5641764	5691583	sus_scrofa:10:65260000-65300000	1	uniq	1	0.244683,	0.2160888,
chr10	5794864	5825476	sus_scrofa:10:65140000-65180000	1	uniq	1	0.3030976,	0.2137848,
chr10	5889033	5937603	capra_hircus:13:10660000-10700000,sus_scrofa:10:65060000-65100000	2	uniq	2	0.2425088,0.2797066,	0.2243688,0.1992256,
chr10	5986047	6027931	sus_scrofa:10:64980000-65020000	1	uniq	1	0.2764614,	0.2281166,
chr10	6424811	6442125	sus_scrofa:10:64580000-64620000	1	uniq	1	0.215236,	0.1629636,
chr10	6513477	6561821	sus_scrofa:10:64460000-64500000	1	uniq	1	0.2768508,	0.2362258,
chr10	6596559	6661204	capra_hircus:13:11380000-11420000,sus_scrofa:10:64380000-64420000	2	uniq	2	0.2320032,0.2449392,	0.2287254,0.2054848,
chr10	6697268	6749680	sus_scrofa:10:64300000-64340000	1	uniq	1	0.236243,	0.1900724,
chr10	6811731	6887630	capra_hircus:13:11540000-11580000,sus_scrofa:10:64220000-64260000	2	uniq	2	0.2253092,0.2341066,	0.2109334,0.211037,
chr10	6958353	6996584	sus_scrofa:10:64140000-64180000	1	uniq	1	0.2528624,	0.2271074,
chr10	7178603	7225528	sus_scrofa:10:64020000-64060000	1	uniq	1	0.2694868,	0.2607456,
chr10	7423143	7477524	capra_hircus:13:11940000-11980000	1	uniq	1	0.2413268,	0.189471,
chr10	7484821	7541492	sus_scrofa:10:63780000-63820000	1	uniq	1	0.273351,	0.2201126,
chr10	7717607	7765993	sus_scrofa:10:63620000-63660000	1	uniq	1	0.2390794,	0.193499,
chr10	7817538	7876477	capra_hircus:13:12220000-12260000,sus_scrofa:10:63540000-63580000	2	uniq	2	0.2254772,0.227999,	0.1587196,0.2088362,
chr10	8019046	8101581	capra_hircus:13:12380000-12420000,gallus_gallus:1:4380000-4420000,sus_scrofa:10:63380000-63420000	3	uniq	3	0.165199,0.1639914,0.1347536,	0.1865958,0.1800968,0.1488936,
chr10	8107756	8147267	sus_scrofa:10:63300000-63340000	1	uniq	1	0.2369618,	0.169202,
chr10	8193041	8231718	sus_scrofa:10:63220000-63260000	1	uniq	1	0.257037,	0.1952164,
chr10	8276505	8323771	sus_scrofa:10:63140000-63180000	1	uniq	1	0.2100444,	0.1916522,
chr10	8361251	8416612	sus_scrofa:10:63060000-63100000	1	uniq	1	0.2176288,	0.1976032,
chr10	8475585	8531807	sus_scrofa:10:62980000-63020000	1	uniq	1	0.264055,	0.2532848,
chr10	8581763	8630426	sus_scrofa:10:62900000-62940000	1	uniq	1	0.2767502,	0.2777474,
chr10	8672687	8727434	sus_scrofa:10:62820000-62860000	1	uniq	1	0.2881972,	0.2652148,
chr10	8780562	8830749	sus_scrofa:10:62740000-62780000	1	uniq	1	0.2440018,	0.2192474,
chr10	8926852	8968846	sus_scrofa:10:62620000-62660000	1	uniq	1	0.252954,	0.2007032,
chr10	9010747	9044740	sus_scrofa:10:62540000-62580000	1	uniq	1	0.2578244,	0.230195,
chr10	9101147	9150788	sus_scrofa:10:62460000-62500000	1	uniq	1	0.2910966,	0.2573404,
chr10	9239859	9287001	sus_scrofa:10:62340000-62380000	1	uniq	1	0.2504288,	0.1942884,
chr10	9297918	9389521	capra_hircus:13:13540000-13580000,sus_scrofa:10:62260000-62300000	2	uniq	2	0.1898792,0.170387,	0.1316822,0.1498862,
chr10	9548096	9598869	sus_scrofa:10:62140000-62180000	1	uniq	1	0.2279868,	0.1938706,
chr10	9636246	9683330	sus_scrofa:10:62060000-62100000	1	uniq	1	0.2632786,	0.2525438,
chr10	9690117	9728674	capra_hircus:13:13860000-13900000	1	uniq	1	0.2174218,	0.1899632,
chr10	9794798	9859133	capra_hircus:13:13940000-13980000,sus_scrofa:10:61940000-61980000	2	uniq	2	0.243362,0.2601384,	0.233594,0.2719856,
chr10	9901290	9955238	capra_hircus:13:14020000-14060000,sus_scrofa:10:61860000-61900000	2	uniq	2	0.2865578,0.2615212,	0.2821998,0.2332768,
chr10	10000906	10048310	capra_hircus:13:14100000-14140000,sus_scrofa:10:61780000-61820000	2	uniq	2	0.202092,0.2268664,	0.2022082,0.2100586,
chr10	10057898	10093495	capra_hircus:13:14180000-14220000	1	uniq	1	0.2302068,	0.172972,
chr10	10094781	10168993	capra_hircus:13:14260000-14300000,sus_scrofa:10:61700000-61740000	2	uniq	2	0.2369996,0.2625956,	0.1851408,0.2363984,
chr10	10207416	10254729	capra_hircus:13:14340000-14380000,sus_scrofa:10:61620000-61660000	2	uniq	2	0.2340532,0.2350288,	0.1961854,0.2177438,
chr10	10303834	10326227	sus_scrofa:10:61540000-61580000	1	uniq	1	0.2282918,	0.1958232,
chr10	10326527	10361038	capra_hircus:13:14460000-14500000	1	uniq	1	0.230158,	0.195823,
chr10	10364477	10430422	capra_hircus:13:14540000-14580000,sus_scrofa:10:61460000-61500000	2	uniq	2	0.2533536,0.1898772,	0.2029742,0.1818032,
chr10	10435604	10479101	sus_scrofa:10:61380000-61420000	1	uniq	1	0.2691882,	0.2266724,
chr10	10511733	10555440	capra_hircus:13:14660000-14700000,sus_scrofa:10:61300000-61340000	2	uniq	2	0.231037,0.2572732,	0.1863962,0.214197,
chr10	10594097	10640993	capra_hircus:13:14740000-14780000,sus_scrofa:10:61220000-61260000	2	uniq	2	0.2616058,0.2484774,	0.1991918,0.1919204,
chr10	10676884	10737950	capra_hircus:13:14820000-14860000,sus_scrofa:10:61140000-61180000	2	uniq	2	0.223755,0.2250592,	0.2017044,0.198514,
chr10	10758322	10801943	capra_hircus:13:14900000-14940000	1	uniq	1	0.2382792,	0.2361892,
chr10	10826472	10879462	capra_hircus:13:14980000-15020000,sus_scrofa:10:61020000-61060000	2	uniq	2	0.2653708,0.2279032,	0.2658536,0.1867892,
chr10	10902979	10951154	capra_hircus:13:15060000-15100000,sus_scrofa:10:60940000-60980000	2	uniq	2	0.2022306,0.2363524,	0.2103958,0.1618012,
chr10	10976707	11012707	sus_scrofa:10:60860000-60900000	1	uniq	1	0.1999116,	0.1680108,
chr10	11023247	11097475	capra_hircus:13:15180000-15220000,sus_scrofa:10:60780000-60820000	2	uniq	2	0.249402,0.2534344,	0.200187,0.2132822,
chr10	11104768	11175600	capra_hircus:13:15260000-15300000,sus_scrofa:10:60700000-60740000	2	uniq	2	0.2280208,0.2259194,	0.2109268,0.201741,
chr10	11178474	11213950	capra_hircus:13:15340000-15380000	1	uniq	1	0.2488508,	0.2147046,
chr10	11218050	11250191	sus_scrofa:10:60620000-60660000	1	uniq	1	0.2568428,	0.1797794,
chr10	11306163	11340526	capra_hircus:13:15460000-15500000	1	uniq	1	0.2247524,	0.1680266,
chr10	11369996	11447965	capra_hircus:13:15540000-15580000,sus_scrofa:10:60420000-60460000	2	uniq	2	0.2427884,0.16476644,	0.19438,0.114783,
chr10	11481840	11521225	sus_scrofa:10:60340000-60380000	1	uniq	1	0.2424108,	0.1992358,
chr10	11679877	11741157	capra_hircus:13:15780000-15820000	1	uniq	1	0.269463,	0.1897336,
chr10	11745304	11789792	sus_scrofa:10:60100000-60140000	1	uniq	1	0.169983,	0.1502318,
chr10	11976029	12032005	sus_scrofa:10:59900000-59940000	1	uniq	1	0.288955,	0.2265846,
chr10	12172414	12222752	capra_hircus:13:16140000-16180000,sus_scrofa:10:59740000-59780000	2	uniq	2	0.2724234,0.2657592,	0.1663578,0.2081768,
chr10	12723446	12763344	capra_hircus:13:16580000-16620000	1	uniq	1	0.2034514,	0.1637764,
chr10	12874896	12893848	capra_hircus:13:16700000-16740000	1	uniq	1	0.2330702,	0.2378134,
chr10	12922681	12976840	capra_hircus:13:16780000-16820000	1	uniq	1	0.2751044,	0.2737916,
chr10	13019256	13075057	capra_hircus:13:16860000-16900000	1	uniq	1	0.2193802,	0.1938994,
chr10	13093688	13112764	capra_hircus:13:27140000-27180000	1	uniq	1	0.18405,	0.1520646,
chr10	13163990	13211192	capra_hircus:13:27220000-27260000	1	uniq	1	0.2768228,	0.2227418,
chr10	13283635	13336822	capra_hircus:13:27300000-27340000,sus_scrofa:10:48380000-48420000	2	uniq	2	0.1970956,0.2264144,	0.196342,0.191055,
chr10	13532872	13567586	capra_hircus:13:27540000-27580000	1	uniq	1	0.2311376,	0.201888,
chr10	13579659	13604837	capra_hircus:13:27580000-27620000	1	uniq	1	0.2461722,	0.1937732,
chr10	13609501	13636131	sus_scrofa:10:48060000-48100000	1	uniq	1	0.2448228,	0.235291,
chr10	13752456	13796570	capra_hircus:13:27780000-27820000	1	uniq	1	0.207111,	0.2047228,
chr10	14120015	14164252	capra_hircus:13:28140000-28180000	1	uniq	1	0.2304718,	0.2020526,
chr10	14466170	14521421	capra_hircus:13:28500000-28540000,sus_scrofa:10:47220000-47260000	2	uniq	2	0.1861246,0.237257,	0.1664898,0.1875628,
chr10	14851220	14909385	capra_hircus:13:28820000-28860000,sus_scrofa:10:46860000-46900000	2	uniq	2	0.2560416,0.2967962,	0.1998164,0.1982564,
chr10	15045268	15076296	capra_hircus:13:28940000-28980000	1	uniq	1	0.2405288,	0.1872924,
chr10	15078322	15122408	capra_hircus:13:28980000-29020000,sus_scrofa:10:46700000-46740000	2	uniq	2	0.2856964,0.2631294,	0.1992636,0.1943982,
chr10	15164216	15200238	sus_scrofa:10:46620000-46660000	1	uniq	1	0.2679082,	0.213033,
chr10	15397292	15448410	capra_hircus:13:29260000-29300000,sus_scrofa:10:46380000-46420000	2	uniq	2	0.173314,0.1914194,	0.140624,0.1644692,
chr10	15478116	15517317	capra_hircus:13:29340000-29380000,sus_scrofa:10:46300000-46340000	2	uniq	2	0.2720648,0.1960462,	0.1730856,0.1857688,
chr10	15551192	15617093	capra_hircus:13:29420000-29460000,sus_scrofa:10:46220000-46260000	2	uniq	2	0.2354474,0.2295838,	0.2083878,0.2193002,
chr10	15619464	15659655	capra_hircus:13:29500000-29540000	1	uniq	1	0.2126814,	0.1882586,
chr10	15780827	15855915	capra_hircus:13:29700000-29740000,sus_scrofa:10:46020000-46060000	2	uniq	2	0.237444,0.29098,	0.2078768,0.2533368,
chr10	15860686	15910966	sus_scrofa:10:45940000-45980000	1	uniq	1	0.2123154,	0.2088432,
chr10	15988985	16023590	capra_hircus:13:29860000-29900000,sus_scrofa:10:45820000-45860000	2	uniq	2	0.2556308,0.2794294,	0.1748416,0.1962204,
chr10	16056006	16100114	capra_hircus:13:29940000-29980000,sus_scrofa:10:45740000-45780000	2	uniq	2	0.2684342,0.2961412,	0.2336334,0.2325774,
chr10	16152910	16259110	capra_hircus:13:30020000-30060000,sus_scrofa:10:45620000-45660000	2	uniq	2	0.2721482,0.2730866,	0.2371236,0.206934,
chr10	16293657	16340947	capra_hircus:13:30140000-30180000,sus_scrofa:10:45540000-45580000	2	uniq	2	0.2360952,0.263718,	0.2165238,0.196385,
chr10	16373241	16427801	capra_hircus:13:30220000-30260000,sus_scrofa:10:45460000-45500000	2	uniq	2	0.2267626,0.2224578,	0.2209432,0.2253134,
chr10	16479167	16540380	capra_hircus:13:30300000-30340000,sus_scrofa:10:45340000-45380000	2	uniq	2	0.24086,0.2775446,	0.2166776,0.2748336,
chr10	16602056	16664934	capra_hircus:13:30420000-30460000,sus_scrofa:10:45220000-45260000	2	uniq	2	0.2374188,0.2853834,	0.2111372,0.2334004,
chr10	16679440	16754425	capra_hircus:13:30500000-30540000,sus_scrofa:10:45140000-45180000	2	uniq	2	0.2877748,0.2444268,	0.21053,0.1826916,
chr10	16775251	16857527	capra_hircus:13:30580000-30620000,sus_scrofa:10:43100000-43140000,sus_scrofa:10:45020000-45060000	3	multi	2	0.1904402,0.1693084,0.2717886,	0.1634046,0.1158388,0.2082062,
chr10	17249336	17317754	capra_hircus:13:31060000-31100000,sus_scrofa:10:43540000-43580000	2	uniq	2	0.245427,0.1532342,	0.1466082,0.1543724,
chr10	17335565	17403264	capra_hircus:13:31140000-31180000,sus_scrofa:10:43620000-43660000	2	uniq	2	0.2151044,0.2636134,	0.158454,0.1792178,
chr10	17417764	17440202	sus_scrofa:10:43700000-43740000	1	uniq	1	0.1896746,	0.1713978,
chr10	17442212	17515234	capra_hircus:13:31220000-31260000,capra_hircus:13:31300000-31340000,sus_scrofa:10:43780000-43820000	3	multi	2	0.259215,0.2382246,0.2273602,	0.195318,0.171562,0.1818014,
chr10	17571180	17633785	capra_hircus:13:31380000-31420000,sus_scrofa:10:43900000-43940000	2	uniq	2	0.1991516,0.2354866,	0.1701022,0.2409336,
chr10	17673084	17724654	sus_scrofa:10:43980000-44020000	1	uniq	1	0.2605076,	0.274688,
chr10	17838858	17866821	sus_scrofa:10:44140000-44180000	1	uniq	1	0.2542452,	0.1959916,
chr10	17873017	17963979	capra_hircus:13:31660000-31700000,sus_scrofa:10:44220000-44260000	2	uniq	2	0.222027,0.247644,	0.1972506,0.1777214,
chr10	17965416	18002380	capra_hircus:13:31740000-31780000	1	uniq	1	0.2852612,	0.241474,
chr10	18002665	18060550	sus_scrofa:10:44300000-44340000	1	uniq	1	0.2551076,	0.2090314,
chr10	18085608	18137565	capra_hircus:13:31860000-31900000,sus_scrofa:10:44380000-44420000	2	uniq	2	0.2478466,0.2842954,	0.25127,0.2365434,
chr10	18171275	18223928	capra_hircus:13:31980000-32020000,sus_scrofa:10:44460000-44500000	2	uniq	2	0.2278514,0.2020602,	0.2037286,0.2249874,
chr10	18274913	18342238	capra_hircus:13:32100000-32140000,sus_scrofa:10:44580000-44620000	2	uniq	2	0.2116484,0.2411636,	0.199333,0.2232468,
chr10	18347489	18448992	capra_hircus:13:32180000-32220000,sus_scrofa:10:44660000-44700000,sus_scrofa:10:44740000-44780000	3	multi	2	0.2722962,0.2569702,0.2469618,	0.2001268,0.1860156,0.1533394,
chr10	18471485	18516877	capra_hircus:13:32260000-32300000	1	uniq	1	0.2227996,	0.16439,
chr10	18676618	18715304	capra_hircus:13:19660000-19700000	1	uniq	1	0.266851,	0.1949288,
chr10	18757770	18808480	capra_hircus:13:19740000-19780000	1	uniq	1	0.2105352,	0.1573862,
chr10	18838389	18887627	sus_scrofa:10:55500000-55540000	1	uniq	1	0.2899352,	0.2302198,
chr10	18938805	19006270	sus_scrofa:10:55420000-55460000	1	uniq	1	0.2553834,	0.2268398,
chr10	19007825	19049766	sus_scrofa:10:55380000-55420000	1	uniq	1	0.244011,	0.215148,
chr10	19112607	19145349	sus_scrofa:10:55300000-55340000	1	uniq	1	0.2744994,	0.2251422,
chr10	19255039	19335763	capra_hircus:13:20140000-20180000,sus_scrofa:10:55140000-55180000	2	uniq	2	0.25939,0.23471,	0.2052162,0.2080554,
chr10	19385950	19403162	sus_scrofa:10:55060000-55100000	1	uniq	1	0.2730232,	0.2121134,
chr10	19451134	19492246	capra_hircus:13:20340000-20380000,sus_scrofa:10:54980000-55020000	2	uniq	2	0.2460714,0.2157148,	0.2134824,0.1974152,
chr10	19530527	19599904	capra_hircus:13:20420000-20460000,sus_scrofa:10:54900000-54940000	2	uniq	2	0.2995888,0.281353,	0.2513232,0.221232,
chr10	19675095	19788783	capra_hircus:13:20580000-20620000,sus_scrofa:10:54780000-54820000	2	uniq	2	0.2631252,0.2422854,	0.1859754,0.1695156,
chr10	19793328	19825040	capra_hircus:13:20660000-20700000	1	uniq	1	0.22753,	0.1855062,
chr10	19862551	19913940	capra_hircus:13:20740000-20780000	1	uniq	1	0.2624416,	0.231918,
chr10	19956485	19990965	capra_hircus:13:20820000-20860000	1	uniq	1	0.2260416,	0.2295906,
chr10	20070249	20110775	capra_hircus:13:20940000-20980000	1	uniq	1	0.2321876,	0.2204852,
chr10	20164361	20198383	capra_hircus:13:21020000-21060000	1	uniq	1	0.2472488,	0.231003,
chr10	20247501	20290223	capra_hircus:13:21100000-21140000	1	uniq	1	0.2199682,	0.2124642,
chr10	20380925	20444735	capra_hircus:13:21180000-21220000	1	uniq	1	0.2600804,	0.197298,
chr10	20544152	20600526	capra_hircus:13:21300000-21340000	1	uniq	1	0.2167312,	0.1903462,
chr10	20635431	20685692	capra_hircus:13:21380000-21420000	1	uniq	1	0.2693784,	0.2104148,
chr10	20796398	20839525	capra_hircus:13:21500000-21540000,sus_scrofa:10:53900000-53940000	2	uniq	2	0.2304828,0.2168188,	0.1587722,0.1591916,
chr10	23096456	23146408	capra_hircus:13:23500000-23540000,sus_scrofa:10:51860000-51900000	2	uniq	2	0.2109142,0.20087,	0.14982,0.1318654,
chr10	23193699	23219477	gallus_gallus:2:17380000-17420000	1	uniq	1	0.2404382,	0.157133,
chr10	23294091	23341038	capra_hircus:13:23660000-23700000	1	uniq	1	0.2337762,	0.252734,
chr10	23559852	23617101	sus_scrofa:10:51500000-51540000	1	uniq	1	0.2362556,	0.1828406,
chr10	23619735	23702667	capra_hircus:13:23940000-23980000,sus_scrofa:10:51460000-51500000	2	uniq	2	0.2356508,0.22709,	0.2094766,0.1759706,
chr10	23737493	23794601	capra_hircus:13:24020000-24060000,sus_scrofa:10:51380000-51420000	2	uniq	2	0.263216,0.217101,	0.2382318,0.189786,
chr10	23828632	23882737	capra_hircus:13:24100000-24140000,sus_scrofa:10:51300000-51340000	2	uniq	2	0.2593524,0.2414996,	0.2017946,0.1874698,
chr10	23918396	23979174	capra_hircus:13:24180000-24220000,sus_scrofa:10:51220000-51260000	2	uniq	2	0.1975074,0.182728,	0.164846,0.1638988,
chr10	24504504	24544414	capra_hircus:13:24740000-24780000	1	uniq	1	0.2206962,	0.1810078,
chr10	24552121	24614446	capra_hircus:13:24820000-24860000,sus_scrofa:10:50660000-50700000	2	uniq	2	0.201976,0.2342578,	0.153166,0.174559,
chr10	25085765	25150333	capra_hircus:13:25260000-25300000,sus_scrofa:10:50220000-50260000	2	uniq	2	0.1792844,0.2358728,	0.1571708,0.171714,
chr10	25240878	25294761	capra_hircus:13:25380000-25420000,sus_scrofa:10:50100000-50140000	2	uniq	2	0.2592236,0.2627138,	0.2480678,0.2056882,
chr10	25382169	25439102	capra_hircus:13:25460000-25500000,sus_scrofa:10:49980000-50020000	2	uniq	2	0.2631858,0.24703,	0.2672478,0.2606816,
chr10	25484048	25539538	capra_hircus:13:25540000-25580000	1	uniq	1	0.2518286,	0.2244186,
chr10	25566492	25637586	capra_hircus:13:25620000-25660000,sus_scrofa:10:49860000-49900000	2	uniq	2	0.2676822,0.2452654,	0.1835574,0.2075944,
chr10	25701860	25768005	capra_hircus:13:25700000-25740000	1	uniq	1	0.1955948,	0.1443772,
chr10	25789901	25835520	sus_scrofa:10:49700000-49740000	1	uniq	1	0.2508284,	0.1980876,
chr10	25837365	25889373	capra_hircus:13:25780000-25820000	1	uniq	1	0.2360324,	0.1742908,
chr10	25891213	25997524	capra_hircus:13:25820000-25860000,sus_scrofa:10:49580000-49620000	2	uniq	2	0.2436448,0.2574698,	0.2148068,0.2420844,
chr10	26015758	26096901	capra_hircus:13:25900000-25940000,sus_scrofa:10:49500000-49540000	2	uniq	2	0.2671892,0.2608516,	0.2495208,0.2544986,
chr10	26145902	26202539	capra_hircus:13:25980000-26020000,sus_scrofa:10:49420000-49460000	2	uniq	2	0.2262926,0.2653628,	0.1925462,0.242957,
chr10	26227805	26313524	capra_hircus:13:26060000-26100000,sus_scrofa:10:49340000-49380000	2	uniq	2	0.22934,0.2549396,	0.1475308,0.2251538,
chr10	26331041	26441946	capra_hircus:13:17380000-17420000,sus_scrofa:10:49260000-49300000	2	uniq	2	0.2456716,0.2631412,	0.2052598,0.1944982,
chr10	26651272	26719412	capra_hircus:13:17260000-17300000,sus_scrofa:10:49100000-49140000	2	uniq	2	0.207958,0.1963334,	0.1926566,0.147064,
chr10	27012816	27055431	capra_hircus:13:10420000-10460000,capra_hircus:14:94540000-94580000,sus_scrofa:10:48700000-48740000	3	multi	2	0.2793408,0.237117,0.2578344,	0.1974334,NA,0.2251672,
chr10	27210792	27242307	sus_scrofa:10:48900000-48940000	1	uniq	1	0.2642264,	0.2393922,
chr10	27396587	27491215	capra_hircus:13:36420000-36460000,sus_scrofa:10:38900000-38940000,sus_scrofa:10:42980000-43020000,sus_scrofa:10:44940000-44980000	4	multi	2	0.2810266,0.2763434,0.2670058,0.2966596,	0.2169952,0.2279192,0.1463956,0.264195,
chr10	27556497	27602624	capra_hircus:13:36340000-36380000	1	uniq	1	0.2080418,	0.1950126,
chr10	27618165	27697577	capra_hircus:13:36260000-36300000,sus_scrofa:10:39060000-39100000	2	uniq	2	0.2582214,0.258526,	0.212585,0.2268532,
chr10	27807620	27826761	sus_scrofa:10:39260000-39300000	1	uniq	1	0.2843816,	0.2082282,
chr10	27877284	27913105	sus_scrofa:10:39340000-39380000	1	uniq	1	0.278526,	0.2300504,
chr10	27960903	27995796	sus_scrofa:10:39420000-39460000	1	uniq	1	0.2511208,	0.2295056,
chr10	28038534	28059256	sus_scrofa:10:39500000-39540000	1	uniq	1	0.2464932,	0.2399552,
chr10	28202476	28242017	capra_hircus:13:35740000-35780000	1	uniq	1	0.2172808,	0.1887994,
chr10	28395265	28441484	capra_hircus:13:35580000-35620000	1	uniq	1	0.244561,	0.17896,
chr10	28492218	28539121	sus_scrofa:10:39900000-39940000	1	uniq	1	0.2736378,	0.2091534,
chr10	28582615	28662099	capra_hircus:13:35420000-35460000,sus_scrofa:10:39980000-40020000	2	uniq	2	0.1798154,0.2509018,	0.1582654,0.1829218,
chr10	29312855	29381387	sus_scrofa:10:40580000-40620000	1	uniq	1	0.241935,	0.1855876,
chr10	29480519	29533457	capra_hircus:13:33940000-33980000,sus_scrofa:10:41380000-41420000	2	uniq	2	0.2793088,0.2924136,	0.2000498,0.165762,
chr10	29736784	29784711	capra_hircus:13:34180000-34220000	1	uniq	1	0.2552216,	0.2307002,
chr10	29834137	29881183	capra_hircus:13:34260000-34300000	1	uniq	1	0.236381,	0.1953714,
chr10	29935531	29974544	capra_hircus:13:34340000-34380000	1	uniq	1	0.2433864,	0.2000566,
chr10	30035164	30072554	sus_scrofa:10:40940000-40980000	1	uniq	1	0.2785706,	0.2209996,
chr10	30302351	30337142	capra_hircus:13:34580000-34620000,sus_scrofa:10:40780000-40820000	2	uniq	2	0.2478996,0.2378716,	0.2140404,0.1916512,
chr10	30537545	30598577	capra_hircus:13:34740000-34780000	1	uniq	1	0.226813,	0.209925,
chr10	31807326	31841336	sus_scrofa:10:42460000-42500000	1	uniq	1	0.1951646,	0.178418,
chr10	31885870	31931114	sus_scrofa:10:42540000-42580000	1	uniq	1	0.3048736,	0.2742896,
chr10	32029603	32062737	sus_scrofa:10:42660000-42700000	1	uniq	1	0.2757526,	0.198511,
chr10	32145828	32227567	capra_hircus:13:32580000-32620000	1	uniq	1	0.2206318,	0.2040982,
chr10	32344791	32384250	capra_hircus:13:32460000-32500000	1	uniq	1	0.2511704,	0.243684,
chr10	32582322	32711927	capra_hircus:13:19500000-19540000,sus_scrofa:10:55860000-55900000	2	uniq	2	0.27071,0.227896,	0.2301308,0.2111312,
chr10	32881476	32920588	capra_hircus:13:19340000-19380000	1	uniq	1	0.3182426,	0.2609612,
chr10	32969679	32996173	capra_hircus:13:19260000-19300000	1	uniq	1	0.2863028,	0.215983,
chr10	33021907	33098535	capra_hircus:13:19180000-19220000,sus_scrofa:10:56180000-56220000	2	uniq	2	0.2674614,0.2578976,	0.176323,0.174296,
chr10	33142166	33197901	sus_scrofa:10:56260000-56300000	1	uniq	1	0.1793664,	0.1529714,
chr10	34286003	34327543	sus_scrofa:10:57140000-57180000	1	uniq	1	0.291558,	0.2403876,
chr10	34610921	34687728	capra_hircus:13:17900000-17940000,sus_scrofa:10:57420000-57460000	2	uniq	2	0.260636,0.2365328,	0.240773,0.2128196,
chr10	35048318	35095030	capra_hircus:13:17620000-17660000,sus_scrofa:10:57740000-57780000	2	uniq	2	0.2444396,0.2738796,	0.20268,0.233741,
chr10	35482258	35572049	sus_scrofa:10:58020000-58060000	1	uniq	1	0.234822,	0.1794586,
chr10	35607567	35641345	gallus_gallus:2:12820000-12860000	1	uniq	1	0.2273658,	0.1620092,
chr10	36778409	36816109	capra_hircus:13:27020000-27060000	1	uniq	1	0.2784254,	0.1734178,
chr10	42796344	42870276	sus_scrofa:14:61100000-61140000	1	uniq	1	0.2123032,	0.1898728,
chr10	43069640	43109785	sus_scrofa:14:61300000-61340000	1	uniq	1	0.1926514,	0.206512,
chr10	43746911	43759179	sus_scrofa:14:92020000-92060000	1	uniq	1	0.3024372,	0.2462264,
chr10	43804885	43820544	sus_scrofa:14:91940000-91980000	1	uniq	1	0.2339198,	0.2239146,
chr10	43863810	43903513	sus_scrofa:14:91860000-91900000	1	uniq	1	0.2641876,	0.2436524,
chr10	43959199	43998957	sus_scrofa:14:91780000-91820000	1	uniq	1	0.241029,	0.241334,
chr10	44046100	44090463	sus_scrofa:14:91700000-91740000	1	uniq	1	0.251076,	0.268637,
chr10	44174344	44241018	sus_scrofa:14:91620000-91660000	1	uniq	1	0.3021096,	0.2609456,
chr10	44360019	44399648	sus_scrofa:14:91500000-91540000	1	uniq	1	0.257189,	0.1963402,
chr10	44470920	44565251	sus_scrofa:14:91420000-91460000	1	uniq	1	0.1977252,	0.1696514,
chr10	45303276	45310661	sus_scrofa:14:90940000-90980000	1	uniq	1	0.2811978,	0.277399,
chr10	45382432	45444427	sus_scrofa:14:90860000-90900000	1	uniq	1	0.2149346,	0.2288622,
chr10	46163140	46181816	capra_hircus:26:48060000-48100000	1	uniq	1	0.2295464,	0.2125574,
chr10	46889863	46940861	sus_scrofa:14:88820000-88860000	1	uniq	1	0.2626212,	0.1820208,
chr10	46983562	47024583	sus_scrofa:14:88740000-88780000	1	uniq	1	0.193718,	0.1821476,
chr10	47349769	47401452	sus_scrofa:14:88460000-88500000	1	uniq	1	0.2509998,	0.2061022,
chr10	47917175	47946365	sus_scrofa:14:88260000-88300000	1	uniq	1	0.241904,	0.2094916,
chr10	48205504	48252181	sus_scrofa:14:88900000-88940000	1	uniq	1	0.2167798,	0.172378,
chr10	48298700	48330240	sus_scrofa:14:88980000-89020000	1	uniq	1	0.2136972,	0.1934534,
chr10	48430857	48464289	sus_scrofa:14:89100000-89140000	1	uniq	1	0.2762158,	0.221529,
chr10	48512525	48548924	sus_scrofa:14:89180000-89220000	1	uniq	1	0.219251,	0.1931046,
chr10	48633096	48658945	sus_scrofa:14:89300000-89340000	1	uniq	1	0.2312768,	0.2132276,
chr10	48716740	48744292	sus_scrofa:14:89380000-89420000	1	uniq	1	0.2875554,	0.231912,
chr10	48782558	48827289	sus_scrofa:14:89460000-89500000	1	uniq	1	0.2734596,	0.2375116,
chr10	48924368	48972510	sus_scrofa:14:89580000-89620000	1	uniq	1	0.2623008,	0.2349726,
chr10	49028119	49071454	sus_scrofa:14:89660000-89700000	1	uniq	1	0.2276032,	0.2367528,
chr10	49116687	49162800	sus_scrofa:14:89740000-89780000	1	uniq	1	0.2532254,	0.2582516,
chr10	49213904	49271671	sus_scrofa:14:89820000-89860000	1	uniq	1	0.2549646,	0.2273628,
chr10	49524291	49594740	sus_scrofa:14:90060000-90100000	1	uniq	1	0.1870494,	0.1714788,
chr10	49915597	49958535	sus_scrofa:14:90460000-90500000	1	uniq	1	0.2605058,	0.2135362,
chr10	50068461	50110294	sus_scrofa:14:90580000-90620000	1	uniq	1	0.219301,	0.1889294,
chr10	50188713	50222910	capra_hircus:26:42820000-42860000	1	uniq	1	0.2517266,	0.1905006,
chr10	50771781	50829898	capra_hircus:26:42900000-42940000,sus_scrofa:14:98980000-99020000	2	uniq	2	0.2600382,0.2360722,	0.1901658,0.1858144,
chr10	50893949	50937941	capra_hircus:26:43020000-43060000,sus_scrofa:14:98860000-98900000	2	uniq	2	0.2558782,0.235238,	0.1858906,0.1714856,
chr10	50967091	51003170	capra_hircus:26:43100000-43140000,sus_scrofa:14:98780000-98820000	2	uniq	2	0.2483696,0.2426276,	0.1607132,0.168085,
chr10	52050208	52097053	sus_scrofa:14:97740000-97780000	1	uniq	1	0.2337458,	0.1774342,
chr10	52197138	52240103	sus_scrofa:14:97620000-97660000	1	uniq	1	0.262277,	0.1897466,
chr10	52289688	52301961	capra_hircus:26:44500000-44540000	1	uniq	1	0.1548888,	0.1488722,
chr10	52794123	52863152	capra_hircus:26:45060000-45100000,sus_scrofa:14:97060000-97100000	2	uniq	2	0.203061,0.2431528,	0.1945584,0.1799184,
chr10	53778406	53833743	capra_hircus:26:45820000-45860000,sus_scrofa:14:96380000-96420000	2	uniq	2	0.2348664,0.2117098,	0.2254262,0.186253,
chr10	53869117	53907228	capra_hircus:26:45900000-45940000	1	uniq	1	0.291424,	0.2228806,
chr10	54590253	54622587	capra_hircus:26:46660000-46700000	1	uniq	1	0.2400308,	0.1837114,
chr10	54758795	54780068	capra_hircus:26:46820000-46860000	1	uniq	1	0.2461134,	0.2093506,
chr10	54808469	54828403	capra_hircus:26:46900000-46940000	1	uniq	1	0.2819484,	0.2402602,
chr10	54868323	54904346	capra_hircus:26:46980000-47020000	1	uniq	1	0.2199446,	0.2151334,
chr10	54933316	54991545	sus_scrofa:14:95380000-95420000	1	uniq	1	0.2512528,	0.1971482,
chr10	55009716	55030879	capra_hircus:26:47100000-47140000	1	uniq	1	0.2654796,	0.21316,
chr10	55116065	55146856	capra_hircus:26:47220000-47260000	1	uniq	1	0.2660932,	0.2235628,
chr10	55181257	55211424	capra_hircus:26:47300000-47340000	1	uniq	1	0.2400932,	0.2359844,
chr10	55330178	55354208	capra_hircus:26:47460000-47500000	1	uniq	1	0.2063032,	0.2291782,
chr10	55477449	55513191	capra_hircus:26:47660000-47700000	1	uniq	1	0.2815332,	0.2454396,
chr10	55575555	55623891	capra_hircus:26:47780000-47820000	1	uniq	1	0.2491482,	0.2277002,
chr10	55661338	55672769	capra_hircus:26:47860000-47900000	1	uniq	1	0.2418876,	0.218923,
chr10	55708720	55740725	capra_hircus:26:47980000-48020000	1	uniq	1	0.2936998,	0.2479012,
chr10	55765613	55830923	sus_scrofa:14:94540000-94580000	1	uniq	1	0.2415454,	0.1844092,
chr10	55863760	55927393	capra_hircus:26:48140000-48180000	1	uniq	1	0.2919232,	0.2100004,
chr10	55935702	56028459	capra_hircus:26:48220000-48260000,sus_scrofa:14:94420000-94460000	2	uniq	2	0.2284448,0.2451568,	0.1696432,0.1804076,
chr10	56069422	56112337	sus_scrofa:14:94340000-94380000	1	uniq	1	0.291585,	0.2254848,
chr10	56154104	56201804	sus_scrofa:14:94260000-94300000	1	uniq	1	0.2503484,	0.2048758,
chr10	56270597	56293347	sus_scrofa:14:94180000-94220000	1	uniq	1	0.2379612,	0.2095488,
chr10	56319807	56353422	sus_scrofa:14:94100000-94140000	1	uniq	1	0.2699666,	0.2430034,
chr10	56416460	56459629	sus_scrofa:14:94020000-94060000	1	uniq	1	0.2616694,	0.2560134,
chr10	56555366	56597134	sus_scrofa:14:93900000-93940000	1	uniq	1	0.2734212,	0.2352854,
chr10	56673623	56717428	sus_scrofa:14:93820000-93860000	1	uniq	1	0.2962086,	0.2218478,
chr10	56758950	56833469	sus_scrofa:14:93740000-93780000	1	uniq	1	0.2572554,	0.2093982,
chr10	56865888	56903568	sus_scrofa:14:93660000-93700000	1	uniq	1	0.293237,	0.2397976,
chr10	56971371	57013599	sus_scrofa:14:93540000-93580000	1	uniq	1	0.290488,	0.2557538,
chr10	57265567	57288618	sus_scrofa:14:93260000-93300000	1	uniq	1	0.3022022,	0.2536812,
chr10	57315352	57389207	sus_scrofa:14:93180000-93220000	1	uniq	1	0.2438238,	0.2385624,
chr10	57421344	57455354	sus_scrofa:14:93100000-93140000	1	uniq	1	0.2774306,	0.2369706,
chr10	57505296	57553217	sus_scrofa:14:93020000-93060000	1	uniq	1	0.270242,	0.2295014,
chr10	57659367	57687088	sus_scrofa:14:92860000-92900000	1	uniq	1	0.2753714,	0.2484124,
chr10	57744358	57806394	sus_scrofa:14:92780000-92820000	1	uniq	1	0.2076292,	0.2148744,
chr10	57861168	57900559	sus_scrofa:14:92700000-92740000	1	uniq	1	0.256329,	0.2227306,
chr10	57949391	57988540	sus_scrofa:14:92620000-92660000	1	uniq	1	0.1982858,	0.1794966,
chr10	58152187	58199939	capra_hircus:26:50940000-50980000,sus_scrofa:14:92420000-92460000	2	uniq	2	0.232663,0.2629308,	0.1709242,0.2098234,
chr10	58264257	58301043	capra_hircus:26:51020000-51060000	1	uniq	1	0.2566948,	0.1878206,
chr10	58413612	58460524	sus_scrofa:14:61700000-61740000	1	uniq	1	0.2606084,	0.2457994,
chr10	58543833	58564821	sus_scrofa:14:61820000-61860000	1	uniq	1	0.230431,	0.2155846,
chr10	58567120	58608506	sus_scrofa:14:61860000-61900000	1	uniq	1	0.2117346,	0.2082346,
chr10	58648339	58695998	sus_scrofa:14:61940000-61980000	1	uniq	1	0.2317604,	0.230507,
chr10	58929552	58959206	sus_scrofa:14:62260000-62300000	1	uniq	1	0.1846364,	0.2097356,
chr10	59193658	59217208	sus_scrofa:14:62540000-62580000	1	uniq	1	0.2377166,	0.1849272,
chr10	59569312	59607413	sus_scrofa:14:62940000-62980000	1	uniq	1	0.2223964,	0.1708122,
chr10	59647902	59676569	sus_scrofa:14:63020000-63060000	1	uniq	1	0.2726988,	0.2205706,
chr10	59793947	59831551	sus_scrofa:14:63180000-63220000	1	uniq	1	0.2606672,	0.2726506,
chr10	59907132	59950658	sus_scrofa:14:63300000-63340000	1	uniq	1	0.2521504,	0.2550848,
chr10	59995482	60110925	gallus_gallus:6:9060000-9100000,sus_scrofa:14:63380000-63420000,sus_scrofa:14:63460000-63500000	3	multi	2	0.223484,0.2555026,0.248395,	0.1715746,0.2380188,0.228215,
chr10	60196199	60231950	sus_scrofa:14:63580000-63620000	1	uniq	1	0.1984706,	0.1991864,
chr10	60431801	60464271	sus_scrofa:14:63860000-63900000	1	uniq	1	0.1868956,	0.1740878,
chr10	60503192	60533832	sus_scrofa:14:63940000-63980000	1	uniq	1	0.2962592,	0.2304444,
chr10	60569512	60605989	sus_scrofa:14:64020000-64060000	1	uniq	1	0.2467278,	0.2649864,
chr10	60644433	60679240	sus_scrofa:14:64100000-64140000	1	uniq	1	0.1954562,	0.1884826,
chr10	60767954	60803201	sus_scrofa:14:64220000-64260000	1	uniq	1	0.238134,	0.1611044,
chr10	61316898	61354176	sus_scrofa:14:64780000-64820000	1	uniq	1	0.2488204,	0.2183344,
chr10	61902150	61962990	gallus_gallus:6:8380000-8420000	1	uniq	1	0.2688988,	0.2291134,
chr10	62050645	62091461	gallus_gallus:6:8300000-8340000	1	uniq	1	0.2709544,	0.2103844,
chr10	62454093	62480980	sus_scrofa:14:65940000-65980000	1	uniq	1	0.2458282,	0.1796974,
chr10	62514101	62555488	sus_scrofa:14:66020000-66060000	1	uniq	1	0.2192424,	0.1608794,
chr10	63115687	63147329	sus_scrofa:14:66580000-66620000	1	uniq	1	0.2327564,	0.1695698,
chr10	63754268	63801668	sus_scrofa:14:67180000-67220000	1	uniq	1	0.1950134,	0.145608,
chr10	63861524	63894084	sus_scrofa:14:67260000-67300000	1	uniq	1	0.246591,	0.1625256,
chr10	63925661	63992939	sus_scrofa:14:67340000-67380000	1	uniq	1	0.269213,	0.2207414,
chr10	64054708	64088605	sus_scrofa:14:67420000-67460000	1	uniq	1	0.2526778,	0.242396,
chr10	64133268	64164518	sus_scrofa:14:67500000-67540000	1	uniq	1	0.258004,	0.2355282,
chr10	64265568	64282148	sus_scrofa:14:68100000-68140000	1	uniq	1	0.1966454,	0.2030624,
chr10	64356847	64404148	sus_scrofa:14:67980000-68020000	1	uniq	1	0.2242038,	0.2192726,
chr10	64446426	64492913	sus_scrofa:14:67900000-67940000	1	uniq	1	0.2646312,	0.2338828,
chr10	64531981	64572053	sus_scrofa:14:67820000-67860000	1	uniq	1	0.2847028,	0.2456912,
chr10	64685778	64709331	sus_scrofa:14:67700000-67740000	1	uniq	1	0.265291,	0.2139176,
chr10	64757220	64788481	sus_scrofa:14:67620000-67660000	1	uniq	1	0.270201,	0.2153912,
chr10	64792043	64824208	sus_scrofa:14:68460000-68500000	1	uniq	1	0.262571,	0.2238508,
chr10	64930801	64975354	sus_scrofa:14:68340000-68380000	1	uniq	1	0.2638744,	0.2398878,
chr10	65096684	65154759	sus_scrofa:14:68220000-68260000	1	uniq	1	0.2552898,	0.2010844,
chr10	65300673	65355742	sus_scrofa:14:68540000-68580000	1	uniq	1	0.2343674,	0.2246334,
chr10	65376000	65422151	sus_scrofa:14:68620000-68660000	1	uniq	1	0.3064642,	0.2423674,
chr10	65471686	65521403	sus_scrofa:14:68700000-68740000	1	uniq	1	0.2652722,	0.2074142,
chr10	65629226	65660719	sus_scrofa:14:68860000-68900000	1	uniq	1	0.3047218,	0.2388978,
chr10	65739524	65764474	sus_scrofa:14:68980000-69020000	1	uniq	1	0.2599028,	0.2216028,
chr10	65863045	65896138	sus_scrofa:14:69100000-69140000	1	uniq	1	0.278661,	0.2154228,
chr10	65961229	66014166	sus_scrofa:14:69260000-69300000	1	uniq	1	0.2854,	0.2351946,
chr10	66062425	66086555	sus_scrofa:14:69340000-69380000	1	uniq	1	0.2618742,	0.2345202,
chr10	66120233	66173432	sus_scrofa:14:69420000-69460000	1	uniq	1	0.2632994,	0.2112496,
chr10	66198446	66241184	sus_scrofa:14:69500000-69540000	1	uniq	1	0.2161272,	0.1939572,
chr10	66292353	66327207	sus_scrofa:14:69580000-69620000	1	uniq	1	0.2871254,	0.2364626,
chr10	66375926	66427277	sus_scrofa:14:69660000-69700000	1	uniq	1	0.2576678,	0.2437974,
chr10	67019808	67056237	sus_scrofa:14:70260000-70300000	1	uniq	1	0.2190222,	0.1567488,
chr10	67133455	67173502	sus_scrofa:14:70380000-70420000	1	uniq	1	0.2402986,	0.1947676,
chr10	67243276	67263522	sus_scrofa:14:70500000-70540000	1	uniq	1	0.2812996,	0.2188044,
chr10	67294018	67331755	sus_scrofa:14:70580000-70620000	1	uniq	1	0.2490858,	0.2122682,
chr10	67419545	67455224	sus_scrofa:14:70660000-70700000	1	uniq	1	0.2595188,	0.2055162,
chr10	67589844	67645893	sus_scrofa:14:70820000-70860000	1	uniq	1	0.2173712,	0.1231426,
chr10	67667836	67697941	sus_scrofa:14:70900000-70940000	1	uniq	1	0.1358374,	0.09517338,
chr10	67815539	67862133	sus_scrofa:14:71020000-71060000	1	uniq	1	0.1740048,	0.1302692,
chr10	69196507	69233072	sus_scrofa:14:72260000-72300000	1	uniq	1	0.2179936,	0.1916642,
chr10	69400973	69448623	sus_scrofa:14:72460000-72500000	1	uniq	1	0.2607056,	0.2108856,
chr10	69491823	69544991	sus_scrofa:14:72540000-72580000	1	uniq	1	0.3059428,	0.2295284,
chr10	69707794	69750193	sus_scrofa:14:72700000-72740000	1	uniq	1	0.2992838,	0.2480684,
chr10	69835636	69870288	sus_scrofa:14:72820000-72860000	1	uniq	1	0.2957872,	0.2515434,
chr10	69909917	69945770	sus_scrofa:14:72900000-72940000	1	uniq	1	0.2594586,	0.1978948,
chr10	70032016	70070483	sus_scrofa:14:72980000-73020000	1	uniq	1	0.2139758,	0.161186,
chr10	70385614	70414578	sus_scrofa:14:73300000-73340000	1	uniq	1	0.2618076,	0.2299074,
chr10	70500755	70541888	sus_scrofa:14:73420000-73460000	1	uniq	1	0.2525294,	0.2325558,
chr10	70582587	70619565	sus_scrofa:14:73500000-73540000	1	uniq	1	0.2286976,	0.2056354,
chr10	70768323	70787121	sus_scrofa:14:73660000-73700000	1	uniq	1	0.2043866,	0.2068504,
chr10	70879733	70913367	sus_scrofa:14:73780000-73820000	1	uniq	1	0.2265612,	0.2008082,
chr10	71004937	71052755	sus_scrofa:14:73900000-73940000	1	uniq	1	0.276301,	0.191222,
chr10	71126447	71146563	sus_scrofa:14:73980000-74020000	1	uniq	1	0.190519,	0.2567968,
chr10	71167731	71197347	sus_scrofa:14:74060000-74100000	1	uniq	1	0.2579882,	0.2508914,
chr10	71358041	71400376	sus_scrofa:14:74260000-74300000	1	uniq	1	0.3002206,	0.232231,
chr10	71446128	71478799	sus_scrofa:14:74340000-74380000	1	uniq	1	0.266129,	0.3146868,
chr10	71520959	71560657	sus_scrofa:14:74420000-74460000	1	uniq	1	0.2724252,	0.3178726,
chr10	71595956	71632776	sus_scrofa:14:74500000-74540000	1	uniq	1	0.2758778,	0.2493182,
chr10	71665865	71702447	sus_scrofa:14:74580000-74620000	1	uniq	1	0.2254894,	0.1810654,
chr10	72060810	72099468	sus_scrofa:14:74940000-74980000	1	uniq	1	0.231668,	0.2022326,
chr10	72344932	72385161	sus_scrofa:14:75180000-75220000	1	uniq	1	0.2020916,	0.1738328,
chr10	72857557	72910992	sus_scrofa:14:75700000-75740000	1	uniq	1	0.2558212,	0.1996234,
chr10	73032897	73077431	sus_scrofa:14:75860000-75900000	1	uniq	1	0.3221536,	0.263243,
chr10	73160399	73193790	sus_scrofa:14:75980000-76020000	1	uniq	1	0.2559318,	0.211936,
chr10	73237011	73273144	sus_scrofa:14:76060000-76100000	1	uniq	1	0.2680514,	0.2308026,
chr10	73347923	73384944	sus_scrofa:14:76180000-76220000	1	uniq	1	0.2612926,	0.2441778,
chr10	73446600	73489622	sus_scrofa:14:76260000-76300000	1	uniq	1	0.3091266,	0.2376722,
chr10	73534876	73578391	sus_scrofa:14:76340000-76380000	1	uniq	1	0.2071354,	0.230573,
chr10	73601092	73648907	sus_scrofa:14:76420000-76460000	1	uniq	1	0.2580676,	0.2357702,
chr10	73773126	73817649	sus_scrofa:14:76500000-76540000	1	uniq	1	0.1619618,	0.152206,
chr10	74132754	74170328	sus_scrofa:14:76820000-76860000	1	uniq	1	0.335931,	0.2194432,
chr10	75092375	75139910	sus_scrofa:14:77660000-77700000	1	uniq	1	0.1866076,	0.1353554,
chr10	75229634	75273255	sus_scrofa:14:77780000-77820000	1	uniq	1	0.173148,	0.1155298,
chr10	75335275	75365693	sus_scrofa:14:77860000-77900000	1	uniq	1	0.234812,	0.1455366,
chr10	75397809	75426334	gallus_gallus:6:14540000-14580000	1	uniq	1	0.189604,	0.1473738,
chr10	76032456	76063993	sus_scrofa:14:78540000-78580000	1	uniq	1	0.2113218,	0.1770612,
chr10	76231085	76275611	sus_scrofa:14:78740000-78780000	1	uniq	1	0.2706644,	0.2211008,
chr10	76319819	76359973	sus_scrofa:14:78820000-78860000	1	uniq	1	0.2477926,	0.2132564,
chr10	76407513	76444676	sus_scrofa:14:78900000-78940000	1	uniq	1	0.2323966,	0.2128774,
chr10	76525827	76564844	sus_scrofa:14:79020000-79060000	1	uniq	1	0.2203546,	0.201472,
chr10	76622846	76651449	sus_scrofa:14:79100000-79140000	1	uniq	1	0.251356,	0.203064,
chr10	76697132	76724776	sus_scrofa:14:79180000-79220000	1	uniq	1	0.2461336,	0.2088516,
chr10	76761092	76794124	sus_scrofa:14:79260000-79300000	1	uniq	1	0.2276956,	0.2169596,
chr10	76990061	77028256	sus_scrofa:14:79460000-79500000	1	uniq	1	0.2418438,	0.2229498,
chr10	77107697	77148329	sus_scrofa:14:79580000-79620000	1	uniq	1	0.1788878,	0.1600378,
chr10	77728129	77770807	sus_scrofa:14:80180000-80220000	1	uniq	1	0.2712602,	0.1960616,
chr10	77984648	78022670	sus_scrofa:14:80420000-80460000	1	uniq	1	0.1758548,	0.1612256,
chr10	79334510	79384206	sus_scrofa:14:81660000-81700000	1	uniq	1	0.3174732,	0.1999264,
chr10	80319322	80338722	sus_scrofa:14:82140000-82180000	1	uniq	1	0.2248564,	0.1723612,
chr10	80377687	80416916	sus_scrofa:14:82220000-82260000	1	uniq	1	0.336332,	0.2263866,
chr10	80493786	80538183	sus_scrofa:14:82340000-82380000	1	uniq	1	0.2521562,	0.196585,
chr10	80590425	80634161	sus_scrofa:14:82420000-82460000	1	uniq	1	0.3018608,	0.1989772,
chr10	84136690	84183446	sus_scrofa:14:85380000-85420000	1	uniq	1	0.2107168,	0.1454738,
chr10	84221242	84263021	sus_scrofa:14:85460000-85500000	1	uniq	1	0.2584854,	0.1752884,
chr10	84551524	84605009	sus_scrofa:14:85700000-85740000	1	uniq	1	0.2798568,	0.2257426,
chr10	84668525	84701882	sus_scrofa:14:85780000-85820000	1	uniq	1	0.2109524,	0.1779586,
chr10	84822889	84864751	sus_scrofa:14:85900000-85940000	1	uniq	1	0.2207858,	0.2047298,
chr10	84905083	84940071	sus_scrofa:14:85980000-86020000	1	uniq	1	0.2737396,	0.2341414,
chr10	84995667	85046195	sus_scrofa:14:86060000-86100000	1	uniq	1	0.2481386,	0.2259786,
chr10	85107087	85150059	sus_scrofa:14:86140000-86180000	1	uniq	1	0.2485348,	0.224029,
chr10	85209151	85253371	sus_scrofa:14:86220000-86260000	1	uniq	1	0.2624288,	0.2154982,
chr10	85347388	85419307	sus_scrofa:14:86340000-86380000	1	uniq	1	0.2486678,	0.204627,
chr10	85475659	85513357	sus_scrofa:14:86420000-86460000	1	uniq	1	0.2744102,	0.2220566,
chr10	85565078	85602153	sus_scrofa:14:86500000-86540000	1	uniq	1	0.197335,	0.1947188,
chr10	85678294	85730487	sus_scrofa:14:86620000-86660000	1	uniq	1	0.242298,	0.196462,
chr10	85778930	85808429	sus_scrofa:14:86700000-86740000	1	uniq	1	0.2119708,	0.1841912,
chr10	85934581	85958206	sus_scrofa:14:86820000-86860000	1	uniq	1	0.2171444,	0.2239226,
chr10	86015214	86053275	sus_scrofa:14:86900000-86940000	1	uniq	1	0.2960218,	0.2897064,
chr10	86097619	86137434	sus_scrofa:14:86980000-87020000	1	uniq	1	0.2476924,	0.2538344,
chr10	86177096	86212956	sus_scrofa:14:87060000-87100000	1	uniq	1	0.2025282,	0.2031062,
chr10	86313672	86360789	sus_scrofa:14:87180000-87220000	1	uniq	1	0.2349812,	0.1834954,
chr10	86579593	86667476	sus_scrofa:14:87620000-87660000	1	uniq	1	0.2477752,	0.2113672,
chr10	86936206	87019975	sus_scrofa:14:87900000-87940000	1	uniq	1	0.2199136,	0.2066212,
chr10	87469552	87509235	capra_hircus:26:42300000-42340000,sus_scrofa:14:99540000-99580000	2	uniq	2	0.1914236,0.2400556,	0.1669694,0.1856422,
chr10	87771463	87831544	capra_hircus:26:42020000-42060000,sus_scrofa:14:99860000-99900000	2	uniq	2	0.259919,0.2421922,	0.191574,0.175848,
chr10	88541812	88594147	capra_hircus:26:41260000-41300000,sus_scrofa:14:100580000-100620000	2	uniq	2	0.2318594,0.227952,	0.1771128,0.2142322,
chr10	88733581	88852103	capra_hircus:26:40820000-40860000,capra_hircus:26:40900000-40940000,sus_scrofa:14:100700000-100740000	3	multi	2	0.2343824,0.2229364,0.2840722,	0.2050168,0.203193,0.2526632,
chr10	88924939	88969381	capra_hircus:26:40700000-40740000,sus_scrofa:14:100860000-100900000	2	uniq	2	0.284231,0.2861212,	0.1898672,0.2219242,
chr10	89002702	89054219	capra_hircus:26:40620000-40660000,sus_scrofa:14:100940000-100980000	2	uniq	2	0.2015094,0.2332394,	0.1772948,0.225317,
chr10	89221939	89274903	capra_hircus:26:40340000-40380000,sus_scrofa:14:101140000-101180000	2	uniq	2	0.2494004,0.287189,	0.1720516,0.2325728,
chr10	89306006	89462734	capra_hircus:26:40260000-40300000,sus_scrofa:14:101260000-101300000	2	uniq	2	0.2424998,0.2619948,	0.1989794,0.227301,
chr10	89552294	89594218	capra_hircus:26:40100000-40140000,sus_scrofa:14:101380000-101420000	2	uniq	2	0.2807654,0.2738516,	0.2402626,0.2188692,
chr10	89685597	89726188	capra_hircus:26:39980000-40020000,sus_scrofa:14:101500000-101540000	2	uniq	2	0.2877182,0.2576632,	0.1906668,0.1720502,
chr10	89758539	89809911	sus_scrofa:14:101580000-101620000	1	uniq	1	0.2488686,	0.1839092,
chr10	89844751	89886525	sus_scrofa:14:101660000-101700000	1	uniq	1	0.2845162,	0.197744,
chr10	89943348	89986057	sus_scrofa:14:101740000-101780000	1	uniq	1	0.2162642,	0.188512,
chr10	90040225	90096572	sus_scrofa:14:101820000-101860000	1	uniq	1	0.2785356,	0.2220766,
chr10	90134199	90176391	sus_scrofa:14:101900000-101940000	1	uniq	1	0.2282718,	0.2113064,
chr10	90218129	90264256	sus_scrofa:14:101980000-102020000	1	uniq	1	0.2498732,	0.2097758,
chr10	90318921	90351932	sus_scrofa:14:102060000-102100000	1	uniq	1	0.2514654,	0.218568,
chr10	90391228	90432466	sus_scrofa:14:102140000-102180000	1	uniq	1	0.254622,	0.2321008,
chr10	90486848	90537671	sus_scrofa:14:102220000-102260000	1	uniq	1	0.2593046,	0.259286,
chr10	90847444	90907781	capra_hircus:26:38820000-38860000,sus_scrofa:14:102540000-102580000	2	uniq	2	0.24664,0.187991,	0.1862988,0.140112,
chr10	91296103	91343918	capra_hircus:26:38420000-38460000,sus_scrofa:14:102980000-103020000	2	uniq	2	0.2169778,0.2204596,	0.1597668,0.173951,
chr10	91373233	91418931	capra_hircus:26:38340000-38380000,sus_scrofa:14:103060000-103100000	2	uniq	2	0.2095696,0.2757606,	0.1505174,0.1735282,
chr10	91713044	91759332	capra_hircus:26:38060000-38100000	1	uniq	1	0.260168,	0.2333458,
chr10	91931751	91967373	sus_scrofa:14:103540000-103580000	1	uniq	1	0.2648512,	0.195581,
chr10	92483410	92524074	sus_scrofa:14:104020000-104060000	1	uniq	1	0.293837,	0.1890774,
chr10	92568842	92639295	capra_hircus:26:37340000-37380000,sus_scrofa:14:104100000-104140000	2	uniq	2	0.3036212,0.28279,	0.2465438,0.2171226,
chr10	92778168	92828004	capra_hircus:26:37180000-37220000	1	uniq	1	0.2934196,	0.244652,
chr10	92888494	92915131	sus_scrofa:14:104380000-104420000	1	uniq	1	0.1710494,	0.1786782,
chr10	92964646	93001190	sus_scrofa:14:104460000-104500000	1	uniq	1	0.2718602,	0.2106966,
chr10	93357544	93386886	sus_scrofa:14:104820000-104860000	1	uniq	1	0.25582,	0.1952138,
chr10	93491161	93546766	capra_hircus:26:36540000-36580000	1	uniq	1	0.2245806,	0.211506,
chr10	93679751	93712392	sus_scrofa:14:105140000-105180000	1	uniq	1	0.171717,	0.239082,
chr10	93757931	93850587	capra_hircus:26:36260000-36300000,sus_scrofa:14:105220000-105260000	2	uniq	2	0.295236,0.2767848,	0.2340668,0.2643236,
chr10	93946685	93991373	sus_scrofa:14:105380000-105420000	1	uniq	1	0.2036086,	0.178984,
chr10	94343708	94397401	sus_scrofa:14:105780000-105820000	1	uniq	1	0.2699902,	0.2147172,
chr10	94496472	94536340	sus_scrofa:14:105900000-105940000	1	uniq	1	0.2331836,	0.2001946,
chr10	94573881	94630415	capra_hircus:26:35540000-35580000	1	uniq	1	0.2601676,	0.1899604,
chr10	95348585	95399477	capra_hircus:26:34700000-34740000,sus_scrofa:14:106940000-106980000	2	uniq	2	0.2080348,0.2243044,	0.2061476,0.193955,
chr10	95612850	95655128	sus_scrofa:14:107180000-107220000	1	uniq	1	0.2229022,	0.1805538,
chr10	95689701	95759717	sus_scrofa:14:107260000-107300000	1	uniq	1	0.2600236,	0.1975774,
chr10	95813731	95890958	capra_hircus:26:34300000-34340000,sus_scrofa:14:107340000-107380000	2	uniq	2	0.2385052,0.2665608,	0.215748,0.2125696,
chr10	95927020	95974282	sus_scrofa:14:107420000-107460000	1	uniq	1	0.2328282,	0.1903896,
chr10	95980725	96016353	capra_hircus:26:34220000-34260000	1	uniq	1	0.2329804,	0.1989022,
chr10	96335082	96377588	capra_hircus:26:33900000-33940000,sus_scrofa:14:107780000-107820000	2	uniq	2	0.1865846,0.1991624,	0.1872316,0.1717228,
chr10	96529902	96571808	sus_scrofa:14:107980000-108020000	1	uniq	1	0.2529956,	0.2223448,
chr10	96614982	96657685	sus_scrofa:14:108060000-108100000	1	uniq	1	0.2822164,	0.2641618,
chr10	96700527	96755434	capra_hircus:26:33540000-33580000,sus_scrofa:14:108140000-108180000	2	uniq	2	0.292832,0.2907564,	0.235836,0.2709618,
chr10	96904759	96964438	gallus_gallus:6:22420000-22460000	1	uniq	1	0.2811016,	0.190055,
chr10	96998551	97053705	capra_hircus:26:33300000-33340000,sus_scrofa:14:108460000-108500000	2	uniq	2	0.1620408,0.1867522,	0.2125808,0.1940828,
chr10	97093120	97134467	capra_hircus:26:33220000-33260000	1	uniq	1	0.311906,	0.226288,
chr10	97210541	97265063	capra_hircus:26:33100000-33140000,sus_scrofa:14:108660000-108700000	2	uniq	2	0.2335338,0.2078236,	0.2043938,0.160519,
chr10	97346203	97420708	capra_hircus:26:32980000-33020000,sus_scrofa:14:108780000-108820000	2	uniq	2	0.2690792,0.2514634,	0.1981162,0.1846728,
chr10	97724246	97786876	capra_hircus:26:32700000-32740000,sus_scrofa:14:109100000-109140000	2	uniq	2	0.1595326,0.1868082,	0.1181572,0.115029,
chr10	97853790	97895515	capra_hircus:26:32580000-32620000	1	uniq	1	0.2394288,	0.1600088,
chr10	97902811	97939539	sus_scrofa:14:109260000-109300000	1	uniq	1	0.2797506,	0.2071518,
chr10	97978810	98057495	capra_hircus:26:32420000-32460000,sus_scrofa:14:109340000-109380000	2	uniq	2	0.2163034,0.2484114,	0.216766,0.1961628,
chr10	98058121	98165519	capra_hircus:26:32340000-32380000,sus_scrofa:14:109420000-109460000	2	uniq	2	0.2787418,0.299932,	0.2383946,0.2331582,
chr10	98402744	98475839	capra_hircus:26:32100000-32140000,sus_scrofa:14:109740000-109780000	2	uniq	2	0.1933694,0.2166432,	0.1401048,0.1697638,
chr10	98476809	98532817	sus_scrofa:14:109780000-109820000	1	uniq	1	0.2078756,	0.182759,
chr10	98579103	98618536	sus_scrofa:14:109860000-109900000	1	uniq	1	0.2720224,	0.2495908,
chr10	98659738	98709817	sus_scrofa:14:109940000-109980000	1	uniq	1	0.2238166,	0.210942,
chr10	98779333	98814940	sus_scrofa:14:110060000-110100000	1	uniq	1	0.2311308,	0.1948164,
chr10	98858356	98902576	sus_scrofa:14:110140000-110180000	1	uniq	1	0.2715586,	0.2620456,
chr10	98952817	98991222	sus_scrofa:14:110220000-110260000	1	uniq	1	0.266031,	0.2754142,
chr10	99080196	99109973	sus_scrofa:14:110340000-110380000	1	uniq	1	0.252536,	0.1956158,
chr10	99241770	99277812	capra_hircus:26:31340000-31380000	1	uniq	1	0.1960756,	0.165141,
chr10	99367697	99408434	capra_hircus:26:31220000-31260000,sus_scrofa:14:110580000-110620000	2	uniq	2	0.1781002,0.267774,	0.175545,0.184957,
chr10	99546099	99588341	capra_hircus:26:31060000-31100000	1	uniq	1	0.2169726,	0.2037226,
chr10	99695541	99736556	sus_scrofa:14:110860000-110900000	1	uniq	1	0.2400614,	0.1937402,
chr10	99783997	99813187	capra_hircus:26:30860000-30900000	1	uniq	1	0.2686714,	0.2408914,
chr10	100039066	100085645	sus_scrofa:14:111180000-111220000	1	uniq	1	0.235529,	0.171856,
chr10	100256040	100316801	capra_hircus:26:30460000-30500000,sus_scrofa:14:111380000-111420000	2	uniq	2	0.2500854,0.2447,	0.2428004,0.2060422,
chr10	100515328	100573857	capra_hircus:26:30220000-30260000,sus_scrofa:14:111620000-111660000	2	uniq	2	0.2300634,0.2401136,	0.1767438,0.2007794,
chr10	100883880	100934482	capra_hircus:26:29900000-29940000,sus_scrofa:14:111980000-112020000	2	uniq	2	0.264505,0.2360734,	0.2189304,0.2059938,
chr10	100976624	101063106	capra_hircus:26:29820000-29860000,gallus_gallus:6:23060000-23100000,sus_scrofa:14:112060000-112100000	3	uniq	3	0.23656,0.11017902,0.252036,	0.213209,0.1503432,0.2090504,
chr10	101112800	101196154	capra_hircus:26:29700000-29740000,sus_scrofa:14:112220000-112260000	2	uniq	2	0.265911,0.2232852,	0.1838476,0.1851856,
chr10	101451523	101487913	gallus_gallus:6:22860000-22900000	1	uniq	1	0.25379,	0.2096598,
chr10	101550598	101591410	sus_scrofa:14:112580000-112620000	1	uniq	1	0.223697,	0.2227888,
chr10	101782251	101828904	sus_scrofa:14:112820000-112860000	1	uniq	1	0.248257,	0.2125952,
chr10	102090306	102147181	capra_hircus:26:28860000-28900000,sus_scrofa:14:113100000-113140000	2	uniq	2	0.2544176,0.2520914,	0.1633046,0.1761618,
chr10	102503607	102535930	sus_scrofa:14:113500000-113540000	1	uniq	1	0.290807,	0.2212916,
chr10	102634650	102705863	capra_hircus:26:28420000-28460000,sus_scrofa:14:113660000-113700000	2	uniq	2	0.2003872,0.2154694,	0.152964,0.1524834,
chr10	103407069	103446185	sus_scrofa:14:114340000-114380000	1	uniq	1	0.2777316,	0.197193,
chr10	103476536	103508911	capra_hircus:26:27660000-27700000	1	uniq	1	0.2603636,	0.206173,
chr10	103572337	103619032	capra_hircus:26:27580000-27620000,gallus_gallus:6:23780000-23820000	2	uniq	2	0.2783174,0.2127852,	0.2158256,0.1647362,
chr10	103659669	103713445	capra_hircus:26:27500000-27540000,sus_scrofa:14:114580000-114620000	2	uniq	2	0.2807568,0.2674216,	0.2217214,0.2259276,
chr10	103857547	103895758	capra_hircus:26:27300000-27340000,sus_scrofa:14:114780000-114820000	2	uniq	2	0.2224226,0.2355938,	0.2294022,0.2210098,
chr10	104090686	104116864	sus_scrofa:14:115020000-115060000	1	uniq	1	0.2691664,	0.230554,
chr10	104197458	104294988	capra_hircus:26:26900000-26940000,sus_scrofa:14:115140000-115180000	2	uniq	2	0.2538936,0.2388084,	0.1954904,0.2020006,
chr10	104336998	104393575	capra_hircus:26:26820000-26860000,sus_scrofa:14:115300000-115340000	2	uniq	2	0.239568,0.248364,	0.1773248,0.2091356,
chr10	104411996	104448294	capra_hircus:26:26740000-26780000	1	uniq	1	0.2445172,	0.1652376,
chr10	104510068	104547784	sus_scrofa:14:115460000-115500000	1	uniq	1	0.2602434,	0.2417254,
chr10	104563605	104600516	capra_hircus:26:26580000-26620000	1	uniq	1	0.1994006,	0.1609622,
chr10	104773999	104811742	capra_hircus:26:26380000-26420000	1	uniq	1	0.2323084,	0.2260544,
chr10	104847024	104885850	capra_hircus:26:26300000-26340000,sus_scrofa:14:115780000-115820000	2	uniq	2	0.2802174,0.265241,	0.2408082,0.2406718,
chr10	104912240	104965962	capra_hircus:26:26220000-26260000,sus_scrofa:14:115860000-115900000	2	uniq	2	0.2553436,0.2137186,	0.235161,0.1867014,
chr10	105000684	105047806	capra_hircus:26:26140000-26180000,sus_scrofa:14:115940000-115980000	2	uniq	2	0.2131856,0.2497834,	0.1889118,0.1882472,
chr10	105518250	105567421	sus_scrofa:14:116420000-116460000	1	uniq	1	0.2743614,	0.2075348,
chr10	105598610	105635793	sus_scrofa:14:116500000-116540000	1	uniq	1	0.2560522,	0.2227856,
chr10	105698640	105750414	capra_hircus:26:25420000-25460000,sus_scrofa:14:116580000-116620000	2	uniq	2	0.2663388,0.271216,	0.214837,0.229996,
chr10	105782399	105818283	capra_hircus:26:25340000-25380000	1	uniq	1	0.2498912,	0.1803952,
chr10	105818575	105858809	sus_scrofa:14:116700000-116740000	1	uniq	1	0.2460572,	0.2035524,
chr10	105911296	105956410	sus_scrofa:14:116780000-116820000	1	uniq	1	0.2617608,	0.1947122,
chr10	105987222	106033765	sus_scrofa:14:116860000-116900000	1	uniq	1	0.2636846,	0.2153304,
chr10	106066651	106099701	sus_scrofa:14:116940000-116980000	1	uniq	1	0.2755522,	0.2325336,
chr10	106181557	106219674	capra_hircus:26:24900000-24940000,sus_scrofa:14:117060000-117100000	2	uniq	2	0.2855246,0.2754124,	0.1898062,0.2291654,
chr10	106251514	106288587	capra_hircus:26:24820000-24860000	1	uniq	1	0.2463528,	0.187962,
chr10	106290213	106352388	capra_hircus:26:24740000-24780000,sus_scrofa:14:117180000-117220000	2	uniq	2	0.2714342,0.2730254,	0.2201694,0.231571,
chr10	106395848	106420535	capra_hircus:26:24660000-24700000	1	uniq	1	0.2818456,	0.2421328,
chr10	106456752	106502396	capra_hircus:26:24580000-24620000	1	uniq	1	0.2709356,	0.2510328,
chr10	106539517	106584280	capra_hircus:26:24500000-24540000	1	uniq	1	0.272524,	0.238052,
chr10	106596482	106635151	sus_scrofa:14:117500000-117540000	1	uniq	1	0.2491386,	0.214861,
chr10	107007906	107045726	sus_scrofa:14:117860000-117900000	1	uniq	1	0.2224344,	0.2318368,
chr10	107135207	107173039	sus_scrofa:14:117980000-118020000	1	uniq	1	0.2426086,	0.1979124,
chr10	107220217	107263754	sus_scrofa:14:118060000-118100000	1	uniq	1	0.2337958,	0.1716498,
chr10	107305451	107361555	sus_scrofa:14:118140000-118180000	1	uniq	1	0.2003478,	0.15126,
chr10	107687404	107721365	sus_scrofa:14:118460000-118500000	1	uniq	1	0.243227,	0.2188528,
chr10	107806026	107856128	sus_scrofa:14:118540000-118580000	1	uniq	1	0.2467232,	0.2294494,
chr10	107990697	108006277	sus_scrofa:14:119340000-119380000	1	uniq	1	0.257516,	0.2302836,
chr10	108129758	108170663	sus_scrofa:14:119140000-119180000	1	uniq	1	0.2828818,	0.2424286,
chr10	108307070	108347015	sus_scrofa:14:118980000-119020000	1	uniq	1	0.241878,	0.2184374,
chr10	108400478	108459383	sus_scrofa:14:118900000-118940000	1	uniq	1	0.296819,	0.2307912,
chr10	108517825	108543330	sus_scrofa:14:118820000-118860000	1	uniq	1	0.2626096,	0.2274532,
chr10	108583469	108629728	sus_scrofa:14:118740000-118780000	1	uniq	1	0.2562188,	0.2252894,
chr10	108669448	108684247	sus_scrofa:14:118660000-118700000	1	uniq	1	0.260716,	0.2213738,
chr10	108810141	108852897	sus_scrofa:14:119460000-119500000	1	uniq	1	0.2791082,	0.2627978,
chr10	108893941	108926030	sus_scrofa:14:119540000-119580000	1	uniq	1	0.2868132,	0.2569168,
chr10	108964784	109006847	sus_scrofa:14:119620000-119660000	1	uniq	1	0.2880126,	0.2231464,
chr10	109073777	109126530	sus_scrofa:14:119740000-119780000	1	uniq	1	0.2716202,	0.2246142,
chr10	109200423	109223316	sus_scrofa:14:119820000-119860000	1	uniq	1	0.262751,	0.2411978,
chr10	109362961	109409917	sus_scrofa:14:119940000-119980000	1	uniq	1	0.2480136,	0.239138,
chr10	109834592	109890111	capra_hircus:26:21540000-21580000,sus_scrofa:14:120300000-120340000	2	uniq	2	0.2645962,0.2039654,	0.1520954,0.140147,
chr10	110088520	110131504	sus_scrofa:14:120540000-120580000	1	uniq	1	0.2953356,	0.2470152,
chr10	110280685	110345858	capra_hircus:26:21100000-21140000,sus_scrofa:14:120740000-120780000	2	uniq	2	0.250519,0.2634898,	0.222727,0.2453076,
chr10	110533292	110576030	sus_scrofa:14:120940000-120980000	1	uniq	1	0.212789,	0.1914446,
chr10	110589692	110635084	capra_hircus:26:20820000-20860000	1	uniq	1	0.253448,	0.195776,
chr10	110641076	110751309	capra_hircus:26:20740000-20780000,sus_scrofa:14:121060000-121100000,sus_scrofa:14:121140000-121180000	3	multi	2	0.2646686,0.2866156,0.2568442,	0.2107506,0.2116892,0.2566052,
chr10	110902734	110969593	capra_hircus:26:20500000-20540000,sus_scrofa:14:121340000-121380000	2	uniq	2	0.2682742,0.2489062,	0.2200646,0.1998318,
chr10	111007556	111106017	capra_hircus:26:20420000-20460000,sus_scrofa:14:121460000-121500000	2	uniq	2	0.2459064,0.1766408,	0.2213232,0.139542,
chr10	111147790	111189751	sus_scrofa:14:121540000-121580000	1	uniq	1	0.214062,	0.189004,
chr10	111247800	111276342	sus_scrofa:14:121620000-121660000	1	uniq	1	0.2683236,	0.2319664,
chr10	111276871	111340992	capra_hircus:26:20180000-20220000,sus_scrofa:14:121700000-121740000	2	uniq	2	0.2093532,0.2558244,	0.1950794,0.2299914,
chr10	111364107	111400648	sus_scrofa:14:121780000-121820000	1	uniq	1	0.2632216,	0.2477124,
chr10	111506986	111529031	sus_scrofa:14:121900000-121940000	1	uniq	1	0.2836818,	0.2587562,
chr10	111556489	111631954	capra_hircus:26:19860000-19900000,sus_scrofa:14:121980000-122020000	2	uniq	2	0.2627128,0.2739568,	0.2265962,0.2237256,
chr10	111653021	111701127	sus_scrofa:14:122060000-122100000	1	uniq	1	0.2232902,	0.1756792,
chr10	111724317	111740829	capra_hircus:26:19740000-19780000	1	uniq	1	0.2606572,	0.2271522,
chr10	111754099	111852548	capra_hircus:26:19660000-19700000,sus_scrofa:14:122140000-122180000,sus_scrofa:14:122220000-122260000	3	multi	2	0.2076426,0.2416094,0.2085312,	0.216535,0.186764,0.1927466,
chr10	111887411	111926629	capra_hircus:26:19540000-19580000,sus_scrofa:14:122300000-122340000	2	uniq	2	0.2676264,0.2396858,	0.2550964,0.2123998,
chr10	111967989	112034306	capra_hircus:26:19420000-19460000,sus_scrofa:14:122380000-122420000	2	uniq	2	0.2419424,0.250592,	0.1979808,0.2092342,
chr10	112052354	112125905	capra_hircus:26:19340000-19380000,sus_scrofa:14:122460000-122500000	2	uniq	2	0.2408098,0.22219,	0.183511,0.1741718,
chr10	112293770	112335682	sus_scrofa:14:122700000-122740000	1	uniq	1	0.256786,	0.2251074,
chr10	112335686	112375649	sus_scrofa:14:122740000-122780000	1	uniq	1	0.2278998,	0.191242,
chr10	112411714	112460951	capra_hircus:26:19020000-19060000,sus_scrofa:14:122820000-122860000	2	uniq	2	0.2429814,0.2973552,	0.1838496,0.1984486,
chr10	113414574	113453080	sus_scrofa:14:123780000-123820000	1	uniq	1	0.2559046,	0.2166434,
chr10	113561894	113623643	capra_hircus:26:17900000-17940000,sus_scrofa:14:123900000-123940000	2	uniq	2	0.2024566,0.292186,	0.1666266,0.1868868,
chr10	113636074	113719036	capra_hircus:26:17820000-17860000,sus_scrofa:14:123980000-124020000	2	uniq	2	0.2145986,0.1792236,	0.166011,0.1502072,
[truncated: 14,871 more rows]
